# Supplementary material for: Comparative Transcriptome and MicroRNA Profiles of Equine Mesenchymal Stem Cells, Fibroblasts, and Their Extracellular Vesicles
Source: Genes (Basel). 2025 Aug 5;16(8):936. doi: 10.3390/genes16080936 (PMC12386118; doi:10.3390/genes16080936)
Supplement: Supplementary file 1 [file genes-16-00936-s001.zip]

Archive with 18 entries (18 files):
- Supplementary File S1.xlsx
- Supplementary File S10.xlsx
- Supplementary File S11.xlsx
- Supplementary File S12.xlsx
- Supplementary File S13.xlsx
- Supplementary File S14.xlsx
- Supplementary File S15.pdf
- Supplementary File S16.xlsx
- Supplementary File S17.xls
- Supplementary File S18.xls
- Supplementary File S2.pdf
- Supplementary File S3.pdf
- Supplementary File S4.pdf
- Supplementary File S5.xlsx
- Supplementary File S6.xlsx
- Supplementary File S7.xlsx
- Supplementary File S8.xlsx
- Supplementary File S9.xlsx
