# Supplementary material for: Comparative Transcriptome and MicroRNA Profiles of Equine Mesenchymal Stem Cells, Fibroblasts, and Their Extracellular Vesicles
Source: Genes (Basel). 2025 Aug 5;16(8):936. doi: 10.3390/genes16080936 (PMC12386118; doi:10.3390/genes16080936)
Supplement: Supplementary file 1 [file genes-16-00936-s001.zip › Supplementary File S1.xlsx]

## Sheet: Arkusz1
Gene	Role	Forward starter	Reverse starter
KCNMB2	Studied	TCACACTCCTGCGCTCATAC	CAGTCTGGACCACAGCTGAA
S100A4	Studied	GCAAGGAGGGTGACAAGTTC	GCTGTCCAAGTTGCTCATCA
WNT5A	Studied	GAAGCCAATTCTTGGTGGTC	CCGATGTACTGCATGTGGTC
SERPINF1	Studied	ACAGCACTCTCTGCCCTTTC	GTTCTTATTGGGGGCAGTGA
HOXC8	Studied	CCTCCGCCAACACTAACAGT	CAAGGTCTGATACCGGCTGT
IGFBP5	Studied	CCGCAAGGGATTCTACAAGA	AAGGTGTGGCACTGGAAGTC
PPP6R1	Reference	ATTGTCCAGCGGCTCATCGAGC	GGGACTGGGACGCATTGGAATG
