# Supplementary material for: Comparative Transcriptome and MicroRNA Profiles of Equine Mesenchymal Stem Cells, Fibroblasts, and Their Extracellular Vesicles
Source: Genes (Basel). 2025 Aug 5;16(8):936. doi: 10.3390/genes16080936 (PMC12386118; doi:10.3390/genes16080936)
Supplement: Supplementary file 1 [file genes-16-00936-s001.zip › Supplementary File S10.xlsx]

## Sheet: Genes common for comparisons
Gene ID	Gene	FB_S-BM_S___log2FoldChange	AT_S-BM_S___log2FoldChange	AT_S-FB_S___log2FoldChange
ENSECAG00000009088	KCNMB2	4.02628	-6.16594	-10.1922
ENSECAG00000046151	novel gene	6.339	8.86658	2.52758
ENSECAG00000008221	S100A4	-2.76276	2.73077	5.49353
ENSECAG00000008830	WNT5A	-2.41766	-6.3339	-3.91624
ENSECAG00000038005	TAFA5	5.24331	8.49809	3.25478
ENSECAG00000007734	SORBS2	2.70234	-4.60598	-7.30832
ENSECAG00000023126	novel gene	1.98588	4.3262	2.34033
ENSECAG00000035745	TBX1	4.97294	9.95237	4.97942
ENSECAG00000010184	ADAMTSL3	5.21231	8.58713	3.37482
ENSECAG00000009101	IRAG1	1.63382	-3.06698	-4.7008
ENSECAG00000010747	SH3BGR	1.93742	-2.96754	-4.90496
ENSECAG00000016983	ANKRD1	8.04415	3.91221	-4.13194
ENSECAG00000030969	CHST4	7.78517	9.87062	2.08545
ENSECAG00000012799	COL8A2	-3.46606	-5.66381	-2.19775
ENSECAG00000059097	novel gene	9.95553	7.0863	-2.86923
ENSECAG00000046189	novel gene	6.80525	4.47432	-2.33094
ENSECAG00000022279	SERPINF1	-5.01127	-2.76069	2.25058
ENSECAG00000023844	LAMA2	7.80826	3.70444	-4.10381
ENSECAG00000000932	HOXC8	5.99787	3.62408	-2.37378
ENSECAG00000013425	IGFBP5	7.77555	3.39732	-4.37824

## Sheet: Results from qPCR and NGS 
		KCNMB2		S100A4		WNT5A		SERPINF1		HOXC8		IGFBP5
	Group	qPCR	NGS	qPCR	NGS	qPCR	NGS	qPCR	NGS	qPCR	NGS	qPCR	NGS
K1	AT-MSC	1	0	16.0774	12230.8	1	1.48726	56.6503	12.3939	1.79896	31.2326	125.099	512.611
K2	AT-MSC	1.32504	0	32.8354	40605.3	1.12506	5.94297	101.04	32.6863	1.40441	41.6008	196.827	665.613
K3	AT-MSC	1.64154	0	10.2114	83179	1.59284	0.916341	146.854	61.3949	2.05676	10.9961	155.166	218.547
Mean	AT-MSC	1.32219	0	19.7081	45338.4	1.2393	2.78219	101.515	35.4917	1.75338	27.9431	159.031	465.59
B1	BM-MSC	7.87272	13.0636	4.96222	3428.12	10.9096	153.498	124.028	205.752	1	0	1.06389	8.70909
B2	BM-MSC	7.33316	17.4582	4.79268	12221.8	10.1385	97.1111	134.319	312.065	1.05508	3.27341	1.16761	7.63795
B3	BM-MSC	7.66996	4.60266	3.83535	4840.47	11.4697	177.97	133.295	208.654	1.30595	3.06844	1	115.067
Mean	BM-MSC	7.62528	11.7082	4.53009	6830.13	10.8393	142.86	130.547	242.157	1.12034	2.11395	1.07717	43.8045
F1	FB	3.2332	35.0874	4.01885	1596.47	3.44556	34.1127	1.5441	7.79719	3.01412	186.158	447.863	3824.52
F2	FB	23.1068	209.01	1	640.734	2.7414	28.5532	1	6.85277	3.79423	147.335	1069.3	7783.61
Mean	FB	13.17	122.048	2.50943	1118.6	3.09348	31.333	1.27205	7.32498	3.40417	166.746	758.582	5804.06

## Sheet: Correlation of qPCR and RNA-seq
Statistics	Gene	r	p-value
Expression for samples	KCNMB2	0.756	0.03
	S100A4	0.81	0.022
	WNT5A	0.929	0.002
	SERPINF1	0.688	0.059
	HOXC8	0.883	0.004
	IGFBP5	0.881	0.007
FoldChange	KCNMB2	0.866	0.333
	S100A4	1	0.333
	WNT5A	1	0.333
	SERPINF1	0.5	1
	HOXC8	1	0.333
	IGFBP5	1	0.333
Expression for groups	K	0.771	0.103
	B	0.429	0.419
	F	0.6	0.242
r - Pearson's r correlation coefficient; FoldChange - correlation of fold changes between the study groups; Expression for groups – correlation of mean expression for the study groups.
