# Supplementary material for: Comparative Transcriptome and MicroRNA Profiles of Equine Mesenchymal Stem Cells, Fibroblasts, and Their Extracellular Vesicles
Source: Genes (Basel). 2025 Aug 5;16(8):936. doi: 10.3390/genes16080936 (PMC12386118; doi:10.3390/genes16080936)
Supplement: Supplementary file 1 [file genes-16-00936-s001.zip › Supplementary File S11.xlsx]

## Sheet: Arkusz1
AT-MSC	BM-MSC	FB	EV-AT	EV-BM	EV-F
eca-let-7a	eca-let-7a	eca-let-7a	eca-let-7a	eca-let-7a	eca-let-7a
eca-let-7c	eca-let-7c	eca-let-7c	eca-let-7c	eca-let-7c	eca-let-7c
eca-let-7d	eca-let-7d	eca-let-7d	eca-let-7d	eca-let-7d	eca-let-7d
eca-let-7e	eca-let-7e	eca-let-7e	eca-let-7e	eca-let-7e	eca-let-7e
eca-let-7f	eca-let-7f	eca-let-7f	eca-let-7f	eca-let-7f	eca-let-7f
eca-let-7g	eca-let-7g	eca-let-7g	eca-let-7g	eca-let-7g	eca-let-7g
eca-miR-1	eca-miR-1	eca-miR-1		eca-miR-1	eca-miR-1
eca-miR-100	eca-miR-100	eca-miR-100	eca-miR-100	eca-miR-100	eca-miR-100
eca-miR-101	eca-miR-101	eca-miR-101	eca-miR-101	eca-miR-101	eca-miR-101
eca-miR-103	eca-miR-103	eca-miR-103			eca-miR-103
eca-miR-106a	eca-miR-106a	eca-miR-106a			eca-miR-106a
eca-miR-106b	eca-miR-106b	eca-miR-106b		eca-miR-106b	eca-miR-106b
eca-miR-107b	eca-miR-107b	eca-miR-107b
eca-miR-10a	eca-miR-10a	eca-miR-10a	eca-miR-10a	eca-miR-10a	eca-miR-10a
eca-miR-10b	eca-miR-10b	eca-miR-10b	eca-miR-10b	eca-miR-10b	eca-miR-10b
eca-miR-1180	eca-miR-1180	eca-miR-1180	eca-miR-1180	eca-miR-1180	eca-miR-1180
eca-miR-122	eca-miR-122	eca-miR-122	eca-miR-122	eca-miR-122	eca-miR-122
eca-miR-1249	eca-miR-1249	eca-miR-1249
eca-miR-125a-3p	eca-miR-125a-3p	eca-miR-125a-3p	eca-miR-125a-3p	eca-miR-125a-3p	eca-miR-125a-3p
eca-miR-125a-5p	eca-miR-125a-5p	eca-miR-125a-5p	eca-miR-125a-5p	eca-miR-125a-5p	eca-miR-125a-5p
eca-miR-125b-5p	eca-miR-125b-5p	eca-miR-125b-5p	eca-miR-125b-5p	eca-miR-125b-5p	eca-miR-125b-5p
eca-miR-126-3p	eca-miR-126-3p		eca-miR-126-3p	eca-miR-126-3p	eca-miR-126-3p
					eca-miR-126-5p
eca-miR-127	eca-miR-127	eca-miR-127	eca-miR-127	eca-miR-127	eca-miR-127
eca-miR-1271a	eca-miR-1271a	eca-miR-1271a	eca-miR-1271a	eca-miR-1271a	eca-miR-1271a
eca-miR-128	eca-miR-128	eca-miR-128	eca-miR-128	eca-miR-128	eca-miR-128
eca-miR-1291a	eca-miR-1291a	eca-miR-1291a
eca-miR-1296	eca-miR-1296	eca-miR-1296
		eca-miR-1298
	eca-miR-129b-3p	eca-miR-129b-3p
eca-miR-1301	eca-miR-1301	eca-miR-1301	eca-miR-1301	eca-miR-1301	eca-miR-1301
eca-miR-1307	eca-miR-1307	eca-miR-1307	eca-miR-1307	eca-miR-1307	eca-miR-1307
eca-miR-130a	eca-miR-130a	eca-miR-130a			eca-miR-130a
eca-miR-130b	eca-miR-130b	eca-miR-130b			eca-miR-130b
eca-miR-132	eca-miR-132	eca-miR-132		eca-miR-132	eca-miR-132
eca-miR-133a	eca-miR-133a	eca-miR-133a			eca-miR-133a
eca-miR-134		eca-miR-134			eca-miR-134
eca-miR-136		eca-miR-136		eca-miR-136	eca-miR-136
eca-miR-1379	eca-miR-1379	eca-miR-1379	eca-miR-1379	eca-miR-1379	eca-miR-1379
eca-miR-1388	eca-miR-1388	eca-miR-1388	eca-miR-1388	eca-miR-1388	eca-miR-1388
eca-miR-139-5p	eca-miR-139-5p		eca-miR-139-5p	eca-miR-139-5p	eca-miR-139-5p
eca-miR-140-3p	eca-miR-140-3p	eca-miR-140-3p	eca-miR-140-3p		eca-miR-140-3p
eca-miR-140-5p	eca-miR-140-5p	eca-miR-140-5p	eca-miR-140-5p	eca-miR-140-5p	eca-miR-140-5p
		eca-miR-142-3p	eca-miR-142-3p		eca-miR-142-3p
					eca-miR-142-5p
eca-miR-143	eca-miR-143	eca-miR-143	eca-miR-143	eca-miR-143	eca-miR-143
			eca-miR-144	eca-miR-144	eca-miR-144
eca-miR-145	eca-miR-145	eca-miR-145	eca-miR-145	eca-miR-145	eca-miR-145
eca-miR-146a	eca-miR-1468		eca-miR-1468	eca-miR-1468	eca-miR-1468
	eca-miR-146a	eca-miR-146a		eca-miR-146a	eca-miR-146a
eca-miR-146b-3p	eca-miR-146b-3p
eca-miR-146b-5p	eca-miR-146b-5p	eca-miR-146b-5p	eca-miR-146b-5p	eca-miR-146b-5p	eca-miR-146b-5p
eca-miR-148a	eca-miR-148a	eca-miR-148a	eca-miR-148a	eca-miR-148a	eca-miR-148a
eca-miR-148b-3p	eca-miR-148b-3p	eca-miR-148b-3p	eca-miR-148b-3p	eca-miR-148b-3p	eca-miR-148b-3p
eca-miR-148b-5p	eca-miR-148b-5p	eca-miR-148b-5p
eca-miR-149	eca-miR-149	eca-miR-149	eca-miR-149	eca-miR-149	eca-miR-149
					eca-miR-150
eca-miR-151-5p	eca-miR-151-5p	eca-miR-151-5p	eca-miR-151-5p	eca-miR-151-5p	eca-miR-151-5p
eca-miR-1543
eca-miR-154a		eca-miR-154a
eca-miR-155	eca-miR-155	eca-miR-155	eca-miR-155	eca-miR-155	eca-miR-155
eca-miR-15a	eca-miR-15a	eca-miR-15a			eca-miR-15a
eca-miR-15b	eca-miR-15b	eca-miR-15b		eca-miR-15b
eca-miR-16	eca-miR-16	eca-miR-16	eca-miR-16	eca-miR-16	eca-miR-16
eca-miR-17	eca-miR-17	eca-miR-17			eca-miR-17
eca-miR-181a	eca-miR-181a	eca-miR-181a	eca-miR-181a	eca-miR-181a	eca-miR-181a
eca-miR-181b	eca-miR-181b	eca-miR-181b	eca-miR-181b	eca-miR-181b	eca-miR-181b
eca-miR-182	eca-miR-182	eca-miR-182	eca-miR-182		eca-miR-182
eca-miR-183	eca-miR-183	eca-miR-183	eca-miR-183	eca-miR-183	eca-miR-183
eca-miR-1839	eca-miR-1839	eca-miR-1839		eca-miR-1839	eca-miR-1839
		eca-miR-184			eca-miR-184
eca-miR-1842	eca-miR-1842	eca-miR-1842			eca-miR-1842
eca-miR-185	eca-miR-185	eca-miR-185			eca-miR-185
eca-miR-186	eca-miR-186	eca-miR-186	eca-miR-186	eca-miR-186	eca-miR-186
eca-miR-187		eca-miR-187			eca-miR-187
eca-miR-188-5p	eca-miR-188-5p	eca-miR-188-5p	eca-miR-188-5p		eca-miR-188-5p
eca-miR-18a	eca-miR-18a	eca-miR-18a		eca-miR-18a	eca-miR-18a
eca-miR-190a	eca-miR-190a
eca-miR-190b	eca-miR-190b
eca-miR-191a	eca-miR-191a	eca-miR-191a	eca-miR-191a	eca-miR-191a	eca-miR-191a
eca-miR-192	eca-miR-192	eca-miR-192	eca-miR-192	eca-miR-192	eca-miR-192
eca-miR-193a-3p	eca-miR-193a-3p	eca-miR-193a-3p			eca-miR-193a-3p
eca-miR-193a-5p	eca-miR-193a-5p	eca-miR-193a-5p	eca-miR-193a-5p	eca-miR-193a-5p	eca-miR-193a-5p
eca-miR-193b	eca-miR-193b	eca-miR-193b	eca-miR-193b
					eca-miR-194
eca-miR-194	eca-miR-194
eca-miR-195	eca-miR-195
eca-miR-196a		eca-miR-196a	eca-miR-196a		eca-miR-196a
eca-miR-196b	eca-miR-196b	eca-miR-196b	eca-miR-196b	eca-miR-196b	eca-miR-196b
eca-miR-197	eca-miR-197	eca-miR-197		eca-miR-197	eca-miR-197
eca-miR-199a-3p	eca-miR-199a-3p	eca-miR-199a-3p	eca-miR-199a-3p		eca-miR-199a-3p
eca-miR-199a-5p	eca-miR-199a-5p	eca-miR-199a-5p	eca-miR-199a-5p	eca-miR-199a-5p	eca-miR-199a-5p
eca-miR-199b-3p	eca-miR-199b-3p	eca-miR-199b-3p
eca-miR-199b-5p	eca-miR-199b-5p	eca-miR-199b-5p	eca-miR-199b-5p	eca-miR-199b-5p	eca-miR-199b-5p
eca-miR-19a	eca-miR-19a	eca-miR-19a	eca-miR-19a		eca-miR-19a
eca-miR-19b	eca-miR-19b	eca-miR-19b			eca-miR-19b
		eca-miR-200a			eca-miR-200a
					eca-miR-200b
eca-miR-204b	eca-miR-204b	eca-miR-204b	eca-miR-204b		eca-miR-204b
					eca-miR-208b
eca-miR-20a	eca-miR-20a	eca-miR-20a	eca-miR-20a		eca-miR-20a
	eca-miR-20b		eca-miR-20b
eca-miR-21	eca-miR-21	eca-miR-21	eca-miR-21	eca-miR-21	eca-miR-21
eca-miR-214	eca-miR-214	eca-miR-214	eca-miR-214	eca-miR-214	eca-miR-214
eca-miR-215	eca-miR-215	eca-miR-215			eca-miR-215
eca-miR-216b
eca-miR-218	eca-miR-218	eca-miR-218	eca-miR-218	eca-miR-218	eca-miR-218
eca-miR-22	eca-miR-22	eca-miR-22	eca-miR-22	eca-miR-22	eca-miR-22
eca-miR-221	eca-miR-221	eca-miR-221	eca-miR-221	eca-miR-221	eca-miR-221
eca-miR-222	eca-miR-222	eca-miR-222	eca-miR-222	eca-miR-222	eca-miR-222
					eca-miR-223
eca-miR-224	eca-miR-224				eca-miR-224
eca-miR-23a	eca-miR-23a	eca-miR-23a	eca-miR-23a	eca-miR-23a	eca-miR-23a
eca-miR-23b	eca-miR-23b	eca-miR-23b	eca-miR-23b	eca-miR-23b	eca-miR-23b
eca-miR-24	eca-miR-24	eca-miR-24	eca-miR-24	eca-miR-24	eca-miR-24
eca-miR-25	eca-miR-25	eca-miR-25	eca-miR-25	eca-miR-25	eca-miR-25
eca-miR-26a	eca-miR-26a	eca-miR-26a	eca-miR-26a	eca-miR-26a	eca-miR-26a
eca-miR-27a	eca-miR-27a	eca-miR-27a	eca-miR-27a	eca-miR-27a	eca-miR-27a
eca-miR-27b	eca-miR-27b	eca-miR-27b	eca-miR-27b	eca-miR-27b	eca-miR-27b
eca-miR-28-3p	eca-miR-28-3p	eca-miR-28-3p	eca-miR-28-3p	eca-miR-28-3p	eca-miR-28-3p
eca-miR-28-5p	eca-miR-28-5p	eca-miR-28-5p	eca-miR-28-5p	eca-miR-28-5p	eca-miR-28-5p
eca-miR-296	eca-miR-296	eca-miR-296	eca-miR-296	eca-miR-296	eca-miR-296
eca-miR-299		eca-miR-299	eca-miR-299		eca-miR-299
eca-miR-29a	eca-miR-29a	eca-miR-29a	eca-miR-29a	eca-miR-29a	eca-miR-29a
eca-miR-29b	eca-miR-29b	eca-miR-29b	eca-miR-29b		eca-miR-29b
eca-miR-29c	eca-miR-29c
eca-miR-301a	eca-miR-301a	eca-miR-301a
eca-miR-301b-3p
eca-miR-30b	eca-miR-30b	eca-miR-30b			eca-miR-30b
eca-miR-30c	eca-miR-30c	eca-miR-30c	eca-miR-30c	eca-miR-30c	eca-miR-30c
eca-miR-30d	eca-miR-30d	eca-miR-30d	eca-miR-30d	eca-miR-30d	eca-miR-30d
eca-miR-30e	eca-miR-30e	eca-miR-30e	eca-miR-30e	eca-miR-30e	eca-miR-30e
eca-miR-31	eca-miR-31	eca-miR-31	eca-miR-31	eca-miR-31	eca-miR-31
eca-miR-32	eca-miR-32	eca-miR-32	eca-miR-32	eca-miR-32	eca-miR-32
eca-miR-3200	eca-miR-3200	eca-miR-3200
eca-miR-323-3p	eca-miR-324-3p	eca-miR-323-3p			eca-miR-323-3p
		eca-miR-323-5p
eca-miR-324-3p		eca-miR-324-3p
eca-miR-324-5p	eca-miR-324-5p	eca-miR-324-5p
eca-miR-326
eca-miR-328	eca-miR-328	eca-miR-328	eca-miR-328	eca-miR-328	eca-miR-328
		eca-miR-329a			eca-miR-329a
eca-miR-329b		eca-miR-329b			eca-miR-329b
eca-miR-331	eca-miR-331	eca-miR-331	eca-miR-331		eca-miR-331
eca-miR-335	eca-miR-335	eca-miR-335
eca-miR-33a	eca-miR-33a	eca-miR-33a
eca-miR-340-3p	eca-miR-340-3p	eca-miR-340-3p	eca-miR-340-3p	eca-miR-340-3p	eca-miR-340-3p
eca-miR-340-5p	eca-miR-340-5p	eca-miR-340-5p	eca-miR-340-5p	eca-miR-340-5p	eca-miR-340-5p
eca-miR-342-3p	eca-miR-342-3p	eca-miR-342-3p		eca-miR-342-3p	eca-miR-342-3p
eca-miR-342-5p	eca-miR-342-5p	eca-miR-342-5p	eca-miR-342-5p	eca-miR-342-5p	eca-miR-342-5p
eca-miR-345-3p	eca-miR-345-3p	eca-miR-345-3p			eca-miR-345-3p
eca-miR-345-5p	eca-miR-345-5p	eca-miR-345-5p
eca-miR-34a	eca-miR-34a	eca-miR-34a
	eca-miR-34b-3p
eca-miR-34c	eca-miR-34c
eca-miR-350	eca-miR-350	eca-miR-350
eca-miR-3548	eca-miR-3548	eca-miR-3548
eca-miR-361-3p	eca-miR-361-3p	eca-miR-361-3p	eca-miR-361-3p	eca-miR-361-3p	eca-miR-361-3p
eca-miR-361-5p	eca-miR-361-5p	eca-miR-361-5p			eca-miR-361-5p
eca-miR-3613	eca-miR-3613
eca-miR-362-3p		eca-miR-362-3p
eca-miR-362-5p	eca-miR-362-5p	eca-miR-362-5p	eca-miR-362-5p		eca-miR-362-5p
eca-miR-363	eca-miR-363	eca-miR-363	eca-miR-363		eca-miR-363
eca-miR-365	eca-miR-365	eca-miR-365			eca-miR-365
eca-miR-369-3p		eca-miR-369-3p			eca-miR-369-3p
eca-miR-369-5p		eca-miR-369-5p	eca-miR-369-5p	eca-miR-369-5p	eca-miR-369-5p
eca-miR-370	eca-miR-370	eca-miR-370	eca-miR-370	eca-miR-370	eca-miR-370
eca-miR-374a	eca-miR-374a	eca-miR-374a	eca-miR-374a	eca-miR-374a	eca-miR-374a
eca-miR-374b	eca-miR-374b	eca-miR-374b			eca-miR-374b
		eca-miR-376b
eca-miR-376c		eca-miR-376c
eca-miR-377		eca-miR-377
eca-miR-378	eca-miR-378	eca-miR-378	eca-miR-378	eca-miR-378	eca-miR-378
eca-miR-379	eca-miR-379	eca-miR-379	eca-miR-379	eca-miR-379	eca-miR-379
eca-miR-380					eca-miR-380
eca-miR-381		eca-miR-381	eca-miR-381	eca-miR-381	eca-miR-381
eca-miR-382		eca-miR-382	eca-miR-382	eca-miR-382	eca-miR-382
eca-miR-3958		eca-miR-3958		eca-miR-3958	eca-miR-3958
eca-miR-3959		eca-miR-3959
eca-miR-409-3p		eca-miR-409-3p	eca-miR-409-3p	eca-miR-409-3p	eca-miR-409-3p
eca-miR-409-5p		eca-miR-409-5p			eca-miR-409-5p
		eca-miR-410	eca-miR-410		eca-miR-410
eca-miR-411		eca-miR-411	eca-miR-411	eca-miR-411	eca-miR-411
					eca-miR-412
eca-miR-423-3p	eca-miR-423-3p	eca-miR-423-3p	eca-miR-423-3p	eca-miR-423-3p	eca-miR-423-3p
eca-miR-423-5p	eca-miR-423-5p	eca-miR-423-5p	eca-miR-423-5p	eca-miR-423-5p	eca-miR-423-5p
eca-miR-424	eca-miR-424	eca-miR-424			eca-miR-424
eca-miR-425	eca-miR-425	eca-miR-425			eca-miR-425
eca-miR-431	eca-miR-450a	eca-miR-431			eca-miR-431
eca-miR-432		eca-miR-432	eca-miR-432	eca-miR-432	eca-miR-432
eca-miR-433		eca-miR-433			eca-miR-433
					eca-miR-449a
eca-miR-450a		eca-miR-450a	eca-miR-450a
eca-miR-450b-5p	eca-miR-450b-5p	eca-miR-450b-5p	eca-miR-450b-5p	eca-miR-450b-5p	eca-miR-450b-5p
eca-miR-450c	eca-miR-450c	eca-miR-450c	eca-miR-450c	eca-miR-450c	eca-miR-450c
eca-miR-451			eca-miR-451	eca-miR-451	eca-miR-451
eca-miR-454	eca-miR-454	eca-miR-454			eca-miR-454
eca-miR-483	eca-miR-483
eca-miR-485-3p		eca-miR-485-3p			eca-miR-485-3p
eca-miR-485-5p		eca-miR-485-5p			eca-miR-485-5p
eca-miR-486-5p	eca-miR-486-5p		eca-miR-486-5p	eca-miR-486-5p	eca-miR-486-5p
eca-miR-487a					eca-miR-487a
eca-miR-487b		eca-miR-487b			eca-miR-487b
eca-miR-491-5p	eca-miR-491-5p	eca-miR-491-5p
eca-miR-493b		eca-miR-493b
eca-miR-494		eca-miR-494		eca-miR-494	eca-miR-494
eca-miR-495		eca-miR-495	eca-miR-495		eca-miR-495
eca-miR-497	eca-miR-497	eca-miR-497
eca-miR-499-5p	eca-miR-499-5p	eca-miR-499-5p	eca-miR-499-5p		eca-miR-499-5p
eca-miR-500	eca-miR-500	eca-miR-500	eca-miR-500
eca-miR-501-5p	eca-miR-501-5p	eca-miR-501-5p	eca-miR-501-5p	eca-miR-501-5p	eca-miR-501-5p
eca-miR-502-3p	eca-miR-502-3p	eca-miR-502-3p	eca-miR-502-3p	eca-miR-502-3p	eca-miR-502-3p
eca-miR-502-5p	eca-miR-502-5p	eca-miR-502-5p
eca-miR-503	eca-miR-503	eca-miR-503	eca-miR-503	eca-miR-503	eca-miR-503
eca-miR-504		eca-miR-504			eca-miR-504
eca-miR-505	eca-miR-505	eca-miR-505			eca-miR-505
eca-miR-532-3p	eca-miR-532-3p	eca-miR-532-3p			eca-miR-532-3p
eca-miR-532-5p	eca-miR-532-5p	eca-miR-532-5p	eca-miR-532-5p	eca-miR-532-5p	eca-miR-532-5p
eca-miR-542-3p	eca-miR-542-3p	eca-miR-542-3p		eca-miR-542-3p	eca-miR-542-3p
eca-miR-542-5p	eca-miR-542-5p
eca-miR-543		eca-miR-543	eca-miR-543	eca-miR-543	eca-miR-543
		eca-miR-544
	eca-miR-545
	eca-miR-582-3p			eca-miR-582-3p
eca-miR-590-3p	eca-miR-590-3p
eca-miR-590-5p
eca-miR-615-3p	eca-miR-615-3p	eca-miR-615-3p	eca-miR-615-3p	eca-miR-615-3p	eca-miR-615-3p
eca-miR-615-5p		eca-miR-615-5p			eca-miR-615-5p
eca-miR-628a	eca-miR-628a	eca-miR-628a
eca-miR-652	eca-miR-652	eca-miR-652	eca-miR-652		eca-miR-652
eca-miR-6529	eca-miR-6529	eca-miR-6529	eca-miR-6529	eca-miR-6529	eca-miR-6529
eca-miR-655
eca-miR-656		eca-miR-656			eca-miR-656
eca-miR-660	eca-miR-660	eca-miR-660		eca-miR-660	eca-miR-660
eca-miR-664	eca-miR-664	eca-miR-664
eca-miR-671-3p	eca-miR-671-3p	eca-miR-671-3p	eca-miR-671-3p	eca-miR-671-3p	eca-miR-671-3p
eca-miR-671-5p	eca-miR-671-5p	eca-miR-671-5p
eca-miR-676	eca-miR-676
eca-miR-7	eca-miR-7	eca-miR-7	eca-miR-7	eca-miR-7	eca-miR-7
eca-miR-708	eca-miR-708	eca-miR-708
eca-miR-7143
eca-miR-7177b	eca-miR-7177b	eca-miR-7177b	eca-miR-7177b	eca-miR-7177b	eca-miR-7177b
eca-miR-744	eca-miR-744	eca-miR-744	eca-miR-744	eca-miR-744	eca-miR-744
eca-miR-758		eca-miR-758
eca-miR-872	eca-miR-872	eca-miR-872	eca-miR-872	eca-miR-872	eca-miR-872
eca-miR-874	eca-miR-874				eca-miR-874
eca-miR-889		eca-miR-889			eca-miR-889
	eca-miR-8908b
eca-miR-8914	eca-miR-8914	eca-miR-8914
	eca-miR-8917
eca-miR-8951	eca-miR-8951
	eca-miR-8958
eca-miR-8985
	eca-miR-8977
eca-miR-8986a	eca-miR-8986a	eca-miR-8986a	eca-miR-8986a	eca-miR-8986a	eca-miR-8986a
eca-miR-8986b	eca-miR-8986b	eca-miR-8986b	eca-miR-8986b	eca-miR-8986b	eca-miR-8986b
eca-miR-8992	eca-miR-8992	eca-miR-8992
eca-miR-8995	eca-miR-8995	eca-miR-8995		eca-miR-8995	eca-miR-8995
	eca-miR-8997
eca-miR-9021	eca-miR-9021	eca-miR-9021	eca-miR-9021	eca-miR-9021	eca-miR-9021
eca-miR-9027	eca-miR-9027
	eca-miR-9036
eca-miR-9040	eca-miR-9040
eca-miR-9055	eca-miR-9055	eca-miR-9055		eca-miR-9055	eca-miR-9055
eca-miR-9060	eca-miR-9060
eca-miR-9080	eca-miR-9080	eca-miR-9080			eca-miR-9080
	eca-miR-9094
		eca-miR-9112
eca-miR-9159	eca-miR-9159	eca-miR-9159
eca-miR-9163	eca-miR-9163	eca-miR-9163			eca-miR-9163
			eca-miR-9174
		eca-miR-9177
		eca-miR-9180	eca-miR-9180
	eca-miR-9182
eca-miR-92a	eca-miR-92a	eca-miR-92a	eca-miR-92a	eca-miR-92a	eca-miR-92a
eca-miR-92b	eca-miR-92b	eca-miR-92b	eca-miR-92b	eca-miR-92b	eca-miR-92b
eca-miR-93	eca-miR-93	eca-miR-93	eca-miR-93	eca-miR-93	eca-miR-93
eca-miR-95			eca-miR-95
eca-miR-96	eca-miR-96	eca-miR-96			eca-miR-96
eca-miR-98	eca-miR-98	eca-miR-98	eca-miR-98	eca-miR-98	eca-miR-98
eca-miR-99a	eca-miR-99a	eca-miR-99a	eca-miR-99a	eca-miR-99a	eca-miR-99a
eca-miR-99b	eca-miR-99b	eca-miR-99b	eca-miR-99b	eca-miR-99b	eca-miR-99b
eca-miR-9a	eca-miR-9a	eca-miR-9a	eca-miR-9a		eca-miR-9a
