# Supplementary material for: Comparative Transcriptome and MicroRNA Profiles of Equine Mesenchymal Stem Cells, Fibroblasts, and Their Extracellular Vesicles
Source: Genes (Basel). 2025 Aug 5;16(8):936. doi: 10.3390/genes16080936 (PMC12386118; doi:10.3390/genes16080936)
Supplement: Supplementary file 1 [file genes-16-00936-s001.zip › Supplementary File S12.xlsx]

## Sheet: Downregulated genes ATvsBM
name		K4_S111_R1_001	K3_S110_R1_001	K2_S109_R1_001	B1_S106_R1_001	B2_S107_R1_001	B3_S108_R1_001	FoldChange	log2FoldChange	pvalue	padj
eca-miR-501-5p	ATCCTTCGTCCCTGGGTGAGA	33.0800809052499	37.1085014723079	30.1818099666372	18.0226142012668	14.0209611428089	17.1147730413926	0.504577250822415	-1.02732008858477	0.00226878524224872	0.0170550063038007
eca-miR-532-5p	CATGCCTTGAGTGTAGGACCGT	244.152983841467	233.535026586695	241.454479733098	118.375806912866	99.9442871205355	132.979069900979	0.490622236970522	-1.03268139410318	3.72032868626399e-07	5.79308324003964e-06
eca-miR-10b	TACCCTGTAGAACCGAATTTGTG	1066.90756406041	1149.93504100561	978.109153760433	404.689609792083	298.93408180117	467.532133400581	0.36715870455304	-1.4476376484437	1.48392534981272e-07	2.94087023871976e-06
eca-let-7c	TGAGGTAGTAGGTTGTATGGTT	464.770139727688	1088.91598084791	428.281249119341	105.985259649495	120.795972922662	89.2413165729755	0.160719291417955	-2.64901023752545	2.56150351806806e-07	4.29544436106798e-06
eca-miR-99a	AACCCGTAGATCCGATCTTGTG	6938.17219554568	11796.1327209073	8057.99698398867	1005.37514902294	1639.91318597238	1233.07864817271	0.14485251920614	-2.78839736009765	3.11320730094464e-19	3.39339595802965e-17
eca-miR-758	TTTGTGACCTGGTCCACTAACC	0.24984955366503	1.19981298062889	0.40970782760141	0	0	0	0.61736393330388	-4.62940889782295	0.00641322640155117	0.042366162289035
eca-miR-543	AAACATTCGCGGTGCACTTCTT	0.349789375131042	1.28551390781667	0.273138551734273	0	0	0	0.611191922210965	-4.68099185761657	0.000449499694100215	0.0042604753614716
eca-miR-409-5p	AGGTTACCCGAGCAACTTTGCAT	0.799518571728095	1.02841112625334	0.546277103468547	0	0	0	0.558221912709163	-5.00013507124346	0.000773623128339721	0.00674599367912236
eca-miR-493b	TGAAGGTCTTCCGTGTGCCAGG	0.199879642932024	0.857009271877781	1.5022620345385	0	0	0	0.539650753745351	-5.06990969727644	0.00634670335574961	0.042366162289035
eca-miR-615-3p	TCCGAGCCTGGGTCTCCCTCTC	36.9277640316914	39.3367255791901	28.952686483833	0.614407302315915	1.07853547252376	0.543326128298177	0.0483866710637037	-5.59546320368024	4.63808397605927e-17	3.37034102260307e-15
eca-miR-494	TGAAACATACACGGGAAACCTC	1.34918758979116	2.7424296700089	1.09255420693709	0	0	0	0.366561234963474	-6.11992673653911	7.25251734126947e-06	8.78360433553747e-05
eca-miR-495	AAACAAACATGGTGCACTTCTT	1.44912741125717	1.19981298062889	3.82393972427983	0	0	0	0.316693546546669	-6.39251878696346	1.31620823927321e-06	1.79333372600975e-05
eca-miR-382	GAAGTTGTTCGTGGTGGATTCG	0.949428303927113	3.34233616032335	2.18510841387419	0	0	0	0.316560118361919	-6.42658143361847	1.63606980363892e-05	0.000187717482733308
eca-miR-136	ACTCCATTTGTTTTGATGATGG	1.29921767905815	2.57102781563334	3.68737044841269	0	0	0	0.284155060779558	-6.64724639695127	2.57579485914954e-05	0.0002807616396473
eca-miR-370	GCCTGCTGGGGTGGAACCTGGT	4.69717160890256	16.7973817288045	11.6083884487066	0	0	0.271663064149088	0.0906204010605109	-6.93850715380989	7.00160344981629e-07	1.01756636803997e-05
eca-miR-134	TGTGACTGGTTGACCAGAGGGG	1.84888669712122	3.17093430594779	5.05306320708406	0	0	0	0.229482641456431	-7.06769680678079	0.00021308576494326	0.00211148621625594
eca-miR-3958	CAGATATTGCACGGTTGATCTCTT	2.99819464398036	7.54168159252447	5.46277103468547	0	0	0	0.157872740423292	-7.73671260246199	2.34267790256286e-07	4.25586485632252e-06
eca-miR-10a	TACCCTGTAGATCCGAATTTGTG	317.608752618986	226.850354266049	273.821398113609	1.22881460463183	0.719023648349176	0.543326128298177	0.00668610097020171	-8.32999496525299	1.71588257615161e-32	3.74062401601051e-30
eca-miR-381	TATACAAGGGCAAGCTCTCTGT	6.49608839529077	7.45598066533669	11.4718191728395	0	0	0	0.105545025204107	-8.40364156577537	2.49776316437938e-09	6.8064046229338e-08
eca-miR-411	TAGTAGACCGTATAGCGTACG	6.94581759188783	9.34140106346781	9.83298786243384	0	0	0	0.103021247399716	-8.43922210690274	9.98466098119372e-12	4.35331218780046e-10
eca-miR-409-3p	GAATGTTGCTCGGTGAACCCCT	4.59723178743655	14.9976622578612	7.51131017269252	0	0	0	0.0996472347785153	-8.49848024041997	2.99446375871068e-09	7.25325665998808e-08
eca-miR-379	TGGTAGACTATGGAACGTAGG	18.2889873282802	35.7372866373035	37.4199815875955	0.204802434105305	0	0	0.0339325515377452	-8.50238607739185	5.43746744057833e-11	1.9756131700768e-09
eca-miR-127	TCGGATCCGTCTGAGCTTGGCT	25.084895187969	92.9855059987392	60.0904813815402	0.40960486821061	0	0	0.0188208669546866	-8.52809163131647	3.83767721137795e-14	2.09153408020098e-12
eca-miR-196a	TAGGTAGTTTCATGTTGTTGGG	9.54425295000414	11.3982233159745	9.2867107589653	0	0	0	0.0902820763489643	-8.65700802022869	2.4876594995763e-09	6.8064046229338e-08

## Sheet: Upregulated genes ATvsBM 
name		K4_S111_R1_001	K3_S110_R1_001	K2_S109_R1_001	B1_S106_R1_001	B2_S107_R1_001	B3_S108_R1_001	FoldChange	log2FoldChange	pvalue	padj
eca-miR-148a	TCAGTGCACTACAGAACTTTGT	5981.14846518715	5319.88505518132	9970.37655395618	13016.5259032138	9289.2462689351	19982.4483465503	1.98789157353599	0.991363867015995	0.00573346394884847	0.0403191980919021
eca-miR-145	GTCCAGTTTTCCCAGGAATCCCT	144.712861482785	190.17035742968	287.751464252057	460.498273085778	476.892434767591	458.83891534781	2.23649625069336	1.16574126142995	0.00217407788917089	0.0169267492799733
eca-miR-7	TGGAAGACTAGTGATTTTGTTGT	142.564155321266	89.214665202477	140.120077039682	254.467024375842	262.623387559537	331.972264390186	2.27277989309481	1.19100908694005	0.000742816615500238	0.00674599367912236
eca-miR-143	TGAGATGAAGCACTGTAGCTC	3856.17801126607	4966.45443145893	10090.2843781675	12713.8279056062	18631.5205319359	15123.3469496477	2.45675088483483	1.29691076228399	0.00176302966021945	0.0147823256126092
eca-miR-342-3p	TCTCACACAGAAATCGCACCCGT	18.3889271497462	8.65579364596559	29.9086714149029	56.2182681619062	70.6440734503066	75.386500301372	3.42347337399277	1.83038993082182	0.00731969499992996	0.0469321620583745
eca-miR-133a	TTTGGTCCCCTTCAACCAGCTG	2.64840526884932	0.771308344690003	1.09255420693709	6.45127667431711	5.39267736261882	5.29742975090722	2.68113228510613	1.8849157289806	0.00281993115099643	0.0204914996972407
eca-miR-181a	AACATTCAACGCTGTCGGTGAGT	163.851337293527	123.580737004776	142.578324005291	443.499671055038	892.488103513415	488.042694743837	4.21936857976172	2.0844104145277	5.09743420612199e-06	6.53670974667408e-05
eca-miR-181b	AACATTCATTGCTGTCGGTGGGT	70.2077245798734	55.8770045264313	43.8387375533509	303.210003692904	383.419360482198	274.515526322654	5.57555841969885	2.49859966366547	2.78219430058173e-08	6.06518357526817e-07
eca-miR-486-5p	TCCTGTACTGAGCTGCCCCGAG	0	0.171401854375556	0	0.716808519368568	1.61780320878565	0.271663064149088	1.76775919600614	3.94801513813547	0.00190639436682897	0.0153923693321747
eca-miR-224	CAAGTCACTAGTGGTTCCGTT	0	0	0.273138551734273	3.37924016273753	1.79755912087294	2.03747298111816	3.1206354705995	5.29580045539146	9.5571430702582e-05	0.000992122471102994

## Sheet: Downregulated genes FBvsAT 
obniżona ekspresja F vs K
name		F2_S112_R1_001	F5_S114_R1_001	F3_S113_R1_001	K4_S111_R1_001	K3_S110_R1_001	K2_S109_R1_001	FoldChange	log2FoldChange	pvalue	padj
eca-miR-423-5p	TGAGGGGCAGAGAGCGAGACTTT	316.071094116438	111.507763126948	192.100096575381	110.783292095074	113.639429450994	85.2192281410933	0.502091724426833	-1.00404542643519	0.00901238714991662	0.0370062010967848
eca-miR-7	TGGAAGACTAGTGATTTTGTTGT	304.16430632438	232.444491518307	208.804452799328	142.564155321266	89.214665202477	140.120077039682	0.500924986619123	-1.0139621515694	0.00471103989038412	0.0213881211023439
eca-miR-143	TGAGATGAAGCACTGTAGCTC	9969.22868771368	14906.3741730109	14549.4942710571	3856.17801126607	4966.45443145893	10090.2843781675	0.479757284701549	-1.05966010286119	0.0106266324394419	0.0423200976097072
eca-miR-222	AGCTACATCTGGCTACTGGGT	528.228403865828	468.578578140079	526.187221054305	251.34865098702	223.593719032913	224.519889525573	0.460330883391821	-1.11892181026065	6.26040751652704e-07	8.88195316407274e-06
eca-miR-99b	CACCCGTAGAACCGACCTTGCG	1928.89962231333	763.746186417294	2250.91200117675	714.020054463922	765.994887204361	767.792468925043	0.455024988505183	-1.13235952262003	0.00107199712567533	0.00579388922686431
eca-miR-181b	AACATTCATTGCTGTCGGTGGGT	208.368786361008	50.8344214255204	167.043562239462	70.2077245798734	55.8770045264313	43.8387375533509	0.402853274001771	-1.31037495132578	0.00422788525659993	0.0204197862393231
eca-miR-21	TAGCTTATCAGACTGATGTTGA	64376.213068267	58950.7107431208	87952.6116081327	22792.3256534494	19863.8466045104	41831.5789059316	0.399894629227765	-1.32228579061561	0.000675301020212843	0.00384401913014412
eca-miR-28-3p	CACTAGATTGTGAGCTCCTGGA	678.145686520371	276.309677748393	668.174248957848	186.787526319976	214.766523532572	206.083037283509	0.375631129113133	-1.41243779981188	0.00392500899383494	0.0193690661217507
eca-miR-378	ACTGGACTTGGAGTCAGAAGG	3207.7968747057	511.623854347173	3102.83416859801	670.346352483275	803.617594239795	1045.84751459053	0.36962890018685	-1.43560594701696	0.0091070409992268	0.0370062010967848
eca-miR-1307	ACTCGGCGTGGCGTCGGTCGTGGTA	506.57969878936	104.538527931514	501.130686718386	117.429290222564	150.833631850489	119.634685659612	0.350502567652988	-1.51111482987359	0.00449445345470941	0.0212550194628966
eca-miR-181a	AACATTCAACGCTGTCGGTGAGT	550.418326569208	151.273399242073	618.06118028601	163.851337293527	123.580737004776	142.578324005291	0.327355469269893	-1.60669804358919	0.000474499116463721	0.00291111620100715
eca-miR-24	TGGCTCAGTTCAGCAGGAACAG	2073.40472869876	3358.76140918781	4121.79989825873	895.310890603268	923.084686739558	1186.24073018195	0.314706183547125	-1.66688731743874	2.7088408687375e-07	4.39219198002438e-06
eca-miR-193a-5p	TGGGTCTTTGCGGGCGAGATGA	96.3367375902842	40.5855461381171	137.810938847556	26.9837517958232	30.2524272972857	25.6750238630217	0.309329946771617	-1.69258053373708	0.0057248997187661	0.0254814163952923
eca-miR-328	CTGGCCCTCTCTGCCCTTCCGT	46.0034982874953	26.6470757472486	62.6413358397983	13.9416050945087	10.3698121897211	13.7934968625808	0.297232963114768	-1.74884935221833	0.000282894806116777	0.00194597336328813
eca-miR-411	TAGTAGACCGTATAGCGTACG	20.5662698226449	32.7964009196906	41.7608905598655	6.94581759188783	9.34140106346781	9.83298786243384	0.296770787070244	-1.77853774836612	2.4437050549686e-05	0.000231133769782447
eca-miR-193b	AACTGGCCCACAAAGTCCCGCT	234.34723245277	46.734871310559	167.043562239462	36.9777339424244	20.482521597879	61.3196048643444	0.269946645872936	-1.91203996664646	0.00646482211071613	0.0282214349833185
eca-miR-23b	ATCACATTGCCAGGGATTACC	120.150313174399	467.758668117087	204.628363743341	82.2005031557948	65.3898074442747	62.0024512436801	0.26723165564835	-1.92464456863817	0.0016163986017354	0.00833914733168035
eca-miR-145	GTCCAGTTTTCCCAGGAATCCCT	832.93392781712	723.980550302169	1018.96572966072	144.712861482785	190.17035742968	287.751464252057	0.242599358154402	-2.04561829647828	8.42547524997205e-08	1.59381906811971e-06
eca-miR-22	AAGCTGCCAGTTGAAGAACTGT	3998.51582762371	839.997818555574	4050.80638430695	681.589582398201	653.38386887962	803.300480650498	0.240800367574179	-2.05442972778335	5.97636616906749e-05	0.000502457451991971
eca-miR-744	TGCGGGGCTAGGGCTAACAGCAGT	384.264515107313	55.3439265519778	279.797966751099	56.7158486819618	66.5896204249036	40.0147978290711	0.230230885274002	-2.13278595379349	0.000229438577552575	0.00168008248723982
eca-miR-342-3p	TCTCACACAGAAATCGCACCCGT	72.523162006169	222.195616230904	133.63484979157	18.3889271497462	8.65579364596559	29.9086714149029	0.138988960136053	-2.91618583157519	2.20456603846231e-05	0.000217581082926498
eca-miR-129a-5p	CTTTTTGCGGTCTGGGCTTGC	20.5662698226449	0.409955011496132	16.7043562239462	1.74894687565521	0.942710199065559	2.04853913800705	0.190267592335412	-2.94593892123321	0.0115875871327367	0.0438397046521873
eca-miR-129b-5p	CTTTTTGCGGTCTGGGCTTGC	20.5662698226449	0.409955011496132	16.7043562239462	1.74894687565521	0.942710199065559	2.04853913800705	0.190267592335412	-2.94593892123321	0.0115875871327367	0.0438397046521873
eca-miR-342-5p	AGGGGTGCTATCTGTGATTGAG	15.1540935535278	2.04977505748066	8.3521781119731	1.04936812539312	1.11411205344112	0.682846379335684	0.204731649828296	-3.14112638727956	0.00030653903798106	0.00198812461776288
eca-miR-494	TGAAACATACACGGGAAACCTC	24.8960108379386	10.6588302988994	12.5282671679597	1.34918758979116	2.7424296700089	1.09255420693709	0.160212871501566	-3.24789764375965	8.07816216877035e-06	9.16871406155435e-05
eca-miR-3548	CAGCACTGTCCGGTAAGATGCC	5.9533938960288	3.27964009196906	16.7043562239462	0.399759285864048	1.02841112625334	0.546277103468547	0.171903806084514	-3.44216115857116	0.000326868205389944	0.00206108562843103
eca-miR-133a	TTTGGTCCCCTTCAACCAGCTG	20.5662698226449	15.9882454483491	12.5282671679597	2.64840526884932	0.771308344690003	1.09255420693709	0.144237067773434	-3.4557034553007	1.54689682010226e-07	2.70111983202471e-06
eca-miR-8995	GGTGACGTATTCCTGTTGACATG	4.87095864220538	39.7656361151248	12.5282671679597	0.899458393194107	0.857009271877781	2.73138551734273	0.124455586579966	-3.73542150455117	0.00029820259062928	0.00198812461776288
eca-miR-409-5p	AGGTTACCCGAGCAACTTTGCAT	16.777746434263	4.50950512645745	16.7043562239462	0.799518571728095	1.02841112625334	0.546277103468547	0.131105050323502	-3.91992782546568	3.73589496503807e-05	0.000339219262825457
eca-miR-543	AAACATTCGCGGTGCACTTCTT	16.2365288073513	5.73937016094585	8.3521781119731	0.349789375131042	1.28551390781667	0.273138551734273	0.147276478713731	-4.02458580479713	3.7950908114236e-09	8.61485614193157e-08
eca-miR-487b	AATCGTACAGGGTCATCCACTT	14.0716582997044	1.2298650344884	0	0.149909732199018	0.599906490314447	0.273138551734273	0.219815296289114	-4.0722424155972	0.00464937598970856	0.0213881211023439
eca-miR-136	ACTCCATTTGTTTTGATGATGG	68.1934209908753	1.63982004598453	62.6413358397983	1.29921767905815	2.57102781563334	3.68737044841269	0.0779306065131047	-4.11948743559174	0.000109271018372646	0.000885875756092524
eca-miR-379	TGGTAGACTATGGAACGTAGG	685.722733297135	117.65708829939	1236.12236057202	18.2889873282802	35.7372866373035	37.4199815875955	0.0462404673922574	-4.47503429920799	7.40381929477979e-09	1.52787907265001e-07
eca-miR-758	TTTGTGACCTGGTCCACTAACC	18.4013993149981	5.73937016094585	29.2326233919059	0.24984955366503	1.19981298062889	0.40970782760141	0.0861997143455006	-4.78818572098448	0.000126291988581632	0.00095560938026768
eca-miR-485-3p	GTCATACACGGCTCTCCTCTCT	8.65948203058734	2.04977505748066	16.7043562239462	0	0.514205563126669	0.40970782760141	0.12901832315919	-4.83200006995389	0.000677360199144338	0.00384401913014412
eca-miR-495	AAACAAACATGGTGCACTTCTT	100.666478605578	43.8651862300861	100.226137343677	1.44912741125717	1.19981298062889	3.82393972427983	0.0382344371512825	-5.26188319371021	6.51556492784388e-18	1.47903323862056e-15
eca-miR-122	TGGAGTGTGACAATGGTGTTTG	3.78852338838196	5.32941514944972	8.3521781119731	0.149909732199018	0.171401854375556	0	0.162251717632799	-5.30256587080241	2.06533535907603e-10	5.20923473900287e-09
eca-miR-127	TCGGATCCGTCTGAGCTTGGCT	3622.36957692007	192.678855403182	4313.89999483411	25.084895187969	92.9855059987392	60.0904813815402	0.0222776723427372	-5.51134814367693	3.17072255273033e-11	9.55257404969324e-10
eca-miR-299	TATGTGGGATGGTAAACCGCTT	5.9533938960288	0	0	0.0999398214660119	0	0	0.346230698376954	-5.67496173556852	0.00912928308995571	0.0370062010967848
eca-miR-381	TATACAAGGGCAAGCTCTCTGT	812.908875621387	40.9955011496132	488.602419550426	6.49608839529077	7.45598066533669	11.4718191728395	0.0211250424830086	-5.72488485695942	1.60846352472161e-13	1.21707073370602e-11
eca-miR-485-5p	AGAGGCTGGCCGTGATGAATTC	25.978446091762	1.2298650344884	25.0565343359193	0.299819464398036	0.599906490314447	0	0.0705643148388418	-5.75744117414316	3.37738941176831e-06	4.25926331373004e-05
eca-miR-409-3p	GAATGTTGCTCGGTGAACCCCT	652.167240428609	38.5357710806364	814.337365917377	4.59723178743655	14.9976622578612	7.51131017269252	0.0199637918643562	-5.79125987734547	1.34825812598311e-12	6.12109189196334e-11
eca-miR-493b	TGAAGGTCTTCCGTGTGCCAGG	64.9461152294051	2.45973006897679	75.1696030077579	0.199879642932024	0.857009271877781	1.5022620345385	0.0381874211210232	-5.80919568639847	5.80490892738696e-05	0.000502457451991971
eca-miR-382	GAAGTTGTTCGTGGTGGATTCG	204.039045345714	13.1185603678762	225.508809023274	0.949428303927113	3.34233616032335	2.18510841387419	0.0212644986580829	-6.09124704582857	3.36654592059674e-11	9.55257404969324e-10
eca-miR-323-3p	CACATTACACGGTCGACCTCT	10.8243525382342	2.04977505748066	12.5282671679597	0.0999398214660119	0.171401854375556	0	0.115178375030034	-6.35921716410034	1.79868049142781e-05	0.00019442879597815
eca-miR-3958	CAGATATTGCACGGTTGATCTCTT	616.446877052436	28.6968508047292	730.815584797646	2.99819464398036	7.54168159252447	5.46277103468547	0.0137804263670448	-6.42453546950829	3.6549886647223e-12	1.38280404481994e-10
eca-miR-134	TGTGACTGGTTGACCAGAGGGG	769.61146546845	6.55928018393811	430.137172766615	1.84888669712122	3.17093430594779	5.05306320708406	0.0108102196397126	-6.90734332187126	4.29864846165039e-06	5.13575368839284e-05
eca-miR-370	GCCTGCTGGGGTGGAACCTGGT	1955.96050365892	34.8461759771712	2025.40319215348	4.69717160890256	16.7973817288045	11.6083884487066	0.0089825968133231	-6.92316816914661	5.22110316704067e-13	2.96297604729558e-11
eca-miR-432	TCTTGGAGTAGGTCATTGGGTGG	179.143034507776	13.5285153793724	196.276185631368	0.299819464398036	1.62831761656778	0.81941565520282	0.0146640794558108	-7.14617844394953	0.000245156540681589	0.00173907921046002
eca-miR-431	TGTCTTGCAGGCCGTCATGCAGG	18.4013993149981	2.04977505748066	16.7043562239462	0	0.171401854375556	0	0.0789779591321825	-7.71226666984198	2.17118316001409e-05	0.000217581082926498

## Sheet: Upregulated genes FBvsAT
name		F2_S112_R1_001	F5_S114_R1_001	F3_S113_R1_001	K4_S111_R1_001	K3_S110_R1_001	K2_S109_R1_001	FoldChange	log2FoldChange	pvalue	padj
eca-miR-199a-5p	CCCAGTGTTCAGACTACCTGTTC	399.418608660841	403.395731312194	380.024104094776	687.585971686162	759.053112102151	571.132711676366	1.70408693154927	0.768024739242504	0.00666040048169227	0.0285266209310216
eca-miR-101	TACAGTACTGTGATAACTGAA	84.4299497982266	43.0452762070939	41.7608905598655	116.52983182937	109.954289581919	127.555703659906	2.07296722773047	1.01806507643491	0.0111318112459115	0.0435676060831364
eca-miR-10b	TACCCTGTAGAACCGAATTTGTG	362.615810030845	720.7009102102	425.961083710628	1066.90756406041	1149.93504100561	978.109153760433	2.11465892739417	1.07223568207295	0.000121682826148288	0.000952482811574527
eca-miR-199b-5p	CCCAGTGTTTAGACTATCTGTTC	307.411612085851	603.453776922306	242.21316524722	1016.03819493421	1010.24252968953	821.054486513226	2.46552035814975	1.28921707847869	0.00106882006265045	0.00579388922686431
eca-miR-99a	AACCCGTAGATCCGATCTTGTG	2471.19968447886	2541.72107127602	4347.308707282	6938.17219554568	11796.1327209073	8057.99698398867	2.86175854241544	1.5203847407464	1.05890150258725e-06	1.41394494757238e-05
eca-miR-30c	TGTAAACATCCTACACTCTCAGC	10.2831349113225	13.5285153793724	8.3521781119731	45.2727391241034	39.5938283607535	25.948162414756	3.23669904756382	1.69908261402067	0.00115257120961772	0.00608450382751678
eca-miR-218	TTGTGCTTGATCTAACCATGT	9.20069965749905	56.1638365749701	29.2326233919059	108.784495665754	133.693446412934	124.687748866696	3.79279163830229	1.93514397354305	0.000514218292472762	0.00307177769450834
eca-miR-148a	TCAGTGCACTACAGAACTTTGT	1035.3493202821	1062.19343478648	684.878605181794	5981.14846518715	5319.88505518132	9970.37655395618	7.63777085144934	2.92927057882482	4.51183730246403e-16	5.12093533829667e-14
eca-miR-196a	TAGGTAGTTTCATGTTGTTGGG	1.08243525382342	0.819910022992264	0	9.54425295000414	11.3982233159745	9.2867107589653	6.77822249324061	3.46864303275007	0.00195791875838097	0.00987661240338845
eca-miR-196b	TAGGTAGTTTCCTGTTGTTGGG	7.03582914985222	0	0	36.3780950136283	39.765230215129	45.4775688637565	12.4175982105424	3.77348302955921	3.36458489991453e-07	5.09173848187066e-06

## Sheet: Downregulated genes FBvsBM
name		F2_S112_R1_001	F5_S114_R1_001	F3_S113_R1_001	B1_S106_R1_001	B2_S107_R1_001	B3_S108_R1_001	FoldChange	log2FoldChange	pvalue	padj
eca-miR-532-5p	CATGCCTTGAGTGTAGGACCGT	168.318681969541	227.525031380353	187.924007519395	118.375806912866	99.9442871205355	132.979069900979	0.603815021401468	-0.740614555326127	0.000540357941365043	0.00338819033504568
eca-miR-501-5p	ATCCTTCGTCCCTGGGTGAGA	34.0967104954377	36.8959510346519	16.7043562239462	18.0226142012668	14.0209611428089	17.1147730413926	0.575083389477241	-0.968059662796076	0.00867984571461001	0.03595936081767
eca-miR-191a	CAACGGAATCCCAAAAGCAGCTG	216.487050764684	140.204613931677	246.389254303206	99.8411866263362	84.3055227689409	83.4005606937701	0.446388034349652	-1.15459322782837	0.00303309861798742	0.0156373084305129
eca-miR-99a	AACCCGTAGATCCGATCTTGTG	2471.19968447886	2541.72107127602	4347.308707282	1005.37514902294	1639.91318597238	1233.07864817271	0.414532934228566	-1.26801261935126	4.72473698473321e-05	0.000322393817781796
eca-miR-99b	CACCCGTAGAACCGACCTTGCG	1928.89962231333	763.746186417294	2250.91200117675	583.686937200119	893.027371249677	566.689151814998	0.413702525858707	-1.27003332690769	0.000244730073681135	0.00162221077411495
eca-miR-222	AGCTACATCTGGCTACTGGGT	528.228403865828	468.578578140079	526.187221054305	175.310883594141	166.274218680747	215.700472934376	0.367161011546226	-1.44682997075524	1.29818576492669e-10	1.77164174978231e-09
eca-miR-502-3p	AATGCACCTGGGCAAGGATTCA	148.293629773808	62.3131617474121	66.8174248957848	35.942827185481	36.670206065808	25.9438226262379	0.362154371598588	-1.51420230188141	0.00505761004108218	0.0234673105906213
eca-miR-744	TGCGGGGCTAGGGCTAACAGCAGT	384.264515107313	55.3439265519778	279.797966751099	58.9831010223279	116.481831032567	60.8525263693958	0.331278149858738	-1.60106730041804	0.00568547926613436	0.0258633566616308
eca-miR-193a-5p	TGGGTCTTTGCGGGCGAGATGA	96.3367375902842	40.5855461381171	137.810938847556	20.7874470616885	48.5340962635694	16.8431099772435	0.321044246977387	-1.63973343538391	0.007518387201821	0.0325196552765428
eca-miR-24	TGGCTCAGTTCAGCAGGAACAG	2073.40472869876	3358.76140918781	4121.79989825873	819.926544940589	1151.51637283121	976.900378680122	0.308815923933356	-1.6941741454371	1.73257466025051e-07	1.67482217157549e-06
eca-let-7c	TGAGGTAGTAGGTTGTATGGTT	312.282570728056	217.686111104446	526.187221054305	105.985259649495	120.795972922662	89.2413165729755	0.301204523598096	-1.72795298054845	0.000834355152993453	0.00509395777617055
eca-miR-22	AAGCTGCCAGTTGAAGAACTGT	3998.51582762371	839.997818555574	4050.80638430695	480.056905542835	1392.74880685235	663.808697248297	0.28559637990274	-1.80807280148936	0.000412025778771568	0.00265527724097232
eca-miR-411	TAGTAGACCGTATAGCGTACG	20.5662698226449	32.7964009196906	41.7608905598655	0	0	0	0.0305736966757719	-10.2177598552689	2.70285340109518e-16	5.22551657545068e-15
eca-miR-329b	AACGAACCTGGTTAACCTCTTTT	31.9318399877908	2.04977505748066	58.4652467838117	0	0	0	0.031431101478979	-10.2631815119957	0.00451852732743664	0.0214166204616209
eca-miR-136	ACTCCATTTGTTTTGATGATGG	68.1934209908753	1.63982004598453	62.6413358397983	0	0	0	0.0221443762303191	-10.766733832543	9.45261166593021e-12	1.46200393766387e-10
eca-miR-493b	TGAAGGTCTTCCGTGTGCCAGG	64.9461152294051	2.45973006897679	75.1696030077579	0	0	0	0.0206078705915513	-10.8791053836749	3.65182968836427e-09	4.23612243850256e-08
eca-miR-495	AAACAAACATGGTGCACTTCTT	100.666478605578	43.8651862300861	100.226137343677	0	0	0	0.0121085995016554	-11.6544019806737	8.06527439359545e-19	1.87114365931414e-17
eca-miR-432	TCTTGGAGTAGGTCATTGGGTGG	179.143034507776	13.5285153793724	196.276185631368	0	0	0	0.00765408172605268	-12.3396251693337	4.88597211911229e-08	4.92845883319153e-07
eca-miR-382	GAAGTTGTTCGTGGTGGATTCG	204.039045345714	13.1185603678762	225.508809023274	0	0	0	0.00673149221210958	-12.517828479447	3.33340700878053e-17	7.03045841851894e-16
eca-miR-379	TGGTAGACTATGGAACGTAGG	685.722733297135	117.65708829939	1236.12236057202	0.204802434105305	0	0	0.0015690570429172	-12.9774203765998	1.35972728954508e-23	7.88641827936148e-22
eca-miR-370	GCCTGCTGGGGTGGAACCTGGT	1955.96050365892	34.8461759771712	2025.40319215348	0	0	0.271663064149088	0.000814006525788207	-13.8616753229565	3.27706329801625e-23	1.26713114189962e-21
eca-miR-134	TGTGACTGGTTGACCAGAGGGG	769.61146546845	6.55928018393811	430.137172766615	0	0	0	0.00248075775764544	-13.975040128652	2.17009982396188e-13	3.87279353199351e-12
eca-miR-127	TCGGATCCGTCTGAGCTTGGCT	3622.36957692007	192.678855403182	4313.89999483411	0.40960486821061	0	0	0.000419285107222758	-14.0394397749934	1.2450777986128e-35	2.88858049278169e-33
eca-miR-381	TATACAAGGGCAAGCTCTCTGT	812.908875621387	40.9955011496132	488.602419550426	0	0	0	0.00222964314130698	-14.1285264227348	1.06978963276354e-23	7.88641827936148e-22
eca-miR-3958	CAGATATTGCACGGTTGATCTCTT	616.446877052436	28.6968508047292	730.815584797646	0	0	0	0.00217555367476674	-14.1612480719703	2.4853394640584e-21	7.20748444576935e-20
eca-miR-409-3p	GAATGTTGCTCGGTGAACCCCT	652.167240428609	38.5357710806364	814.337365917377	0	0	0	0.00198933665497691	-14.2897401177654	1.76652973947649e-23	8.19669799117092e-22
eca-miR-378	ACTGGACTTGGAGTCAGAAGG	3207.7968747057	511.623854347173	3102.83416859801	214.428148508254	498.283388305979	228.740300013532	0.138376053494036	-2.85616612320905	2.14062989159355e-07	1.98650453939882e-06
eca-miR-132	TAACAGTCTACAGCCATGGTCG	14.0716582997044	2.04977505748066	0	0.307203651157958	0.359511824174588	0.950820724521809	0.241484836078947	-3.52108159298162	0.00269274396331043	0.0145282930113493
eca-miR-8995	GGTGACGTATTCCTGTTGACATG	4.87095864220538	39.7656361151248	12.5282671679597	1.22881460463183	0.359511824174588	1.08665225659635	0.0943238046893504	-4.434328036351	3.02736928839268e-05	0.000219484273408469
eca-miR-196a	TAGGTAGTTTCATGTTGTTGGG	1.08243525382342	0.819910022992264	0	0	0	0	0.611952000645016	-5.18836498747862	0.00139555058074409	0.00789677401786897
eca-miR-122	TGGAGTGTGACAATGGTGTTTG	3.78852338838196	5.32941514944972	8.3521781119731	0	0.359511824174588	0	0.164117864184552	-5.78616500756198	3.28971921885145e-07	2.83322511811532e-06
eca-miR-656	AATATTATACAGTCAACCTCT	1.62365288073513	1.63982004598453	0	0	0	0	0.478967504944765	-5.84595834251597	0.00100927531125983	0.00600389415928924
eca-miR-615-3p	TCCGAGCCTGGGTCTCCCTCTC	92.0069965749905	30.3366708507138	50.1130686718386	0.614407302315915	1.07853547252376	0.543326128298177	0.0298436470414383	-6.3192154623711	1.26352146824638e-20	3.25707756259066e-19
eca-miR-299	TATGTGGGATGGTAAACCGCTT	5.9533938960288	0	0	0	0	0	0.335068470664585	-6.49969651468389	0.00359386823797721	0.0177399453449088
eca-miR-10a	TACCCTGTAGATCCGAATTTGTG	136.386841981751	132.825423724747	0	1.22881460463183	0.719023648349176	0.543326128298177	0.0201723620610095	-6.78696034436944	1.20026476426772e-21	3.97802036157302e-20
eca-miR-3959	TGTATGTCAACTGATCCACAGTC	5.9533938960288	2.04977505748066	0	0	0	0	0.272648726260188	-6.86222809631882	0.00822523125886771	0.0346955209464965
eca-miR-187	TCGTGTCTTGTGTTGCAGCCGG	3.24730576147025	0	8.3521781119731	0	0	0	0.205486716243239	-7.05331806833127	0.00119273429571244	0.00691785891513213
eca-miR-615-5p	GGGGGTCCCCGGTGCTCGGATC	9.74191728441076	0	0	0	0	0	0.235443374261296	-7.13938459028247	0.00330616712337582	0.0166745820135476
eca-miR-487b	AATCGTACAGGGTCATCCACTT	14.0716582997044	1.2298650344884	0	0	0	0	0.163920781085752	-7.83204818730515	1.51255345421421e-05	0.000113197548831515
eca-miR-323-3p	CACATTACACGGTCGACCTCT	10.8243525382342	2.04977505748066	12.5282671679597	0	0	0	0.105624896244203	-8.32499632839099	1.45242709806508e-06	1.20343959553964e-05
eca-miR-485-3p	GTCATACACGGCTCTCCTCTCT	8.65948203058734	2.04977505748066	16.7043562239462	0	0	0	0.0986400388938633	-8.39715718993539	2.70047175875189e-06	2.16037740700151e-05
eca-miR-543	AAACATTCGCGGTGCACTTCTT	16.2365288073513	5.73937016094585	8.3521781119731	0	0	0	0.0900141941215073	-8.7055776624137	5.40989397139979e-11	7.84434625852969e-10
eca-miR-409-5p	AGGTTACCCGAGCAACTTTGCAT	16.777746434263	4.50950512645745	16.7043562239462	0	0	0	0.0731857119574164	-8.92006289670914	2.04796021109562e-09	2.63959316096769e-08
eca-miR-431	TGTCTTGCAGGCCGTCATGCAGG	18.4013993149981	2.04977505748066	16.7043562239462	0	0	0	0.0747095096351955	-8.92455707664462	3.83196600455761e-06	2.96338704352455e-05
eca-miR-494	TGAAACATACACGGGAAACCTC	24.8960108379386	10.6588302988994	12.5282671679597	0	0	0	0.0587278280346586	-9.36782438029876	8.54210695056414e-12	1.41554915180777e-10
eca-miR-485-5p	AGAGGCTGGCCGTGATGAATTC	25.978446091762	1.2298650344884	25.0565343359193	0	0	0	0.054284056617033	-9.40080159339721	1.26136473201209e-08	1.39350770393717e-07
eca-miR-758	TTTGTGACCTGGTCCACTAACC	18.4013993149981	5.73937016094585	29.2326233919059	0	0	0	0.0532165946980091	-9.41759461880742	2.39456741811846e-08	2.52518018637946e-07

## Sheet: Upregulated genes FBvsBM
name		F2_S112_R1_001	F5_S114_R1_001	F3_S113_R1_001	B1_S106_R1_001	B2_S107_R1_001	B3_S108_R1_001	FoldChange	log2FoldChange	pvalue	padj
eca-miR-199a-5p	CCCAGTGTTCAGACTACCTGTTC	399.418608660841	403.395731312194	380.024104094776	755.618580631523	585.105493844142	686.628394636821	1.71216617176596	0.774875564821259	0.00620545893345759	0.0276858937031185
eca-miR-214	ACAGCAGGCACAGACAGGCAGT	104.45500199396	118.067043310886	70.9935139517714	165.582767974139	152.433013450025	207.550581009903	1.78259233262233	0.78375972549647	0.00756923010747117	0.0325196552765428
eca-miR-199b-5p	CCCAGTGTTTAGACTATCTGTTC	307.411612085851	603.453776922306	242.21316524722	1172.80113890403	509.787766679566	956.661480401015	2.28552841522648	1.17983692197361	0.00275569442055143	0.0145300251265439
eca-miR-181b	AACATTCATTGCTGTCGGTGGGT	208.368786361008	50.8344214255204	167.043562239462	303.210003692904	383.419360482198	274.515526322654	2.24613196376382	1.18822471233969	0.00935013366180858	0.0380566843778876
eca-miR-30c	TGTAAACATCCTACACTCTCAGC	10.2831349113225	13.5285153793724	8.3521781119731	43.1109123791667	17.2565675603802	43.3302587317796	3.03430381497457	1.60406398889331	0.00219501511933084	0.0121248454210656
eca-miR-101	TACAGTACTGTGATAACTGAA	84.4299497982266	43.0452762070939	41.7608905598655	148.276962292241	227.031716966252	177.803475485578	3.22877783030832	1.66148586288909	3.42779936706883e-05	0.000240984682775748
eca-miR-340-5p	TTATAAAGCAATGAGACTGATT	21.6487050764684	30.3366708507138	0	88.0650466652812	45.1187339339108	110.29520404453	4.48262798039496	2.05136998124568	0.00452333794232511	0.0214166204616209
eca-miR-218	TTGTGCTTGATCTAACCATGT	9.20069965749905	56.1638365749701	29.2326233919059	219.65061057794	150.096186592891	319.611594971402	7.09404243737146	2.84420472695155	3.29728785297904e-07	2.83322511811532e-06
eca-miR-148a	TCAGTGCACTACAGAACTTTGT	1035.3493202821	1062.19343478648	684.878605181794	13016.5259032138	9289.2462689351	19982.4483465503	15.183060316195	3.92063444584081	1.54208865385615e-27	1.78882283847314e-25
eca-miR-196b	TAGGTAGTTTCCTGTTGTTGGG	7.03582914985222	0	0	62.8743472703286	29.1204577581416	92.36544181069	18.6691347612189	4.3748440286194	3.3242753751399e-09	4.05911519490767e-08
