# Supplementary material for: Comparative Transcriptome and MicroRNA Profiles of Equine Mesenchymal Stem Cells, Fibroblasts, and Their Extracellular Vesicles
Source: Genes (Basel). 2025 Aug 5;16(8):936. doi: 10.3390/genes16080936 (PMC12386118; doi:10.3390/genes16080936)
Supplement: Supplementary file 1 [file genes-16-00936-s001.zip › Supplementary File S13.xlsx]

## Sheet: Downregulated genes EV-BMvsEVAT
name		EV.B3_SS4_S33_R1_001	EV.B2_SS3_S3_R1_001	EV.B1_SS1_S1_R1_001	EV.K3_SS6_S35_R1_001	EV.K2_SS2_S2_R1_001	EV.K1_SS5_S34_R1_001	FoldChange	log2FoldChange	pvalue	padj
eca-miR-143	TGAGATGAAGCACTGTAGCTC	11145.8194555662	7021.92927662175	9987.43853422991	2629.44122987997	4138.88746353293	4589.297846246	0.403457311799608	-1.30776748890789	0.00169694440621816	0.028211700753377
eca-miR-181b	AACATTCATTGCTGTCGGTGGGT	36.3056008324631	137.236402800425	89.6369070148174	28.7370626216391	15.4821226815446	16.5082656339784	0.239415852976823	-2.31421363915226	0.000503271279923166	0.0111558467049635

## Sheet: Upregulated genes EV-BMvsEVAT
name		EV.B3_SS4_S33_R1_001	EV.B2_SS3_S3_R1_001	EV.B1_SS1_S1_R1_001	EV.K3_SS6_S35_R1_001	EV.K2_SS2_S2_R1_001	EV.K1_SS5_S34_R1_001	FoldChange	log2FoldChange	pvalue	padj
eca-miR-532-5p	CATGCCTTGAGTGTAGGACCGT	127.069602913621	224.915215700697	179.273814029635	287.370626216391	381.892359478101	338.419445496558	1.89174749725495	0.829505605687176	0.00252248452795513	0.0372767158020035
eca-miR-10b	TACCCTGTAGAACCGAATTTGTG	835.028819146651	587.066834201819	896.369070148173	1767.3293512308	2657.76439366516	2174.96399727666	2.84434980869618	1.52259879023845	1.66996558491111e-07	5.55263556982944e-06
eca-let-7c	TGAGGTAGTAGGTTGTATGGTT	308.597607075936	202.042481900626	651.047008844463	1329.08914625081	3746.6736889338	1238.11992254838	5.42367367986735	2.43063653834157	4.35589661085048e-06	0.000115866849848623
eca-miR-99a	AACCCGTAGATCCGATCTTGTG	1778.97444079069	1669.70956740517	905.80453404447	11279.2970789933	8045.54308684268	9252.8828878449	6.55898983476996	2.72617948678428	1.0269840030626e-17	1.36588872407325e-15
eca-miR-615-3p	TCCGAGCCTGGGTCTCCCTCTC	0	38.1212230001181	0	711.242299885567	325.124576312437	371.435976764514	34.3083874951498	4.78085284575648	3.61493794088353e-10	1.60262248712503e-08
eca-miR-10a	TACCCTGTAGATCCGAATTTGTG	0	15.2484892000472	9.43546389629656	517.267127189503	454.142265325309	581.916363597739	56.2176128061022	5.59645098962726	3.32755794326013e-10	1.60262248712503e-08
eca-miR-363	AATTGCACGGTATCCATCTGTA	0	0	0	0	0	181.590921973763	61.5303073245875	5.60359958606784	0.00143506359139881	0.0272662082365773

## Sheet: Downregulated genes EV-FBvsEVAT
name		EV.F5_S117_R1_001	EV.F2_S115_R1_001	EV.F3_S116_R1_001	EV.K3_SS6_S35_R1_001	EV.K2_SS2_S2_R1_001	EV.K1_SS5_S34_R1_001	FoldChange	log2FoldChange	pvalue	padj
eca-miR-29a	TAGCACCATCTGAAATCGGTTA	484.395269057901	1155.29631324759	1062.83828949424	474.161533257044	562.517124096121	239.369851692687	0.472753423415364	-1.09238761941956	0.00555678582971015	0.025931667205314
eca-miR-25	CATTGCACTTGTCTCGGTCTGA	866.322308122784	797.613514278548	880.91101471595	366.397548425898	428.338727522734	297.148781411611	0.429729543161642	-1.22582052795563	2.72317268921229e-06	5.3374184708561e-05
eca-miR-181a	AACATTCAACGCTGTCGGTGAGT	270.143515436137	298.387789514277	344.704310106241	129.316781797376	165.142641936476	82.5413281698921	0.414741301974216	-1.28684310114264	0.00909997211176884	0.0354787591458668
eca-miR-191a	CAACGGAATCCCAAAAGCAGCTG	245.302732407527	395.93764377856	403.75088174481	136.501047452786	87.7320285287528	152.7014571143	0.362535975582433	-1.4739598965244	0.000498984159987063	0.00340309335230308
eca-miR-30c	TGTAAACATCCTACACTCTCAGC	83.8376427215598	74.5969473785692	119.688996564667	14.3685313108195	36.1249529236041	41.270664084946	0.337090706061472	-1.54349255064848	0.00809223137924598	0.0330432781319211
eca-miR-27b	TTCACAGTGGCTAAGTTCTGC	484.395269057901	807.177225480929	872.931748278306	352.029017115078	108.374858770812	235.242785284192	0.32232770177282	-1.65237033885228	0.000363274695447824	0.00273853231952975
eca-miR-186	CAAAGAATTCTCCTTTTGGGCT	105.573327871594	237.180037819041	185.118981353352	28.7370626216391	87.7320285287528	41.270664084946	0.302784193093447	-1.72994904232279	0.000400343637720296	0.00290619825900659
eca-miR-30e	TGTAAACATCCTTGACTGGAAG	158.359991807391	166.408574921424	118.093143277138	43.1055939324586	15.4821226815446	66.0330625359137	0.286233996519264	-1.7901520247946	0.000123990759821015	0.00135012160693995
eca-miR-192	CTGACCTATGAATTGACAGCC	251.512928164679	118.59001890952	140.435089302543	0	82.5713209682379	41.270664084946	0.246996280836596	-1.97702603189254	0.00166469074382161	0.00988725411481924
eca-miR-23b	ATCACATTGCCAGGGATTACC	52.7866639357969	53.5567827333318	129.264116289841	21.5527969662293	5.16070756051487	24.7623984509676	0.22830752848802	-2.20246717969062	0.00451925088062104	0.0216042237219932
eca-miR-381	TATACAAGGGCAAGCTCTCTGT	509.236052086511	394.024901538084	512.268905296775	28.7370626216391	185.785472178535	74.2871953529029	0.205712786599335	-2.28141545819218	0.00417614371447614	0.0207026942547487
eca-miR-23a	ATCACATTGCCAGGGATTTCC	46.5764681786443	202.75067749047	373.429669281761	21.5527969662293	20.6428302420595	74.2871953529029	0.190941304523502	-2.3810438400771	0.00198602699213239	0.0111905363502519
eca-miR-181b	AACATTCATTGCTGTCGGTGGGT	121.098817264475	105.200823226187	100.53875711432	28.7370626216391	15.4821226815446	16.5082656339784	0.193208102512924	-2.48008927837159	9.52700649586753e-05	0.00124486218212669
eca-miR-101	TACAGTACTGTGATAACTGAA	245.302732407527	160.670348199995	189.906541215939	43.1055939324586	46.4463680446338	12.3811992254838	0.17521578190134	-2.61119275161584	4.04851495476506e-07	1.5870178622679e-05
eca-miR-495	AAACAAACATGGTGCACTTCTT	93.1529363572886	172.146801642852	127.668263002312	0	30.9642453630892	20.635332042473	0.137888862906435	-2.83916289451737	0.00011596492172854	0.00135012160693995
eca-miR-122	TGGAGTGTGACAATGGTGTTTG	10103.9884968872	4976.9553097189	6083.39273206015	955.507332169499	1006.3379743004	565.408097963761	0.119535747911016	-3.06877456400473	2.8902294315564e-15	5.66484968585055e-13
eca-miR-409-3p	GAATGTTGCTCGGTGAACCCCT	801.115252672682	635.030423838077	465.989159958437	28.7370626216391	139.339104133902	49.5247969019352	0.115792834939871	-3.11721560540842	0.000221023667917344	0.00188350603964345
eca-miR-379	TGGTAGACTATGGAACGTAGG	195.621166350306	179.797770604757	159.585328752889	0	25.8035378025744	28.8894648594622	0.10723521417831	-3.2041273982097	0.000331260698599985	0.00259708387702388
eca-miR-451	AAACCGTTACCATTACTGTGTT	1630.17638625255	1593.31428631662	1431.48039891342	129.316781797376	309.642453630892	61.9059961274191	0.108172683733588	-3.21804713392937	2.31384291926864e-06	5.03903569085171e-05
eca-miR-543	AAACATTCGCGGTGCACTTCTT	633.439967229563	856.908523733308	509.077198721717	57.4741252432781	41.285660484119	82.5413281698921	0.0920389280095179	-3.45009727516117	1.03260539862528e-08	6.74635527101847e-07
eca-miR-505	CGTCAACACTTGCTGGTTTCCT	0	22.9529068857136	12.7668263002312	0	0	0	0.0774798727458431	-3.66249292291851	0.0129046825797831	0.0444603182052943
eca-miR-224	CAAGTCACTAGTGGTTCCGTT	21.735685150034	9.56371120238067	12.7668263002312	0	0	0	0.0637399780760047	-3.87576376870634	0.0124057088165777	0.0444603182052943
eca-miR-382	GAAGTTGTTCGTGGTGGATTCG	71.4172512072546	87.9861430619022	86.1760775265603	0	15.4821226815446	0	0.0743509612762121	-3.96306559244207	0.0013406724237585	0.00821161859552081
eca-miR-656	AATATTATACAGTCAACCTCT	0	24.8656491261897	27.1295058879912	0	0	0	0.0545502599133765	-4.17194703640632	0.0128251822651467	0.0444603182052943
eca-miR-1839	AAGGTAGATAGAACAGGTCTTG	21.735685150034	17.2146801642852	15.958532875289	0	0	0	0.0518055099265963	-4.18047641822607	0.000755663001555179	0.00491928588937242
eca-miR-342-3p	TCTCACACAGAAATCGCACCCGT	0	28.691133607142	23.9377993129334	0	0	0	0.0539287712800501	-4.22606909314379	0.00234912668880183	0.0124440224595989
eca-miR-194	TGTAACAGCAACTCCATGTGGA	9.31529363572886	28.691133607142	17.5543861628178	0	0	0	0.05122879662236	-4.24813849402889	0.01057887345782	0.0398742153410138
eca-miR-370	GCCTGCTGGGGTGGAACCTGGT	164.570187564543	177.88502836428	162.777035327947	0	10.3214151210297	12.3811992254838	0.0505725763820683	-4.36748730104949	0.000197527697085337	0.00175979221039664
eca-miR-136	ACTCCATTTGTTTTGATGATGG	15.5254893928814	28.691133607142	17.5543861628178	0	0	0	0.0463170180420947	-4.39353811216945	0.00587154322031837	0.0261550561632364
eca-miR-411	TAGTAGACCGTATAGCGTACG	189.410970593154	154.932121478567	132.455822864898	0	0	16.5082656339784	0.0406592533385688	-4.54416444714944	4.37497871901745e-08	2.14373957231855e-06
eca-miR-126-3p	TCGTACCGTGAGTAATAATGCG	2052.46969773893	2096.36549556184	2120.8890191259	71.8426565540977	165.142641936476	28.8894648594622	0.0428641136202637	-4.56574849576955	1.50671205952432e-12	1.47657781833384e-10
eca-miR-106b	TAAAGTGCTGACAGTGCAGAT	18.6305872714577	45.9058137714272	28.7253591755201	0	0	0	0.0311650232989029	-5.00414250975361	0.000142762748375772	0.00140031289435961
eca-miR-485-5p	AGAGGCTGGCCGTGATGAATTC	43.471370300068	38.2548448095227	19.1502394503467	0	0	0	0.0288804620133524	-5.08794127194887	0.00199831006254499	0.0111905363502519
eca-miR-361-5p	TTATCAGAATCTCCAGGGGTAC	18.6305872714577	47.8185560119034	38.3004789006935	0	0	0	0.0278423250048663	-5.17165088071142	0.000123050684858897	0.00135012160693995
eca-miR-494	TGAAACATACACGGGAAACCTC	15.5254893928814	36.3421025690466	54.2590117759824	0	0	0	0.0274910049176011	-5.19692060736151	0.000142889070853021	0.00140031289435961
eca-miR-139-5p	TCTACAGTGCACGTGTCTCCAG	260.828221800408	193.18696628809	177.139714915707	0	0	8.25413281698921	0.0177466621541119	-5.97210997547896	2.11424743562748e-06	5.03903569085171e-05
eca-miR-3958	CAGATATTGCACGGTTGATCTCTT	65.207055450102	105.200823226187	84.5802242390314	0	0	0	0.0116284431960209	-6.43525218659538	1.75200288552573e-05	0.000286160471302537

## Sheet: Upregulated genes EV-FBvsEVAT
eca-miR-99b	CACCCGTAGAACCGACCTTGCG	701.752120558241	608.252032471411	469.180866533495	862.111878649172	1300.49830524975	1085.41846543408	1.82418133563366	0.872916820011808	0.0135978084102458	0.045951214627727
eca-miR-99a	AACCCGTAGATCCGATCTTGTG	4955.73621420776	5458.96635431889	4805.1142487495	11279.2970789933	8045.54308684268	9252.8828878449	1.87749241134171	0.90863572664073	0.0035919410967557	0.0185268540780031
eca-miR-222	AGCTACATCTGGCTACTGGGT	1235.82895567336	1926.13143615947	1608.62011382913	2888.07479347473	2864.19269608575	3499.75231440342	1.93880040212719	0.954516733095271	2.04343472032286e-05	0.000308087080910216
eca-miR-125a-5p	TCCCTGAGACCCTTTAACCTGTGA	288.774102707595	198.925193009518	119.688996564667	445.424470635405	402.53518972016	321.911179862579	1.92151595148339	0.957762687592748	0.00422503964382626	0.0207026942547487
eca-miR-532-5p	CATGCCTTGAGTGTAGGACCGT	149.044698171662	158.757605959519	197.885807653583	287.370626216391	381.892359478101	338.419445496558	1.98684106779104	0.990675372342113	5.26157160790549e-05	0.000736620025106769
eca-miR-21	TAGCTTATCAGACTGATGTTGA	13976.0455514719	13109.9353162234	15227.6320696007	14857.0613753874	21958.8106699908	47337.4517054331	1.98873014424648	0.992146838070726	0.0108100920129946	0.0399769440480554
eca-miR-7	TGGAAGACTAGTGATTTTGTTGT	167.67528544312	86.073400821426	130.859969577369	165.238110074425	381.892359478101	243.496918101182	2.04749655533334	1.06232981276323	0.00607019285910905	0.0264390622307861
eca-miR-100	AACCCGTAGATCCGAACTTGTG	990.526223265836	1088.35033483092	1224.01947153466	1479.95872501441	2492.62175172868	3227.36593144278	2.17881819138424	1.12620286330102	0.000778050319237475	0.00491928588937242
eca-miR-125b-5p	TCCCTGAGACCCTAACTTGTGA	130.414110900204	126.240987871425	151.606062315245	287.370626216391	314.803161191407	375.563043173009	2.38470568917554	1.26307260876451	0.000281266558086052	0.00229701022436942
eca-miR-199a-5p	CCCAGTGTTCAGACTACCTGTTC	117.993719385899	32.5166180880943	79.7926643764447	215.527969662293	185.785472178535	152.7014571143	2.38751706809247	1.29432452296925	0.000161073729726004	0.00150335481077604
eca-let-7a	TGAGGTAGTAGGTTGTATAGTT	1260.66973870197	1281.53730111901	1460.20575808894	2571.9671046367	6646.99133794315	2591.79770453461	2.94944784549524	1.56118689524141	0.00909425937500968	0.0354787591458668
eca-miR-28-5p	AAGGAGCTCACAGTCTATTGAG	12.4203915143052	17.2146801642852	9.57511972517337	21.5527969662293	20.6428302420595	82.5413281698921	3.02621123311919	1.7547002625833	0.00583933974541536	0.0261550561632364
eca-miR-196b	TAGGTAGTTTCCTGTTGTTGGG	18.6305872714577	24.8656491261897	23.9377993129334	57.4741252432781	113.535566331327	70.1601289444083	3.46664532360927	1.8331369860293	0.00645521175775087	0.0273177402802376
eca-miR-1271a	CTTGGCACCTCGTAAGCACTCA	6.21019575715258	5.7382267214284	6.38341315011558	21.5527969662293	41.285660484119	16.5082656339784	3.86027365472243	2.10673987439293	0.00655068261822024	0.0273177402802376
eca-miR-199b-5p	CCCAGTGTTTAGACTATCTGTTC	96.2580342358649	68.8587206571408	97.3470505392626	316.10768883803	299.321038509863	524.137433878815	4.30403745386761	2.12881479138721	5.01790206928194e-07	1.6391813426321e-05
eca-let-7c	TGAGGTAGTAGGTTGTATGGTT	353.981158157697	428.454261866654	448.434773795619	1329.08914625081	3746.6736889338	1238.11992254838	5.11956832199373	2.35806694795704	5.40267789068576e-06	9.62658969613098e-05
eca-let-7e	TGAGGTAGGAGGTTGTATAGTT	136.624306657357	97.5498542642829	170.756301765592	387.950345392127	1388.2303337785	668.584758176126	6.00044777539329	2.5952752985711	9.62046975316692e-07	2.69373153088674e-05
eca-miR-671-3p	TCCGGTTCTCAGGGCTCCACC	0	0	3.19170657505779	0	30.9642453630892	8.25413281698921	6.81853664547797	3.37216477537099	0.0129297864168458	0.0444603182052943
eca-miR-193b	AACTGGCCCACAAAGTCCCGCT	0	0	0	0	0	16.5082656339784	6.50275521132614	4.06294796664759	0.00923171794101635	0.0354787591458668
eca-miR-29b	TAGCACCATTTGAAATCAGTGTT	0	7.65096896190454	3.19170657505779	0	211.58900998111	0	15.5019894389723	4.21314200877819	0.00208693554641665	0.0113622046416017
eca-miR-151-5p	TCGAGGAGCTCACAGTCTAGT	0	7.65096896190454	0	0	87.7320285287528	61.9059961274191	14.3309050286518	4.24266660095943	0.000503518914371374	0.00340309335230308

## Sheet: Downregulated genes EV-FBvsEVBM
name		EV.F5_S117_R1_001	EV.F2_S115_R1_001	EV.F3_S116_R1_001	EV.B3_SS4_S33_R1_001	EV.B2_SS3_S3_R1_001	EV.B1_SS1_S1_R1_001	FoldChange	log2FoldChange	pvalue	padj
eca-miR-10b	TACCCTGTAGAACCGAATTTGTG	1959.31676138164	1996.90289905708	1811.2934813453	835.028819146651	587.066834201819	896.369070148173	0.402297796826252	-1.32642258954438	4.56512304513933e-06	6.09770006743611e-05
eca-miR-186	CAAAGAATTCTCCTTTTGGGCT	105.573327871594	237.180037819041	185.118981353352	36.3056008324631	76.2424460002362	61.3305153259277	0.333184734792697	-1.49150106929926	0.00254858476033482	0.0140172161818415
eca-miR-101	TACAGTACTGTGATAACTGAA	245.302732407527	160.670348199995	189.906541215939	108.916802497389	76.2424460002362	23.5886597407414	0.353573406945522	-1.68922714840844	0.000399736625350074	0.00299002995761855
eca-miR-99a	AACCCGTAGATCCGATCTTGTG	4955.73621420776	5458.96635431889	4805.1142487495	1778.97444079069	1669.70956740517	905.80453404447	0.286247190289716	-1.81754376014355	1.08429562621836e-08	5.06908205257082e-07
eca-miR-122	TGGAGTGTGACAATGGTGTTTG	10103.9884968872	4976.9553097189	6083.39273206015	1724.516039542	2115.72787650655	1151.12659534818	0.235947045216272	-2.08433767895802	7.49767537238746e-08	2.33677549106076e-06
eca-miR-192	CTGACCTATGAATTGACAGCC	251.512928164679	118.59001890952	140.435089302543	54.4584012486946	38.1212230001181	28.3063916888897	0.241240194809673	-2.17822977312915	0.000975135248684638	0.00651251041085812
eca-miR-23b	ATCACATTGCCAGGGATTACC	52.7866639357969	53.5567827333318	129.264116289841	0	0	42.4595875333345	0.190520312808156	-2.23033820668337	0.0057855873991357	0.0270476210909594
eca-miR-191a	CAACGGAATCCCAAAAGCAGCTG	245.302732407527	395.93764377856	403.75088174481	0	57.1818345001771	127.378762600004	0.178971528322184	-2.24239327461437	1.24305944726193e-06	2.3245211663798e-05
eca-miR-30e	TGTAAACATCCTTGACTGGAAG	158.359991807391	166.408574921424	118.093143277138	36.3056008324631	19.060611500059	42.4595875333345	0.226136933500099	-2.25157440818958	1.48845262230056e-05	0.00018556042691347
eca-miR-451	AAACCGTTACCATTACTGTGTT	1630.17638625255	1593.31428631662	1431.48039891342	635.348014568104	137.236402800425	202.862473770376	0.210058601937061	-2.31273173394156	0.000652011836074513	0.00468946974407438
eca-miR-146b-5p	TGAGAACTGAATTCCATAGGCT	34.1560766643392	91.8116275428545	102.134610401849	0	30.4969784000945	0	0.144944365688252	-2.50357178260554	0.00427932423259998	0.0210451900946995
eca-miR-381	TATACAAGGGCAAGCTCTCTGT	509.236052086511	394.024901538084	512.268905296775	72.6112016649262	45.7454676001417	113.225566755559	0.165369967043908	-2.60867997454362	0.00139968516667626	0.00872470420561536
eca-miR-127	TCGGATCCGTCTGAGCTTGGCT	1176.83209598041	717.27834017855	745.263485275994	108.916802497389	83.8666906002598	221.733401562969	0.158008255861791	-2.6562819380807	0.00189317431138785	0.0114201160074041
eca-miR-494	TGAAACATACACGGGAAACCTC	15.5254893928814	36.3421025690466	54.2590117759824	0	0	9.43546389629656	0.113954466375247	-3.14090641977719	0.00682545793028437	0.0311307471454433
eca-miR-30c	TGTAAACATCCTACACTCTCAGC	83.8376427215598	74.5969473785692	119.688996564667	0	0	23.5886597407414	0.0945799676796418	-3.29498029522223	5.08887079323708e-05	0.000475809419167667
eca-miR-3958	CAGATATTGCACGGTTGATCTCTT	65.207055450102	105.200823226187	84.5802242390314	0	15.2484892000472	0	0.0707338400253167	-3.63130340319631	0.00273124437889571	0.0145926485386713
eca-miR-126-3p	TCGTACCGTGAGTAATAATGCG	2052.46969773893	2096.36549556184	2120.8890191259	254.139205827242	72.4303237002244	165.12061818519	0.0788636852123425	-3.74350530160455	5.01299397051494e-09	3.12476624162098e-07
eca-miR-139-5p	TCTACAGTGCACGTGTCTCCAG	260.828221800408	193.18696628809	177.139714915707	0	22.8727338000709	14.1531958444448	0.0631169599965236	-3.76184897799476	3.03348220699294e-05	0.000333683042769223
eca-miR-140-3p	TACCACAGGGTAGAACCACGG	21.735685150034	13.3891956833329	20.7460927378756	0	0	0	0.0509588990637221	-3.8686349074979	0.00438910381654161	0.0210451900946995
eca-miR-379	TGGTAGACTATGGAACGTAGG	195.621166350306	179.797770604757	159.585328752889	0	0	28.3063916888897	0.0581898577471204	-3.98794526282571	7.0924174262936e-05	0.000602855481234956
eca-miR-543	AAACATTCGCGGTGCACTTCTT	633.439967229563	856.908523733308	509.077198721717	90.7640020811578	30.4969784000945	18.8709277925931	0.0714792608840285	-4.15434006920349	2.3027172636721e-10	2.15304064153341e-08
eca-miR-409-3p	GAATGTTGCTCGGTGAACCCCT	801.115252672682	635.030423838077	465.989159958437	36.3056008324631	19.060611500059	51.8950514296311	0.0578758320153871	-4.16221162002143	3.59345253141895e-06	5.5997968614612e-05
eca-miR-615-3p	TCCGAGCCTGGGTCTCCCTCTC	484.395269057901	298.387789514277	159.585328752889	0	38.1212230001181	0	0.0434975651306378	-4.20191570569132	3.27536375119789e-08	1.22498604294801e-06
eca-miR-382	GAAGTTGTTCGTGGTGGATTCG	71.4172512072546	87.9861430619022	86.1760775265603	0	0	9.43546389629656	0.0500261095836427	-4.31213318593923	0.000936659925840242	0.00648723726415279
eca-miR-485-5p	AGAGGCTGGCCGTGATGAATTC	43.471370300068	38.2548448095227	19.1502394503467	0	0	0	0.0288804620133524	-4.72352003475837	0.00411635943583079	0.0208043030946043
eca-miR-361-5p	TTATCAGAATCTCCAGGGGTAC	18.6305872714577	47.8185560119034	38.3004789006935	0	0	0	0.0278423250048663	-4.80724477638518	0.000357842610243231	0.00278819033814518
eca-miR-411	TAGTAGACCGTATAGCGTACG	189.410970593154	154.932121478567	132.455822864898	0	0	9.43546389629656	0.025918074237286	-5.28754165486361	1.59000123879857e-07	4.24757473793332e-06
eca-miR-370	GCCTGCTGGGGTGGAACCTGGT	164.570187564543	177.88502836428	162.777035327947	0	7.62424460002362	0	0.0209043101333134	-5.44159455307025	5.92538623855382e-05	0.000527641536480745
eca-miR-10a	TACCCTGTAGATCCGAATTTGTG	580.653303293766	768.922380671406	734.092512263292	0	15.2484892000472	9.43546389629656	0.013267060448988	-6.02032425251586	1.19725713655666e-11	2.23887084536095e-09
eca-miR-495	AAACAAACATGGTGCACTTCTT	93.1529363572886	172.146801642852	127.668263002312	0	0	0	0.00757636978848051	-6.69713261742909	3.51071253663358e-07	8.20629055438098e-06

## Sheet: Upregulated genes EV-FBvsEVBM
name		EV.F5_S117_R1_001	EV.F2_S115_R1_001	EV.F3_S116_R1_001	EV.B3_SS4_S33_R1_001	EV.B2_SS3_S3_R1_001	EV.B1_SS1_S1_R1_001	FoldChange	log2FoldChange	pvalue	padj
eca-miR-222	AGCTACATCTGGCTACTGGGT	1235.82895567336	1926.13143615947	1608.62011382913	3267.50407492168	1967.05510680609	2033.34246965191	1.52315471431887	0.580577398055939	0.0104667256387429	0.0434950598765538
eca-miR-100	AACCCGTAGATCCGAACTTGTG	990.526223265836	1088.35033483092	1224.01947153466	2541.39205827242	1254.18823670389	2330.55958238525	1.85400261303587	0.880233729094157	0.00903865681874359	0.0384142914796602
eca-miR-125b-5p	TCCCTGAGACCCTAACTTGTGA	130.414110900204	126.240987871425	151.606062315245	417.514409573326	423.145575301311	283.063916888897	2.73967981509814	1.44086957157638	4.29758724433384e-05	0.000422973060363384
eca-miR-199a-3p	ACAGTAGTCTGCACATTGGTTA	127.309013021628	63.1204939357124	156.393622177832	235.98640541101	274.47280560085	434.031339229642	2.70848457786046	1.46512643755323	0.00841032000470881	0.0365751125786174
eca-miR-199a-5p	CCCAGTGTTCAGACTACCTGTTC	117.993719385899	32.5166180880943	79.7926643764447	181.528004162316	217.290971100673	212.297937666673	2.63227180130048	1.48066579146494	2.09738984990508e-05	0.000245132438707657
eca-miR-199b-3p	ACAGTAGTCTGCACATTGGTTA	121.098817264475	63.1204939357124	156.393622177832	235.98640541101	274.47280560085	434.031339229642	2.75743564401616	1.49038475191131	0.00715032460521046	0.0318359690755799
eca-miR-328	CTGGCCCTCTCTGCCCTTCCGT	37.2611745429155	15.3019379238091	7.97926643764448	54.4584012486946	106.739424400331	28.3063916888897	3.02954060986028	1.82081880812395	0.00233397046129442	0.0132258326140017
eca-let-7a	TGAGGTAGTAGGTTGTATAGTT	1260.66973870197	1281.53730111901	1460.20575808894	2777.37846368343	1322.8064381041	10166.7123482595	3.56265333188462	1.83551185865766	0.00217337785189276	0.0127006768219983
eca-miR-143	TGAGATGAAGCACTGTAGCTC	3983.84057821338	1277.71181663806	2235.79045582798	11145.8194555662	7021.92927662175	9987.43853422991	3.75425334908085	1.90896684651507	4.50073367696787e-06	6.09770006743611e-05
eca-miR-199b-5p	CCCAGTGTTTAGACTATCTGTTC	96.2580342358649	68.8587206571408	97.3470505392626	453.820010405789	243.975827200756	391.571751696307	4.11493984094778	2.02189792463608	2.64193590650786e-06	4.49129104106336e-05
eca-let-7e	TGAGGTAGGAGGTTGTATAGTT	136.624306657357	97.5498542642829	170.756301765592	471.97281082202	304.969784000945	1061.48968833336	4.51408377551885	2.1908721667177	4.13811811688783e-05	0.000422973060363384
eca-miR-214	ACAGCAGGCACAGACAGGCAGT	24.8407830286103	9.56371120238067	19.1502394503467	127.069602913621	72.4303237002244	80.2014431185208	4.99872161586456	2.296867718399	6.87013301218814e-07	1.4274609703102e-05
eca-miR-28-5p	AAGGAGCTCACAGTCTATTGAG	12.4203915143052	17.2146801642852	9.57511972517337	36.3056008324631	49.5575899001535	94.3546389629656	4.34060646498858	2.30352952095222	0.000253361808302668	0.00205994165880865
eca-miR-671-3p	TCCGGTTCTCAGGGCTCCACC	0	0	3.19170657505779	54.4584012486946	22.8727338000709	0	12.9739893315303	3.91283829962613	0.00361083237230728	0.0187562681561517
eca-miR-151-5p	TCGAGGAGCTCACAGTCTAGT	0	7.65096896190454	0	0	11.4363669000354	103.790102859262	11.1000670626456	3.97823804414965	0.00135243576612363	0.00872087890569373
