# Supplementary material for: Comparative Transcriptome and MicroRNA Profiles of Equine Mesenchymal Stem Cells, Fibroblasts, and Their Extracellular Vesicles
Source: Genes (Basel). 2025 Aug 5;16(8):936. doi: 10.3390/genes16080936 (PMC12386118; doi:10.3390/genes16080936)
Supplement: Supplementary file 1 [file genes-16-00936-s001.zip › Supplementary File S14.xlsx]

## Sheet: Downregulated genes BMvsEV-BM
name		B1_S106_R1_001	B2_S107_R1_001	B3_S108_R1_001	EV.B3_SS4_S33_R1_001	EV.B2_SS3_S3_R1_001	EV.B1_SS1_S1_R1_001	FoldChange	log2FoldChange	pvalue	padj
eca-miR-197	TTCACCACCTTCTCCACCCAGC	66.2535874330662	88.4399087469487	82.8572345654719	0	0	14.1531958444448	0.0713080180271565	-3.77161317583068	4.18274451516485e-05	0.000257711033031125
eca-miR-23b	ATCACATTGCCAGGGATTACC	186.779819904038	111.987933230384	175.222676376162	0	0	42.4595875333345	0.095305030710948	-3.22676209221121	5.11048616107465e-05	0.000305032142739143
eca-miR-199b-3p	ACAGTAGTCTGCACATTGGTTA	1941.7318777524	625.910085887958	1718.81220687128	235.98640541101	274.47280560085	434.031339229642	0.220888372407645	-2.16235332043922	6.61241547545368e-05	0.000382718592670198
eca-miR-199a-3p	ACAGTAGTCTGCACATTGGTTA	1945.72552521745	626.988621360482	1722.07216364107	235.98640541101	274.47280560085	434.031339229642	0.220460135020817	-2.16528721001674	6.90822383603939e-05	0.000388079633142213
eca-let-7g	TGAGGTAGTAGTTTGTACAGTT	1517.07403063505	708.058537711851	1445.79082740145	217.833604994779	144.860647400449	618.022885207425	0.267756572916316	-1.88022648527999	0.000371108215690053	0.00181747869735385
eca-miR-93	CAAAGTGCTGTTCGTGCAGGTAG	105.166049913074	67.9477347689972	91.0071264899446	36.3056008324631	15.2484892000472	33.024123637038	0.32785981930539	-1.80915991698976	0.000437801115401463	0.00209050032604199
eca-miR-103	AGCAGCATTGTACAGGGCTATGA	113.87015336255	73.5201680437033	110.566867108679	0	0	47.1773194814828	0.166725771625798	-2.39700328668884	0.00051571701870872	0.00240248659935038
eca-miR-331	GCCCCTGGGCCTATCCTAGAA	18.3298178524248	29.1204577581416	26.215485690387	0	0	0	0.0391308968839874	-4.27397628139363	0.000552939863304523	0.00251455985455152
eca-miR-181b	AACATTCATTGCTGTCGGTGGGT	303.210003692904	383.419360482198	274.515526322654	36.3056008324631	137.236402800425	89.6369070148174	0.276077707065674	-1.72608660851151	0.000611040434982213	0.00271415635073494
eca-miR-140-3p	TACCACAGGGTAGAACCACGG	26.7267176507423	40.984347955903	20.3747298111816	0	0	0	0.0329359807008157	-4.53375488917835	0.000647804703249078	0.00281206132546759
eca-miR-1388	AGGACTGTCCAACCTGAGAATGGT	65.0247728284344	174.902502460937	62.8899993505139	0	19.060611500059	18.8709277925931	0.133843123613115	-2.6543387534651	0.000692276372690643	0.00293832860408695
eca-miR-101	TACAGTACTGTGATAACTGAA	148.276962292241	227.031716966252	177.803475485578	108.916802497389	76.2424460002362	23.5886597407414	0.380764754792701	-1.58745218266679	0.000723742927921931	0.00300510650506715
eca-miR-342-3p	TCTCACACAGAAATCGCACCCGT	56.2182681619062	70.6440734503066	75.386500301372	0	0	14.1531958444448	0.0835726802866288	-3.53279630125127	0.000889478400207908	0.0035393828008273
eca-miR-199b-5p	CCCAGTGTTTAGACTATCTGTTC	1172.80113890403	509.787766679566	956.661480401015	453.820010405789	243.975827200756	391.571751696307	0.413423192252006	-1.31125165654627	0.00138657553546708	0.00519575186507903
eca-miR-365	TAATGCCCCTAAAAATCCTTAT	27.6483286042162	14.3804729669835	38.3044920450215	0	0	0	0.0360000171578006	-4.40309228100156	0.00138734735664414	0.00519575186507903
eca-miR-107a	AGCAGCATTGTACAGGGCTATGA	91.5466880450713	61.2967660217673	85.7096967390374	0	0	47.1773194814828	0.2077278616076	-2.07235694385074	0.00141691327833361	0.00520443146464846
eca-miR-30e	TGTAAACATCCTTGACTGGAAG	90.0106697892816	84.3055227689409	111.110193236977	36.3056008324631	19.060611500059	42.4595875333345	0.349572039284399	-1.62286022849397	0.00149312531414431	0.00538088556606724
eca-miR-31	AGGCAAGATGCTGGCATAGCT	62.1575387509601	53.7470177141009	58.8150533882776	0	0	23.5886597407414	0.149610162675258	-2.61885154940045	0.00160221762542988	0.00566710308253901
eca-miR-100	AACCCGTAGATCCGAACTTGTG	3940.09162853491	4928.00832987317	3533.24981232304	2541.39205827242	1254.18823670389	2330.55958238525	0.494112145388198	-1.02761027357812	0.00216871629697389	0.00739687165575023
eca-miR-181a	AACATTCAACGCTGTCGGTGAGT	443.499671055038	892.488103513415	488.042694743837	326.750407492168	213.478848800661	146.249690392597	0.377376818978258	-1.47061985087885	0.00234635518429178	0.00786234807367946
eca-miR-362-5p	AATCCTTGGAACCTAGGTGTGAGT	14.745775255582	17.4363234724675	19.8314036828834	0	0	0	0.0545320670113126	-3.77390289569836	0.00267610115284025	0.00866331051173707
eca-miR-30b	TGTAAACATCCTACACTCAGCT	27.1363225189529	10.2460869889758	31.5129154412942	0	0	0	0.041727330700832	-4.18205454568462	0.00265208243518578	0.00866331051173707
eca-miR-708	AAGGAGCTTACAATCTAGCTGGG	28.2627359065321	17.7958352966421	25.9438226262379	0	0	0	0.0399987233317285	-4.2448328021629	0.00296060756780751	0.00942460075752056
eca-miR-20a	TAAAGTGCTTATAGTGCAGGTAG	28.877143208848	8.9877956043647	24.9930019017161	0	0	0	0.0455525934675931	-4.05062391435668	0.00302566021428686	0.00947378853981622
eca-miR-214	ACAGCAGGCACAGACAGGCAGT	165.582767974139	152.433013450025	207.550581009903	127.069602913621	72.4303237002244	80.2014431185208	0.534845555495654	-1.05327185783504	0.00353775043642619	0.0108985537638291
eca-miR-149	TCTGGCTCCGTGTCTTCACTCCC	22.5282677515836	42.2426393405141	36.946176724276	0	7.62424460002362	0	0.101456650747205	-3.09711444225072	0.00421699315797962	0.0125850889558454
eca-miR-21	TAGCTTATCAGACTGATGTTGA	41095.5540263535	51248.9498038238	54792.2667343579	30660.0799030151	19243.5933704596	19828.6273780672	0.473939169430444	-1.07809735220407	0.0056164583272084	0.0160110976193553
eca-miR-34a	TGGCAGTGTCTTAGCTGGTTGT	12.5953496974763	13.8412052307216	25.8079910941634	0	0	0	0.0543040031279412	-3.78131329558541	0.00631813617569784	0.0174893334718592
eca-miR-28-3p	CACTAGATTGTGAGCTCCTGGA	259.996690096685	425.8417557348	236.890191938005	36.3056008324631	49.5575899001535	240.604329355562	0.355900753899133	-1.38846173809818	0.00900990851019045	0.0242379228936109
eca-miR-23a	ATCACATTGCCAGGGATTTCC	412.472102288084	232.783906153046	324.637361658161	0	38.1212230001181	207.580205718524	0.255630715926516	-1.85299915071731	0.012768067491151	0.0329554174433762
eca-miR-19b	TGTGCAAATCCATGCAAAACTGA	9.31851075179138	14.7399847911581	13.990647803678	0	0	0	0.0730831329333081	-3.32179997601929	0.0127317626931198	0.0329554174433762
eca-miR-16	TAGCAGCACGTAAATATTGGCG	95.2331318589668	28.2216781977052	106.627752678517	36.3056008324631	19.060611500059	0	0.250410033455971	-2.38838596833698	0.0136171420188733	0.0346783216747306
eca-miR-29b	TAGCACCATTTGAAATCAGTGTT	30.0035565964272	57.8814036921087	53.2459605732213	0	7.62424460002362	0	0.0737124590372515	-3.61651461648885	0.018627891250767	0.0444740903612061
eca-miR-30c	TGTAAACATCCTACACTCTCAGC	43.1109123791667	17.2565675603802	43.3302587317796	0	0	23.5886597407414	0.249196094236313	-1.86819549680745	0.0202948898280453	0.0472722433799593
eca-miR-652	AATGGCGCCACTAGGGTTGTG	11.776139961055	11.6841342856741	10.8665225659635	0	0	0	0.0803712146813485	-3.17539782047331	0.0208601049670992	0.0480033740809149
eca-miR-125b-5p	TCCCTGAGACCCTAACTTGTGA	1042.03478472779	1337.56374184156	1167.33618664863	417.514409573326	423.145575301311	283.063916888897	0.317392851639846	-1.67459856385822	6.37805201624145e-07	5.80099016715294e-06
eca-miR-199a-5p	CCCAGTGTTCAGACTACCTGTTC	755.618580631523	585.105493844142	686.628394636821	181.528004162316	217.290971100673	212.297937666673	0.302468129190448	-1.70109031650192	9.09227593182209e-08	9.14013001567379e-07
eca-miR-145	GTCCAGTTTTCCCAGGAATCCCT	460.498273085778	476.892434767591	458.83891534781	0	0	28.3063916888897	0.0223740200820409	-5.35338726819264	5.26848277529941e-14	9.14800190983806e-13
eca-miR-193b	AACTGGCCCACAAAGTCCCGCT	54.2726450379058	116.481831032567	87.7471697201555	0	0	0	0.0114722031325262	-6.08771110946297	8.62927542964423e-06	5.88639859665017e-05

## Sheet: Upregulated genes BMvsEV-BM
name		B1_S106_R1_001	B2_S107_R1_001	B3_S108_R1_001	EV.B3_SS4_S33_R1_001	EV.B2_SS3_S3_R1_001	EV.B1_SS1_S1_R1_001	FoldChange	log2FoldChange	pvalue	padj
eca-miR-125a-3p	ACAGGTGAGGTTCTTGGGAGCC	6.14407302315915	10.4258429010631	7.33490273202538	36.3056008324631	34.3091007001063	75.4837111703725	5.54169922525457	2.67185507943748	2.4696421270754e-05	0.000162655740093587
eca-miR-382	GAAGTTGTTCGTGGTGGATTCG	0	0	0	0	0	9.43546389629656	4.14515463209885	7.3684730449607	2.58485005668707e-05	0.00016456878694241
eca-miR-136	ACTCCATTTGTTTTGATGATGG	0	0	0	0	7.62424460002362	0	3.54141486667454	7.27260213957118	7.81386498844203e-05	0.000426413775083551
eca-miR-10a	TACCCTGTAGATCCGAATTTGTG	1.22881460463183	0.719023648349176	0.543326128298177	0	15.2484892000472	9.43546389629656	5.04154513944723	3.65862365104841	0.00011299695387289	0.000599511616381167
eca-let-7e	TGAGGTAGGAGGTTGTATAGTT	178.587722539826	94.3718538458294	208.365570202351	471.97281082202	304.969784000945	1061.48968833336	3.8020579689676	1.94243841833515	0.00021186285494381	0.00109367041335859
eca-let-7c	TGAGGTAGTAGGTTGTATGGTT	105.985259649495	120.795972922662	89.2413165729755	308.597607075936	202.042481900626	651.047008844463	3.65079866906579	1.89031158934686	0.000346000209464868	0.00173910631599447
eca-miR-10b	TACCCTGTAGAACCGAATTTGTG	404.689609792083	298.93408180117	467.532133400581	835.028819146651	587.066834201819	896.369070148173	1.97713512472575	0.97315016807378	0.000740739835968545	0.00301024060999983
eca-miR-370	GCCTGCTGGGGTGGAACCTGGT	0	0	0.271663064149088	0	7.62424460002362	0	3.24735291859488	5.43042112307094	0.00133339861289091	0.00519575186507903
eca-miR-328	CTGGCCCTCTCTGCCCTTCCGT	17.9202129842142	24.0872922196974	19.967235214958	54.4584012486946	106.739424400331	28.3063916888897	2.96275469662375	1.67576251022472	0.00164607151602846	0.00571635744657154
eca-miR-423-3p	AGCTCGGTCTGAGGCCCCTCAGT	289.283438173743	465.747568218179	252.782481190727	1379.6128316336	994.963920303082	471.773194814828	2.81886815100351	1.48244121069212	0.00385531415442053	0.0116883333887987
eca-let-7a	TGAGGTAGTAGGTTGTATAGTT	1707.13068948477	967.626074765904	1766.35324309737	2777.37846368343	1322.8064381041	10166.7123482595	3.21096850133159	1.68556917546387	0.00481298411233792	0.0141427686993314
eca-miR-193a-5p	TGGGTCTTTGCGGGCGAGATGA	20.7874470616885	48.5340962635694	16.8431099772435	54.4584012486946	72.4303237002244	160.402886237042	3.25568036698481	1.80391933608086	0.00527044567353782	0.0152523503582685
eca-miR-532-5p	CATGCCTTGAGTGTAGGACCGT	118.375806912866	99.9442871205355	132.979069900979	127.069602913621	224.915215700697	179.273814029635	1.50793083085825	0.698501639583415	0.00621713563213339	0.0174628368490806
eca-miR-1301	TTGCAGCTGCCTGGGAGTGATTTC	0.81920973642122	0.89877956043647	0.543326128298177	0	15.2484892000472	9.43546389629656	5.2617930801067	3.72327737674268	0.00832474811533782	0.0227146698575646
eca-miR-361-3p	TCCCCCAGGCGTGATTCTGATTT	28.3651371235847	38.1082533625063	27.4379694790579	0	99.1151798003071	56.6127833777794	1.63786746192776	1.06997740945454	0.0122986277505355	0.0326255263937816
eca-miR-151-5p	TCGAGGAGCTCACAGTCTAGT	7.88489371305424	6.83072465931717	9.236544181069	0	11.4363669000354	103.790102859262	4.38653000570472	2.40645001251717	0.0166203444528807	0.0417695498750028
eca-miR-9021	CTGCTGCCGAGAGTTGTTCACTGT	1.84322190694775	2.15707094504753	0.950820724521809	0	22.8727338000709	0	3.25397613190732	2.60551111343369	0.0170576234879428	0.0423117673532087
eca-miR-132	TAACAGTCTACAGCCATGGTCG	0.307203651157958	0.359511824174588	0.950820724521809	0	11.4363669000354	0	3.12642203010575	3.30640642642378	0.0183572047772302	0.0443826090183668
eca-miR-26a	TTCAAGTAATCCAGGATAGGCT	796.374265018479	368.319863866866	831.153144764136	2069.4192474504	1227.5033806038	1292.65855379263	2.29761485151476	1.19304735757217	0.0182319515848724	0.0443826090183668
eca-miR-1271a	CTTGGCACCTCGTAAGCACTCA	6.75848032547507	4.49389780218235	4.48244055845996	0	11.4363669000354	28.3063916888897	2.28146102212336	1.65204689795142	0.0196591310434629	0.0463567164111285
eca-let-7d	AGAGGTAGTAGGTTGCATAGTT	118.375806912866	74.4189476041397	102.552806716281	108.916802497389	87.6788129002716	457.619998970383	2.20285230974001	1.19914633495522	0.0216045319523466	0.0491245905106929
eca-miR-25	CATTGCACTTGTCTCGGTCTGA	185.551005299406	161.42080905439	184.595052089306	635.348014568104	385.024352301193	773.708039496318	3.36175045476166	1.73768066960384	1.24203743961552e-11	1.82483962281973e-10
eca-miR-486-5p	TCCTGTACTGAGCTGCCCCGAG	0.716808519368568	1.61780320878565	0.271663064149088	1270.69602913621	644.248668701996	797.29669923706	484.321853221134	10.0585555143602	7.41105318564983e-35	3.53877789614779e-33
eca-miR-409-3p	GAATGTTGCTCGGTGAACCCCT	0	0	0	36.3056008324631	19.060611500059	51.8950514296311	36.7537545873844	10.4695031814939	1.5344771977503e-12	2.44237620641923e-11
eca-miR-432	TCTTGGAGTAGGTCATTGGGTGG	0	0	0	0	0	103.790102859262	35.5967009530874	10.4895570018793	4.90759450924635e-06	3.60519442794636e-05
eca-miR-543	AAACATTCGCGGTGCACTTCTT	0	0	0	90.7640020811578	30.4969784000945	18.8709277925931	47.7106360912818	10.5499216758014	4.81892847495292e-15	9.20415338716008e-14
eca-miR-381	TATACAAGGGCAAGCTCTCTGT	0	0	0	72.6112016649262	45.7454676001417	113.225566755559	78.1940786735422	11.5972313423774	5.60206540468617e-16	1.18888276921673e-14
eca-miR-451	AAACCGTTACCATTACTGTGTT	0	0	0	635.348014568104	137.236402800425	202.862473770376	326.148963712969	13.6106849100294	1.305281326824e-23	3.56155333461977e-22
eca-miR-122	TGGAGTGTGACAATGGTGTTTG	0	0.359511824174588	0	1724.516039542	2115.72787650655	1151.12659534818	1486.63578900301	14.1732263777561	3.77098999724227e-39	3.60129544736637e-37
eca-miR-92a	TATTGCACTTGTCCCGGCCTGT	196.712737958145	88.7994205711233	218.009608979643	871.334419979114	629.000179501949	669.917936637056	4.29054124723254	2.09397357177445	1.2232426736971e-06	1.01582326380933e-05
eca-miR-27a	TTCACAGTGGCTAAGTTCCGC	265.935960685739	120.616217010574	323.550709401564	1960.50244495301	2043.29755280633	816.167627029653	6.76335450613175	2.75851431209861	8.26940881818922e-08	8.77476157930078e-07
eca-miR-192	CTGACCTATGAATTGACAGCC	2.45762920926366	2.8760945933967	4.88993515468359	54.4584012486946	38.1212230001181	28.3063916888897	9.36851262856416	3.45787244560944	2.99959843414196e-07	2.86461650460557e-06
eca-miR-222	AGCTACATCTGGCTACTGGGT	175.310883594141	166.274218680747	215.700472934376	3267.50407492168	1967.05510680609	2033.34246965191	12.9771351844352	3.68029193157974	1.0290049065835e-59	1.96539937157449e-57
eca-miR-128	TCACAGTGAACCGGTCTCTTT	165.787570408244	222.897330988245	268.13144431515	4937.56171321498	3915.04960211213	2075.80205718524	16.5673576345284	4.0492636383789	3.12422209854883e-33	1.19345284164565e-31
eca-miR-615-3p	TCCGAGCCTGGGTCTCCCTCTC	0.614407302315915	1.07853547252376	0.543326128298177	0	38.1212230001181	0	7.85315341148275	4.55052513838151	5.76856305547502e-08	6.48115025644546e-07
eca-miR-423-5p	TGAGGGGCAGAGAGCGAGACTTT	106.292463300653	156.926911252208	104.997774293623	4883.10331196629	3026.82510620938	2288.09999485192	27.4799492553783	4.78422169125631	2.50973706343374e-36	1.59786593038615e-34
eca-miR-6529	CCTGTGCCTTTTACCTCTTTAA	0.614407302315915	0.359511824174588	0.407494596223632	36.3056008324631	34.3091007001063	14.1531958444448	20.0318670939491	5.85241322354281	2.65952496475618e-08	3.3864617884562e-07
eca-miR-379	TGGTAGACTATGGAACGTAGG	0.204802434105305	0	0	0	0	28.3063916888897	9.76858709158763	7.06303324590188	9.84215499443974e-07	8.54478001789996e-06
eca-miR-411	TAGTAGACCGTATAGCGTACG	0	0	0	0	0	9.43546389629656	4.14515463209885	7.34141424432562	2.10275731821685e-06	1.60650659111767e-05
eca-miR-494	TGAAACATACACGGGAAACCTC	0	0	0	0	0	9.43546389629656	4.14515463209885	7.35642336652761	7.39019587580437e-06	5.22787930473568e-05
eca-miR-139-5p	TCTACAGTGCACGTGTCTCCAG	0	0	0.271663064149088	0	22.8727338000709	14.1531958444448	12.234123398317	7.43714884597484	4.2445413237475e-08	5.06692120522358e-07
eca-miR-3958	CAGATATTGCACGGTTGATCTCTT	0	0	0	0	15.2484892000472	0	6.08282973334908	8.10437345448125	1.50537896289303e-06	1.19803075796904e-05
eca-miR-1468	CTCCGTTTGCCTGTTTTGCTG	0	0	0.271663064149088	54.4584012486946	7.62424460002362	42.4595875333345	32.8708156290608	8.48542892994862	1.6390947345311e-08	2.23619353068172e-07
eca-miR-126-3p	TCGTACCGTGAGTAATAATGCG	0.512006085263263	0	0.271663064149088	254.139205827242	72.4303237002244	165.12061818519	130.743500073067	9.06488800760246	2.7224500796802e-26	8.66646608698196e-25
eca-miR-127	TCGGATCCGTCTGAGCTTGGCT	0.40960486821061	0	0	108.916802497389	83.8666906002598	221.733401562969	122.453161230889	9.76060354121005	1.53064223909774e-17	3.65440834584585e-16

## Sheet: Downregulated genes ATvsEV-AT
name		K4_S111_R1_001	K3_S110_R1_001	K2_S109_R1_001	EV.K3_SS6_S35_R1_001	EV.K2_SS2_S2_R1_001	EV.K1_SS5_S34_R1_001	FoldChange	log2FoldChange	pvalue	padj
eca-miR-100	AACCCGTAGATCCGAACTTGTG	3651.05152770708	4686.55520326365	4935.47706056245	1479.95872501441	2492.62175172868	3227.36593144278	0.542550538343209	-0.879645626138287	0.0082672862260679	0.0281973512353387
eca-miR-221	AGCTACATTGTCTGCTGGGTTTC	734.657627596653	747.397786004613	465.291522879335	337.660485804259	232.231840223169	371.435976764514	0.484184780219658	-1.04835239877861	0.0163896858303473	0.0453685506318308
eca-miR-93	CAAAGTGCTGTTCGTGCAGGTAG	69.7080254725433	71.1317695658558	61.5927434160787	14.3685313108195	61.9284907261785	12.3811992254838	0.446269232479922	-1.18381163346419	0.0118172414149175	0.035656540920547
eca-miR-199b-5p	CCCAGTGTTTAGACTATCTGTTC	1016.03819493421	1010.24252968953	821.054486513226	316.10768883803	299.321038509863	524.137433878815	0.400853259912174	-1.31371494630021	0.00110860510779326	0.00542932245098749
eca-miR-214	ACAGCAGGCACAGACAGGCAGT	118.628568080156	93.071206925927	134.384167453263	35.9213282770488	36.1249529236041	45.3977304934406	0.345028794064684	-1.53725741210856	0.000186782832536449	0.00118918403381539
eca-miR-181b	AACATTCATTGCTGTCGGTGGGT	70.2077245798734	55.8770045264313	43.8387375533509	28.7370626216391	15.4821226815446	16.5082656339784	0.368529802045833	-1.5417005839983	0.0136913659962175	0.039621983413296
eca-miR-125b-5p	TCCCTGAGACCCTAACTTGTGA	935.186879368206	1286.79942172449	1079.30698717798	287.370626216391	314.803161191407	375.563043173009	0.296806834327373	-1.74888277451548	1.33472757043454e-07	1.69955310635331e-06
eca-miR-101	TACAGTACTGTGATAACTGAA	116.52983182937	109.954289581919	127.555703659906	43.1055939324586	46.4463680446338	12.3811992254838	0.293897637838166	-1.86599699942001	0.000242215796435385	0.0014923618425535
eca-miR-199a-5p	CCCAGTGTTCAGACTACCTGTTC	687.585971686162	759.053112102151	571.132711676366	215.527969662293	185.785472178535	152.7014571143	0.275644632513808	-1.88058075941886	1.81792203267126e-09	3.15657371127465e-08
eca-miR-23b	ATCACATTGCCAGGGATTACC	82.2005031557948	65.3898074442747	62.0024512436801	21.5527969662293	5.16070756051487	24.7623984509676	0.256245332650367	-2.02171732065516	0.00812389598496677	0.0281973512353387
eca-miR-199a-3p	ACAGTAGTCTGCACATTGGTTA	1687.48388545361	1496.76669333454	1124.51141749	352.029017115078	309.642453630892	206.35332042473	0.202011333631716	-2.31708579093526	1.7486786745281e-05	0.000159046488968985
eca-miR-199b-3p	ACAGTAGTCTGCACATTGGTTA	1684.38575098816	1494.9669738636	1123.6920018348	352.029017115078	299.321038509863	206.35332042473	0.199882590795096	-2.33268836160082	1.42550982174914e-05	0.000137593831705202
eca-miR-502-3p	AATGCACCTGGGCAAGGATTCA	88.3967720866875	85.7866281149659	67.3286530024984	14.3685313108195	10.3214151210297	20.635332042473	0.197639657599921	-2.38396304304127	0.000913043416412825	0.00471327817661756
eca-miR-362-5p	AATCCTTGGAACCTAGGTGTGAGT	28.7326986714784	30.3381282244734	26.4944395182245	0	0	12.3811992254838	0.173670783685711	-2.48804648248719	0.00888108553485864	0.0289356431440469
eca-miR-193b	AACTGGCCCACAAAGTCCCGCT	36.9777339424244	20.482521597879	61.3196048643444	0	0	16.5082656339784	0.160192872361298	-2.60434079930001	0.0110231941055436	0.0339585495832068
eca-miR-107a	AGCAGCATTGTACAGGGCTATGA	81.0012252982026	91.4428893093592	60.7733277608758	7.18426565540977	5.16070756051487	16.5082656339784	0.134847107523162	-2.92407946549176	8.10556740094926e-05	0.000552915490564753
eca-let-7g	TGAGGTAGTAGTTTGTACAGTT	1503.69455377762	1431.54828774465	1227.21151294209	136.501047452786	190.94617973905	181.590921973763	0.122924921411471	-3.02576566372594	1.34443003890611e-08	2.13988447859222e-07
eca-miR-17	CAAAGTGCTTACAGTGCAGGTAG	20.2877837576004	16.6259798744289	14.4763432419165	0	5.16070756051487	0	0.150040292794939	-3.16213445070338	0.014364635417125	0.0409499308159833
eca-miR-23a	ATCACATTGCCAGGGATTTCC	410.352906939445	423.191178453248	253.882283837007	21.5527969662293	20.6428302420595	74.2871953529029	0.109574406794286	-3.17790395658782	3.29169819113501e-05	0.000251485741802714
eca-miR-103	AGCAGCATTGTACAGGGCTATGA	104.786902807113	110.725597926609	76.0690866579952	7.18426565540977	5.16070756051487	16.5082656339784	0.108130447432026	-3.2509846192106	2.81198940007752e-05	0.000230069888000245
eca-miR-34a	TGGCAGTGTCTTAGCTGGTTGT	14.8410634877028	5.91336397595669	9.01357220723103	0	0	0	0.0915527352945214	-3.33704427125368	0.0159747649992422	0.0448702958066951
eca-miR-542-3p	TGTGACAGATTGATAACTGAAA	10.9933803612613	9.7699056994067	9.15014148309816	0	0	0	0.0911482098304952	-3.34260427693309	0.0120015484937761	0.035656540920547
eca-miR-19b	TGTGCAAATCCATGCAAAACTGA	11.3931396471254	6.94177510221003	14.7494817936508	0	0	0	0.0831384278915736	-3.48419394736099	0.00893823531674747	0.0289356431440469
eca-miR-660	TACCCATTGCATATCGGAGTTG	14.0415449159747	13.0265409325423	11.6083884487066	0	0	0	0.0719830564026347	-3.71308673640594	0.00496880526168539	0.0193682001016716
eca-miR-106b	TAAAGTGCTGACAGTGCAGAT	11.1932600041933	13.9692511316078	17.0711594833921	0	0	0	0.0663222762807814	-3.83602731234966	0.00315306951630832	0.0134135997300286
eca-miR-365	TAATGCCCCTAAAAATCCTTAT	16.2402209882269	9.51280291784337	19.3928371731334	0	0	0	0.0623106521049601	-3.93404153191651	0.0042865818837805	0.017419939144725
eca-miR-708	AAGGAGCTTACAATCTAGCTGGG	12.5924175047175	10.9697186800356	23.0802076215461	0	0	0	0.060432279581838	-3.98005402041991	0.00532917391039705	0.0199582787624674
eca-miR-30b	TGTAAACATCCTACACTCAGCT	23.5358279552458	12.6837372237912	18.1637136903292	0	0	0	0.0522800380025258	-4.20433017521493	0.00251083034983531	0.0111527580655475
eca-miR-342-3p	TCTCACACAGAAATCGCACCCGT	18.3889271497462	8.65579364596559	29.9086714149029	0	0	0	0.0500388700185817	-4.26795047680932	0.00171124735524455	0.00797190841101731
eca-miR-1839	AAGGTAGATAGAACAGGTCTTG	17.9891678638821	22.4536429231979	18.5734215179306	0	0	0	0.0483744317978765	-4.32137143849874	0.000352147356483701	0.00197823956142315
eca-miR-31	AGGCAAGATGCTGGCATAGCT	102.438317002662	87.8434503674725	44.931291760288	0	0	8.25413281698921	0.0472439792262922	-4.52656722757022	7.16440026769847e-05	0.000506814981900151
eca-miR-197	TTCACCACCTTCTCCACCCAGC	44.4232506416423	21.7680355056956	56.8128187607289	0	0	0	0.0238087481529972	-5.37970887200217	1.88061385958862e-05	0.000163271475991557
eca-miR-145	GTCCAGTTTTCCCAGGAATCCCT	144.712861482785	190.17035742968	287.751464252057	14.3685313108195	0	0	0.02776145852875	-5.86883486563435	5.32470232056638e-08	7.2644153087727e-07

## Sheet: Upregulated genes ATvsEV-AT
name		K4_S111_R1_001	K3_S110_R1_001	K2_S109_R1_001	EV.K3_SS6_S35_R1_001	EV.K2_SS2_S2_R1_001	EV.K1_SS5_S34_R1_001	FoldChange	log2FoldChange	pvalue	padj
eca-miR-10b	TACCCTGTAGAACCGAATTTGTG	1066.90756406041	1149.93504100561	978.109153760433	1767.3293512308	2657.76439366516	2174.96399727666	2.06477715742521	1.04811130986854	0.000164656932391356	0.001084464623681
eca-miR-7	TGGAAGACTAGTGATTTTGTTGT	142.564155321266	89.214665202477	140.120077039682	165.238110074425	381.892359478101	243.496918101182	2.11691043321737	1.09859953565447	0.00316027218770307	0.0134135997300286
eca-miR-25	CATTGCACTTGTCTCGGTCTGA	182.140324621807	180.400451730273	137.115552970605	366.397548425898	428.338727522734	297.148781411611	2.17819809179678	1.12172077510661	1.44077310686076e-05	0.000137593831705202
eca-miR-148a	TCAGTGCACTACAGAACTTTGT	5981.14846518715	5319.88505518132	9970.37655395618	16473.5211478546	25457.7703960199	10193.8540289817	2.45027455006932	1.29298572882089	0.000317954399605617	0.00184028152499009
eca-let-7c	TGAGGTAGTAGGTTGTATGGTT	464.770139727688	1088.91598084791	428.281249119341	1329.08914625081	3746.6736889338	1238.11992254838	3.18236100712517	1.67193789016298	0.00116640006164859	0.00556956029437203
eca-miR-1271a	CTTGGCACCTCGTAAGCACTCA	8.394945003145	10.2841112625334	4.77992465534979	21.5527969662293	41.285660484119	16.5082656339784	3.11224091850348	1.7435732845359	0.00423458128826239	0.017419939144725
eca-miR-328	CTGGCCCTCTCTGCCCTTCCGT	13.9416050945087	10.3698121897211	13.7934968625808	28.7370626216391	51.6070756051487	49.5247969019352	3.23243431805179	1.79995949169377	0.000896573505047334	0.00471327817661756
eca-miR-27a	TTCACAGTGGCTAAGTTCCGC	342.693647806955	306.123711914743	390.451559704144	1594.90697550097	681.213397987963	1498.12510628354	3.62406036424194	1.85999042046225	0.000292698113576632	0.00174704186541052
eca-miR-125a-3p	ACAGGTGAGGTTCTTGGGAGCC	12.0927183973874	7.0274760293978	6.82846379335684	50.2898595878684	36.1249529236041	20.635332042473	3.80156288132809	1.99074800138599	0.00180061280646249	0.00818850109605562
eca-miR-126-3p	TCGTACCGTGAGTAATAATGCG	0	0	0.273138551734273	71.8426565540977	165.142641936476	28.8894648594622	82.1458545369466	10.6286068705756	6.36707390067264e-20	1.52013889378559e-18
eca-miR-1468	CTCCGTTTGCCTGTTTTGCTG	0	0	0	0	82.5713209682379	12.3811992254838	32.6508400645739	11.0269640924193	5.46675229265275e-12	1.1601663198852e-10
eca-miR-451	AAACCGTTACCATTACTGTGTT	0.0999398214660119	0	0	129.316781797376	309.642453630892	61.9059961274191	162.540326772344	11.7282942296412	7.87590760331445e-22	2.14899764604723e-20
eca-miR-122	TGGAGTGTGACAATGGTGTTTG	0.149909732199018	0.171401854375556	0	955.507332169499	1006.3379743004	565.408097963761	761.823556290673	12.7051903559499	5.87407958813419e-62	5.60974600666815e-60
eca-miR-486-5p	TCCTGTACTGAGCTGCCCCGAG	0	0.171401854375556	0	387.950345392127	2327.47910979221	437.469039300428	995.111512005518	14.2319906283475	4.66600803504591e-31	2.97069178231256e-29
eca-miR-92a	TATTGCACTTGTCCCGGCCTGT	199.47988364616	135.578866811065	161.288314799088	761.532159473435	763.784718956201	631.441160499674	4.32516417778627	2.11802912812234	7.45170863023058e-07	8.37221381396495e-06
eca-let-7e	TGAGGTAGGAGGTTGTATAGTT	200.229432307155	171.316153448368	187.646185041446	387.950345392127	1388.2303337785	668.584758176126	4.35396881366082	2.13082068664166	4.07820116424349e-05	0.000299590931680964
eca-miR-151-5p	TCGAGGAGCTCACAGTCTAGT	8.14509544947997	7.19887788377336	10.1061264141681	0	87.7320285287528	61.9059961274191	5.36511386642875	2.58490085018107	0.00803727505951756	0.0281973512353387
eca-miR-8986a	TAGTGTGCTAGAGTCCTCGAAGAG	1.99879642932024	1.11411205344112	2.18510841387419	0	0	28.8894648594622	3.8430224060392	2.64130226193585	0.00621271282882955	0.0223892103831405
eca-miR-183	TATGGCACTGGTAGAATTCACT	6.79590785968881	0.771308344690003	0.955984931069957	28.7370626216391	10.3214151210297	16.5082656339784	5.08250638761122	2.65120170362185	0.012134424920605	0.035656540920547
eca-miR-342-5p	AGGGGTGCTATCTGTGATTGAG	1.04936812539312	1.11411205344112	0.682846379335684	0	10.3214151210297	8.25413281698921	3.69044522630511	2.80747796455911	0.0104864479839676	0.0328346158186526
eca-miR-409-3p	GAATGTTGCTCGGTGAACCCCT	4.59723178743655	14.9976622578612	7.51131017269252	28.7370626216391	139.339104133902	49.5247969019352	7.3274253393144	3.01601895568696	0.000367417425358091	0.00200504937838272
eca-miR-495	AAACAAACATGGTGCACTTCTT	1.44912741125717	1.19981298062889	3.82393972427983	0	30.9642453630892	20.635332042473	5.7637779361723	3.13027609302918	2.89093052984601e-05	0.000230069888000245
eca-miR-9021	CTGCTGCCGAGAGTTGTTCACTGT	0.899458393194107	1.28551390781667	0.273138551734273	14.3685313108195	10.3214151210297	0	5.07317406679697	3.15551809953294	0.00473934907394967	0.0188586598567581
eca-miR-192	CTGACCTATGAATTGACAGCC	4.34738223377152	2.31392503407001	4.64335537948265	0	82.5713209682379	41.270664084946	8.86717765951027	3.51525465818195	3.05026613337175e-08	4.48154485749234e-07
eca-miR-381	TATACAAGGGCAAGCTCTCTGT	6.49608839529077	7.45598066533669	11.4718191728395	28.7370626216391	185.785472178535	74.2871953529029	10.2663551079368	3.52085429295349	1.05159310570427e-05	0.000111585712883064
eca-miR-296	GAGGGTTGGGTGGAGGCTTTCC	4.14750259083949	1.02841112625334	0.273138551734273	14.3685313108195	56.7677831656636	0	8.77451246810368	3.68569137117119	0.0100386126227748	0.0319562501824998
eca-miR-139-5p	TCTACAGTGCACGTGTCTCCAG	0	0.342803708751112	0.546277103468547	0	0	8.25413281698921	2.89377705436931	3.72205630935327	0.00564600364221807	0.0207382056858394
eca-miR-222	AGCTACATCTGGCTACTGGGT	251.34865098702	223.593719032913	224.519889525573	2888.07479347473	2864.19269608575	3499.75231440342	13.1751132223842	3.72632310612449	6.05785657810791e-63	1.15705060641861e-60
eca-miR-615-3p	TCCGAGCCTGGGTCTCCCTCTC	36.9277640316914	39.3367255791901	28.952686483833	711.242299885567	325.124576312437	371.435976764514	13.0367738641391	3.73591478045775	4.66990651978969e-11	8.9195214527983e-10
eca-miR-128	TCACAGTGAACCGGTCTCTTT	160.353443542216	180.229049875897	259.345054871693	3577.76429639406	2193.30071321882	2670.21196629601	14.0054588646031	3.81401373136646	8.77558199259949e-30	3.35227232117301e-28
eca-miR-363	AATTGCACGGTATCCATCTGTA	1.74894687565521	2.39962596125779	5.32620175881833	0	0	181.590921973763	14.797134854599	4.29179814973388	0.0010766212270037	0.00541143827257121
eca-miR-423-5p	TGAGGGGCAGAGAGCGAGACTTT	110.783292095074	113.639429450994	85.2192281410933	2018.77864917014	2322.31840223169	2075.91440347279	20.5347089899442	4.37288564333785	1.14482900097474e-30	5.46655847965439e-29
eca-miR-6529	CCTGTGCCTTTTACCTCTTTAA	0.399759285864048	0.257102781563334	0.546277103468547	14.3685313108195	20.6428302420595	16.5082656339784	12.9711686837236	5.45531852963005	1.64494653951038e-07	1.96365493154052e-06
eca-miR-432	TCTTGGAGTAGGTCATTGGGTGG	0.299819464398036	1.62831761656778	0.81941565520282	0	123.856981452357	0	22.0714775967277	5.5019008928226	0.00521837921412321	0.0199342085979507
eca-miR-299	TATGTGGGATGGTAAACCGCTT	0.0999398214660119	0	0	0	0	8.25413281698921	3.63043590041917	6.14323117478648	0.0085884728133926	0.0287789176729471
eca-miR-543	AAACATTCGCGGTGCACTTCTT	0.349789375131042	1.28551390781667	0.273138551734273	57.4741252432781	41.285660484119	82.5413281698921	37.5477840228354	6.57317261222721	1.62347211331032e-22	5.16805289403784e-21

## Sheet: Downregulated genes FBvsEV-FB
name		F2_S112_R1_001	F5_S114_R1_001	F3_S113_R1_001	EV.F5_S117_R1_001	EV.F2_S115_R1_001	EV.F3_S116_R1_001	FoldChange	log2FoldChange	pvalue	padj
eca-miR-24	TGGCTCAGTTCAGCAGGAACAG	2073.40472869876	3358.76140918781	4121.79989825873	1481.13168808089	1910.82949823566	1737.88423011897	0.53707896387019	-0.894477482192027	0.00598153955716299	0.015433848980828
eca-miR-7	TGGAAGACTAGTGATTTTGTTGT	304.16430632438	232.444491518307	208.804452799328	167.67528544312	86.073400821426	130.859969577369	0.517907259805209	-0.977692428678156	0.00899517348495817	0.022117544215956
eca-miR-125a-5p	TCCCTGAGACCCTTTAACCTGTGA	371.816509688344	528.022054807018	388.376282206749	288.774102707595	198.925193009518	119.688996564667	0.472724034920115	-1.10944204435244	0.000615676405354049	0.00221855808136201
eca-miR-100	AACCCGTAGATCCGAACTTGTG	2933.39953786146	2030.50717194034	4042.45420619498	990.526223265836	1088.35033483092	1224.01947153466	0.366940125992905	-1.44375584091496	1.48417658328898e-05	8.6164696085388e-05
eca-miR-99b	CACCCGTAGAACCGACCTTGCG	1928.89962231333	763.746186417294	2250.91200117675	701.752120558241	608.252032471411	469.180866533495	0.360287919003724	-1.47221287880163	2.56383675761525e-05	0.000141011021668839
eca-miR-22	AAGCTGCCAGTTGAAGAACTGT	3998.51582762371	839.997818555574	4050.80638430695	692.436826922512	1118.95421067854	1109.11803483258	0.32876786512527	-1.60362532599003	0.00178293899594493	0.00556170522615656
eca-miR-23b	ATCACATTGCCAGGGATTACC	120.150313174399	467.758668117087	204.628363743341	52.7866639357969	53.5567827333318	129.264116289841	0.299932573182373	-1.74389470960271	0.00528175410908717	0.0141523924205028
eca-miR-744	TGCGGGGCTAGGGCTAACAGCAGT	384.264515107313	55.3439265519778	279.797966751099	99.3631321144412	61.2077516952363	33.5129190381068	0.272815690106425	-1.9061172598335	0.00143762513429049	0.00455247959191988
eca-miR-379	TGGTAGACTATGGAACGTAGG	685.722733297135	117.65708829939	1236.12236057202	195.621166350306	179.797770604757	159.585328752889	0.263404499835955	-1.92644186787226	0.0133060293914872	0.0312467431777621
eca-miR-1379	GCACGGGCTGCAGCGCCGACGCCT	71.9819443792573	21.3176605977989	54.2891577278252	0	26.7783913666659	7.97926643764448	0.25073356820327	-2.00613544803897	0.012716635275713	0.0302020087798185
eca-miR-23a	ATCACATTGCCAGGGATTTCC	894.091519658143	788.343487107062	902.035236093095	46.5764681786443	202.75067749047	373.429669281761	0.241841163846438	-2.04545159287107	0.0038382328538301	0.0105658378338623
eca-miR-103	AGCAGCATTGTACAGGGCTATGA	86.5948203058734	143.07429901215	58.4652467838117	12.4203915143052	30.6038758476182	25.5336526004623	0.245790014145412	-2.06622481576716	0.000244623344918449	0.000983197674768383
eca-miR-502-3p	AATGCACCTGGGCAAGGATTCA	148.293629773808	62.3131617474121	66.8174248957848	0	24.8656491261897	36.7046256131646	0.230259267777841	-2.09592400875955	0.000448251928820272	0.00170335732951703
eca-miR-199b-5p	CCCAGTGTTTAGACTATCTGTTC	307.411612085851	603.453776922306	242.21316524722	96.2580342358649	68.8587206571408	97.3470505392626	0.229624366315879	-2.15331265920873	2.15616657166673e-07	1.60942433385124e-06
eca-miR-362-5p	AATCCTTGGAACCTAGGTGTGAGT	43.2974101529367	27.0570307587447	25.0565343359193	18.6305872714577	0	6.38341315011558	0.28466337571689	-2.192281819034	0.000667233487519272	0.00236358981172081
eca-miR-28-5p	AAGGAGCTCACAGTCTATTGAG	57.3690684526411	90.6000575406452	20.8804452799328	12.4203915143052	17.2146801642852	9.57511972517337	0.245622907820089	-2.20549734842438	0.000146068069421087	0.000636004718937651
eca-miR-107a	AGCAGCATTGTACAGGGCTATGA	69.8170738716104	106.99825800049	58.4652467838117	12.4203915143052	22.9529068857136	14.3626795877601	0.221318826256217	-2.25307894446033	3.15237119227877e-05	0.000164711394796566
eca-miR-21	TAGCTTATCAGACTGATGTTGA	64376.213068267	58950.7107431208	87952.6116081327	13976.0455514719	13109.9353162234	15227.6320696007	0.200284480935788	-2.31988982921179	2.49128810532104e-09	2.36672370005499e-08
eca-miR-199a-3p	ACAGTAGTCTGCACATTGGTTA	258.702025663797	1127.37628161436	392.552371262736	127.309013021628	63.1204939357124	156.393622177832	0.196349969355976	-2.36383693948236	1.25831669008193e-05	7.51394823506065e-05
eca-miR-1388	AGGACTGTCCAACCTGAGAATGGT	150.999717908367	33.6163109426828	133.63484979157	9.31529363572886	32.5166180880943	17.5543861628178	0.194198061497113	-2.36792579521075	0.000249894474462355	0.000985432927596835
eca-miR-199b-3p	ACAGTAGTCTGCACATTGGTTA	257.619590409973	1113.84776623499	392.552371262736	121.098817264475	63.1204939357124	156.393622177832	0.194459024962266	-2.37706575560227	1.04630896422111e-05	6.62662344006703e-05
eca-miR-143	TGAGATGAAGCACTGTAGCTC	9969.22868771368	14906.3741730109	14549.4942710571	3983.84057821338	1277.71181663806	2235.79045582798	0.190228375100396	-2.39569632551365	8.13091501765708e-09	7.38852712474057e-08
eca-miR-199a-5p	CCCAGTGTTCAGACTACCTGTTC	399.418608660841	403.395731312194	380.024104094776	117.993719385899	32.5166180880943	79.7926643764447	0.196740966712239	-2.40688054314561	2.69556148390948e-14	4.33363346259293e-13
eca-miR-3958	CAGATATTGCACGGTTGATCTCTT	616.446877052436	28.6968508047292	730.815584797646	65.207055450102	105.200823226187	84.5802242390314	0.187088988447842	-2.42557121429272	0.00893395485275641	0.022117544215956
eca-miR-214	ACAGCAGGCACAGACAGGCAGT	104.45500199396	118.067043310886	70.9935139517714	24.8407830286103	9.56371120238067	19.1502394503467	0.190731082790812	-2.56637985073757	4.68110475270008e-10	4.89175446657159e-09
eca-miR-125b-5p	TCCCTGAGACCCTAACTTGTGA	719.819443792573	517.773179519615	1373.93329941958	130.414110900204	126.240987871425	151.606062315245	0.15729855937216	-2.65754375759734	1.40315685420645e-15	2.44383152107624e-14
eca-miR-133a	TTTGGTCCCCTTCAACCAGCTG	20.5662698226449	15.9882454483491	12.5282671679597	0	3.82548448095227	3.19170657505779	0.19233210260514	-2.68433540163335	0.0055815822550765	0.0145818836413873
eca-miR-532-3p	CCTCCCACACCCAAGGCTTGCA	8.11826440367563	8.60905524141877	12.5282671679597	0	3.82548448095227	0	0.211606272132366	-2.71358731675241	0.0166565349942283	0.038680175708819
eca-miR-28-3p	CACTAGATTGTGAGCTCCTGGA	678.145686520371	276.309677748393	668.174248957848	55.8917618143732	93.7243697833306	87.7719308140892	0.147873820983527	-2.75705647074822	5.8619746244578e-08	4.53760257967289e-07
eca-miR-19b	TGTGCAAATCCATGCAAAACTGA	17.3189640611747	5.73937016094585	20.8804452799328	0	0	4.78755986258668	0.165908869919509	-2.78316151783329	0.0105214329233075	0.025569528848503
eca-miR-342-3p	TCTCACACAGAAATCGCACCCGT	72.523162006169	222.195616230904	133.63484979157	0	28.691133607142	23.9377993129334	0.128963637501576	-2.95806721524072	6.67294043384575e-05	0.000309921011260836
eca-miR-370	GCCTGCTGGGGTGGAACCTGGT	1955.96050365892	34.8461759771712	2025.40319215348	164.570187564543	177.88502836428	162.777035327947	0.126450786962881	-2.9896596468153	0.00185886692665731	0.00571328217163792
eca-miR-542-3p	TGTGACAGATTGATAACTGAAA	17.3189640611747	3.68959510346519	16.7043562239462	6.21019575715258	0	0	0.226222948399678	-3.01078717370196	0.0115546746955478	0.0277577817398793
eca-miR-31	AGGCAAGATGCTGGCATAGCT	92.0069965749905	34.4362209656751	87.6978701757176	6.21019575715258	7.65096896190454	7.97926643764448	0.114397654621435	-3.23924721433779	1.64417781449541e-06	1.1454438774318e-05
eca-miR-149	TCTGGCTCCGTGTCTTCACTCCC	49.2508040489655	35.2561309886673	75.1696030077579	6.21019575715258	9.56371120238067	0	0.115406359055261	-3.37442457962674	1.25209362390696e-05	7.51394823506065e-05
eca-miR-378	ACTGGACTTGGAGTCAGAAGG	3207.7968747057	511.623854347173	3102.83416859801	301.1944942219	164.495832680948	193.098247790996	0.0969617376373179	-3.37558192561951	1.32961697414999e-09	1.32328546474928e-08
eca-miR-29b	TAGCACCATTTGAAATCAGTGTT	90.3833436942554	20.9077055863027	62.6413358397983	0	7.65096896190454	3.19170657505779	0.0782370933820058	-3.9217885952915	0.00384212284867722	0.0105658378338623
eca-miR-708	AAGGAGCTTACAATCTAGCTGGG	12.989223045881	2.04977505748066	0	0	0	0	0.166306353757027	-3.94626184020315	0.00742009706083952	0.0189121986062861
eca-miR-331	GCCCCTGGGCCTATCCTAGAA	27.0608813455854	20.0877955633105	16.7043562239462	0	0	3.19170657505779	0.0926166889504384	-4.04995608447373	0.000210269261028892	0.000861691677549774
eca-miR-3548	CAGCACTGTCCGGTAAGATGCC	5.9533938960288	3.27964009196906	16.7043562239462	0	0	0	0.10367209959251	-4.19093401054986	0.00483689244896869	0.0131287080757721
eca-miR-134	TGTGACTGGTTGACCAGAGGGG	769.61146546845	6.55928018393811	430.137172766615	9.31529363572886	22.9529068857136	31.9170657505779	0.0555567901679297	-4.22126647556027	0.00548155048400025	0.0145018234323551
eca-miR-365	TAATGCCCCTAAAAATCCTTAT	9.74191728441076	47.5547813335513	16.7043562239462	0	0	3.19170657505779	0.0804106721365058	-4.27918714059299	0.000681561647498061	0.00237410640545158
eca-miR-197	TTCACCACCTTCTCCACCCAGC	67.6522033639636	69.2823969428463	75.1696030077579	6.21019575715258	5.7382267214284	0	0.0694938650581386	-4.32526549040463	3.49540091934179e-08	2.80976458516321e-07
eca-miR-1249	AACGCCCTTCCCCCCCTTCTTCA	7.03582914985222	8.60905524141877	8.3521781119731	0	0	0	0.111123200890449	-4.34797664312238	0.00125204496611067	0.00402580612180201
eca-miR-324-3p	CCACTGCCCCAGGTGCTGCTGG	18.9426169419098	3.68959510346519	0	0	0	0	0.117040230265312	-4.47230952249482	0.00320900484945784	0.00906327045319851
eca-miR-34a	TGGCAGTGTCTTAGCTGGTTGT	11.3655701651459	15.578290436853	0	0	0	0	0.100187482164532	-4.76718258227431	0.000737725935747358	0.00252761837001964
eca-miR-129a-5p	CTTTTTGCGGTCTGGGCTTGC	20.5662698226449	0.409955011496132	16.7043562239462	0	0	0	0.073745259334333	-4.96362101263387	0.00256723811546097	0.00735003789221016
eca-miR-129b-5p	CTTTTTGCGGTCTGGGCTTGC	20.5662698226449	0.409955011496132	16.7043562239462	0	0	0	0.073745259334333	-4.96362101263387	0.00256723811546097	0.00735003789221016
eca-miR-500	TAATCCTTGCTACCTGGGTGAGA	11.9067877920576	19.2678855403182	0	0	0	0	0.0877843065483793	-4.98225681205968	0.00030138534645047	0.00116647291496571
eca-miR-3200	CACCTTGCGCTACTCAGGTCTGCT	16.2365288073513	9.83892027590717	12.5282671679597	0	0	0	0.0721089429099297	-5.04827057139797	8.49036593711417e-05	0.000377550315075928
eca-miR-758	TTTGTGACCTGGTCCACTAACC	18.4013993149981	5.73937016094585	29.2326233919059	0	0	0	0.0532165946980091	-5.45483521306527	0.0012272109120159	0.00400761063455193
eca-miR-671-5p	AGGAAGCCCTGGAGGGGCTGGAG	74.1468148869041	1.2298650344884	41.7608905598655	0	0	0	0.0249713723024556	-6.64305004045823	3.93539788206565e-05	0.000195832894607552
eca-miR-493b	TGAAGGTCTTCCGTGTGCCAGG	64.9461152294051	2.45973006897679	75.1696030077579	0	0	0	0.0206078705915513	-6.91634715079682	0.000176540744331379	0.000737940311305164
eca-miR-145	GTCCAGTTTTCCCAGGAATCCCT	832.93392781712	723.980550302169	1018.96572966072	0	0	7.97926643764448	0.00425737744797996	-8.02196423733007	5.47951826001883e-26	3.81739772114645e-24
eca-miR-193b	AACTGGCCCACAAAGTCCCGCT	234.34723245277	46.734871310559	167.043562239462	0	0	0	0.0066500317452154	-8.57932873259405	3.87835275755614e-10	4.26618803331176e-09

## Sheet: Upregulated genes FBvsEV-FB
name		F2_S112_R1_001	F5_S114_R1_001	F3_S113_R1_001	EV.F5_S117_R1_001	EV.F2_S115_R1_001	EV.F3_S116_R1_001	FoldChange	log2FoldChange	pvalue	padj
eca-miR-30d	TGTAAACATCCCCGACTGGAAG	338.80223444673	799.002317405961	459.369796158521	1092.99445325885	1088.35033483092	927.190760054288	1.94449783050907	0.95307111146576	0.00226923066527969	0.00667984801469656
eca-miR-361-3p	TCCCCCAGGCGTGATTCTGATTT	49.2508040489655	49.1946013795358	75.1696030077579	111.783523628746	130.066472352377	122.880703139725	2.0821033409149	1.14960395188762	0.00201840316670593	0.00602637516916484
eca-miR-30e	TGTAAACATCCTTGACTGGAAG	83.3475145444032	36.0760410116596	70.9935139517714	158.359991807391	166.408574921424	118.093143277138	2.30518284213738	1.24305271634776	0.00112924235700594	0.00374621670816256
eca-miR-29a	TAGCACCATCTGAAATCGGTTA	240.300626348799	528.432009818514	338.263213534911	484.395269057901	1155.29631324759	1062.83828949424	2.43742341246189	1.28646547016376	0.000871143955996079	0.00293659817424485
eca-miR-222	AGCTACATCTGGCTACTGGGT	528.228403865828	468.578578140079	526.187221054305	1235.82895567336	1926.13143615947	1608.62011382913	3.12817735223965	1.65288456276857	2.64630300766348e-13	3.68718219067778e-12
eca-miR-26a	TTCAAGTAATCCAGGATAGGCT	299.293347682175	1394.66694910984	271.445788639126	2077.31048076754	2192.00260758565	2277.28264130373	3.32736002907772	1.72706408217715	0.000606287562885244	0.00221855808136201
eca-miR-101	TACAGTACTGTGATAACTGAA	84.4299497982266	43.0452762070939	41.7608905598655	245.302732407527	160.670348199995	189.906541215939	3.47708502587379	1.76326082863074	1.69060150791085e-05	9.54961392306399e-05
eca-miR-340-3p	TCCGTCTCAGTTACTTTATAGCC	3.78852338838196	11.4787403218917	0	15.5254893928814	40.1675870499988	15.958532875289	4.08663336240033	1.91496862824787	0.0184120105936581	0.0418272849355929
eca-miR-10b	TACCCTGTAGAACCGAATTTGTG	362.615810030845	720.7009102102	425.961083710628	1959.31676138164	1996.90289905708	1811.2934813453	3.81577586254676	1.92417079124741	6.71587128862635e-12	8.77260687076817e-11
eca-miR-139-5p	TCTACAGTGCACGTGTCTCCAG	0	0	0	260.828221800408	193.18696628809	177.139714915707	211.384967668068	10.1942198823984	1.48173833328761e-13	2.21202365469364e-12
eca-miR-122	TGGAGTGTGACAATGGTGTTTG	3.78852338838196	5.32941514944972	8.3521781119731	10103.9884968872	4976.9553097189	6083.39273206015	1034.06037692844	10.4713990491522	4.73543829947188e-93	9.89706604589624e-91
eca-miR-451	AAACCGTTACCATTACTGTGTT	0	0	0	1630.17638625255	1593.31428631662	1431.48039891342	1552.65702382753	13.0788663884047	4.00288633334384e-22	1.04575405458608e-20
eca-miR-126-3p	TCGTACCGTGAGTAATAATGCG	0	0	0	2052.46969773893	2096.36549556184	2120.8890191259	2090.90807080889	13.5086025029689	2.47680748797886e-24	1.03530552997517e-22
eca-miR-486-5p	TCCTGTACTGAGCTGCCCCGAG	0	0	0	4021.10175275629	1620.09267768329	1244.76556427254	2296.31999823737	13.6432780130232	1.05577612664369e-22	3.67762017447553e-21
eca-miR-25	CATTGCACTTGTCTCGGTCTGA	183.472775523069	216.456246069958	171.219651295449	866.322308122784	797.613514278548	880.91101471595	4.43760816218447	2.13816164863965	1.68328446709159e-17	3.51806453622143e-16
eca-miR-218	TTGTGCTTGATCTAACCATGT	9.20069965749905	56.1638365749701	29.2326233919059	136.624306657357	210.401646452375	138.839236015014	5.00901041594095	2.34124836076781	3.42240813608301e-05	0.000174459341571061
eca-miR-411	TAGTAGACCGTATAGCGTACG	20.5662698226449	32.7964009196906	41.7608905598655	189.410970593154	154.932121478567	132.455822864898	4.88974216354555	2.41119604392037	1.32648711892291e-08	1.15514919939537e-07
eca-miR-27a	TTCACAGTGGCTAAGTTCCGC	198.085651449685	679.295454049091	279.797966751099	1204.7779768876	2582.20202464278	2416.12187731875	5.3492620469476	2.41607150536715	2.60380225496307e-06	1.75546668157187e-05
eca-miR-615-3p	TCCGAGCCTGGGTCTCCCTCTC	92.0069965749905	30.3366708507138	50.1130686718386	484.395269057901	298.387789514277	159.585328752889	5.38804270700386	2.43322538170173	2.65122030692287e-05	0.000142078216447918
eca-miR-92a	TATTGCACTTGTCCCGGCCTGT	63.8636799755816	149.223624184592	41.7608905598655	897.373286908547	537.480569573794	448.434773795619	7.31550062751463	2.81735034477014	1.22290182598003e-10	1.50344989194016e-09
eca-miR-19a	TGTGCAAATCTATGCAAAACTGA	0	2.04977505748066	0	15.5254893928814	3.82548448095227	4.78755986258668	5.3742064601903	2.88115493623619	0.0182896525178706	0.0418272849355929
eca-miR-10a	TACCCTGTAGATCCGAATTTGTG	136.386841981751	132.825423724747	0	580.653303293766	768.922380671406	734.092512263292	7.66559210993944	2.89198755919482	4.14341858581722e-06	2.70617026386188e-05
eca-miR-196b	TAGGTAGTTTCCTGTTGTTGGG	7.03582914985222	0	0	18.6305872714577	24.8656491261897	23.9377993129334	7.01825775019477	2.93616153880366	0.000173213289772619	0.000737940311305164
eca-miR-361-5p	TTATCAGAATCTCCAGGGGTAC	4.32974101529367	5.73937016094585	0	18.6305872714577	47.8185560119034	38.3004789006935	8.24460215626219	3.01798662078661	7.47194680109056e-05	0.000339486278571288
eca-miR-30c	TGTAAACATCCTACACTCTCAGC	10.2831349113225	13.5285153793724	8.3521781119731	83.8376427215598	74.5969473785692	119.688996564667	7.9946808818879	3.03084878730809	1.60734484092336e-08	1.34374028701193e-07
eca-miR-183	TATGGCACTGGTAGAATTCACT	4.87095864220538	0.819910022992264	0	15.5254893928814	34.4293603285704	27.1295058879912	9.21476997232035	3.45341943777223	0.00198872468517617	0.00602381824930174
eca-miR-128	TCACAGTGAACCGGTCTCTTT	204.580262972626	283.688867955323	208.804452799328	3409.39747067676	2855.72416503087	2079.39683365015	11.9237729624286	3.57184104611514	1.41260109971865e-25	7.38084074602996e-24
eca-miR-656	AATATTATACAGTCAACCTCT	1.62365288073513	1.63982004598453	0	0	24.8656491261897	27.1295058879912	8.78029739373095	3.62638125411025	0.00782326554785474	0.0196995481867668
eca-miR-423-5p	TGAGGGGCAGAGAGCGAGACTTT	316.071094116438	111.507763126948	192.100096575381	3723.01235641297	2048.54693954994	2052.26732776216	12.5696020007175	3.65360615537654	2.02023163615815e-21	4.69142679952281e-20
eca-miR-148a	TCAGTGCACTACAGAACTTTGT	1035.3493202821	1062.19343478648	684.878605181794	16037.8305428465	21040.1646452375	19822.0936843964	20.4288980060689	4.34885903671135	1.76660376965791e-33	1.84610093929251e-31
eca-miR-543	AAACATTCGCGGTGCACTTCTT	16.2365288073513	5.73937016094585	8.3521781119731	633.439967229563	856.908523733308	509.077198721717	60.0822449150539	5.99868408259124	1.38099527060247e-22	4.12325730794166e-21
eca-miR-6529	CCTGTGCCTTTTACCTCTTTAA	0	0.819910022992264	0	90.0478384787124	9.56371120238067	3.19170657505779	27.6978399018078	6.02352056601512	1.5526610826458e-06	1.11898678025163e-05
eca-miR-224	CAAGTCACTAGTGGTTCCGTT	0	0	0	21.735685150034	9.56371120238067	12.7668263002312	15.6887408842153	6.33160943195335	4.41324622645559e-05	0.000214504293332377
eca-miR-192	CTGACCTATGAATTGACAGCC	1.08243525382342	2.86968508047292	0	251.512928164679	118.59001890952	140.435089302543	73.8678290482612	6.50200480707375	4.45280022864838e-17	8.46032043443193e-16
eca-miR-194	TGTAACAGCAACTCCATGTGGA	0	0	0	9.31529363572886	28.691133607142	17.5543861628178	19.5202711352296	6.70398642866093	5.48170651190061e-05	0.000260381059315279
eca-miR-150	TCTCCCAACCCTTGTACCAGTG	0	0	0	31.0509787857629	17.2146801642852	25.5336526004623	25.5997705168368	7.09718018019658	0.000585206880428052	0.00218407567874041
eca-miR-1468	CTCCGTTTGCCTGTTTTGCTG	0	0	0	282.563906950442	109.02630770714	100.53875711432	165.042990590634	9.83355239951781	3.36192165142257e-10	3.90356458415176e-09
