# Supplementary material for: Comparative Transcriptome and MicroRNA Profiles of Equine Mesenchymal Stem Cells, Fibroblasts, and Their Extracellular Vesicles
Source: Genes (Basel). 2025 Aug 5;16(8):936. doi: 10.3390/genes16080936 (PMC12386118; doi:10.3390/genes16080936)
Supplement: Supplementary file 1 [file genes-16-00936-s001.zip › Supplementary File S16.xlsx]

## Sheet: AT-MSC
microRNA	mRNA	energy	targetStart	targetEnd	score
eca-miR-323-3p	ENSECAT00000033725.1	-8.14	463	483	145.00
eca-miR-323-3p	ENSECAT00000035082.2	-12.71	1069	1090	152.00
eca-miR-323-3p	ENSECAT00000035082.2	-8.82	707	727	144.00
eca-miR-323-3p	ENSECAT00000032576.2	-8.04	1417	1437	140.00
eca-miR-323-3p	ENSECAT00000054990.2	-16.37	382	402	149.00
eca-miR-323-3p	ENSECAT00000054990.2	-17.55	399	419	142.00
eca-miR-323-3p	ENSECAT00000059713.2	-22.49	141	161	151.00
eca-miR-323-3p	ENSECAT00000026700.3	-7.94	210	230	143.00
eca-miR-323-3p	ENSECAT00000018022.3	-9.82	134	154	147.00
eca-miR-323-3p	ENSECAT00000054789.2	-12.42	746	766	140.00
eca-miR-323-3p	ENSECAT00000042753.2	-7.64	318	338	144.00
eca-miR-323-3p	ENSECAT00000029005.3	-13.29	42	62	142.00
eca-miR-323-3p	ENSECAT00000030261.2	-7.93	527	547	145.00
eca-miR-323-3p	ENSECAT00000063195.2	-16.58	2077	2096	144.00
eca-miR-323-3p	ENSECAT00000071490.1	-12.97	265	285	141.00
eca-miR-323-3p	ENSECAT00000041507.2	-10.71	302	321	149.00
eca-miR-323-3p	ENSECAT00000021273.3	-16.32	176	197	143.00
eca-miR-323-3p	ENSECAT00000075327.1	-16.95	1570	1591	148.00
eca-miR-323-3p	ENSECAT00000058946.2	-18.80	1560	1580	147.00
eca-miR-323-3p	ENSECAT00000013010.2	-25.06	24	44	155.00
eca-miR-323-3p	ENSECAT00000013010.2	-7.93	519	539	145.00
eca-miR-323-3p	ENSECAT00000037729.2	-17.75	473	496	144.00
eca-miR-323-3p	ENSECAT00000068086.1	-20.31	54	75	158.00
eca-miR-323-3p	ENSECAT00000071321.1	-25.06	24	44	155.00
eca-miR-323-3p	ENSECAT00000071321.1	-7.93	519	539	145.00
eca-miR-323-3p	ENSECAT00000030763.1	-12.42	746	766	140.00
eca-miR-323-3p	ENSECAT00000026595.3	-13.86	1454	1474	151.00
eca-miR-323-3p	ENSECAT00000072629.1	-13.27	2389	2411	141.00
eca-miR-323-3p	ENSECAT00000012052.3	-12.76	263	283	145.00
eca-miR-323-3p	ENSECAT00000005498.2	-9.51	1634	1656	154.00
eca-miR-323-3p	ENSECAT00000048912.2	-10.57	886	905	153.00
eca-miR-323-3p	ENSECAT00000051029.2	-18.59	433	452	145.00
eca-miR-323-3p	ENSECAT00000067160.1	-15.62	132	151	157.00
eca-miR-323-3p	ENSECAT00000038854.2	-16.90	860	879	157.00
eca-miR-323-3p	ENSECAT00000011237.2	-18.59	433	452	145.00
eca-miR-323-3p	ENSECAT00000052466.1	-8.02	1124	1144	140.00
eca-miR-323-3p	ENSECAT00000046757.2	-11.89	77	96	141.00
eca-miR-323-3p	ENSECAT00000055482.2	-15.44	160	181	148.00
eca-miR-323-3p	ENSECAT00000007915.2	-19.98	1934	1954	147.00
eca-miR-323-3p	ENSECAT00000007915.2	-16.41	1724	1744	144.00
eca-miR-323-3p	ENSECAT00000024663.2	-10.24	338	357	147.00
eca-miR-323-3p	ENSECAT00000020457.3	-18.58	66	90	142.00
eca-miR-323-3p	ENSECAT00000033411.2	-13.76	692	712	151.00
eca-miR-323-3p	ENSECAT00000010814.2	-10.67	16	36	147.00
eca-miR-323-3p	ENSECAT00000009111.3	-13.18	319	339	159.00
eca-miR-323-3p	ENSECAT00000060911.2	-7.00	202	221	142.00
eca-miR-323-3p	ENSECAT00000026737.3	-16.07	1221	1243	143.00
eca-miR-323-3p	ENSECAT00000041171.1	-10.45	160	181	148.00
eca-miR-323-3p	ENSECAT00000046708.2	-7.97	503	523	140.00
eca-miR-323-3p	ENSECAT00000072365.1	-8.45	97	117	147.00
eca-miR-323-3p	ENSECAT00000016559.2	-20.31	54	75	158.00
eca-miR-323-3p	ENSECAT00000069042.1	-16.77	591	609	159.00
eca-miR-323-3p	ENSECAT00000072245.1	-10.24	338	357	147.00
eca-miR-323-3p	ENSECAT00000037393.2	-13.02	276	295	151.00
eca-miR-323-3p	ENSECAT00000006837.3	-13.87	703	723	142.00
eca-miR-323-3p	ENSECAT00000008074.3	-10.61	80	103	150.00
eca-miR-323-3p	ENSECAT00000009198.3	-16.41	1876	1898	153.00
eca-miR-323-3p	ENSECAT00000044202.1	-14.09	1190	1210	140.00
eca-miR-323-3p	ENSECAT00000034144.2	-8.02	649	669	145.00
eca-miR-323-3p	ENSECAT00000021222.2	-16.12	387	407	141.00
eca-miR-323-3p	ENSECAT00000013598.3	-18.92	302	320	148.00
eca-miR-323-3p	ENSECAT00000013598.3	-9.34	130	150	140.00
eca-miR-323-3p	ENSECAT00000000676.3	-19.19	66	86	151.00
eca-miR-323-3p	ENSECAT00000044944.1	-8.35	369	389	143.00
eca-miR-323-3p	ENSECAT00000054426.2	-18.40	1120	1140	153.00
eca-miR-323-3p	ENSECAT00000054426.2	-15.71	1113	1133	149.00
eca-miR-323-3p	ENSECAT00000011595.3	-7.97	503	523	140.00
eca-miR-323-3p	ENSECAT00000009301.2	-26.64	1356	1375	165.00
eca-miR-323-3p	ENSECAT00000014675.2	-11.40	4198	4217	152.00
eca-miR-323-3p	ENSECAT00000061452.2	-13.90	18	38	147.00
eca-miR-323-3p	ENSECAT00000037966.2	-7.88	2300	2319	146.00
eca-miR-323-3p	ENSECAT00000015441.2	-16.04	362	382	145.00
eca-miR-323-3p	ENSECAT00000037846.2	-9.47	468	487	148.00
eca-miR-323-3p	ENSECAT00000011092.3	-11.96	1555	1574	147.00
eca-miR-323-3p	ENSECAT00000021724.2	-10.57	886	905	153.00
eca-miR-323-3p	ENSECAT00000034383.2	-16.36	233	253	141.00
eca-miR-323-3p	ENSECAT00000065026.1	-8.28	606	626	149.00
eca-miR-323-3p	ENSECAT00000065026.1	-7.09	307	330	142.00
eca-miR-323-3p	ENSECAT00000054474.2	-12.47	151	171	152.00
eca-miR-323-3p	ENSECAT00000054474.2	-14.18	77	98	151.00
eca-miR-323-3p	ENSECAT00000021189.3	-11.52	172	192	140.00
eca-miR-323-3p	ENSECAT00000006884.3	-19.98	74	94	141.00
eca-miR-323-3p	ENSECAT00000050189.2	-13.89	782	801	145.00
eca-miR-323-3p	ENSECAT00000012312.3	-11.28	426	446	152.00
eca-miR-323-3p	ENSECAT00000061403.2	-8.02	975	994	149.00
eca-miR-323-3p	ENSECAT00000008024.3	-13.29	42	62	142.00
eca-miR-323-3p	ENSECAT00000057745.2	-8.53	144	164	145.00
eca-miR-323-3p	ENSECAT00000057745.2	-7.00	60	80	140.00
eca-miR-323-3p	ENSECAT00000002055.3	-21.07	1207	1227	154.00
eca-miR-323-3p	ENSECAT00000033999.1	-6.92	434	454	141.00
eca-miR-323-3p	ENSECAT00000013788.3	-11.31	19	39	151.00
eca-miR-323-3p	ENSECAT00000042117.1	-13.76	692	712	151.00
eca-miR-323-3p	ENSECAT00000039465.1	-12.27	220	240	140.00
eca-miR-323-3p	ENSECAT00000073560.1	-18.80	1560	1580	147.00
eca-miR-323-3p	ENSECAT00000032905.1	-21.32	746	766	150.00
eca-miR-323-3p	ENSECAT00000013308.3	-7.00	472	492	140.00
eca-miR-323-3p	ENSECAT00000060876.2	-13.10	506	527	152.00
eca-miR-323-3p	ENSECAT00000070671.1	-5.85	1	8	140.00
eca-miR-323-3p	ENSECAT00000053660.1	-21.82	124	144	151.00
eca-miR-323-3p	ENSECAT00000055038.2	-14.98	95	116	156.00
eca-miR-323-3p	ENSECAT00000074436.1	-20.01	644	664	140.00
eca-miR-323-3p	ENSECAT00000053196.1	-11.28	426	446	152.00
eca-miR-323-3p	ENSECAT00000007600.3	-14.57	630	648	148.00
eca-miR-323-3p	ENSECAT00000029982.1	-14.17	551	572	152.00
eca-miR-323-3p	ENSECAT00000029982.1	-7.59	530	550	142.00
eca-miR-323-3p	ENSECAT00000077516.1	-10.26	93	113	147.00
eca-miR-323-3p	ENSECAT00000065144.2	-7.45	551	571	140.00
eca-miR-323-3p	ENSECAT00000062638.1	-11.31	135	155	150.00
eca-miR-323-3p	ENSECAT00000051336.1	-14.75	73	93	155.00
eca-miR-323-3p	ENSECAT00000036718.2	-8.45	97	117	147.00
eca-miR-323-3p	ENSECAT00000072290.1	-17.80	253	273	143.00
eca-miR-323-3p	ENSECAT00000013164.2	-9.86	1279	1297	148.00
eca-miR-323-3p	ENSECAT00000019707.3	-7.93	974	996	141.00
eca-miR-323-3p	ENSECAT00000052916.2	-12.47	151	171	152.00
eca-miR-323-3p	ENSECAT00000052916.2	-14.18	77	98	151.00
eca-miR-323-3p	ENSECAT00000006905.2	-8.65	263	284	141.00
eca-miR-323-3p	ENSECAT00000047830.2	-11.55	2971	2991	154.00
eca-miR-323-3p	ENSECAT00000047830.2	-15.09	1625	1648	150.00
eca-miR-323-3p	ENSECAT00000076830.1	-12.47	151	171	152.00
eca-miR-323-3p	ENSECAT00000076830.1	-14.18	77	98	151.00
eca-miR-323-3p	ENSECAT00000021498.3	-8.02	975	994	149.00
eca-miR-323-3p	ENSECAT00000042618.1	-20.48	262	282	143.00
eca-miR-323-3p	ENSECAT00000001702.3	-13.87	65	85	146.00
eca-miR-323-3p	ENSECAT00000010969.2	-14.67	877	897	144.00
eca-miR-323-3p	ENSECAT00000048875.1	-17.13	236	258	141.00
eca-miR-323-3p	ENSECAT00000016292.3	-11.98	143	161	147.00
eca-miR-323-3p	ENSECAT00000054974.1	-16.32	176	197	143.00
eca-miR-323-3p	ENSECAT00000013809.2	-14.25	531	551	162.00
eca-miR-323-3p	ENSECAT00000022718.3	-20.14	227	248	154.00
eca-miR-323-3p	ENSECAT00000020835.3	-10.67	718	739	143.00
eca-miR-323-3p	ENSECAT00000022192.3	-13.02	276	295	151.00
eca-miR-323-3p	ENSECAT00000017097.2	-7.09	310	330	145.00
eca-miR-323-3p	ENSECAT00000059985.2	-10.70	524	544	148.00
eca-miR-323-3p	ENSECAT00000048012.1	-16.30	866	886	141.00
eca-miR-323-3p	ENSECAT00000005995.3	-14.13	1123	1143	148.00
eca-miR-323-3p	ENSECAT00000048683.2	-16.16	630	650	150.00
eca-miR-323-3p	ENSECAT00000069388.1	-16.33	1002	1022	141.00
eca-miR-323-3p	ENSECAT00000019443.3	-10.41	339	360	140.00
eca-miR-323-3p	ENSECAT00000015094.3	-14.01	169	190	142.00
eca-miR-323-3p	ENSECAT00000056976.1	-8.88	377	397	146.00
eca-miR-323-3p	ENSECAT00000050497.1	-7.97	503	523	140.00
eca-miR-323-3p	ENSECAT00000076988.1	-16.90	362	382	155.00
eca-miR-323-3p	ENSECAT00000076988.1	-10.57	439	459	155.00
eca-miR-323-3p	ENSECAT00000023843.3	-19.02	267	287	145.00
eca-miR-323-3p	ENSECAT00000023843.3	-21.39	1294	1314	143.00
eca-miR-323-3p	ENSECAT00000043000.1	-14.46	3184	3203	141.00
eca-miR-323-3p	ENSECAT00000047485.2	-14.98	95	116	156.00
eca-miR-323-3p	ENSECAT00000052460.1	-12.21	2319	2339	148.00
eca-miR-323-3p	ENSECAT00000058284.1	-14.98	3	23	142.00
eca-miR-323-3p	ENSECAT00000013976.2	-14.10	520	540	143.00
eca-miR-323-3p	ENSECAT00000013976.2	-15.30	341	362	140.00
eca-miR-323-3p	ENSECAT00000041276.1	-12.19	205	225	145.00
eca-miR-323-3p	ENSECAT00000041276.1	-19.31	196	215	142.00
eca-miR-323-3p	ENSECAT00000014622.2	-9.27	247	267	142.00
eca-miR-323-3p	ENSECAT00000017822.3	-16.86	301	322	157.00
eca-miR-323-3p	ENSECAT00000022262.2	-11.86	640	661	146.00
eca-miR-323-3p	ENSECAT00000061295.1	-12.97	265	285	141.00
eca-miR-323-3p	ENSECAT00000035518.1	-8.81	761	781	149.00
eca-miR-323-3p	ENSECAT00000014670.3	-13.61	137	156	151.00
eca-miR-323-3p	ENSECAT00000075478.1	-18.80	1560	1580	147.00
eca-miR-323-3p	ENSECAT00000024647.3	-19.28	30	50	146.00
eca-miR-323-3p	ENSECAT00000068221.1	-15.72	125	145	150.00
eca-miR-323-3p	ENSECAT00000038215.2	-11.55	2971	2991	154.00
eca-miR-323-3p	ENSECAT00000038215.2	-15.09	1625	1648	150.00
eca-miR-323-3p	ENSECAT00000007373.2	-9.95	283	303	151.00
eca-miR-323-3p	ENSECAT00000020330.3	-13.27	2389	2411	141.00
eca-miR-323-3p	ENSECAT00000010272.2	-8.32	350	370	148.00
eca-miR-323-3p	ENSECAT00000064183.2	-9.99	2086	2106	149.00
eca-miR-323-3p	ENSECAT00000068412.1	-14.89	688	708	143.00
eca-miR-323-3p	ENSECAT00000022404.2	-12.25	473	492	154.00
eca-miR-323-3p	ENSECAT00000022404.2	-10.00	84	104	140.00
eca-miR-323-3p	ENSECAT00000022404.2	-14.90	300	320	140.00
eca-miR-323-3p	ENSECAT00000074792.1	-16.54	18	38	147.00
eca-miR-323-3p	ENSECAT00000045432.1	-15.44	160	181	148.00
eca-miR-323-3p	ENSECAT00000032317.1	-11.14	6	26	156.00
eca-miR-323-3p	ENSECAT00000053192.2	-7.09	1	10	140.00
eca-miR-323-3p	ENSECAT00000036020.2	-7.45	551	571	140.00
eca-miR-323-3p	ENSECAT00000063248.1	-16.58	1257	1277	140.00
eca-miR-323-3p	ENSECAT00000010774.3	-19.83	492	513	140.00
eca-miR-323-3p	ENSECAT00000044617.1	-16.60	312	332	163.00
eca-miR-323-3p	ENSECAT00000039651.2	-11.96	1555	1574	147.00
eca-miR-323-3p	ENSECAT00000033945.2	-19.98	74	94	141.00
eca-miR-323-3p	ENSECAT00000077703.1	-16.87	2718	2738	153.00
eca-miR-323-3p	ENSECAT00000061939.1	-18.65	896	918	155.00
eca-miR-323-3p	ENSECAT00000073114.1	-11.91	2153	2173	149.00
eca-miR-323-3p	ENSECAT00000056198.2	-19.47	244	265	162.00
eca-miR-323-3p	ENSECAT00000056198.2	-7.00	268	288	140.00
eca-miR-323-3p	ENSECAT00000012105.2	-8.82	96	116	147.00
eca-miR-323-3p	ENSECAT00000016982.3	-8.55	816	836	140.00
eca-miR-323-3p	ENSECAT00000059398.2	-13.99	28	48	154.00
eca-miR-323-3p	ENSECAT00000030290.2	-14.57	630	648	148.00
eca-miR-323-3p	ENSECAT00000026265.3	-22.49	141	161	151.00
eca-miR-323-3p	ENSECAT00000043036.2	-8.60	466	485	147.00
eca-miR-323-3p	ENSECAT00000018122.3	-24.87	17	36	145.00
eca-miR-323-3p	ENSECAT00000018122.3	-9.28	690	709	144.00
eca-miR-323-3p	ENSECAT00000054218.1	-20.36	288	310	142.00
eca-miR-323-3p	ENSECAT00000037184.2	-16.60	312	332	163.00
eca-miR-323-3p	ENSECAT00000039498.2	-12.25	473	492	154.00
eca-miR-323-3p	ENSECAT00000039498.2	-10.00	84	104	140.00
eca-miR-323-3p	ENSECAT00000039498.2	-14.90	300	320	140.00
eca-miR-323-3p	ENSECAT00000060750.1	-12.88	857	878	146.00
eca-miR-323-3p	ENSECAT00000030744.1	-10.12	532	552	141.00
eca-miR-323-3p	ENSECAT00000008008.2	-14.79	323	345	146.00
eca-miR-323-3p	ENSECAT00000035181.2	-16.97	2830	2849	146.00
eca-miR-323-3p	ENSECAT00000035181.2	-8.06	2130	2150	140.00
eca-miR-323-3p	ENSECAT00000057729.1	-13.81	927	949	143.00
eca-miR-323-3p	ENSECAT00000060118.2	-14.06	3836	3856	157.00
eca-miR-323-3p	ENSECAT00000031941.2	-7.35	355	375	145.00
eca-miR-323-3p	ENSECAT00000072778.1	-19.45	1160	1180	150.00
eca-miR-323-3p	ENSECAT00000008176.2	-11.30	584	602	148.00
eca-miR-323-3p	ENSECAT00000005942.3	-8.02	649	669	145.00
eca-miR-323-3p	ENSECAT00000069335.1	-12.47	151	171	152.00
eca-miR-323-3p	ENSECAT00000069335.1	-14.18	77	98	151.00
eca-miR-323-3p	ENSECAT00000071781.1	-16.41	1463	1485	153.00
eca-miR-323-3p	ENSECAT00000068601.1	-16.77	591	609	159.00
eca-miR-323-3p	ENSECAT00000020830.2	-11.87	86	107	146.00
eca-miR-323-3p	ENSECAT00000076935.1	-14.98	95	116	156.00
eca-miR-323-3p	ENSECAT00000024404.3	-13.90	324	344	140.00
eca-miR-323-3p	ENSECAT00000055654.1	-17.35	1847	1866	140.00
eca-miR-323-3p	ENSECAT00000049626.1	-16.36	233	253	141.00
eca-miR-323-3p	ENSECAT00000070343.1	-10.67	718	739	143.00
eca-miR-323-3p	ENSECAT00000026646.3	-10.04	364	384	145.00
eca-miR-323-3p	ENSECAT00000026646.3	-9.98	273	293	140.00
eca-miR-323-3p	ENSECAT00000060700.2	-7.09	2156	2176	145.00
eca-miR-323-3p	ENSECAT00000016588.3	-15.74	293	313	157.00
eca-miR-323-3p	ENSECAT00000057536.2	-11.87	86	107	146.00
eca-miR-323-3p	ENSECAT00000065319.2	-7.93	482	502	145.00
eca-miR-323-3p	ENSECAT00000014465.2	-13.54	1828	1847	143.00
eca-miR-323-3p	ENSECAT00000049171.1	-14.79	323	345	146.00
eca-miR-323-3p	ENSECAT00000041725.1	-7.09	1765	1785	145.00
eca-miR-323-3p	ENSECAT00000049745.2	-19.02	267	287	145.00
eca-miR-323-3p	ENSECAT00000049745.2	-21.39	1294	1314	143.00
eca-miR-323-3p	ENSECAT00000052134.2	-16.16	630	650	150.00
eca-miR-323-3p	ENSECAT00000053834.2	-16.36	233	253	141.00
eca-miR-323-3p	ENSECAT00000069022.1	-10.57	886	905	153.00
eca-miR-323-3p	ENSECAT00000023014.3	-8.45	97	117	147.00
eca-miR-323-3p	ENSECAT00000066253.1	-11.30	584	602	148.00
eca-miR-323-3p	ENSECAT00000074156.1	-9.21	23	43	140.00
eca-miR-323-3p	ENSECAT00000050131.2	-16.58	1257	1277	140.00
eca-miR-323-3p	ENSECAT00000055604.2	-11.10	645	666	155.00
eca-miR-323-3p	ENSECAT00000015302.2	-7.09	1	10	140.00
eca-miR-323-3p	ENSECAT00000011767.3	-19.82	91	111	149.00
eca-miR-323-3p	ENSECAT00000045587.2	-19.47	708	729	146.00
eca-miR-323-3p	ENSECAT00000039758.2	-16.58	2077	2096	144.00
eca-miR-323-3p	ENSECAT00000035010.1	-9.27	345	365	142.00
eca-miR-323-3p	ENSECAT00000011384.2	-15.47	6	26	149.00
eca-miR-323-3p	ENSECAT00000069381.1	-20.31	54	75	158.00
eca-miR-323-3p	ENSECAT00000043607.2	-15.47	350	370	148.00
eca-miR-323-3p	ENSECAT00000066061.1	-16.86	301	322	157.00
eca-miR-323-3p	ENSECAT00000020053.2	-14.65	191	211	145.00
eca-miR-323-3p	ENSECAT00000012030.2	-15.72	125	145	150.00
eca-miR-323-3p	ENSECAT00000073350.1	-7.45	551	571	140.00
eca-miR-323-3p	ENSECAT00000020747.2	-12.97	265	285	141.00
eca-miR-323-3p	ENSECAT00000061792.1	-7.80	1092	1112	144.00
eca-miR-323-3p	ENSECAT00000010689.3	-25.82	876	896	151.00
eca-miR-323-3p	ENSECAT00000000416.3	-12.21	2319	2339	148.00
eca-miR-323-3p	ENSECAT00000070581.1	-17.38	566	587	148.00
eca-miR-323-3p	ENSECAT00000067401.1	-20.48	500	520	143.00
eca-miR-323-3p	ENSECAT00000070604.1	-11.66	69	92	142.00
eca-miR-323-3p	ENSECAT00000040335.1	-11.37	87	107	140.00
eca-miR-323-3p	ENSECAT00000016849.3	-7.71	1053	1072	146.00
eca-miR-323-3p	ENSECAT00000049241.1	-16.37	382	402	149.00
eca-miR-323-3p	ENSECAT00000049241.1	-17.55	399	419	142.00
eca-miR-323-3p	ENSECAT00000039326.1	-7.35	211	231	145.00
eca-miR-323-3p	ENSECAT00000015301.2	-7.00	941	961	140.00
eca-miR-323-3p	ENSECAT00000073421.1	-16.30	866	886	141.00
eca-miR-323-3p	ENSECAT00000067712.1	-15.62	132	151	157.00
eca-miR-323-3p	ENSECAT00000031857.2	-16.97	2830	2849	146.00
eca-miR-323-3p	ENSECAT00000031857.2	-8.06	2130	2150	140.00
eca-miR-323-3p	ENSECAT00000027018.3	-7.09	838	858	140.00
eca-miR-323-3p	ENSECAT00000016466.2	-20.90	1516	1536	159.00
eca-miR-323-3p	ENSECAT00000015732.3	-21.68	361	382	143.00
eca-miR-323-3p	ENSECAT00000029069.3	-22.49	141	161	151.00
eca-miR-323-3p	ENSECAT00000016226.3	-18.40	1120	1140	153.00
eca-miR-323-3p	ENSECAT00000016226.3	-15.71	1113	1133	149.00
eca-miR-323-3p	ENSECAT00000054071.2	-10.04	364	384	145.00
eca-miR-323-3p	ENSECAT00000054071.2	-9.98	273	293	140.00
eca-miR-323-3p	ENSECAT00000068637.1	-16.60	688	708	147.00
eca-miR-323-3p	ENSECAT00000056408.2	-7.00	941	961	140.00
eca-miR-323-3p	ENSECAT00000037874.2	-19.50	33	55	158.00
eca-miR-323-3p	ENSECAT00000037874.2	-21.21	728	748	155.00
eca-miR-323-3p	ENSECAT00000007510.3	-9.99	2086	2106	149.00
eca-miR-323-3p	ENSECAT00000008675.2	-10.83	2173	2193	145.00
eca-miR-323-3p	ENSECAT00000023132.2	-12.71	429	449	145.00
eca-miR-323-3p	ENSECAT00000043917.2	-13.88	1205	1225	150.00
eca-miR-323-3p	ENSECAT00000065245.2	-8.02	975	994	149.00
eca-miR-323-3p	ENSECAT00000073540.1	-16.97	2542	2564	153.00
eca-miR-323-3p	ENSECAT00000022317.3	-21.37	1679	1700	156.00
eca-miR-323-3p	ENSECAT00000022317.3	-10.76	3406	3426	145.00
eca-miR-323-3p	ENSECAT00000061862.2	-12.47	151	171	152.00
eca-miR-323-3p	ENSECAT00000061862.2	-14.18	77	98	151.00
eca-miR-323-3p	ENSECAT00000065556.1	-11.12	1012	1031	149.00
eca-miR-323-3p	ENSECAT00000065556.1	-16.07	848	866	140.00
eca-miR-323-3p	ENSECAT00000063002.1	-13.52	1355	1376	148.00
eca-miR-323-3p	ENSECAT00000037873.1	-20.96	37	57	150.00
eca-miR-323-3p	ENSECAT00000063673.1	-14.85	167	188	150.00
eca-miR-323-3p	ENSECAT00000054381.2	-17.75	473	496	144.00
eca-miR-323-3p	ENSECAT00000058610.2	-14.13	1123	1143	148.00
eca-miR-323-3p	ENSECAT00000021096.3	-11.05	204	224	145.00
eca-miR-323-3p	ENSECAT00000008434.3	-16.16	630	650	150.00
eca-miR-323-3p	ENSECAT00000072773.1	-16.47	204	225	154.00
eca-miR-323-3p	ENSECAT00000025062.2	-18.74	587	610	154.00
eca-miR-323-3p	ENSECAT00000037944.2	-16.77	591	609	159.00
eca-miR-323-3p	ENSECAT00000064630.2	-17.66	75	96	141.00
eca-miR-323-3p	ENSECAT00000010327.3	-15.44	160	181	148.00
eca-miR-323-3p	ENSECAT00000016727.3	-22.18	197	216	160.00
eca-miR-323-3p	ENSECAT00000007045.2	-18.35	143	163	143.00
eca-miR-323-3p	ENSECAT00000032861.2	-7.00	202	221	142.00
eca-miR-323-3p	ENSECAT00000066704.1	-14.18	866	886	161.00
eca-miR-323-3p	ENSECAT00000066704.1	-12.87	1882	1902	156.00
eca-miR-323-3p	ENSECAT00000066704.1	-9.72	3314	3334	142.00
eca-miR-323-3p	ENSECAT00000044578.2	-16.83	73	94	148.00
eca-miR-323-3p	ENSECAT00000043844.2	-18.58	66	90	142.00
eca-miR-323-3p	ENSECAT00000052490.1	-10.24	338	357	147.00
eca-miR-323-3p	ENSECAT00000044075.2	-11.10	645	666	155.00
eca-miR-323-3p	ENSECAT00000031232.2	-10.80	700	720	140.00
eca-miR-323-3p	ENSECAT00000021630.3	-7.35	355	375	145.00
eca-miR-323-3p	ENSECAT00000015529.2	-15.41	223	243	153.00
eca-miR-323-3p	ENSECAT00000059080.1	-12.97	265	285	141.00
eca-miR-323-3p	ENSECAT00000057188.2	-16.53	2200	2220	150.00
eca-miR-323-3p	ENSECAT00000058074.2	-17.75	473	496	144.00
eca-miR-323-3p	ENSECAT00000040452.1	-9.14	564	584	142.00
eca-miR-323-3p	ENSECAT00000020241.2	-8.88	377	397	146.00
eca-miR-323-3p	ENSECAT00000031280.2	-20.31	54	75	158.00
eca-miR-323-3p	ENSECAT00000032980.2	-8.02	975	994	149.00
eca-miR-323-3p	ENSECAT00000023321.2	-9.35	448	468	145.00
eca-miR-323-3p	ENSECAT00000041377.2	-8.55	687	707	140.00
eca-miR-323-3p	ENSECAT00000051052.2	-8.39	441	461	148.00
eca-miR-323-3p	ENSECAT00000065434.1	-11.72	156	174	152.00
eca-miR-323-3p	ENSECAT00000035428.2	-11.55	2971	2991	154.00
eca-miR-323-3p	ENSECAT00000035428.2	-15.09	1625	1648	150.00
eca-miR-323-3p	ENSECAT00000012017.2	-16.30	866	886	141.00
eca-miR-323-3p	ENSECAT00000019280.3	-15.88	1400	1421	142.00
eca-miR-323-3p	ENSECAT00000039099.2	-8.77	2080	2101	143.00
eca-miR-323-3p	ENSECAT00000059605.1	-11.55	2971	2991	154.00
eca-miR-323-3p	ENSECAT00000059605.1	-15.09	1625	1648	150.00
eca-miR-323-3p	ENSECAT00000008001.2	-14.13	1478	1500	145.00
eca-miR-323-3p	ENSECAT00000077280.1	-18.40	1120	1140	153.00
eca-miR-323-3p	ENSECAT00000077280.1	-15.71	1113	1133	149.00
eca-miR-323-3p	ENSECAT00000026177.3	-10.49	767	788	146.00
eca-miR-323-3p	ENSECAT00000038005.1	-19.47	135	155	160.00
eca-miR-323-3p	ENSECAT00000031542.1	-12.89	630	648	148.00
eca-miR-323-3p	ENSECAT00000015959.3	-14.20	600	620	144.00
eca-miR-323-3p	ENSECAT00000070759.1	-10.83	780	800	145.00
eca-miR-323-3p	ENSECAT00000021820.2	-14.46	1583	1602	156.00
eca-miR-323-3p	ENSECAT00000021979.3	-10.19	650	670	140.00
eca-miR-323-3p	ENSECAT00000038867.1	-10.76	513	533	145.00
eca-miR-323-3p	ENSECAT00000033233.1	-9.18	314	334	145.00
eca-miR-323-3p	ENSECAT00000042142.1	-24.22	744	763	145.00
eca-miR-323-3p	ENSECAT00000020159.3	-19.47	244	265	162.00
eca-miR-323-3p	ENSECAT00000020159.3	-7.00	268	288	140.00
eca-miR-323-3p	ENSECAT00000067053.1	-8.02	975	994	149.00
eca-miR-323-3p	ENSECAT00000021859.2	-13.76	692	712	151.00
eca-miR-323-3p	ENSECAT00000022745.3	-16.54	18	38	147.00
eca-miR-323-3p	ENSECAT00000016102.2	-13.20	2089	2111	149.00
eca-miR-323-3p	ENSECAT00000017802.3	-11.91	2153	2173	149.00
eca-miR-323-3p	ENSECAT00000046802.1	-12.89	630	648	148.00
eca-miR-323-3p	ENSECAT00000058455.1	-11.68	313	333	140.00
eca-miR-323-3p	ENSECAT00000053676.2	-16.58	2077	2096	144.00
eca-miR-323-3p	ENSECAT00000010827.3	-7.09	367	387	140.00
eca-miR-323-3p	ENSECAT00000064738.2	-10.57	886	905	153.00
eca-miR-323-3p	ENSECAT00000017027.3	-9.53	162	182	145.00
eca-miR-323-3p	ENSECAT00000018727.3	-11.57	14	34	156.00
eca-miR-323-3p	ENSECAT00000040570.1	-19.55	801	822	150.00
eca-miR-323-3p	ENSECAT00000006811.2	-16.47	204	225	154.00
eca-miR-323-3p	ENSECAT00000064475.1	-8.32	432	452	148.00
eca-miR-323-3p	ENSECAT00000039561.2	-7.37	293	311	141.00
eca-miR-323-3p	ENSECAT00000049778.2	-8.02	975	994	149.00
eca-miR-323-3p	ENSECAT00000044838.2	-16.83	73	94	148.00
eca-miR-323-3p	ENSECAT00000013404.2	-12.66	264	284	152.00
eca-miR-323-3p	ENSECAT00000020398.2	-21.28	662	680	148.00
eca-miR-323-3p	ENSECAT00000049849.2	-11.10	645	666	155.00
eca-miR-323-3p	ENSECAT00000025289.2	-21.32	746	766	150.00
eca-miR-323-3p	ENSECAT00000006107.2	-8.02	649	669	145.00
eca-miR-323-3p	ENSECAT00000007807.3	-14.83	375	398	156.00
eca-miR-323-3p	ENSECAT00000040832.2	-16.32	176	197	143.00
eca-miR-323-3p	ENSECAT00000006930.3	-8.77	2080	2101	143.00
eca-miR-323-3p	ENSECAT00000064354.1	-17.69	1676	1698	144.00
eca-miR-323-3p	ENSECAT00000064354.1	-11.45	2984	3004	144.00
eca-miR-323-3p	ENSECAT00000022432.3	-16.46	140	160	153.00
eca-miR-323-3p	ENSECAT00000018223.3	-12.67	142	161	141.00
eca-miR-323-3p	ENSECAT00000065791.1	-7.93	291	311	145.00
eca-miR-323-3p	ENSECAT00000069748.1	-7.75	1364	1384	149.00
eca-miR-323-3p	ENSECAT00000041374.2	-10.45	350	371	142.00
eca-miR-323-3p	ENSECAT00000017074.3	-18.80	1560	1580	147.00
eca-miR-323-3p	ENSECAT00000038051.2	-16.36	233	253	141.00
eca-miR-323-3p	ENSECAT00000007472.3	-11.84	1681	1701	145.00
eca-miR-323-3p	ENSECAT00000017920.2	-15.35	512	533	141.00
eca-miR-323-3p	ENSECAT00000035425.1	-19.02	267	287	145.00
eca-miR-323-3p	ENSECAT00000035425.1	-21.39	1294	1314	143.00
eca-miR-323-3p	ENSECAT00000061225.1	-17.60	217	237	145.00
eca-miR-323-3p	ENSECAT00000037596.2	-7.09	1	10	140.00
eca-miR-323-3p	ENSECAT00000042331.2	-9.75	1146	1166	144.00
eca-miR-323-3p	ENSECAT00000051240.2	-23.38	3509	3527	140.00
eca-miR-323-3p	ENSECAT00000064616.2	-7.88	2300	2319	146.00
eca-miR-323-3p	ENSECAT00000051791.1	-7.26	247	267	142.00
eca-miR-323-3p	ENSECAT00000048219.2	-18.34	420	440	143.00
eca-miR-323-3p	ENSECAT00000001454.3	-25.82	876	896	151.00
eca-miR-323-3p	ENSECAT00000067553.1	-11.10	645	666	155.00
eca-miR-323-3p	ENSECAT00000016722.2	-16.09	85	105	151.00
eca-miR-323-3p	ENSECAT00000067313.1	-11.10	645	666	155.00
eca-miR-323-3p	ENSECAT00000070516.1	-11.55	2971	2991	154.00
eca-miR-323-3p	ENSECAT00000070516.1	-15.09	1625	1648	150.00
eca-miR-323-3p	ENSECAT00000036550.1	-7.00	472	492	140.00
eca-miR-323-3p	ENSECAT00000076916.1	-14.18	866	886	161.00
eca-miR-323-3p	ENSECAT00000076916.1	-12.87	1882	1902	156.00
eca-miR-323-3p	ENSECAT00000076916.1	-9.72	3314	3334	142.00
eca-miR-323-3p	ENSECAT00000010490.3	-11.51	616	636	140.00
eca-miR-323-3p	ENSECAT00000047533.2	-7.09	767	787	140.00
eca-miR-323-3p	ENSECAT00000034155.1	-16.62	1398	1420	145.00
eca-miR-323-3p	ENSECAT00000066475.1	-13.46	188	206	150.00
eca-miR-323-3p	ENSECAT00000059066.2	-24.06	76	96	167.00
eca-miR-323-3p	ENSECAT00000006919.3	-19.98	74	94	141.00
eca-miR-323-3p	ENSECAT00000047150.2	-8.53	144	164	145.00
eca-miR-323-3p	ENSECAT00000047150.2	-7.00	60	80	140.00
eca-miR-323-3p	ENSECAT00000049344.1	-17.14	260	280	143.00
eca-miR-323-3p	ENSECAT00000032152.1	-9.47	468	487	148.00
eca-miR-323-3p	ENSECAT00000051813.1	-15.22	271	291	149.00
eca-miR-323-3p	ENSECAT00000040869.2	-10.56	1359	1379	147.00
eca-miR-323-3p	ENSECAT00000017455.3	-8.76	113	134	143.00
eca-miR-323-3p	ENSECAT00000038312.2	-8.02	649	669	145.00
eca-miR-323-3p	ENSECAT00000017909.3	-10.70	524	544	148.00
eca-miR-323-3p	ENSECAT00000044332.1	-8.81	761	781	149.00
eca-miR-323-3p	ENSECAT00000056128.2	-13.88	1205	1225	150.00
eca-miR-323-3p	ENSECAT00000021352.3	-16.97	2542	2564	153.00
eca-miR-323-3p	ENSECAT00000011294.3	-16.58	1257	1277	140.00
eca-miR-323-3p	ENSECAT00000039548.1	-8.02	1793	1813	145.00
eca-miR-323-3p	ENSECAT00000074257.1	-16.42	132	152	148.00
eca-miR-323-3p	ENSECAT00000057182.2	-10.01	1844	1866	143.00
eca-miR-323-3p	ENSECAT00000073380.1	-17.17	237	257	143.00
eca-miR-323-3p	ENSECAT00000044260.1	-13.33	1653	1672	150.00
eca-miR-323-3p	ENSECAT00000044260.1	-13.28	279	299	145.00
eca-miR-323-3p	ENSECAT00000026123.2	-7.75	781	801	148.00
eca-miR-323-3p	ENSECAT00000010479.3	-21.21	409	429	142.00
eca-miR-323-3p	ENSECAT00000071559.1	-11.98	143	161	147.00
eca-miR-323-3p	ENSECAT00000039093.2	-19.92	188	208	142.00
eca-miR-323-3p	ENSECAT00000052234.1	-7.77	316	336	144.00
eca-miR-323-3p	ENSECAT00000057707.2	-14.98	95	116	156.00
eca-miR-323-3p	ENSECAT00000016376.3	-15.47	350	370	148.00
eca-miR-323-3p	ENSECAT00000024551.3	-11.72	156	174	152.00
eca-miR-323-3p	ENSECAT00000023282.3	-13.93	1328	1348	140.00
eca-miR-323-3p	ENSECAT00000060838.2	-16.32	176	197	143.00
eca-miR-323-3p	ENSECAT00000021302.3	-10.45	350	371	142.00
eca-miR-323-3p	ENSECAT00000068475.1	-10.76	164	184	140.00
eca-miR-323-3p	ENSECAT00000021853.3	-13.76	692	712	151.00
eca-miR-323-3p	ENSECAT00000008919.3	-16.45	1802	1822	157.00
eca-miR-323-3p	ENSECAT00000011938.2	-12.19	205	225	145.00
eca-miR-323-3p	ENSECAT00000011938.2	-19.31	196	215	142.00
eca-miR-323-3p	ENSECAT00000071830.1	-16.95	1570	1591	148.00
eca-miR-323-3p	ENSECAT00000023113.2	-9.42	1366	1387	147.00
eca-miR-323-3p	ENSECAT00000022898.2	-16.10	137	157	149.00
eca-miR-323-3p	ENSECAT00000038086.2	-16.32	176	197	143.00
eca-miR-323-3p	ENSECAT00000041561.2	-9.99	2086	2106	149.00
eca-miR-323-3p	ENSECAT00000008416.3	-19.26	386	408	145.00
eca-miR-323-3p	ENSECAT00000063152.2	-20.79	56	74	147.00
eca-miR-323-3p	ENSECAT00000056557.1	-18.08	177	197	140.00
eca-miR-323-3p	ENSECAT00000019455.3	-18.99	771	792	148.00
eca-miR-323-3p	ENSECAT00000064732.1	-19.26	393	415	145.00
eca-miR-323-3p	ENSECAT00000006390.3	-20.28	619	639	140.00
eca-miR-323-3p	ENSECAT00000009277.2	-7.87	105	125	145.00
eca-miR-323-3p	ENSECAT00000030137.2	-11.91	2365	2385	149.00
eca-miR-323-3p	ENSECAT00000078772.1	-20.31	54	75	158.00
eca-miR-323-3p	ENSECAT00000016446.3	-20.62	208	230	154.00
eca-miR-323-3p	ENSECAT00000006844.2	-23.89	1163	1183	147.00
eca-miR-323-3p	ENSECAT00000034917.2	-11.51	616	636	140.00
eca-miR-323-3p	ENSECAT00000039594.2	-8.02	649	669	145.00
eca-miR-323-3p	ENSECAT00000035388.2	-14.53	432	454	145.00
eca-miR-323-3p	ENSECAT00000064660.2	-13.46	188	206	150.00
eca-miR-323-3p	ENSECAT00000009740.3	-8.81	761	781	149.00
eca-miR-323-3p	ENSECAT00000030448.1	-13.45	1195	1215	145.00
eca-miR-323-3p	ENSECAT00000029872.2	-25.58	20	40	144.00
eca-miR-323-3p	ENSECAT00000030600.2	-9.54	357	380	141.00
eca-miR-323-3p	ENSECAT00000032100.2	-13.76	692	712	151.00
eca-miR-323-3p	ENSECAT00000021612.2	-10.16	403	422	148.00
eca-miR-323-3p	ENSECAT00000021612.2	-8.56	306	326	140.00
eca-miR-323-3p	ENSECAT00000043060.1	-17.75	473	496	144.00
eca-miR-323-3p	ENSECAT00000044488.2	-17.17	237	257	143.00
eca-miR-323-3p	ENSECAT00000065465.2	-23.11	520	541	141.00
eca-miR-323-3p	ENSECAT00000017954.3	-12.85	39	59	148.00
eca-miR-323-3p	ENSECAT00000024157.2	-24.22	744	763	145.00
eca-miR-323-3p	ENSECAT00000061411.1	-23.55	1	21	146.00
eca-miR-323-3p	ENSECAT00000068425.1	-22.79	513	532	141.00
eca-miR-323-3p	ENSECAT00000053980.1	-8.39	873	893	145.00
eca-miR-323-3p	ENSECAT00000057753.2	-20.11	587	605	143.00
eca-miR-323-3p	ENSECAT00000078499.1	-8.53	144	164	145.00
eca-miR-323-3p	ENSECAT00000078499.1	-7.00	60	80	140.00
eca-miR-323-3p	ENSECAT00000009036.2	-9.86	445	466	141.00
eca-miR-323-3p	ENSECAT00000012096.3	-10.01	1844	1866	143.00
eca-miR-323-3p	ENSECAT00000037853.1	-20.55	1404	1426	161.00
eca-miR-323-3p	ENSECAT00000056244.2	-16.36	233	253	141.00
eca-miR-323-3p	ENSECAT00000016756.2	-12.40	13	33	152.00
eca-miR-323-3p	ENSECAT00000057010.1	-14.79	323	345	146.00
eca-miR-323-3p	ENSECAT00000026159.3	-22.49	141	161	151.00
eca-miR-323-3p	ENSECAT00000058295.2	-16.14	193	214	140.00
eca-miR-323-3p	ENSECAT00000054089.2	-19.56	2104	2123	145.00
eca-miR-323-3p	ENSECAT00000064970.2	-16.37	459	479	140.00
eca-miR-323-3p	ENSECAT00000053811.1	-9.45	671	691	151.00
eca-miR-323-3p	ENSECAT00000053811.1	-9.93	621	641	147.00
eca-miR-323-3p	ENSECAT00000054241.1	-15.33	1593	1615	148.00
eca-miR-323-3p	ENSECAT00000034724.1	-16.07	1221	1243	143.00
eca-miR-323-3p	ENSECAT00000026742.3	-8.76	1165	1185	144.00
eca-miR-323-3p	ENSECAT00000021802.2	-11.57	19	39	140.00
eca-miR-323-3p	ENSECAT00000073007.1	-20.31	54	75	158.00
eca-miR-323-3p	ENSECAT00000009346.3	-16.36	233	253	141.00
eca-miR-323-3p	ENSECAT00000050730.1	-18.80	1560	1580	147.00
eca-miR-323-3p	ENSECAT00000035697.1	-7.93	974	996	141.00
eca-miR-323-3p	ENSECAT00000077835.1	-14.13	394	416	145.00
eca-miR-323-3p	ENSECAT00000013052.3	-16.60	688	708	147.00
eca-miR-323-3p	ENSECAT00000060523.1	-12.89	630	648	148.00
eca-miR-323-3p	ENSECAT00000024035.2	-5.85	1	8	140.00
eca-miR-323-3p	ENSECAT00000038394.2	-12.47	151	171	152.00
eca-miR-323-3p	ENSECAT00000038394.2	-14.18	77	98	151.00
eca-miR-323-3p	ENSECAT00000031140.1	-12.67	142	161	141.00
eca-miR-323-3p	ENSECAT00000018206.3	-14.85	167	188	150.00
eca-miR-323-3p	ENSECAT00000056865.1	-20.28	59	79	140.00
eca-miR-323-3p	ENSECAT00000057479.1	-12.32	873	893	152.00
eca-miR-323-3p	ENSECAT00000035768.1	-21.37	1679	1700	156.00
eca-miR-323-3p	ENSECAT00000035768.1	-10.76	3406	3426	145.00
eca-miR-323-3p	ENSECAT00000070237.1	-10.26	93	113	147.00
eca-miR-323-3p	ENSECAT00000015988.3	-12.71	1069	1090	152.00
eca-miR-323-3p	ENSECAT00000015988.3	-8.82	707	727	144.00
eca-miR-323-3p	ENSECAT00000038608.1	-8.07	936	957	150.00
eca-miR-323-3p	ENSECAT00000069500.1	-8.57	1056	1074	151.00
eca-miR-323-3p	ENSECAT00000018374.2	-22.79	490	509	141.00
eca-miR-323-3p	ENSECAT00000036965.1	-7.00	472	492	140.00
eca-miR-323-3p	ENSECAT00000032759.2	-14.85	167	188	150.00
eca-miR-323-3p	ENSECAT00000049688.2	-11.86	602	623	146.00
eca-miR-323-3p	ENSECAT00000017640.3	-16.14	193	214	140.00
eca-miR-323-3p	ENSECAT00000013985.2	-18.62	160	180	147.00
eca-miR-323-3p	ENSECAT00000031762.2	-7.45	551	571	140.00
eca-miR-323-3p	ENSECAT00000059202.2	-8.53	144	164	145.00
eca-miR-323-3p	ENSECAT00000059202.2	-7.00	60	80	140.00
eca-miR-323-3p	ENSECAT00000016099.2	-17.56	1545	1566	146.00
eca-miR-323-3p	ENSECAT00000016099.2	-11.11	1234	1253	141.00
eca-miR-323-3p	ENSECAT00000068782.1	-9.02	829	849	145.00
eca-miR-323-3p	ENSECAT00000066219.1	-12.47	151	171	152.00
eca-miR-323-3p	ENSECAT00000066219.1	-14.18	77	98	151.00
eca-miR-323-3p	ENSECAT00000035456.2	-10.24	338	357	147.00
eca-miR-323-3p	ENSECAT00000035336.2	-8.02	1793	1813	145.00
eca-miR-323-3p	ENSECAT00000000680.2	-17.80	253	273	143.00
eca-miR-323-3p	ENSECAT00000048905.1	-16.07	1221	1243	143.00
eca-miR-323-3p	ENSECAT00000007574.3	-11.85	1105	1123	148.00
eca-miR-323-3p	ENSECAT00000007574.3	-11.15	1028	1048	143.00
eca-miR-323-3p	ENSECAT00000059561.1	-12.73	774	797	150.00
eca-miR-323-3p	ENSECAT00000066850.1	-11.37	170	190	140.00
eca-miR-323-3p	ENSECAT00000045633.2	-10.04	364	384	145.00
eca-miR-323-3p	ENSECAT00000045633.2	-9.98	273	293	140.00
eca-miR-323-3p	ENSECAT00000064024.2	-11.10	645	666	155.00
eca-miR-323-3p	ENSECAT00000049447.1	-19.02	267	287	145.00
eca-miR-323-3p	ENSECAT00000049447.1	-21.39	1294	1314	143.00
eca-miR-323-3p	ENSECAT00000036604.1	-11.80	109	128	145.00
eca-miR-323-3p	ENSECAT00000043870.1	-12.32	763	783	152.00
eca-miR-323-3p	ENSECAT00000041307.2	-11.84	240	260	149.00
eca-miR-323-3p	ENSECAT00000019570.3	-13.53	411	431	145.00
eca-miR-323-3p	ENSECAT00000067918.1	-21.20	570	591	146.00
eca-miR-323-3p	ENSECAT00000068661.1	-19.93	143	163	147.00
eca-miR-323-3p	ENSECAT00000063841.2	-16.83	73	94	148.00
eca-miR-323-3p	ENSECAT00000075007.1	-10.67	718	739	143.00
eca-miR-323-3p	ENSECAT00000057046.2	-6.30	2348	2368	141.00
eca-miR-323-3p	ENSECAT00000037921.2	-11.84	1681	1701	145.00
eca-miR-323-3p	ENSECAT00000073124.1	-11.12	30	50	148.00
eca-miR-323-3p	ENSECAT00000031952.2	-13.23	3397	3417	150.00
eca-miR-323-3p	ENSECAT00000074681.1	-10.96	4	24	150.00
eca-miR-323-3p	ENSECAT00000014941.2	-26.06	128	148	143.00
eca-miR-323-3p	ENSECAT00000061446.2	-10.19	650	670	140.00
eca-miR-323-3p	ENSECAT00000052578.2	-8.02	975	994	149.00
eca-miR-323-3p	ENSECAT00000036412.2	-7.00	202	221	142.00
eca-miR-323-3p	ENSECAT00000024224.2	-16.31	570	590	145.00
eca-miR-323-3p	ENSECAT00000041786.2	-9.61	492	512	140.00
eca-miR-323-3p	ENSECAT00000069226.1	-16.77	591	609	159.00
eca-miR-323-3p	ENSECAT00000045201.2	-22.49	141	161	151.00
eca-miR-323-3p	ENSECAT00000016632.3	-16.77	591	609	159.00
eca-miR-323-3p	ENSECAT00000010112.2	-16.31	856	876	155.00
eca-miR-323-3p	ENSECAT00000001244.2	-15.22	271	291	149.00
eca-miR-323-3p	ENSECAT00000068923.1	-20.55	847	869	161.00
eca-miR-323-3p	ENSECAT00000000118.3	-17.72	127	148	146.00
eca-miR-323-3p	ENSECAT00000067080.1	-14.46	3184	3203	141.00
eca-miR-323-3p	ENSECAT00000031640.1	-15.12	17	35	149.00
eca-miR-323-3p	ENSECAT00000006375.3	-11.55	2971	2991	154.00
eca-miR-323-3p	ENSECAT00000006375.3	-15.09	1625	1648	150.00
eca-miR-323-3p	ENSECAT00000059096.2	-22.12	655	676	150.00
eca-miR-323-3p	ENSECAT00000016288.2	-7.17	267	288	142.00
eca-miR-323-3p	ENSECAT00000000286.2	-9.18	314	334	145.00
eca-miR-323-3p	ENSECAT00000062451.1	-9.32	515	535	145.00
eca-miR-323-3p	ENSECAT00000036139.1	-18.35	143	163	143.00
eca-miR-323-3p	ENSECAT00000044291.2	-7.93	291	311	145.00
eca-miR-323-3p	ENSECAT00000036019.2	-14.71	992	1015	148.00
eca-miR-323-3p	ENSECAT00000023194.3	-10.37	761	781	145.00
eca-miR-323-3p	ENSECAT00000019799.2	-14.00	148	167	141.00
eca-miR-323-3p	ENSECAT00000057667.2	-15.83	307	327	149.00
eca-miR-323-3p	ENSECAT00000072308.1	-25.06	24	44	155.00
eca-miR-323-3p	ENSECAT00000072308.1	-7.93	519	539	145.00
eca-miR-323-3p	ENSECAT00000075939.1	-12.40	13	33	152.00
eca-miR-323-3p	ENSECAT00000056038.2	-17.17	237	257	143.00
eca-miR-323-3p	ENSECAT00000044936.1	-15.67	447	467	150.00
eca-miR-323-3p	ENSECAT00000023839.2	-19.02	267	287	145.00
eca-miR-323-3p	ENSECAT00000023839.2	-21.39	1294	1314	143.00
eca-miR-323-3p	ENSECAT00000078516.1	-15.88	1400	1421	142.00
eca-miR-323-3p	ENSECAT00000036530.1	-13.55	173	195	155.00
eca-miR-323-3p	ENSECAT00000072547.1	-14.19	2192	2212	150.00
eca-miR-323-3p	ENSECAT00000013550.3	-18.92	302	320	148.00
eca-miR-323-3p	ENSECAT00000013550.3	-9.34	130	150	140.00
eca-miR-323-3p	ENSECAT00000007882.3	-12.73	774	797	150.00
eca-miR-323-3p	ENSECAT00000043978.2	-7.17	998	1020	142.00
eca-miR-323-3p	ENSECAT00000075484.1	-19.13	904	922	140.00
eca-miR-323-3p	ENSECAT00000016630.2	-16.77	591	609	159.00
eca-miR-323-3p	ENSECAT00000026033.2	-10.45	1169	1190	151.00
eca-miR-323-3p	ENSECAT00000055974.1	-21.68	1589	1610	146.00
eca-miR-323-3p	ENSECAT00000055974.1	-21.61	1644	1665	146.00
eca-miR-323-3p	ENSECAT00000055974.1	-17.10	1699	1720	146.00
eca-miR-323-3p	ENSECAT00000055974.1	-17.10	1754	1775	146.00
eca-miR-323-3p	ENSECAT00000055974.1	-17.17	1809	1830	146.00
eca-miR-323-3p	ENSECAT00000055974.1	-21.61	1864	1885	146.00
eca-miR-323-3p	ENSECAT00000067412.1	-10.70	524	544	148.00
eca-miR-323-3p	ENSECAT00000034063.1	-14.60	523	542	149.00
eca-miR-323-3p	ENSECAT00000031557.2	-8.47	49	69	149.00
eca-miR-323-3p	ENSECAT00000008327.2	-8.31	345	365	145.00
eca-miR-323-3p	ENSECAT00000041352.1	-15.12	17	35	149.00
eca-miR-323-3p	ENSECAT00000011346.3	-16.58	1257	1277	140.00
eca-miR-323-3p	ENSECAT00000063637.2	-8.77	2080	2101	143.00
eca-miR-323-3p	ENSECAT00000058671.2	-8.60	466	485	147.00
eca-miR-323-3p	ENSECAT00000007881.3	-9.47	468	487	148.00
eca-miR-323-3p	ENSECAT00000026846.3	-15.88	676	695	141.00
eca-miR-323-3p	ENSECAT00000026846.3	-7.09	501	521	140.00
eca-miR-323-3p	ENSECAT00000043617.2	-11.31	19	39	151.00
eca-miR-323-3p	ENSECAT00000071468.1	-16.32	176	197	143.00
eca-miR-323-3p	ENSECAT00000074668.1	-10.56	1359	1379	147.00
eca-miR-323-3p	ENSECAT00000065911.1	-16.33	1002	1022	141.00
eca-miR-323-3p	ENSECAT00000019939.3	-8.09	2079	2099	140.00
eca-miR-323-3p	ENSECAT00000019676.2	-14.79	391	410	141.00
eca-miR-323-3p	ENSECAT00000019676.2	-11.51	171	191	140.00
eca-miR-323-3p	ENSECAT00000038067.2	-16.36	233	253	141.00
eca-miR-323-3p	ENSECAT00000012302.3	-10.01	1844	1866	143.00
eca-miR-323-3p	ENSECAT00000018287.3	-8.47	49	69	149.00
eca-miR-323-3p	ENSECAT00000047287.1	-22.13	748	767	157.00
eca-miR-323-3p	ENSECAT00000042467.1	-12.89	630	648	148.00
eca-miR-323-3p	ENSECAT00000078873.1	-12.32	296	315	151.00
eca-miR-323-3p	ENSECAT00000046170.2	-10.01	1844	1866	143.00
eca-miR-323-3p	ENSECAT00000025887.2	-14.62	828	848	156.00
eca-miR-323-3p	ENSECAT00000068455.1	-18.92	302	320	148.00
eca-miR-323-3p	ENSECAT00000068455.1	-9.34	130	150	140.00
eca-miR-323-3p	ENSECAT00000030286.2	-10.31	1365	1385	145.00
eca-miR-323-3p	ENSECAT00000058812.2	-14.78	463	482	141.00
eca-miR-323-3p	ENSECAT00000060986.2	-16.07	1221	1243	143.00
eca-miR-323-3p	ENSECAT00000061872.2	-21.02	250	271	144.00
eca-miR-323-3p	ENSECAT00000026030.2	-11.51	2048	2066	145.00
eca-miR-323-3p	ENSECAT00000023524.3	-12.48	2053	2075	149.00
eca-miR-323-3p	ENSECAT00000020181.3	-6.30	2348	2368	141.00
eca-miR-323-3p	ENSECAT00000073501.1	-10.24	338	357	147.00
eca-miR-323-3p	ENSECAT00000033557.2	-21.37	1679	1700	156.00
eca-miR-323-3p	ENSECAT00000033557.2	-10.76	3406	3426	145.00
eca-miR-323-3p	ENSECAT00000052955.2	-13.18	319	339	159.00
eca-miR-323-3p	ENSECAT00000069843.1	-19.45	1160	1180	150.00
eca-miR-323-3p	ENSECAT00000006824.3	-17.75	473	496	144.00
eca-miR-323-3p	ENSECAT00000030940.2	-11.84	1681	1701	145.00
eca-miR-323-3p	ENSECAT00000071897.1	-8.02	975	994	149.00
eca-miR-323-3p	ENSECAT00000046983.2	-16.83	73	94	148.00
eca-miR-323-3p	ENSECAT00000048243.2	-14.20	600	620	144.00
eca-miR-323-3p	ENSECAT00000026412.3	-10.57	197	217	145.00
eca-miR-323-3p	ENSECAT00000039885.2	-22.49	108	128	151.00
eca-miR-323-3p	ENSECAT00000041388.2	-10.71	302	321	149.00
eca-miR-323-3p	ENSECAT00000069100.1	-8.53	144	164	145.00
eca-miR-323-3p	ENSECAT00000069100.1	-7.00	60	80	140.00
eca-miR-323-3p	ENSECAT00000030045.2	-10.19	650	670	140.00
eca-miR-323-3p	ENSECAT00000044860.1	-21.32	746	766	150.00
eca-miR-323-3p	ENSECAT00000070660.1	-7.93	222	242	145.00
eca-miR-323-3p	ENSECAT00000045354.2	-19.51	634	655	141.00
eca-miR-323-3p	ENSECAT00000036182.1	-8.02	1793	1813	145.00
eca-miR-323-3p	ENSECAT00000062796.1	-14.18	866	886	161.00
eca-miR-323-3p	ENSECAT00000062796.1	-12.87	1882	1902	156.00
eca-miR-323-3p	ENSECAT00000062796.1	-9.72	3314	3334	142.00
eca-miR-323-3p	ENSECAT00000061119.2	-16.60	312	332	163.00
eca-miR-323-3p	ENSECAT00000000783.3	-11.68	1454	1474	140.00
eca-miR-323-3p	ENSECAT00000062819.2	-16.37	382	402	149.00
eca-miR-323-3p	ENSECAT00000062819.2	-17.55	399	419	142.00
eca-miR-323-3p	ENSECAT00000020874.3	-16.72	287	307	143.00
eca-miR-323-3p	ENSECAT00000075814.1	-25.06	24	44	155.00
eca-miR-323-3p	ENSECAT00000075814.1	-7.93	519	539	145.00
eca-miR-323-3p	ENSECAT00000009256.2	-17.13	236	258	141.00
eca-miR-323-3p	ENSECAT00000018165.2	-13.58	46	66	152.00
eca-miR-323-3p	ENSECAT00000049871.2	-13.89	782	801	145.00
eca-miR-323-3p	ENSECAT00000015396.3	-22.95	435	454	143.00
eca-miR-323-3p	ENSECAT00000023691.2	-11.84	223	243	149.00
eca-miR-323-3p	ENSECAT00000062987.2	-13.76	692	712	151.00
eca-miR-323-3p	ENSECAT00000053759.2	-7.70	236	256	140.00
eca-miR-323-3p	ENSECAT00000060170.1	-8.77	558	579	143.00
eca-miR-323-3p	ENSECAT00000009878.3	-13.31	1668	1687	154.00
eca-miR-323-3p	ENSECAT00000035950.1	-5.85	1	8	140.00
eca-miR-323-3p	ENSECAT00000024256.2	-14.60	523	542	149.00
eca-miR-323-3p	ENSECAT00000017933.3	-10.70	524	544	148.00
eca-miR-323-3p	ENSECAT00000019433.2	-8.01	2742	2760	149.00
eca-miR-323-3p	ENSECAT00000022636.3	-14.98	95	116	156.00
eca-miR-323-3p	ENSECAT00000055409.1	-24.52	63	82	148.00
eca-miR-323-3p	ENSECAT00000037489.1	-16.04	362	382	145.00
eca-miR-323-3p	ENSECAT00000070698.1	-16.77	591	609	159.00
eca-miR-323-3p	ENSECAT00000008011.2	-21.91	1436	1456	150.00
eca-miR-323-3p	ENSECAT00000008011.2	-9.77	473	493	140.00
eca-miR-323-3p	ENSECAT00000021367.3	-16.97	2542	2564	153.00
eca-miR-323-3p	ENSECAT00000041769.2	-9.13	732	752	142.00
eca-miR-323-3p	ENSECAT00000061046.2	-18.40	1120	1140	153.00
eca-miR-323-3p	ENSECAT00000061046.2	-15.71	1113	1133	149.00
eca-miR-323-3p	ENSECAT00000019241.3	-11.10	645	666	155.00
eca-miR-323-3p	ENSECAT00000009326.3	-14.29	823	843	140.00
eca-miR-323-3p	ENSECAT00000031983.1	-9.61	492	512	140.00
eca-miR-323-3p	ENSECAT00000068332.1	-10.57	886	905	153.00
eca-miR-323-3p	ENSECAT00000057803.2	-10.71	302	321	149.00
eca-miR-323-3p	ENSECAT00000066712.1	-20.48	500	520	143.00
eca-miR-323-3p	ENSECAT00000068212.1	-11.68	313	333	140.00
eca-miR-323-3p	ENSECAT00000075501.1	-8.53	144	164	145.00
eca-miR-323-3p	ENSECAT00000075501.1	-7.00	60	80	140.00
eca-miR-323-3p	ENSECAT00000007507.3	-8.02	1124	1144	140.00
eca-miR-323-3p	ENSECAT00000005864.3	-14.13	1123	1143	148.00
eca-miR-323-3p	ENSECAT00000063823.2	-10.01	1844	1866	143.00
eca-miR-323-3p	ENSECAT00000012697.3	-13.89	782	801	145.00
eca-miR-323-3p	ENSECAT00000026186.3	-10.49	767	788	146.00
eca-miR-323-3p	ENSECAT00000072077.1	-21.20	570	591	146.00
eca-miR-323-3p	ENSECAT00000030114.1	-21.68	1589	1610	146.00
eca-miR-323-3p	ENSECAT00000030114.1	-21.61	1644	1665	146.00
eca-miR-323-3p	ENSECAT00000030114.1	-17.10	1699	1720	146.00
eca-miR-323-3p	ENSECAT00000030114.1	-17.10	1754	1775	146.00
eca-miR-323-3p	ENSECAT00000030114.1	-17.17	1809	1830	146.00
eca-miR-323-3p	ENSECAT00000030114.1	-21.61	1864	1885	146.00
eca-miR-323-3p	ENSECAT00000010694.3	-14.30	1242	1260	156.00
eca-miR-323-3p	ENSECAT00000005121.3	-9.61	492	512	140.00
eca-miR-323-3p	ENSECAT00000041074.1	-11.80	109	128	145.00
eca-miR-323-3p	ENSECAT00000037951.1	-12.88	857	878	146.00
eca-miR-323-3p	ENSECAT00000032045.2	-11.12	1012	1031	149.00
eca-miR-323-3p	ENSECAT00000032045.2	-16.07	848	866	140.00
eca-miR-323-3p	ENSECAT00000020823.3	-14.53	432	454	145.00
eca-miR-323-3p	ENSECAT00000048934.2	-22.49	141	161	151.00
eca-miR-323-3p	ENSECAT00000055887.1	-16.97	2542	2564	153.00
eca-miR-323-3p	ENSECAT00000061356.2	-18.40	1120	1140	153.00
eca-miR-323-3p	ENSECAT00000061356.2	-15.71	1113	1133	149.00
eca-miR-323-3p	ENSECAT00000066056.1	-19.51	567	588	141.00
eca-miR-323-3p	ENSECAT00000025954.2	-15.07	271	291	161.00
eca-miR-323-3p	ENSECAT00000036322.2	-9.53	162	182	145.00
eca-miR-323-3p	ENSECAT00000003037.3	-16.90	860	879	157.00
eca-miR-323-3p	ENSECAT00000029920.2	-13.54	18	38	167.00
eca-miR-323-3p	ENSECAT00000005480.3	-8.50	218	238	146.00
eca-miR-323-3p	ENSECAT00000037247.2	-14.67	877	897	144.00
eca-miR-323-3p	ENSECAT00000025331.2	-21.32	746	766	150.00
eca-miR-323-3p	ENSECAT00000060398.2	-10.24	111	130	147.00
eca-miR-323-3p	ENSECAT00000066127.1	-12.89	630	648	148.00
eca-miR-323-3p	ENSECAT00000007985.3	-8.62	209	230	150.00
eca-miR-323-3p	ENSECAT00000054449.1	-18.04	193	212	161.00
eca-miR-323-3p	ENSECAT00000015727.3	-11.72	37	59	142.00
eca-miR-323-3p	ENSECAT00000021987.3	-16.97	2830	2849	146.00
eca-miR-323-3p	ENSECAT00000021987.3	-8.06	2130	2150	140.00
eca-miR-323-3p	ENSECAT00000010644.2	-20.69	415	435	155.00
eca-miR-323-3p	ENSECAT00000045350.2	-14.07	2884	2905	146.00
eca-miR-323-3p	ENSECAT00000036992.1	-7.09	541	561	140.00
eca-miR-323-3p	ENSECAT00000055406.1	-9.32	515	535	145.00
eca-miR-323-3p	ENSECAT00000030352.2	-13.11	1282	1302	143.00
eca-miR-323-3p	ENSECAT00000004353.2	-13.65	405	425	154.00
eca-miR-323-3p	ENSECAT00000053444.1	-14.89	688	708	143.00
eca-miR-323-3p	ENSECAT00000043801.2	-17.75	330	353	144.00
eca-miR-323-3p	ENSECAT00000018472.3	-7.95	420	440	140.00
eca-miR-323-3p	ENSECAT00000043409.2	-22.95	435	454	143.00
eca-miR-323-3p	ENSECAT00000014697.2	-16.17	129	149	150.00
eca-miR-323-3p	ENSECAT00000014697.2	-7.59	330	350	144.00
eca-miR-323-3p	ENSECAT00000052749.1	-8.81	761	781	149.00
eca-miR-323-3p	ENSECAT00000061474.1	-8.97	146	167	141.00
eca-miR-323-3p	ENSECAT00000073606.1	-15.82	2724	2744	142.00
eca-miR-323-3p	ENSECAT00000073606.1	-13.05	2880	2899	140.00
eca-miR-323-3p	ENSECAT00000053372.2	-8.39	441	461	148.00
eca-miR-323-3p	ENSECAT00000066054.1	-14.89	688	708	143.00
eca-miR-323-3p	ENSECAT00000044343.1	-9.47	468	487	148.00
eca-miR-323-3p	ENSECAT00000013580.3	-18.92	302	320	148.00
eca-miR-323-3p	ENSECAT00000013580.3	-9.34	130	150	140.00
eca-miR-323-3p	ENSECAT00000021626.3	-15.74	331	351	142.00
eca-miR-323-3p	ENSECAT00000042603.1	-16.36	233	253	141.00
eca-miR-323-3p	ENSECAT00000055262.2	-16.37	382	402	149.00
eca-miR-323-3p	ENSECAT00000055262.2	-17.55	399	419	142.00
eca-miR-323-3p	ENSECAT00000031659.1	-7.69	284	304	149.00
eca-miR-323-3p	ENSECAT00000048588.1	-13.42	80	100	144.00
eca-miR-323-3p	ENSECAT00000062311.2	-7.95	420	440	140.00
eca-miR-323-3p	ENSECAT00000033862.1	-7.35	355	375	145.00
eca-miR-323-3p	ENSECAT00000076734.1	-16.42	132	152	148.00
eca-miR-323-3p	ENSECAT00000038322.1	-12.19	1201	1221	143.00
eca-miR-323-3p	ENSECAT00000056913.1	-8.39	441	461	148.00
eca-miR-323-3p	ENSECAT00000049856.2	-8.02	1793	1813	145.00
eca-miR-323-3p	ENSECAT00000044893.1	-18.40	1120	1140	153.00
eca-miR-323-3p	ENSECAT00000044893.1	-15.71	1113	1133	149.00
eca-miR-323-3p	ENSECAT00000038098.2	-16.33	1002	1022	141.00
eca-miR-323-3p	ENSECAT00000054255.1	-10.38	183	204	147.00
eca-miR-323-3p	ENSECAT00000070573.1	-13.90	324	344	140.00
eca-miR-323-3p	ENSECAT00000050362.2	-13.54	18	38	167.00
eca-miR-323-3p	ENSECAT00000014647.2	-12.43	504	523	156.00
eca-miR-323-3p	ENSECAT00000022942.2	-10.67	718	739	143.00
eca-miR-323-3p	ENSECAT00000037124.2	-16.37	459	479	140.00
eca-miR-323-3p	ENSECAT00000034595.1	-7.75	1364	1384	149.00
eca-miR-323-3p	ENSECAT00000007159.3	-14.07	2884	2905	146.00
eca-miR-323-3p	ENSECAT00000055452.2	-7.43	663	682	142.00
eca-miR-323-3p	ENSECAT00000036549.2	-11.57	14	34	156.00
eca-miR-323-3p	ENSECAT00000070644.1	-8.81	761	781	149.00
eca-miR-323-3p	ENSECAT00000053633.2	-8.02	1793	1813	145.00
eca-miR-323-3p	ENSECAT00000046224.2	-7.09	838	858	140.00
eca-miR-323-3p	ENSECAT00000041404.2	-16.58	2077	2096	144.00
eca-miR-323-3p	ENSECAT00000013569.3	-18.92	302	320	148.00
eca-miR-323-3p	ENSECAT00000013569.3	-9.34	130	150	140.00
eca-miR-323-3p	ENSECAT00000007502.2	-9.30	236	256	140.00
eca-miR-323-3p	ENSECAT00000071961.1	-20.01	644	664	140.00
eca-miR-323-3p	ENSECAT00000014335.3	-12.39	284	304	156.00
eca-miR-323-3p	ENSECAT00000025318.2	-21.32	746	766	150.00
eca-miR-323-3p	ENSECAT00000021241.2	-16.62	1447	1469	145.00
eca-miR-323-3p	ENSECAT00000078472.1	-10.24	338	357	147.00
eca-miR-323-3p	ENSECAT00000019226.2	-10.71	664	684	153.00
eca-miR-323-3p	ENSECAT00000022286.2	-19.47	135	155	160.00
eca-miR-323-3p	ENSECAT00000053872.2	-22.49	141	161	151.00
eca-miR-323-3p	ENSECAT00000033348.1	-9.47	468	487	148.00
eca-miR-323-3p	ENSECAT00000063091.2	-22.13	748	767	157.00
eca-miR-323-3p	ENSECAT00000055905.2	-7.00	139	159	140.00
eca-miR-323-3p	ENSECAT00000019394.2	-17.34	328	348	163.00
eca-miR-323-3p	ENSECAT00000053512.2	-19.82	91	111	149.00
eca-miR-323-3p	ENSECAT00000046917.1	-16.83	73	94	148.00
eca-miR-323-3p	ENSECAT00000036859.2	-12.21	674	695	144.00
eca-miR-323-3p	ENSECAT00000012020.2	-12.19	622	642	143.00
eca-miR-323-3p	ENSECAT00000073340.1	-7.35	355	375	145.00
eca-miR-323-3p	ENSECAT00000041691.1	-12.48	2053	2075	149.00
eca-miR-323-3p	ENSECAT00000077968.1	-11.41	415	435	152.00
eca-miR-323-3p	ENSECAT00000009942.2	-15.28	630	650	161.00
eca-miR-323-3p	ENSECAT00000070451.1	-8.53	144	164	145.00
eca-miR-323-3p	ENSECAT00000070451.1	-7.00	60	80	140.00
eca-miR-323-3p	ENSECAT00000039556.2	-11.84	1681	1701	145.00
eca-miR-323-3p	ENSECAT00000073139.1	-11.85	1105	1123	148.00
eca-miR-323-3p	ENSECAT00000073139.1	-11.15	1028	1048	143.00
eca-miR-323-3p	ENSECAT00000031153.2	-10.31	964	982	145.00
eca-miR-323-3p	ENSECAT00000050814.2	-10.70	524	544	148.00
eca-miR-323-3p	ENSECAT00000015842.3	-13.23	3397	3417	150.00
eca-miR-323-3p	ENSECAT00000075605.1	-18.95	835	855	155.00
eca-miR-323-3p	ENSECAT00000030458.2	-8.04	1417	1437	140.00
eca-miR-323-3p	ENSECAT00000050862.2	-15.35	512	533	141.00
eca-miR-323-3p	ENSECAT00000006351.3	-11.55	2971	2991	154.00
eca-miR-323-3p	ENSECAT00000006351.3	-15.09	1625	1648	150.00
eca-miR-323-3p	ENSECAT00000048967.1	-13.76	692	712	151.00
eca-miR-323-3p	ENSECAT00000030218.2	-8.02	975	994	149.00
eca-miR-323-3p	ENSECAT00000062275.2	-15.32	160	184	156.00
eca-miR-323-3p	ENSECAT00000008305.3	-19.47	708	729	146.00
eca-miR-323-3p	ENSECAT00000071878.1	-22.23	78	99	143.00
eca-miR-323-3p	ENSECAT00000031392.1	-15.88	1400	1421	142.00
eca-miR-323-3p	ENSECAT00000018610.3	-14.18	866	886	161.00
eca-miR-323-3p	ENSECAT00000018610.3	-12.87	1882	1902	156.00
eca-miR-323-3p	ENSECAT00000018610.3	-9.72	3314	3334	142.00
eca-miR-323-3p	ENSECAT00000012489.2	-11.89	77	96	141.00
eca-miR-323-3p	ENSECAT00000049110.2	-12.47	151	171	152.00
eca-miR-323-3p	ENSECAT00000049110.2	-14.18	77	98	151.00
eca-miR-323-3p	ENSECAT00000047195.1	-7.35	198	218	145.00
eca-miR-323-3p	ENSECAT00000052313.2	-6.96	423	445	143.00
eca-miR-323-3p	ENSECAT00000067309.1	-10.96	4	24	150.00
eca-miR-323-3p	ENSECAT00000015841.2	-17.09	3007	3028	144.00
eca-miR-323-3p	ENSECAT00000033346.2	-18.95	835	855	155.00
eca-miR-323-3p	ENSECAT00000017069.3	-18.80	1560	1580	147.00
eca-miR-323-3p	ENSECAT00000036426.1	-16.90	860	879	157.00
eca-miR-323-3p	ENSECAT00000017915.3	-10.70	524	544	148.00
eca-miR-323-3p	ENSECAT00000070129.1	-8.55	745	765	140.00
eca-miR-323-3p	ENSECAT00000050981.1	-9.47	468	487	148.00
eca-miR-323-3p	ENSECAT00000024669.3	-20.49	1667	1687	154.00
eca-miR-323-3p	ENSECAT00000065857.1	-16.77	591	609	159.00
eca-miR-323-3p	ENSECAT00000035980.1	-14.67	877	897	144.00
eca-miR-323-3p	ENSECAT00000023552.2	-25.30	1412	1432	143.00
eca-miR-323-3p	ENSECAT00000066120.1	-13.66	1101	1121	153.00
eca-miR-323-3p	ENSECAT00000022977.2	-5.85	1	8	140.00
eca-miR-323-3p	ENSECAT00000041368.2	-16.41	269	289	140.00
eca-miR-323-3p	ENSECAT00000007586.3	-14.57	630	648	148.00
eca-miR-323-3p	ENSECAT00000031582.1	-14.05	1	17	161.00
eca-miR-323-3p	ENSECAT00000036425.1	-7.97	503	523	140.00
eca-miR-323-3p	ENSECAT00000046220.2	-13.29	42	62	142.00
eca-miR-323-3p	ENSECAT00000051594.2	-16.42	132	152	148.00
eca-miR-323-3p	ENSECAT00000067619.1	-7.45	551	571	140.00
eca-miR-323-3p	ENSECAT00000044065.2	-13.10	506	527	152.00
eca-miR-323-3p	ENSECAT00000016262.2	-8.57	278	298	140.00
eca-miR-323-3p	ENSECAT00000018456.3	-8.76	113	134	143.00
eca-miR-323-3p	ENSECAT00000026479.2	-9.39	335	355	145.00
eca-miR-323-3p	ENSECAT00000033464.1	-19.89	495	513	140.00
eca-miR-323-3p	ENSECAT00000058949.2	-14.46	3184	3203	141.00
eca-miR-323-3p	ENSECAT00000037310.2	-10.49	159	180	146.00
eca-miR-323-3p	ENSECAT00000036281.2	-22.49	108	128	151.00
eca-miR-323-3p	ENSECAT00000064275.1	-9.82	134	154	147.00
eca-miR-323-3p	ENSECAT00000060069.2	-10.71	68	88	145.00
eca-miR-323-3p	ENSECAT00000015910.3	-14.46	3184	3203	141.00
eca-miR-323-3p	ENSECAT00000035586.1	-21.32	746	766	150.00
eca-miR-323-3p	ENSECAT00000025313.3	-9.13	130	150	142.00
eca-miR-323-3p	ENSECAT00000022807.2	-7.96	375	395	146.00
eca-miR-323-3p	ENSECAT00000077581.1	-10.96	4	24	150.00
eca-miR-323-3p	ENSECAT00000076718.1	-9.10	262	283	141.00
eca-miR-323-3p	ENSECAT00000034197.1	-7.64	318	338	144.00
eca-miR-323-3p	ENSECAT00000009306.3	-21.19	529	550	146.00
eca-miR-323-3p	ENSECAT00000049529.2	-7.43	663	682	142.00
eca-miR-323-3p	ENSECAT00000008470.3	-16.16	630	650	150.00
eca-miR-323-3p	ENSECAT00000041126.2	-19.47	244	265	162.00
eca-miR-323-3p	ENSECAT00000041126.2	-7.00	268	288	140.00
eca-miR-323-3p	ENSECAT00000065280.2	-13.18	319	339	159.00
eca-miR-323-3p	ENSECAT00000069237.1	-16.77	591	609	159.00
eca-miR-323-3p	ENSECAT00000012677.3	-13.89	782	801	145.00
eca-miR-323-3p	ENSECAT00000061074.2	-12.26	2168	2186	147.00
eca-miR-323-3p	ENSECAT00000007775.2	-20.81	121	140	148.00
eca-miR-323-3p	ENSECAT00000051232.2	-16.60	312	332	163.00
eca-miR-323-3p	ENSECAT00000038785.2	-7.64	318	338	144.00
eca-miR-323-3p	ENSECAT00000064585.2	-7.95	420	440	140.00
eca-miR-323-3p	ENSECAT00000074380.1	-17.17	226	246	143.00
eca-miR-485-3p	ENSECAT00000022663.3	-20.88	205	227	151.00
eca-miR-485-3p	ENSECAT00000065079.2	-9.07	304	325	152.00
eca-miR-485-3p	ENSECAT00000011991.3	-7.83	588	609	140.00
eca-miR-485-3p	ENSECAT00000011200.2	-23.17	671	692	140.00
eca-miR-485-3p	ENSECAT00000074140.1	-12.22	548	568	146.00
eca-miR-485-3p	ENSECAT00000073948.1	-25.39	1131	1152	141.00
eca-miR-485-3p	ENSECAT00000073134.1	-11.24	189	210	148.00
eca-miR-485-3p	ENSECAT00000014008.2	-8.78	323	344	140.00
eca-miR-485-3p	ENSECAT00000021274.2	-7.77	2077	2098	140.00
eca-miR-485-3p	ENSECAT00000071099.1	-15.79	818	839	156.00
eca-miR-485-3p	ENSECAT00000014951.2	-18.23	444	465	143.00
eca-miR-485-3p	ENSECAT00000060842.2	-19.22	288	308	141.00
eca-miR-485-3p	ENSECAT00000022854.3	-10.88	386	407	140.00
eca-miR-485-3p	ENSECAT00000056633.2	-17.10	312	333	143.00
eca-miR-485-3p	ENSECAT00000073565.1	-16.77	316	337	147.00
eca-miR-485-3p	ENSECAT00000050968.2	-18.69	1378	1399	144.00
eca-miR-485-3p	ENSECAT00000068742.1	-21.19	679	703	140.00
eca-miR-485-3p	ENSECAT00000011096.3	-9.30	1251	1272	142.00
eca-miR-485-3p	ENSECAT00000078265.1	-22.13	604	625	164.00
eca-miR-485-3p	ENSECAT00000072831.1	-17.69	698	719	141.00
eca-miR-485-3p	ENSECAT00000026548.3	-22.18	625	644	157.00
eca-miR-485-3p	ENSECAT00000055507.1	-18.53	1220	1242	141.00
eca-miR-485-3p	ENSECAT00000016905.2	-23.19	2257	2281	145.00
eca-miR-485-3p	ENSECAT00000009353.3	-19.94	322	344	153.00
eca-miR-485-3p	ENSECAT00000059058.1	-10.66	29	50	140.00
eca-miR-485-3p	ENSECAT00000054789.2	-9.61	556	577	143.00
eca-miR-485-3p	ENSECAT00000064464.2	-20.18	10	31	143.00
eca-miR-485-3p	ENSECAT00000047573.2	-10.65	1	10	140.00
eca-miR-485-3p	ENSECAT00000054549.1	-9.82	372	392	141.00
eca-miR-485-3p	ENSECAT00000023156.2	-20.56	969	990	159.00
eca-miR-485-3p	ENSECAT00000025622.3	-12.66	541	562	143.00
eca-miR-485-3p	ENSECAT00000043127.2	-24.73	898	920	150.00
eca-miR-485-3p	ENSECAT00000044013.2	-16.76	296	317	142.00
eca-miR-485-3p	ENSECAT00000028822.3	-11.00	605	625	144.00
eca-miR-485-3p	ENSECAT00000054166.1	-12.66	541	562	143.00
eca-miR-485-3p	ENSECAT00000063889.2	-19.21	749	770	140.00
eca-miR-485-3p	ENSECAT00000053593.1	-12.75	124	145	155.00
eca-miR-485-3p	ENSECAT00000061455.2	-9.94	224	245	140.00
eca-miR-485-3p	ENSECAT00000044564.2	-18.63	75	97	155.00
eca-miR-485-3p	ENSECAT00000062069.2	-7.88	418	440	143.00
eca-miR-485-3p	ENSECAT00000076070.1	-27.32	233	256	165.00
eca-miR-485-3p	ENSECAT00000010089.3	-17.79	985	1006	155.00
eca-miR-485-3p	ENSECAT00000004716.3	-13.93	243	264	145.00
eca-miR-485-3p	ENSECAT00000047404.2	-18.64	1739	1761	142.00
eca-miR-485-3p	ENSECAT00000052084.2	-27.18	151	173	147.00
eca-miR-485-3p	ENSECAT00000049575.1	-30.35	492	513	140.00
eca-miR-485-3p	ENSECAT00000012435.2	-11.24	189	210	148.00
eca-miR-485-3p	ENSECAT00000049455.1	-18.79	1107	1128	157.00
eca-miR-485-3p	ENSECAT00000068932.1	-9.71	113	134	140.00
eca-miR-485-3p	ENSECAT00000030763.1	-9.61	556	577	143.00
eca-miR-485-3p	ENSECAT00000012052.3	-7.77	1704	1725	140.00
eca-miR-485-3p	ENSECAT00000030643.1	-19.12	871	891	146.00
eca-miR-485-3p	ENSECAT00000005498.2	-18.15	312	333	144.00
eca-miR-485-3p	ENSECAT00000065077.2	-12.52	205	226	152.00
eca-miR-485-3p	ENSECAT00000033843.2	-12.23	2722	2743	148.00
eca-miR-485-3p	ENSECAT00000021655.3	-14.16	290	310	142.00
eca-miR-485-3p	ENSECAT00000016712.3	-12.75	124	145	155.00
eca-miR-485-3p	ENSECAT00000003910.3	-29.54	1068	1089	156.00
eca-miR-485-3p	ENSECAT00000009974.2	-10.63	57	78	148.00
eca-miR-485-3p	ENSECAT00000064103.1	-22.13	604	625	164.00
eca-miR-485-3p	ENSECAT00000062188.1	-17.69	127	148	141.00
eca-miR-485-3p	ENSECAT00000066417.1	-22.86	357	378	140.00
eca-miR-485-3p	ENSECAT00000064774.2	-15.10	191	214	146.00
eca-miR-485-3p	ENSECAT00000042943.2	-20.06	32	54	164.00
eca-miR-485-3p	ENSECAT00000036028.1	-13.70	3	24	152.00
eca-miR-485-3p	ENSECAT00000059711.2	-17.82	1594	1615	146.00
eca-miR-485-3p	ENSECAT00000031208.1	-17.33	85	106	143.00
eca-miR-485-3p	ENSECAT00000036699.2	-8.68	942	963	140.00
eca-miR-485-3p	ENSECAT00000036971.2	-23.15	1347	1368	142.00
eca-miR-485-3p	ENSECAT00000050726.2	-12.68	603	624	143.00
eca-miR-485-3p	ENSECAT00000058562.2	-17.04	174	195	140.00
eca-miR-485-3p	ENSECAT00000071703.1	-12.10	882	905	143.00
eca-miR-485-3p	ENSECAT00000030059.2	-24.96	557	580	147.00
eca-miR-485-3p	ENSECAT00000030059.2	-8.35	779	800	142.00
eca-miR-485-3p	ENSECAT00000007915.2	-23.08	1927	1951	142.00
eca-miR-485-3p	ENSECAT00000064151.1	-12.66	541	562	143.00
eca-miR-485-3p	ENSECAT00000042440.1	-14.44	104	125	153.00
eca-miR-485-3p	ENSECAT00000038925.2	-14.87	183	204	152.00
eca-miR-485-3p	ENSECAT00000071320.1	-20.87	137	160	147.00
eca-miR-485-3p	ENSECAT00000063696.1	-13.93	243	264	145.00
eca-miR-485-3p	ENSECAT00000043900.1	-17.66	1012	1033	140.00
eca-miR-485-3p	ENSECAT00000066105.1	-14.11	927	950	146.00
eca-miR-485-3p	ENSECAT00000068419.1	-18.22	86	107	144.00
eca-miR-485-3p	ENSECAT00000018059.3	-8.33	1366	1387	143.00
eca-miR-485-3p	ENSECAT00000014939.3	-13.71	312	338	146.00
eca-miR-485-3p	ENSECAT00000043939.2	-21.28	2537	2558	150.00
eca-miR-485-3p	ENSECAT00000041482.1	-13.93	243	264	145.00
eca-miR-485-3p	ENSECAT00000006837.3	-12.11	46	67	140.00
eca-miR-485-3p	ENSECAT00000041505.2	-17.92	1125	1146	146.00
eca-miR-485-3p	ENSECAT00000054164.2	-7.83	865	886	140.00
eca-miR-485-3p	ENSECAT00000020145.2	-14.92	73	96	145.00
eca-miR-485-3p	ENSECAT00000054618.2	-14.17	589	610	140.00
eca-miR-485-3p	ENSECAT00000014316.3	-12.10	645	666	144.00
eca-miR-485-3p	ENSECAT00000055504.1	-14.17	589	610	140.00
eca-miR-485-3p	ENSECAT00000035270.1	-29.54	1068	1089	156.00
eca-miR-485-3p	ENSECAT00000001514.2	-26.08	139	161	151.00
eca-miR-485-3p	ENSECAT00000008920.3	-11.29	197	218	148.00
eca-miR-485-3p	ENSECAT00000044202.1	-22.03	159	180	140.00
eca-miR-485-3p	ENSECAT00000005999.2	-7.77	216	237	141.00
eca-miR-485-3p	ENSECAT00000063958.2	-9.53	332	354	143.00
eca-miR-485-3p	ENSECAT00000074367.1	-24.11	1874	1896	143.00
eca-miR-485-3p	ENSECAT00000049453.2	-14.06	859	882	146.00
eca-miR-485-3p	ENSECAT00000045247.2	-28.33	781	801	141.00
eca-miR-485-3p	ENSECAT00000032261.1	-10.63	57	78	148.00
eca-miR-485-3p	ENSECAT00000040307.1	-27.18	151	173	147.00
eca-miR-485-3p	ENSECAT00000048327.1	-11.52	371	392	147.00
eca-miR-485-3p	ENSECAT00000000676.3	-12.52	325	346	149.00
eca-miR-485-3p	ENSECAT00000075684.1	-8.15	2023	2044	140.00
eca-miR-485-3p	ENSECAT00000009149.2	-25.79	236	262	141.00
eca-miR-485-3p	ENSECAT00000055312.1	-12.22	165	188	149.00
eca-miR-485-3p	ENSECAT00000026090.3	-22.38	125	146	140.00
eca-miR-485-3p	ENSECAT00000014675.2	-19.53	2826	2847	140.00
eca-miR-485-3p	ENSECAT00000053613.1	-22.00	689	710	140.00
eca-miR-485-3p	ENSECAT00000059677.2	-17.33	220	241	144.00
eca-miR-485-3p	ENSECAT00000025107.2	-13.42	26	44	147.00
eca-miR-485-3p	ENSECAT00000011092.3	-12.21	1304	1325	143.00
eca-miR-485-3p	ENSECAT00000051458.2	-13.16	607	627	155.00
eca-miR-485-3p	ENSECAT00000054474.2	-15.41	758	777	141.00
eca-miR-485-3p	ENSECAT00000013309.3	-7.16	558	579	140.00
eca-miR-485-3p	ENSECAT00000068226.1	-12.74	125	146	140.00
eca-miR-485-3p	ENSECAT00000045629.2	-12.67	258	279	151.00
eca-miR-485-3p	ENSECAT00000000507.3	-14.17	589	610	140.00
eca-miR-485-3p	ENSECAT00000059054.1	-25.89	1609	1629	150.00
eca-miR-485-3p	ENSECAT00000075372.1	-22.86	357	378	140.00
eca-miR-485-3p	ENSECAT00000034694.2	-12.62	64	85	147.00
eca-miR-485-3p	ENSECAT00000014626.2	-15.09	197	217	153.00
eca-miR-485-3p	ENSECAT00000036194.1	-10.65	685	705	144.00
eca-miR-485-3p	ENSECAT00000026735.2	-18.07	533	553	141.00
eca-miR-485-3p	ENSECAT00000036888.2	-10.65	555	576	140.00
eca-miR-485-3p	ENSECAT00000019206.3	-21.43	266	285	141.00
eca-miR-485-3p	ENSECAT00000016677.3	-18.48	800	821	140.00
eca-miR-485-3p	ENSECAT00000077326.1	-22.73	15	35	145.00
eca-miR-485-3p	ENSECAT00000056859.1	-22.77	61	83	171.00
eca-miR-485-3p	ENSECAT00000012360.2	-9.21	390	411	140.00
eca-miR-485-3p	ENSECAT00000016317.3	-6.92	877	898	140.00
eca-miR-485-3p	ENSECAT00000044680.2	-12.27	170	190	145.00
eca-miR-485-3p	ENSECAT00000024612.3	-9.93	1404	1425	143.00
eca-miR-485-3p	ENSECAT00000007186.3	-18.75	251	272	141.00
eca-miR-485-3p	ENSECAT00000026663.2	-23.44	160	182	150.00
eca-miR-485-3p	ENSECAT00000046754.1	-21.06	620	643	141.00
eca-miR-485-3p	ENSECAT00000021723.3	-16.77	316	337	147.00
eca-miR-485-3p	ENSECAT00000055502.1	-7.16	202	223	140.00
eca-miR-485-3p	ENSECAT00000032905.1	-11.21	511	533	146.00
eca-miR-485-3p	ENSECAT00000010108.3	-12.86	324	349	141.00
eca-miR-485-3p	ENSECAT00000055933.1	-17.75	2309	2331	141.00
eca-miR-485-3p	ENSECAT00000049331.2	-14.66	908	928	143.00
eca-miR-485-3p	ENSECAT00000021100.2	-13.74	1399	1420	143.00
eca-miR-485-3p	ENSECAT00000066893.1	-9.91	239	260	140.00
eca-miR-485-3p	ENSECAT00000075682.1	-9.10	385	406	140.00
eca-miR-485-3p	ENSECAT00000008574.3	-12.47	49	70	147.00
eca-miR-485-3p	ENSECAT00000031827.2	-22.98	2463	2484	148.00
eca-miR-485-3p	ENSECAT00000050531.2	-12.99	1628	1648	149.00
eca-miR-485-3p	ENSECAT00000062327.1	-28.23	789	811	143.00
eca-miR-485-3p	ENSECAT00000018487.2	-12.83	474	494	146.00
eca-miR-485-3p	ENSECAT00000050019.2	-8.59	345	366	140.00
eca-miR-485-3p	ENSECAT00000072673.1	-17.69	698	719	141.00
eca-miR-485-3p	ENSECAT00000008071.3	-17.65	2451	2473	155.00
eca-miR-485-3p	ENSECAT00000008071.3	-15.99	1427	1448	145.00
eca-miR-485-3p	ENSECAT00000008071.3	-9.19	1177	1198	140.00
eca-miR-485-3p	ENSECAT00000040233.2	-13.80	507	528	157.00
eca-miR-485-3p	ENSECAT00000065144.2	-11.63	754	776	143.00
eca-miR-485-3p	ENSECAT00000032369.2	-17.77	301	322	155.00
eca-miR-485-3p	ENSECAT00000052916.2	-15.41	758	777	141.00
eca-miR-485-3p	ENSECAT00000070550.1	-29.54	1068	1089	156.00
eca-miR-485-3p	ENSECAT00000077684.1	-25.39	1131	1152	141.00
eca-miR-485-3p	ENSECAT00000067769.1	-22.86	357	378	140.00
eca-miR-485-3p	ENSECAT00000061129.1	-17.82	1594	1615	146.00
eca-miR-485-3p	ENSECAT00000065192.2	-30.35	492	513	140.00
eca-miR-485-3p	ENSECAT00000007687.3	-10.65	854	875	140.00
eca-miR-485-3p	ENSECAT00000052964.2	-10.29	154	174	141.00
eca-miR-485-3p	ENSECAT00000052844.2	-22.04	980	1000	152.00
eca-miR-485-3p	ENSECAT00000009697.3	-22.54	743	764	152.00
eca-miR-485-3p	ENSECAT00000042092.2	-12.52	205	226	152.00
eca-miR-485-3p	ENSECAT00000039726.1	-15.52	602	623	158.00
eca-miR-485-3p	ENSECAT00000073549.1	-21.31	427	447	154.00
eca-miR-485-3p	ENSECAT00000036406.1	-14.14	1074	1095	143.00
eca-miR-485-3p	ENSECAT00000022718.3	-22.73	568	590	143.00
eca-miR-485-3p	ENSECAT00000047901.1	-14.13	354	375	144.00
eca-miR-485-3p	ENSECAT00000006178.3	-17.82	1594	1615	146.00
eca-miR-485-3p	ENSECAT00000024769.2	-28.23	789	811	143.00
eca-miR-485-3p	ENSECAT00000052341.1	-18.09	791	813	141.00
eca-miR-485-3p	ENSECAT00000050721.2	-20.21	133	153	153.00
eca-miR-485-3p	ENSECAT00000049832.2	-7.48	627	648	140.00
eca-miR-485-3p	ENSECAT00000054351.2	-14.17	589	610	140.00
eca-miR-485-3p	ENSECAT00000048683.2	-9.75	750	771	140.00
eca-miR-485-3p	ENSECAT00000006904.3	-15.42	211	232	148.00
eca-miR-485-3p	ENSECAT00000036454.1	-10.65	1474	1495	153.00
eca-miR-485-3p	ENSECAT00000045363.2	-6.59	150	171	140.00
eca-miR-485-3p	ENSECAT00000031491.2	-22.58	79	101	142.00
eca-miR-485-3p	ENSECAT00000043503.2	-11.53	160	181	148.00
eca-miR-485-3p	ENSECAT00000056162.2	-21.03	777	799	145.00
eca-miR-485-3p	ENSECAT00000039271.2	-25.91	583	603	154.00
eca-miR-485-3p	ENSECAT00000016674.2	-8.44	444	465	140.00
eca-miR-485-3p	ENSECAT00000047054.2	-9.04	640	661	140.00
eca-miR-485-3p	ENSECAT00000017320.2	-8.53	70	91	140.00
eca-miR-485-3p	ENSECAT00000046048.1	-28.54	450	472	156.00
eca-miR-485-3p	ENSECAT00000062182.2	-12.46	1321	1344	143.00
eca-miR-485-3p	ENSECAT00000017200.3	-19.99	3	21	147.00
eca-miR-485-3p	ENSECAT00000022717.2	-12.74	125	146	140.00
eca-miR-485-3p	ENSECAT00000008906.3	-22.01	156	178	146.00
eca-miR-485-3p	ENSECAT00000058547.1	-7.88	418	440	143.00
eca-miR-485-3p	ENSECAT00000074865.1	-10.29	154	174	141.00
eca-miR-485-3p	ENSECAT00000040925.2	-20.06	32	54	164.00
eca-miR-485-3p	ENSECAT00000023220.3	-11.43	142	163	140.00
eca-miR-485-3p	ENSECAT00000036693.1	-9.40	222	243	143.00
eca-miR-485-3p	ENSECAT00000036693.1	-10.65	232	253	140.00
eca-miR-485-3p	ENSECAT00000036693.1	-18.77	475	497	140.00
eca-miR-485-3p	ENSECAT00000014982.3	-28.03	34	56	151.00
eca-miR-485-3p	ENSECAT00000071425.1	-9.98	94	115	141.00
eca-miR-485-3p	ENSECAT00000067193.1	-11.79	1276	1297	140.00
eca-miR-485-3p	ENSECAT00000042305.2	-10.65	555	576	140.00
eca-miR-485-3p	ENSECAT00000014862.3	-9.57	881	900	142.00
eca-miR-485-3p	ENSECAT00000041276.1	-16.91	308	330	143.00
eca-miR-485-3p	ENSECAT00000007494.2	-9.15	1029	1050	140.00
eca-miR-485-3p	ENSECAT00000069802.1	-29.54	1068	1089	156.00
eca-miR-485-3p	ENSECAT00000013042.3	-30.35	704	725	140.00
eca-miR-485-3p	ENSECAT00000056424.2	-8.46	593	614	140.00
eca-miR-485-3p	ENSECAT00000062013.2	-20.75	805	828	145.00
eca-miR-485-3p	ENSECAT00000035998.1	-18.22	850	872	144.00
eca-miR-485-3p	ENSECAT00000053025.1	-27.39	888	913	144.00
eca-miR-485-3p	ENSECAT00000039844.1	-25.89	1609	1629	150.00
eca-miR-485-3p	ENSECAT00000060824.2	-15.47	49	71	157.00
eca-miR-485-3p	ENSECAT00000066530.1	-9.71	113	134	140.00
eca-miR-485-3p	ENSECAT00000040590.1	-9.11	233	254	145.00
eca-miR-485-3p	ENSECAT00000017990.3	-13.94	428	449	140.00
eca-miR-485-3p	ENSECAT00000015427.2	-15.19	28	50	152.00
eca-miR-485-3p	ENSECAT00000010607.3	-6.96	123	144	141.00
eca-miR-485-3p	ENSECAT00000009718.2	-18.34	374	397	151.00
eca-miR-485-3p	ENSECAT00000035518.1	-17.29	1945	1966	156.00
eca-miR-485-3p	ENSECAT00000051022.1	-11.28	363	384	140.00
eca-miR-485-3p	ENSECAT00000057086.2	-17.87	478	499	142.00
eca-miR-485-3p	ENSECAT00000037689.1	-9.15	1029	1050	140.00
eca-miR-485-3p	ENSECAT00000013664.3	-19.13	400	421	140.00
eca-miR-485-3p	ENSECAT00000068604.1	-18.71	242	264	146.00
eca-miR-485-3p	ENSECAT00000025773.3	-11.75	1967	1988	145.00
eca-miR-485-3p	ENSECAT00000020953.2	-18.03	142	163	156.00
eca-miR-485-3p	ENSECAT00000063369.1	-18.90	1554	1572	140.00
eca-miR-485-3p	ENSECAT00000067455.1	-11.00	605	625	144.00
eca-miR-485-3p	ENSECAT00000010104.2	-14.58	77	97	149.00
eca-miR-485-3p	ENSECAT00000017238.3	-12.94	466	485	146.00
eca-miR-485-3p	ENSECAT00000051333.2	-20.06	32	54	164.00
eca-miR-485-3p	ENSECAT00000041395.2	-10.65	555	576	140.00
eca-miR-485-3p	ENSECAT00000046238.1	-10.73	1469	1490	142.00
eca-miR-485-3p	ENSECAT00000058306.2	-14.03	1352	1374	151.00
eca-miR-485-3p	ENSECAT00000015475.3	-13.96	534	555	154.00
eca-miR-485-3p	ENSECAT00000042855.2	-14.66	908	928	143.00
eca-miR-485-3p	ENSECAT00000031512.1	-7.83	865	886	140.00
eca-miR-485-3p	ENSECAT00000065763.1	-17.00	289	311	147.00
eca-miR-485-3p	ENSECAT00000030123.2	-8.15	210	231	140.00
eca-miR-485-3p	ENSECAT00000039843.2	-8.15	2343	2364	140.00
eca-miR-485-3p	ENSECAT00000017046.2	-7.83	432	453	140.00
eca-miR-485-3p	ENSECAT00000046046.1	-32.00	1018	1039	148.00
eca-miR-485-3p	ENSECAT00000046046.1	-9.26	509	530	140.00
eca-miR-485-3p	ENSECAT00000020129.2	-14.66	908	928	143.00
eca-miR-485-3p	ENSECAT00000033874.2	-15.14	458	479	149.00
eca-miR-485-3p	ENSECAT00000069337.1	-9.93	1446	1467	140.00
eca-miR-485-3p	ENSECAT00000040077.1	-21.15	618	639	144.00
eca-miR-485-3p	ENSECAT00000078797.1	-16.15	541	562	151.00
eca-miR-485-3p	ENSECAT00000017357.3	-10.97	483	504	143.00
eca-miR-485-3p	ENSECAT00000060320.2	-17.78	154	176	140.00
eca-miR-485-3p	ENSECAT00000075477.1	-21.03	777	799	145.00
eca-miR-485-3p	ENSECAT00000036020.2	-11.63	754	776	143.00
eca-miR-485-3p	ENSECAT00000039220.1	-13.25	901	922	154.00
eca-miR-485-3p	ENSECAT00000039100.2	-24.96	557	580	147.00
eca-miR-485-3p	ENSECAT00000039100.2	-8.35	779	800	142.00
eca-miR-485-3p	ENSECAT00000004292.3	-9.30	303	324	141.00
eca-miR-485-3p	ENSECAT00000044617.1	-17.75	518	537	141.00
eca-miR-485-3p	ENSECAT00000057276.2	-8.33	765	786	150.00
eca-miR-485-3p	ENSECAT00000057276.2	-11.40	1048	1069	142.00
eca-miR-485-3p	ENSECAT00000039651.2	-12.21	1304	1325	143.00
eca-miR-485-3p	ENSECAT00000040148.2	-18.40	97	118	147.00
eca-miR-485-3p	ENSECAT00000056422.2	-16.03	466	487	152.00
eca-miR-485-3p	ENSECAT00000040699.2	-19.94	136	157	156.00
eca-miR-485-3p	ENSECAT00000004626.2	-19.00	71	90	153.00
eca-miR-485-3p	ENSECAT00000070728.1	-21.15	618	639	144.00
eca-miR-485-3p	ENSECAT00000024454.3	-22.58	79	101	142.00
eca-miR-485-3p	ENSECAT00000018745.3	-8.01	2358	2379	140.00
eca-miR-485-3p	ENSECAT00000061436.2	-29.22	71	91	146.00
eca-miR-485-3p	ENSECAT00000024214.3	-17.33	220	241	144.00
eca-miR-485-3p	ENSECAT00000065402.1	-14.13	354	375	144.00
eca-miR-485-3p	ENSECAT00000072396.1	-16.76	296	317	142.00
eca-miR-485-3p	ENSECAT00000017476.3	-19.30	155	181	148.00
eca-miR-485-3p	ENSECAT00000051299.1	-16.13	371	390	144.00
eca-miR-485-3p	ENSECAT00000061053.1	-11.52	371	392	147.00
eca-miR-485-3p	ENSECAT00000053885.1	-22.00	2039	2060	144.00
eca-miR-485-3p	ENSECAT00000073976.1	-24.49	511	532	148.00
eca-miR-485-3p	ENSECAT00000053908.2	-8.15	210	231	140.00
eca-miR-485-3p	ENSECAT00000006868.3	-13.24	509	531	151.00
eca-miR-485-3p	ENSECAT00000025259.3	-8.58	80	101	140.00
eca-miR-485-3p	ENSECAT00000020711.2	-26.01	177	199	147.00
eca-miR-485-3p	ENSECAT00000055104.1	-8.33	765	786	150.00
eca-miR-485-3p	ENSECAT00000055104.1	-11.40	1048	1069	142.00
eca-miR-485-3p	ENSECAT00000037184.2	-17.75	518	537	141.00
eca-miR-485-3p	ENSECAT00000025411.3	-9.07	304	325	152.00
eca-miR-485-3p	ENSECAT00000033250.2	-9.01	161	182	140.00
eca-miR-485-3p	ENSECAT00000052911.2	-25.80	3930	3951	142.00
eca-miR-485-3p	ENSECAT00000077822.1	-13.70	3	24	152.00
eca-miR-485-3p	ENSECAT00000060750.1	-18.18	682	703	148.00
eca-miR-485-3p	ENSECAT00000056421.1	-17.02	356	380	154.00
eca-miR-485-3p	ENSECAT00000035181.2	-13.81	249	272	151.00
eca-miR-485-3p	ENSECAT00000063710.1	-23.19	2165	2189	145.00
eca-miR-485-3p	ENSECAT00000018290.2	-19.63	348	369	148.00
eca-miR-485-3p	ENSECAT00000060118.2	-8.91	3245	3266	140.00
eca-miR-485-3p	ENSECAT00000032675.2	-11.63	753	775	143.00
eca-miR-485-3p	ENSECAT00000017307.3	-10.97	483	504	143.00
eca-miR-485-3p	ENSECAT00000063989.2	-18.13	757	778	140.00
eca-miR-485-3p	ENSECAT00000067404.1	-23.15	329	351	163.00
eca-miR-485-3p	ENSECAT00000071350.1	-23.09	1520	1542	150.00
eca-miR-485-3p	ENSECAT00000074278.1	-26.27	350	371	148.00
eca-miR-485-3p	ENSECAT00000045158.1	-20.97	837	858	141.00
eca-miR-485-3p	ENSECAT00000074158.1	-10.00	3361	3381	142.00
eca-miR-485-3p	ENSECAT00000035515.2	-16.87	441	461	157.00
eca-miR-485-3p	ENSECAT00000018624.2	-19.98	739	759	144.00
eca-miR-485-3p	ENSECAT00000069335.1	-15.41	758	777	141.00
eca-miR-485-3p	ENSECAT00000071924.1	-7.74	910	931	140.00
eca-miR-485-3p	ENSECAT00000024213.2	-14.99	719	739	154.00
eca-miR-485-3p	ENSECAT00000024213.2	-19.27	295	316	148.00
eca-miR-485-3p	ENSECAT00000072418.1	-22.39	143	167	150.00
eca-miR-485-3p	ENSECAT00000072418.1	-17.42	3104	3125	143.00
eca-miR-485-3p	ENSECAT00000072418.1	-9.60	5849	5870	140.00
eca-miR-485-3p	ENSECAT00000050707.2	-11.00	605	625	144.00
eca-miR-485-3p	ENSECAT00000042269.2	-11.39	48	69	140.00
eca-miR-485-3p	ENSECAT00000014849.2	-11.40	657	679	141.00
eca-miR-485-3p	ENSECAT00000014849.2	-19.54	609	630	140.00
eca-miR-485-3p	ENSECAT00000024644.2	-20.68	429	450	140.00
eca-miR-485-3p	ENSECAT00000011801.2	-24.11	1874	1896	143.00
eca-miR-485-3p	ENSECAT00000067332.1	-23.45	2832	2853	140.00
eca-miR-485-3p	ENSECAT00000057394.2	-14.28	562	583	141.00
eca-miR-485-3p	ENSECAT00000000227.2	-11.94	272	293	145.00
eca-miR-485-3p	ENSECAT00000075235.1	-13.00	47	68	146.00
eca-miR-485-3p	ENSECAT00000067212.1	-14.08	956	979	149.00
eca-miR-485-3p	ENSECAT00000058974.2	-20.13	35	55	146.00
eca-miR-485-3p	ENSECAT00000002670.3	-9.38	228	249	143.00
eca-miR-485-3p	ENSECAT00000002670.3	-13.75	1309	1329	142.00
eca-miR-485-3p	ENSECAT00000078435.1	-17.05	759	780	140.00
eca-miR-485-3p	ENSECAT00000048309.2	-9.34	341	361	145.00
eca-miR-485-3p	ENSECAT00000048166.1	-12.42	161	182	146.00
eca-miR-485-3p	ENSECAT00000006795.3	-15.79	818	839	156.00
eca-miR-485-3p	ENSECAT00000046306.1	-29.54	318	340	179.00
eca-miR-485-3p	ENSECAT00000072106.1	-17.65	2451	2473	155.00
eca-miR-485-3p	ENSECAT00000072106.1	-15.99	1427	1448	145.00
eca-miR-485-3p	ENSECAT00000072106.1	-9.19	1177	1198	140.00
eca-miR-485-3p	ENSECAT00000032434.2	-10.69	416	439	141.00
eca-miR-485-3p	ENSECAT00000060700.2	-14.31	1014	1036	147.00
eca-miR-485-3p	ENSECAT00000014417.3	-28.54	450	472	156.00
eca-miR-485-3p	ENSECAT00000043417.2	-11.97	324	345	140.00
eca-miR-485-3p	ENSECAT00000075737.1	-8.01	325	346	140.00
eca-miR-485-3p	ENSECAT00000009451.3	-17.69	127	148	141.00
eca-miR-485-3p	ENSECAT00000061865.2	-11.40	657	679	141.00
eca-miR-485-3p	ENSECAT00000061865.2	-19.54	609	630	140.00
eca-miR-485-3p	ENSECAT00000053883.1	-14.75	78	98	148.00
eca-miR-485-3p	ENSECAT00000078674.1	-28.30	217	238	160.00
eca-miR-485-3p	ENSECAT00000012414.2	-27.01	160	181	156.00
eca-miR-485-3p	ENSECAT00000013699.2	-8.27	129	150	140.00
eca-miR-485-3p	ENSECAT00000009905.3	-22.22	551	571	150.00
eca-miR-485-3p	ENSECAT00000023494.3	-19.87	866	889	154.00
eca-miR-485-3p	ENSECAT00000045500.2	-7.74	910	931	140.00
eca-miR-485-3p	ENSECAT00000047000.1	-9.27	532	553	145.00
eca-miR-485-3p	ENSECAT00000031356.1	-20.06	32	54	164.00
eca-miR-485-3p	ENSECAT00000014465.2	-19.14	963	983	156.00
eca-miR-485-3p	ENSECAT00000054527.2	-13.31	1157	1179	143.00
eca-miR-485-3p	ENSECAT00000041725.1	-14.31	623	645	147.00
eca-miR-485-3p	ENSECAT00000052134.2	-9.75	750	771	140.00
eca-miR-485-3p	ENSECAT00000077045.1	-14.06	1000	1023	146.00
eca-miR-485-3p	ENSECAT00000025328.2	-12.67	258	279	151.00
eca-miR-485-3p	ENSECAT00000014776.2	-9.10	754	774	141.00
eca-miR-485-3p	ENSECAT00000015662.3	-24.59	384	405	148.00
eca-miR-485-3p	ENSECAT00000030933.2	-31.52	3477	3499	159.00
eca-miR-485-3p	ENSECAT00000063053.1	-7.48	467	488	140.00
eca-miR-485-3p	ENSECAT00000010602.3	-19.25	278	301	141.00
eca-miR-485-3p	ENSECAT00000055581.1	-14.13	354	375	144.00
eca-miR-485-3p	ENSECAT00000051559.1	-20.08	506	527	140.00
eca-miR-485-3p	ENSECAT00000071922.1	-9.71	113	134	140.00
eca-miR-485-3p	ENSECAT00000024211.3	-17.33	220	241	144.00
eca-miR-485-3p	ENSECAT00000030550.1	-12.66	541	562	143.00
eca-miR-485-3p	ENSECAT00000051439.2	-16.67	191	212	142.00
eca-miR-485-3p	ENSECAT00000036950.1	-13.91	780	801	147.00
eca-miR-485-3p	ENSECAT00000070773.1	-8.01	2358	2379	140.00
eca-miR-485-3p	ENSECAT00000049816.2	-15.29	282	304	151.00
eca-miR-485-3p	ENSECAT00000036558.2	-17.33	6	26	142.00
eca-miR-485-3p	ENSECAT00000069764.1	-13.70	3	24	152.00
eca-miR-485-3p	ENSECAT00000056921.1	-16.87	1376	1396	142.00
eca-miR-485-3p	ENSECAT00000056921.1	-22.73	1541	1562	141.00
eca-miR-485-3p	ENSECAT00000056921.1	-8.15	2779	2800	140.00
eca-miR-485-3p	ENSECAT00000061481.2	-11.00	605	625	144.00
eca-miR-485-3p	ENSECAT00000041270.2	-17.92	1125	1146	146.00
eca-miR-485-3p	ENSECAT00000045898.2	-15.44	155	176	140.00
eca-miR-485-3p	ENSECAT00000056266.2	-13.71	481	507	146.00
eca-miR-485-3p	ENSECAT00000068518.1	-15.42	211	232	148.00
eca-miR-485-3p	ENSECAT00000009641.3	-18.95	1716	1739	150.00
eca-miR-485-3p	ENSECAT00000073350.1	-11.63	754	776	143.00
eca-miR-485-3p	ENSECAT00000036749.2	-23.61	8	32	142.00
eca-miR-485-3p	ENSECAT00000068255.1	-12.52	205	226	152.00
eca-miR-485-3p	ENSECAT00000013610.3	-22.13	604	625	164.00
eca-miR-485-3p	ENSECAT00000041724.1	-10.05	1188	1209	145.00
eca-miR-485-3p	ENSECAT00000041724.1	-9.61	1518	1539	144.00
eca-miR-485-3p	ENSECAT00000036901.1	-25.03	95	116	144.00
eca-miR-485-3p	ENSECAT00000065629.1	-19.19	571	593	143.00
eca-miR-485-3p	ENSECAT00000048738.2	-14.06	869	892	146.00
eca-miR-485-3p	ENSECAT00000037372.2	-14.13	354	375	144.00
eca-miR-485-3p	ENSECAT00000074538.1	-12.66	532	552	149.00
eca-miR-485-3p	ENSECAT00000022950.2	-15.21	178	202	142.00
eca-miR-485-3p	ENSECAT00000051678.2	-18.71	242	264	146.00
eca-miR-485-3p	ENSECAT00000016849.3	-10.41	108	129	145.00
eca-miR-485-3p	ENSECAT00000043535.2	-8.68	942	963	140.00
eca-miR-485-3p	ENSECAT00000040886.2	-15.83	529	549	147.00
eca-miR-485-3p	ENSECAT00000060977.2	-8.15	210	231	140.00
eca-miR-485-3p	ENSECAT00000013266.3	-8.01	325	346	140.00
eca-miR-485-3p	ENSECAT00000024904.3	-13.62	657	678	154.00
eca-miR-485-3p	ENSECAT00000031857.2	-13.81	249	272	151.00
eca-miR-485-3p	ENSECAT00000006170.3	-9.93	1446	1467	140.00
eca-miR-485-3p	ENSECAT00000043152.2	-12.39	134	153	142.00
eca-miR-485-3p	ENSECAT00000060474.2	-18.63	75	97	155.00
eca-miR-485-3p	ENSECAT00000066180.1	-17.69	1080	1101	141.00
eca-miR-485-3p	ENSECAT00000071697.1	-13.00	47	68	146.00
eca-miR-485-3p	ENSECAT00000022509.3	-11.00	605	625	144.00
eca-miR-485-3p	ENSECAT00000036054.2	-9.07	304	325	152.00
eca-miR-485-3p	ENSECAT00000024952.3	-12.78	209	230	140.00
eca-miR-485-3p	ENSECAT00000008675.2	-8.89	2196	2217	140.00
eca-miR-485-3p	ENSECAT00000030228.1	-15.83	529	549	147.00
eca-miR-485-3p	ENSECAT00000030899.1	-14.53	1095	1117	142.00
eca-miR-485-3p	ENSECAT00000012580.2	-11.93	738	759	143.00
eca-miR-485-3p	ENSECAT00000031785.2	-26.01	177	199	147.00
eca-miR-485-3p	ENSECAT00000032399.1	-11.20	1967	1987	142.00
eca-miR-485-3p	ENSECAT00000017974.2	-17.41	251	273	147.00
eca-miR-485-3p	ENSECAT00000045274.2	-17.74	3364	3386	142.00
eca-miR-485-3p	ENSECAT00000038951.2	-16.55	134	155	144.00
eca-miR-485-3p	ENSECAT00000074274.1	-17.78	154	176	140.00
eca-miR-485-3p	ENSECAT00000008866.3	-24.96	557	580	147.00
eca-miR-485-3p	ENSECAT00000008866.3	-8.35	779	800	142.00
eca-miR-485-3p	ENSECAT00000042920.2	-24.59	384	405	148.00
eca-miR-485-3p	ENSECAT00000030419.2	-13.31	1157	1179	143.00
eca-miR-485-3p	ENSECAT00000068325.1	-13.64	563	584	147.00
eca-miR-485-3p	ENSECAT00000023203.2	-23.09	1520	1542	150.00
eca-miR-485-3p	ENSECAT00000049814.1	-24.31	319	340	155.00
eca-miR-485-3p	ENSECAT00000075199.1	-11.71	548	571	146.00
eca-miR-485-3p	ENSECAT00000023754.3	-7.58	287	308	140.00
eca-miR-485-3p	ENSECAT00000049551.2	-13.24	509	531	151.00
eca-miR-485-3p	ENSECAT00000059847.1	-22.74	46	67	147.00
eca-miR-485-3p	ENSECAT00000044731.1	-20.17	413	434	147.00
eca-miR-485-3p	ENSECAT00000044731.1	-24.12	1135	1154	143.00
eca-miR-485-3p	ENSECAT00000070531.1	-13.66	451	472	140.00
eca-miR-485-3p	ENSECAT00000018419.2	-12.83	474	494	146.00
eca-miR-485-3p	ENSECAT00000046782.2	-13.66	451	472	140.00
eca-miR-485-3p	ENSECAT00000072582.1	-18.13	757	778	140.00
eca-miR-485-3p	ENSECAT00000048282.2	-19.12	872	892	146.00
eca-miR-485-3p	ENSECAT00000056144.2	-18.30	1121	1142	140.00
eca-miR-485-3p	ENSECAT00000020745.2	-10.97	126	147	145.00
eca-miR-485-3p	ENSECAT00000021359.2	-10.97	341	362	140.00
eca-miR-485-3p	ENSECAT00000031807.2	-11.77	2022	2043	143.00
eca-miR-485-3p	ENSECAT00000008434.3	-9.75	750	771	140.00
eca-miR-485-3p	ENSECAT00000049087.1	-19.52	372	394	147.00
eca-miR-485-3p	ENSECAT00000000031.3	-25.39	1131	1152	141.00
eca-miR-485-3p	ENSECAT00000020936.3	-21.25	541	563	141.00
eca-miR-485-3p	ENSECAT00000036818.1	-16.64	1383	1404	147.00
eca-miR-485-3p	ENSECAT00000071384.1	-13.76	132	152	143.00
eca-miR-485-3p	ENSECAT00000000462.3	-15.91	45	68	153.00
eca-miR-485-3p	ENSECAT00000066289.1	-30.64	847	868	141.00
eca-miR-485-3p	ENSECAT00000077927.1	-21.15	618	639	144.00
eca-miR-485-3p	ENSECAT00000077113.1	-9.86	5	29	146.00
eca-miR-485-3p	ENSECAT00000077784.1	-9.71	113	134	140.00
eca-miR-485-3p	ENSECAT00000007476.2	-10.97	4630	4651	140.00
eca-miR-485-3p	ENSECAT00000075350.1	-23.03	2711	2732	140.00
eca-miR-485-3p	ENSECAT00000076778.1	-22.08	19	40	144.00
eca-miR-485-3p	ENSECAT00000024247.3	-17.33	220	241	144.00
eca-miR-485-3p	ENSECAT00000063672.1	-10.81	596	617	151.00
eca-miR-485-3p	ENSECAT00000078310.1	-16.44	24	45	146.00
eca-miR-485-3p	ENSECAT00000053798.2	-15.68	403	426	146.00
eca-miR-485-3p	ENSECAT00000070961.1	-19.12	872	892	146.00
eca-miR-485-3p	ENSECAT00000008002.2	-28.71	534	557	150.00
eca-miR-485-3p	ENSECAT00000031112.1	-25.89	1609	1629	150.00
eca-miR-485-3p	ENSECAT00000073769.1	-13.96	534	555	154.00
eca-miR-485-3p	ENSECAT00000049621.2	-12.52	205	226	152.00
eca-miR-485-3p	ENSECAT00000057188.2	-19.24	2923	2945	141.00
eca-miR-485-3p	ENSECAT00000067557.1	-13.64	445	466	140.00
eca-miR-485-3p	ENSECAT00000077352.1	-20.71	246	266	160.00
eca-miR-485-3p	ENSECAT00000038294.2	-11.31	762	783	140.00
eca-miR-485-3p	ENSECAT00000004275.3	-9.30	303	324	141.00
eca-miR-485-3p	ENSECAT00000078397.1	-12.74	125	146	140.00
eca-miR-485-3p	ENSECAT00000040643.2	-12.75	124	145	155.00
eca-miR-485-3p	ENSECAT00000057531.1	-28.02	565	589	150.00
eca-miR-485-3p	ENSECAT00000057531.1	-11.73	125	146	141.00
eca-miR-485-3p	ENSECAT00000067868.1	-8.01	2358	2379	140.00
eca-miR-485-3p	ENSECAT00000003541.3	-24.60	426	446	154.00
eca-miR-485-3p	ENSECAT00000003541.3	-8.78	1523	1544	148.00
eca-miR-485-3p	ENSECAT00000003541.3	-17.45	1161	1181	144.00
eca-miR-485-3p	ENSECAT00000052752.2	-10.81	596	617	151.00
eca-miR-485-3p	ENSECAT00000022746.3	-8.59	345	366	140.00
eca-miR-485-3p	ENSECAT00000069640.1	-11.43	142	163	140.00
eca-miR-485-3p	ENSECAT00000039634.2	-9.82	372	392	141.00
eca-miR-485-3p	ENSECAT00000031199.2	-15.83	529	549	147.00
eca-miR-485-3p	ENSECAT00000060614.1	-7.77	90	111	140.00
eca-miR-485-3p	ENSECAT00000078157.1	-13.74	1399	1420	143.00
eca-miR-485-3p	ENSECAT00000019280.3	-13.09	442	463	152.00
eca-miR-485-3p	ENSECAT00000058719.1	-21.19	679	703	140.00
eca-miR-485-3p	ENSECAT00000068371.1	-17.24	11	31	147.00
eca-miR-485-3p	ENSECAT00000053797.2	-12.86	324	349	141.00
eca-miR-485-3p	ENSECAT00000008001.2	-16.18	240	263	152.00
eca-miR-485-3p	ENSECAT00000012720.2	-27.90	227	249	171.00
eca-miR-485-3p	ENSECAT00000078860.1	-18.49	622	644	159.00
eca-miR-485-3p	ENSECAT00000078860.1	-8.04	11	32	140.00
eca-miR-485-3p	ENSECAT00000048854.2	-11.93	97	118	143.00
eca-miR-485-3p	ENSECAT00000053557.2	-31.52	3477	3499	159.00
eca-miR-485-3p	ENSECAT00000032419.2	-20.03	405	425	144.00
eca-miR-485-3p	ENSECAT00000033305.1	-11.39	48	69	140.00
eca-miR-485-3p	ENSECAT00000009005.2	-19.46	762	783	159.00
eca-miR-485-3p	ENSECAT00000018585.2	-16.24	141	163	143.00
eca-miR-485-3p	ENSECAT00000041208.1	-8.98	172	193	140.00
eca-miR-485-3p	ENSECAT00000010445.3	-19.48	316	339	143.00
eca-miR-485-3p	ENSECAT00000012759.2	-19.30	43	64	140.00
eca-miR-485-3p	ENSECAT00000078108.1	-12.71	398	419	140.00
eca-miR-485-3p	ENSECAT00000020120.2	-7.16	473	494	140.00
eca-miR-485-3p	ENSECAT00000070759.1	-8.89	803	824	140.00
eca-miR-485-3p	ENSECAT00000040882.1	-14.90	1188	1208	154.00
eca-miR-485-3p	ENSECAT00000022314.3	-12.73	614	635	142.00
eca-miR-485-3p	ENSECAT00000008623.3	-18.71	242	264	146.00
eca-miR-485-3p	ENSECAT00000068873.1	-24.34	849	869	158.00
eca-miR-485-3p	ENSECAT00000054330.2	-22.58	79	101	142.00
eca-miR-485-3p	ENSECAT00000005160.3	-20.06	32	54	164.00
eca-miR-485-3p	ENSECAT00000073576.1	-18.30	1222	1243	140.00
eca-miR-485-3p	ENSECAT00000059844.1	-12.41	448	471	146.00
eca-miR-485-3p	ENSECAT00000053365.1	-16.55	134	155	144.00
eca-miR-485-3p	ENSECAT00000035427.1	-14.44	104	125	153.00
eca-miR-485-3p	ENSECAT00000062927.1	-20.38	685	707	143.00
eca-miR-485-3p	ENSECAT00000058575.1	-20.08	506	527	140.00
eca-miR-485-3p	ENSECAT00000077422.1	-22.86	357	378	140.00
eca-miR-485-3p	ENSECAT00000070687.1	-14.08	956	979	149.00
eca-miR-485-3p	ENSECAT00000037750.2	-20.87	164	185	148.00
eca-miR-485-3p	ENSECAT00000007785.2	-13.76	132	152	143.00
eca-miR-485-3p	ENSECAT00000011713.3	-12.42	143	164	147.00
eca-miR-485-3p	ENSECAT00000035595.1	-11.22	153	174	152.00
eca-miR-485-3p	ENSECAT00000011570.3	-18.22	86	107	144.00
eca-miR-485-3p	ENSECAT00000050093.2	-17.63	288	309	140.00
eca-miR-485-3p	ENSECAT00000058766.1	-28.02	490	514	150.00
eca-miR-485-3p	ENSECAT00000058766.1	-11.73	50	71	141.00
eca-miR-485-3p	ENSECAT00000000842.2	-12.22	548	568	146.00
eca-miR-485-3p	ENSECAT00000043530.1	-20.08	506	527	140.00
eca-miR-485-3p	ENSECAT00000020813.3	-23.33	14	34	144.00
eca-miR-485-3p	ENSECAT00000027133.3	-11.71	548	571	146.00
eca-miR-485-3p	ENSECAT00000020398.2	-11.84	322	343	142.00
eca-miR-485-3p	ENSECAT00000064115.1	-7.74	910	931	140.00
eca-miR-485-3p	ENSECAT00000051313.2	-11.00	605	625	144.00
eca-miR-485-3p	ENSECAT00000040761.1	-14.94	2445	2466	147.00
eca-miR-485-3p	ENSECAT00000016461.3	-13.70	258	278	145.00
eca-miR-485-3p	ENSECAT00000011369.3	-15.81	10	31	140.00
eca-miR-485-3p	ENSECAT00000067986.1	-10.42	1687	1709	146.00
eca-miR-485-3p	ENSECAT00000068872.1	-20.08	506	527	140.00
eca-miR-485-3p	ENSECAT00000069486.1	-18.71	375	397	146.00
eca-miR-485-3p	ENSECAT00000029998.1	-9.87	102	124	146.00
eca-miR-485-3p	ENSECAT00000073575.1	-20.87	164	185	148.00
eca-miR-485-3p	ENSECAT00000042955.1	-14.17	589	610	140.00
eca-miR-485-3p	ENSECAT00000036312.1	-12.47	49	70	147.00
eca-miR-485-3p	ENSECAT00000019421.2	-16.55	134	155	144.00
eca-miR-485-3p	ENSECAT00000077269.1	-15.14	94	114	146.00
eca-miR-485-3p	ENSECAT00000077269.1	-19.12	1669	1689	146.00
eca-miR-485-3p	ENSECAT00000040401.2	-13.61	274	295	146.00
eca-miR-485-3p	ENSECAT00000000498.3	-13.96	130	153	144.00
eca-miR-485-3p	ENSECAT00000041709.1	-23.72	2396	2417	152.00
eca-miR-485-3p	ENSECAT00000041709.1	-19.77	815	837	147.00
eca-miR-485-3p	ENSECAT00000036863.1	-11.28	416	437	140.00
eca-miR-485-3p	ENSECAT00000025289.2	-11.21	511	533	146.00
eca-miR-485-3p	ENSECAT00000026175.3	-22.74	46	67	147.00
eca-miR-485-3p	ENSECAT00000033423.1	-9.61	1228	1249	140.00
eca-miR-485-3p	ENSECAT00000057328.1	-10.89	45	63	147.00
eca-miR-485-3p	ENSECAT00000068823.1	-24.49	511	532	148.00
eca-miR-485-3p	ENSECAT00000066117.1	-9.60	784	805	140.00
eca-miR-485-3p	ENSECAT00000067003.1	-17.99	405	426	150.00
eca-miR-485-3p	ENSECAT00000067003.1	-18.75	572	594	141.00
eca-miR-485-3p	ENSECAT00000059651.1	-15.91	2172	2193	145.00
eca-miR-485-3p	ENSECAT00000071763.1	-11.91	665	685	142.00
eca-miR-485-3p	ENSECAT00000006275.2	-17.04	174	195	140.00
eca-miR-485-3p	ENSECAT00000064354.1	-14.90	2518	2540	147.00
eca-miR-485-3p	ENSECAT00000074843.1	-24.54	743	767	142.00
eca-miR-485-3p	ENSECAT00000040903.2	-15.29	282	304	151.00
eca-miR-485-3p	ENSECAT00000041517.1	-14.60	1	15	153.00
eca-miR-485-3p	ENSECAT00000062199.1	-12.63	169	191	144.00
eca-miR-485-3p	ENSECAT00000063085.1	-23.03	2711	2732	140.00
eca-miR-485-3p	ENSECAT00000057376.1	-11.97	324	345	140.00
eca-miR-485-3p	ENSECAT00000048660.1	-8.16	318	339	144.00
eca-miR-485-3p	ENSECAT00000011520.3	-30.64	847	868	141.00
eca-miR-485-3p	ENSECAT00000013714.3	-9.12	1170	1191	143.00
eca-miR-485-3p	ENSECAT00000045891.1	-18.81	788	808	146.00
eca-miR-485-3p	ENSECAT00000071691.1	-17.70	625	646	143.00
eca-miR-485-3p	ENSECAT00000034276.1	-9.71	621	642	140.00
eca-miR-485-3p	ENSECAT00000054367.1	-9.04	1639	1660	140.00
eca-miR-485-3p	ENSECAT00000076414.1	-26.01	177	199	147.00
eca-miR-485-3p	ENSECAT00000042331.2	-9.38	1032	1053	140.00
eca-miR-485-3p	ENSECAT00000062422.2	-17.69	389	410	141.00
eca-miR-485-3p	ENSECAT00000024291.3	-28.05	1	21	140.00
eca-miR-485-3p	ENSECAT00000049225.1	-13.66	451	472	140.00
eca-miR-485-3p	ENSECAT00000035353.2	-13.64	1427	1448	143.00
eca-miR-485-3p	ENSECAT00000006417.2	-19.60	806	827	140.00
eca-miR-485-3p	ENSECAT00000024051.3	-8.88	122	143	143.00
eca-miR-485-3p	ENSECAT00000009433.3	-9.60	42	63	140.00
eca-miR-485-3p	ENSECAT00000060147.2	-18.72	652	673	164.00
eca-miR-485-3p	ENSECAT00000037547.2	-10.01	137	158	143.00
eca-miR-485-3p	ENSECAT00000038984.2	-14.03	1251	1273	151.00
eca-miR-485-3p	ENSECAT00000075336.1	-11.34	272	293	147.00
eca-miR-485-3p	ENSECAT00000073693.1	-14.69	1036	1057	147.00
eca-miR-485-3p	ENSECAT00000022862.2	-25.72	417	440	142.00
eca-miR-485-3p	ENSECAT00000071953.1	-8.19	470	490	141.00
eca-miR-485-3p	ENSECAT00000000759.3	-17.00	440	462	154.00
eca-miR-485-3p	ENSECAT00000051622.2	-18.95	1716	1739	150.00
eca-miR-485-3p	ENSECAT00000076390.1	-6.59	1118	1139	141.00
eca-miR-485-3p	ENSECAT00000014064.3	-9.82	372	392	141.00
eca-miR-485-3p	ENSECAT00000005196.3	-20.06	32	54	164.00
eca-miR-485-3p	ENSECAT00000075384.1	-10.00	3361	3381	142.00
eca-miR-485-3p	ENSECAT00000022790.3	-17.24	113	134	144.00
eca-miR-485-3p	ENSECAT00000040869.2	-10.40	2037	2058	145.00
eca-miR-485-3p	ENSECAT00000052307.2	-9.34	341	361	145.00
eca-miR-485-3p	ENSECAT00000074689.1	-17.92	1125	1146	146.00
eca-miR-485-3p	ENSECAT00000049775.2	-18.40	97	118	147.00
eca-miR-485-3p	ENSECAT00000047341.2	-12.01	378	399	156.00
eca-miR-485-3p	ENSECAT00000024624.3	-7.88	418	440	143.00
eca-miR-485-3p	ENSECAT00000022981.2	-24.31	319	340	155.00
eca-miR-485-3p	ENSECAT00000039597.2	-25.32	206	227	152.00
eca-miR-485-3p	ENSECAT00000057374.2	-13.96	130	153	144.00
eca-miR-485-3p	ENSECAT00000050281.2	-14.80	332	353	144.00
eca-miR-485-3p	ENSECAT00000067983.1	-14.58	77	97	149.00
eca-miR-485-3p	ENSECAT00000074329.1	-6.59	518	539	140.00
eca-miR-485-3p	ENSECAT00000021855.3	-14.16	290	310	142.00
eca-miR-485-3p	ENSECAT00000038743.2	-14.03	1251	1273	151.00
eca-miR-485-3p	ENSECAT00000066043.1	-11.40	657	679	141.00
eca-miR-485-3p	ENSECAT00000066043.1	-19.54	609	630	140.00
eca-miR-485-3p	ENSECAT00000044332.1	-17.29	1945	1966	156.00
eca-miR-485-3p	ENSECAT00000070826.1	-17.69	698	719	141.00
eca-miR-485-3p	ENSECAT00000009360.3	-18.79	1107	1128	157.00
eca-miR-485-3p	ENSECAT00000014757.3	-11.80	1058	1079	140.00
eca-miR-485-3p	ENSECAT00000010680.2	-12.46	1321	1344	143.00
eca-miR-485-3p	ENSECAT00000057182.2	-17.30	1	22	155.00
eca-miR-485-3p	ENSECAT00000046837.1	-18.81	788	808	146.00
eca-miR-485-3p	ENSECAT00000056319.1	-21.97	503	525	145.00
eca-miR-485-3p	ENSECAT00000033851.2	-9.93	1446	1467	140.00
eca-miR-485-3p	ENSECAT00000065085.1	-16.46	2607	2628	142.00
eca-miR-485-3p	ENSECAT00000036779.2	-14.66	908	928	143.00
eca-miR-485-3p	ENSECAT00000039979.2	-15.29	282	304	151.00
eca-miR-485-3p	ENSECAT00000045600.1	-9.71	200	221	140.00
eca-miR-485-3p	ENSECAT00000046765.1	-21.90	428	449	142.00
eca-miR-485-3p	ENSECAT00000029874.1	-22.44	374	394	166.00
eca-miR-485-3p	ENSECAT00000064542.2	-12.36	1066	1087	149.00
eca-miR-485-3p	ENSECAT00000073059.1	-14.62	782	803	152.00
eca-miR-485-3p	ENSECAT00000058713.2	-13.64	1427	1448	143.00
eca-miR-485-3p	ENSECAT00000063393.1	-14.13	354	375	144.00
eca-miR-485-3p	ENSECAT00000019839.3	-14.80	332	353	144.00
eca-miR-485-3p	ENSECAT00000023114.2	-12.50	627	647	146.00
eca-miR-485-3p	ENSECAT00000065587.1	-14.99	212	232	142.00
eca-miR-485-3p	ENSECAT00000065587.1	-8.44	243	264	140.00
eca-miR-485-3p	ENSECAT00000007780.2	-20.33	1340	1363	145.00
eca-miR-485-3p	ENSECAT00000017262.3	-14.06	894	917	146.00
eca-miR-485-3p	ENSECAT00000073905.1	-20.96	594	615	140.00
eca-miR-485-3p	ENSECAT00000011316.2	-11.84	661	682	142.00
eca-miR-485-3p	ENSECAT00000040316.1	-19.13	5	26	161.00
eca-miR-485-3p	ENSECAT00000064613.2	-8.44	1315	1336	140.00
eca-miR-485-3p	ENSECAT00000034607.2	-13.60	1850	1871	146.00
eca-miR-485-3p	ENSECAT00000034607.2	-11.84	1895	1916	143.00
eca-miR-485-3p	ENSECAT00000051811.2	-18.10	303	324	143.00
eca-miR-485-3p	ENSECAT00000006391.3	-19.98	46	67	154.00
eca-miR-485-3p	ENSECAT00000025596.3	-21.68	391	413	145.00
eca-miR-485-3p	ENSECAT00000003908.3	-16.03	466	487	152.00
eca-miR-485-3p	ENSECAT00000011747.2	-14.95	1208	1229	140.00
eca-miR-485-3p	ENSECAT00000035230.1	-24.60	426	446	154.00
eca-miR-485-3p	ENSECAT00000035230.1	-8.78	1523	1544	148.00
eca-miR-485-3p	ENSECAT00000035230.1	-17.45	1161	1181	144.00
eca-miR-485-3p	ENSECAT00000036930.2	-23.42	165	185	146.00
eca-miR-485-3p	ENSECAT00000054435.2	-15.75	1086	1107	157.00
eca-miR-485-3p	ENSECAT00000023042.2	-23.38	721	742	147.00
eca-miR-485-3p	ENSECAT00000076067.1	-9.10	202	224	144.00
eca-miR-485-3p	ENSECAT00000062195.2	-19.64	1495	1519	146.00
eca-miR-485-3p	ENSECAT00000019384.3	-14.53	70	92	145.00
eca-miR-485-3p	ENSECAT00000078390.1	-12.86	324	349	141.00
eca-miR-485-3p	ENSECAT00000067589.1	-19.99	3	21	147.00
eca-miR-485-3p	ENSECAT00000008105.3	-7.17	113	134	140.00
eca-miR-485-3p	ENSECAT00000011938.2	-16.91	308	330	143.00
eca-miR-485-3p	ENSECAT00000018530.3	-7.50	600	621	144.00
eca-miR-485-3p	ENSECAT00000062649.1	-15.91	2172	2193	145.00
eca-miR-485-3p	ENSECAT00000041824.1	-11.70	756	777	143.00
eca-miR-485-3p	ENSECAT00000052233.2	-24.60	426	446	154.00
eca-miR-485-3p	ENSECAT00000024790.3	-10.96	156	177	145.00
eca-miR-485-3p	ENSECAT00000006222.3	-17.82	1594	1615	146.00
eca-miR-485-3p	ENSECAT00000033266.2	-14.11	927	950	146.00
eca-miR-485-3p	ENSECAT00000053813.1	-11.58	48	69	145.00
eca-miR-485-3p	ENSECAT00000060766.1	-9.44	435	454	142.00
eca-miR-485-3p	ENSECAT00000068786.1	-19.98	739	759	144.00
eca-miR-485-3p	ENSECAT00000063966.2	-11.50	4241	4262	145.00
eca-miR-485-3p	ENSECAT00000046955.2	-9.93	1446	1467	140.00
eca-miR-485-3p	ENSECAT00000010429.3	-18.95	1716	1739	150.00
eca-miR-485-3p	ENSECAT00000046835.1	-9.66	59	80	140.00
eca-miR-485-3p	ENSECAT00000040315.1	-15.31	142	162	142.00
eca-miR-485-3p	ENSECAT00000006390.3	-18.11	661	681	146.00
eca-miR-485-3p	ENSECAT00000009277.2	-18.74	241	262	148.00
eca-miR-485-3p	ENSECAT00000019909.3	-13.23	482	503	140.00
eca-miR-485-3p	ENSECAT00000017452.3	-17.71	415	438	151.00
eca-miR-485-3p	ENSECAT00000043252.2	-17.33	220	241	144.00
eca-miR-485-3p	ENSECAT00000066423.1	-18.95	1716	1739	150.00
eca-miR-485-3p	ENSECAT00000000181.3	-18.49	622	644	159.00
eca-miR-485-3p	ENSECAT00000000181.3	-8.04	11	32	140.00
eca-miR-485-3p	ENSECAT00000042797.1	-25.72	417	440	142.00
eca-miR-485-3p	ENSECAT00000058679.2	-23.10	2149	2170	144.00
eca-miR-485-3p	ENSECAT00000009740.3	-17.29	1945	1966	156.00
eca-miR-485-3p	ENSECAT00000073177.1	-25.01	980	1000	150.00
eca-miR-485-3p	ENSECAT00000030600.2	-12.42	396	418	147.00
eca-miR-485-3p	ENSECAT00000009228.2	-11.33	1498	1517	149.00
eca-miR-485-3p	ENSECAT00000040794.1	-22.05	120	141	154.00
eca-miR-485-3p	ENSECAT00000067085.1	-10.37	717	738	140.00
eca-miR-485-3p	ENSECAT00000045134.1	-14.08	1011	1032	140.00
eca-miR-485-3p	ENSECAT00000038396.1	-18.89	351	371	142.00
eca-miR-485-3p	ENSECAT00000000706.2	-21.95	15	36	146.00
eca-miR-485-3p	ENSECAT00000021660.3	-15.95	786	807	151.00
eca-miR-485-3p	ENSECAT00000000563.2	-16.44	895	914	153.00
eca-miR-485-3p	ENSECAT00000000563.2	-8.07	403	424	143.00
eca-miR-485-3p	ENSECAT00000043251.2	-13.24	509	531	151.00
eca-miR-485-3p	ENSECAT00000046179.1	-8.33	1042	1063	143.00
eca-miR-485-3p	ENSECAT00000047065.1	-18.09	791	813	141.00
eca-miR-485-3p	ENSECAT00000009036.2	-18.01	1369	1392	159.00
eca-miR-485-3p	ENSECAT00000050268.1	-14.45	166	187	156.00
eca-miR-485-3p	ENSECAT00000050268.1	-16.32	379	400	144.00
eca-miR-485-3p	ENSECAT00000026240.3	-9.91	383	403	142.00
eca-miR-485-3p	ENSECAT00000012096.3	-17.30	1	22	155.00
eca-miR-485-3p	ENSECAT00000065536.2	-24.96	557	580	147.00
eca-miR-485-3p	ENSECAT00000065536.2	-8.35	779	800	142.00
eca-miR-485-3p	ENSECAT00000063893.1	-22.47	328	351	142.00
eca-miR-485-3p	ENSECAT00000057098.2	-9.14	436	457	140.00
eca-miR-485-3p	ENSECAT00000023614.2	-23.50	693	714	140.00
eca-miR-485-3p	ENSECAT00000013676.3	-8.44	484	505	140.00
eca-miR-485-3p	ENSECAT00000056364.2	-13.93	243	264	145.00
eca-miR-485-3p	ENSECAT00000011242.3	-13.00	47	68	146.00
eca-miR-485-3p	ENSECAT00000026671.3	-8.46	593	614	140.00
eca-miR-485-3p	ENSECAT00000038467.2	-25.91	583	603	154.00
eca-miR-485-3p	ENSECAT00000055630.1	-32.00	1018	1039	148.00
eca-miR-485-3p	ENSECAT00000055630.1	-9.26	509	530	140.00
eca-miR-485-3p	ENSECAT00000058295.2	-10.90	388	409	140.00
eca-miR-485-3p	ENSECAT00000020582.2	-28.13	227	249	155.00
eca-miR-485-3p	ENSECAT00000024539.3	-22.58	79	101	142.00
eca-miR-485-3p	ENSECAT00000064970.2	-20.27	482	509	144.00
eca-miR-485-3p	ENSECAT00000077836.1	-12.10	442	463	140.00
eca-miR-485-3p	ENSECAT00000034030.1	-12.14	934	955	147.00
eca-miR-485-3p	ENSECAT00000030638.2	-8.46	593	614	140.00
eca-miR-485-3p	ENSECAT00000035610.2	-20.06	32	54	164.00
eca-miR-485-3p	ENSECAT00000040050.1	-20.69	1421	1443	142.00
eca-miR-485-3p	ENSECAT00000011624.3	-13.64	1427	1448	143.00
eca-miR-485-3p	ENSECAT00000054983.2	-20.06	32	54	164.00
eca-miR-485-3p	ENSECAT00000059826.2	-9.83	525	544	144.00
eca-miR-485-3p	ENSECAT00000058797.2	-21.90	428	449	142.00
eca-miR-485-3p	ENSECAT00000011361.3	-14.52	839	860	145.00
eca-miR-485-3p	ENSECAT00000063915.2	-8.33	765	786	150.00
eca-miR-485-3p	ENSECAT00000063915.2	-11.40	1048	1069	142.00
eca-miR-485-3p	ENSECAT00000049138.1	-10.73	1469	1490	142.00
eca-miR-485-3p	ENSECAT00000002373.2	-24.03	750	772	163.00
eca-miR-485-3p	ENSECAT00000052470.2	-8.23	204	225	140.00
eca-miR-485-3p	ENSECAT00000014169.2	-23.75	662	684	143.00
eca-miR-485-3p	ENSECAT00000059443.2	-7.16	1	14	140.00
eca-miR-485-3p	ENSECAT00000062646.1	-7.77	102	123	140.00
eca-miR-485-3p	ENSECAT00000028864.2	-10.42	1687	1709	146.00
eca-miR-485-3p	ENSECAT00000032497.2	-12.10	882	905	143.00
eca-miR-485-3p	ENSECAT00000060212.1	-10.29	154	174	141.00
eca-miR-485-3p	ENSECAT00000059323.1	-19.52	372	394	147.00
eca-miR-485-3p	ENSECAT00000072049.1	-11.79	1276	1297	140.00
eca-miR-485-3p	ENSECAT00000022895.3	-21.08	341	365	142.00
eca-miR-485-3p	ENSECAT00000066612.1	-17.60	592	614	143.00
eca-miR-485-3p	ENSECAT00000071315.1	-14.26	95	116	146.00
eca-miR-485-3p	ENSECAT00000024275.3	-17.87	478	499	142.00
eca-miR-485-3p	ENSECAT00000013746.3	-9.10	202	224	144.00
eca-miR-485-3p	ENSECAT00000071866.1	-14.03	926	945	146.00
eca-miR-485-3p	ENSECAT00000015246.3	-18.10	303	324	143.00
eca-miR-485-3p	ENSECAT00000041046.1	-13.71	312	338	146.00
eca-miR-485-3p	ENSECAT00000053155.1	-16.05	689	710	144.00
eca-miR-485-3p	ENSECAT00000055700.2	-7.16	1272	1293	140.00
eca-miR-485-3p	ENSECAT00000007144.2	-16.05	689	710	144.00
eca-miR-485-3p	ENSECAT00000038394.2	-15.41	758	777	141.00
eca-miR-485-3p	ENSECAT00000021386.2	-16.44	24	45	146.00
eca-miR-485-3p	ENSECAT00000013363.2	-11.93	97	118	143.00
eca-miR-485-3p	ENSECAT00000025615.3	-12.66	541	562	143.00
eca-miR-485-3p	ENSECAT00000056865.1	-18.11	101	121	146.00
eca-miR-485-3p	ENSECAT00000042363.2	-12.52	205	226	152.00
eca-miR-485-3p	ENSECAT00000031020.2	-16.43	2025	2046	145.00
eca-miR-485-3p	ENSECAT00000017640.3	-10.90	388	409	140.00
eca-miR-485-3p	ENSECAT00000055093.2	-17.82	1594	1615	146.00
eca-miR-485-3p	ENSECAT00000011814.2	-27.32	233	256	165.00
eca-miR-485-3p	ENSECAT00000037611.1	-21.15	628	649	144.00
eca-miR-485-3p	ENSECAT00000031762.2	-11.63	754	776	143.00
eca-miR-485-3p	ENSECAT00000016099.2	-11.22	610	632	143.00
eca-miR-485-3p	ENSECAT00000011279.2	-14.95	247	270	142.00
eca-miR-485-3p	ENSECAT00000067896.1	-15.17	871	893	142.00
eca-miR-485-3p	ENSECAT00000072200.1	-14.03	926	945	146.00
eca-miR-485-3p	ENSECAT00000066219.1	-15.41	758	777	141.00
eca-miR-485-3p	ENSECAT00000047708.2	-18.95	1716	1739	150.00
eca-miR-485-3p	ENSECAT00000077179.1	-22.73	15	35	145.00
eca-miR-485-3p	ENSECAT00000054670.1	-10.69	416	439	141.00
eca-miR-485-3p	ENSECAT00000017711.2	-7.77	52	73	140.00
eca-miR-485-3p	ENSECAT00000030253.2	-19.94	635	656	156.00
eca-miR-485-3p	ENSECAT00000025471.2	-17.36	553	574	156.00
eca-miR-485-3p	ENSECAT00000000320.3	-16.67	191	212	142.00
eca-miR-485-3p	ENSECAT00000026659.3	-8.46	593	614	140.00
eca-miR-485-3p	ENSECAT00000018636.3	-20.87	164	185	148.00
eca-miR-485-3p	ENSECAT00000058818.1	-27.76	295	316	142.00
eca-miR-485-3p	ENSECAT00000071793.1	-8.98	172	193	140.00
eca-miR-485-3p	ENSECAT00000061207.2	-14.99	63	84	140.00
eca-miR-485-3p	ENSECAT00000017487.2	-10.53	25	46	140.00
eca-miR-485-3p	ENSECAT00000047516.1	-8.35	938	959	140.00
eca-miR-485-3p	ENSECAT00000024105.3	-11.11	190	211	140.00
eca-miR-485-3p	ENSECAT00000055355.2	-18.36	65	85	150.00
eca-miR-485-3p	ENSECAT00000055355.2	-19.52	403	424	144.00
eca-miR-485-3p	ENSECAT00000015053.3	-11.43	256	276	144.00
eca-miR-485-3p	ENSECAT00000010233.2	-14.58	77	97	149.00
eca-miR-485-3p	ENSECAT00000018253.2	-14.57	500	522	142.00
eca-miR-485-3p	ENSECAT00000007908.2	-28.47	123	146	158.00
eca-miR-485-3p	ENSECAT00000027042.3	-18.92	2463	2484	143.00
eca-miR-485-3p	ENSECAT00000000239.3	-24.91	2638	2659	148.00
eca-miR-485-3p	ENSECAT00000033404.2	-23.44	160	182	150.00
eca-miR-485-3p	ENSECAT00000009918.3	-12.78	3542	3562	157.00
eca-miR-485-3p	ENSECAT00000031761.1	-7.16	202	223	140.00
eca-miR-485-3p	ENSECAT00000026036.3	-15.12	1028	1048	150.00
eca-miR-485-3p	ENSECAT00000075247.1	-23.03	2711	2732	140.00
eca-miR-485-3p	ENSECAT00000017950.2	-29.83	577	605	154.00
eca-miR-485-3p	ENSECAT00000077713.1	-11.63	753	775	143.00
eca-miR-485-3p	ENSECAT00000011430.2	-11.39	48	69	140.00
eca-miR-485-3p	ENSECAT00000052387.2	-11.63	753	775	143.00
eca-miR-485-3p	ENSECAT00000026467.2	-19.01	1633	1654	148.00
eca-miR-485-3p	ENSECAT00000034329.1	-14.69	1070	1091	147.00
eca-miR-485-3p	ENSECAT00000014095.3	-8.58	427	448	141.00
eca-miR-485-3p	ENSECAT00000044124.2	-14.03	1251	1273	151.00
eca-miR-485-3p	ENSECAT00000037801.2	-21.08	341	365	142.00
eca-miR-485-3p	ENSECAT00000031952.2	-16.30	217	240	155.00
eca-miR-485-3p	ENSECAT00000074681.1	-15.12	548	567	146.00
eca-miR-485-3p	ENSECAT00000071361.1	-12.66	532	552	149.00
eca-miR-485-3p	ENSECAT00000072789.1	-17.69	666	687	141.00
eca-miR-485-3p	ENSECAT00000039852.1	-11.87	331	352	142.00
eca-miR-485-3p	ENSECAT00000002633.3	-19.21	749	770	140.00
eca-miR-485-3p	ENSECAT00000011086.3	-14.69	1070	1091	147.00
eca-miR-485-3p	ENSECAT00000037697.2	-24.96	557	580	147.00
eca-miR-485-3p	ENSECAT00000037697.2	-8.35	779	800	142.00
eca-miR-485-3p	ENSECAT00000050838.2	-17.43	243	264	141.00
eca-miR-485-3p	ENSECAT00000024918.3	-7.16	1272	1293	140.00
eca-miR-485-3p	ENSECAT00000069083.1	-25.91	583	603	154.00
eca-miR-485-3p	ENSECAT00000053104.2	-14.66	908	928	143.00
eca-miR-485-3p	ENSECAT00000010112.2	-14.92	1322	1342	154.00
eca-miR-485-3p	ENSECAT00000010112.2	-16.67	1454	1475	153.00
eca-miR-485-3p	ENSECAT00000010112.2	-8.47	814	835	140.00
eca-miR-485-3p	ENSECAT00000075366.1	-10.18	23	42	142.00
eca-miR-485-3p	ENSECAT00000035694.2	-25.80	3930	3951	142.00
eca-miR-485-3p	ENSECAT00000018683.3	-16.94	358	379	147.00
eca-miR-485-3p	ENSECAT00000050215.1	-17.75	2309	2331	141.00
eca-miR-485-3p	ENSECAT00000031640.1	-24.76	82	103	152.00
eca-miR-485-3p	ENSECAT00000031640.1	-11.32	554	575	144.00
eca-miR-485-3p	ENSECAT00000034448.2	-25.77	869	890	140.00
eca-miR-485-3p	ENSECAT00000007141.3	-25.03	95	116	144.00
eca-miR-485-3p	ENSECAT00000051532.1	-12.36	1066	1087	149.00
eca-miR-485-3p	ENSECAT00000034185.2	-10.01	922	943	143.00
eca-miR-485-3p	ENSECAT00000042360.2	-14.09	552	574	142.00
eca-miR-485-3p	ENSECAT00000076203.1	-12.61	176	197	149.00
eca-miR-485-3p	ENSECAT00000047754.1	-11.70	756	777	143.00
eca-miR-485-3p	ENSECAT00000066025.1	-21.28	2537	2558	150.00
eca-miR-485-3p	ENSECAT00000038582.1	-14.00	682	702	154.00
eca-miR-485-3p	ENSECAT00000034376.2	-16.74	856	879	153.00
eca-miR-485-3p	ENSECAT00000070928.1	-10.00	3361	3381	142.00
eca-miR-485-3p	ENSECAT00000077400.1	-21.50	94	118	142.00
eca-miR-485-3p	ENSECAT00000010111.3	-6.59	1118	1139	141.00
eca-miR-485-3p	ENSECAT00000074751.1	-19.94	322	344	153.00
eca-miR-485-3p	ENSECAT00000072859.1	-22.54	743	764	152.00
eca-miR-485-3p	ENSECAT00000049876.2	-16.30	217	240	155.00
eca-miR-485-3p	ENSECAT00000054810.2	-23.55	825	847	151.00
eca-miR-485-3p	ENSECAT00000070593.1	-17.28	1196	1218	147.00
eca-miR-485-3p	ENSECAT00000004514.3	-12.99	355	376	146.00
eca-miR-485-3p	ENSECAT00000007714.2	-17.60	592	614	143.00
eca-miR-485-3p	ENSECAT00000008600.2	-35.72	351	371	162.00
eca-miR-485-3p	ENSECAT00000078493.1	-11.13	685	705	146.00
eca-miR-485-3p	ENSECAT00000078516.1	-13.09	442	463	152.00
eca-miR-485-3p	ENSECAT00000022842.3	-18.75	59	81	141.00
eca-miR-485-3p	ENSECAT00000019247.2	-13.09	442	463	152.00
eca-miR-485-3p	ENSECAT00000031318.1	-9.91	1015	1036	144.00
eca-miR-485-3p	ENSECAT00000039610.2	-23.44	160	182	150.00
eca-miR-485-3p	ENSECAT00000043307.1	-20.97	837	858	141.00
eca-miR-485-3p	ENSECAT00000057666.1	-20.62	1388	1409	156.00
eca-miR-485-3p	ENSECAT00000043978.2	-9.10	844	865	140.00
eca-miR-485-3p	ENSECAT00000018250.2	-8.41	1129	1150	140.00
eca-miR-485-3p	ENSECAT00000030049.2	-20.38	685	707	143.00
eca-miR-485-3p	ENSECAT00000037455.1	-18.70	745	766	141.00
eca-miR-485-3p	ENSECAT00000064021.2	-22.13	604	625	164.00
eca-miR-485-3p	ENSECAT00000026033.2	-13.54	1929	1951	142.00
eca-miR-485-3p	ENSECAT00000046938.1	-13.24	509	531	151.00
eca-miR-485-3p	ENSECAT00000026727.3	-11.50	4241	4262	145.00
eca-miR-485-3p	ENSECAT00000026464.2	-17.04	148	169	140.00
eca-miR-485-3p	ENSECAT00000077175.1	-8.88	122	143	143.00
eca-miR-485-3p	ENSECAT00000078875.1	-20.56	969	990	159.00
eca-miR-485-3p	ENSECAT00000042349.2	-9.98	3360	3381	140.00
eca-miR-485-3p	ENSECAT00000034997.1	-14.80	613	634	140.00
eca-miR-485-3p	ENSECAT00000055974.1	-16.04	1176	1197	149.00
eca-miR-485-3p	ENSECAT00000055974.1	-18.97	82	104	143.00
eca-miR-485-3p	ENSECAT00000055974.1	-18.80	1486	1507	140.00
eca-miR-485-3p	ENSECAT00000075435.1	-13.00	47	68	146.00
eca-miR-485-3p	ENSECAT00000039577.2	-8.98	172	193	140.00
eca-miR-485-3p	ENSECAT00000041352.1	-24.76	82	103	152.00
eca-miR-485-3p	ENSECAT00000041352.1	-11.32	554	575	144.00
eca-miR-485-3p	ENSECAT00000048486.1	-32.00	1018	1039	148.00
eca-miR-485-3p	ENSECAT00000048486.1	-9.26	509	530	140.00
eca-miR-485-3p	ENSECAT00000043666.2	-12.10	882	905	143.00
eca-miR-485-3p	ENSECAT00000051961.1	-25.16	675	697	140.00
eca-miR-485-3p	ENSECAT00000062057.1	-25.15	969	991	146.00
eca-miR-485-3p	ENSECAT00000037143.2	-12.10	645	666	144.00
eca-miR-485-3p	ENSECAT00000041783.1	-14.13	354	375	144.00
eca-miR-485-3p	ENSECAT00000034374.1	-16.36	301	322	150.00
eca-miR-485-3p	ENSECAT00000035691.2	-24.42	683	703	150.00
eca-miR-485-3p	ENSECAT00000061514.2	-14.80	332	353	144.00
eca-miR-485-3p	ENSECAT00000066885.1	-21.15	618	639	144.00
eca-miR-485-3p	ENSECAT00000026583.3	-30.08	24	45	156.00
eca-miR-485-3p	ENSECAT00000070974.1	-10.00	3465	3485	142.00
eca-miR-485-3p	ENSECAT00000047288.2	-12.14	934	955	147.00
eca-miR-485-3p	ENSECAT00000075003.1	-15.14	94	114	146.00
eca-miR-485-3p	ENSECAT00000075003.1	-19.12	1669	1689	146.00
eca-miR-485-3p	ENSECAT00000074788.1	-13.62	657	678	154.00
eca-miR-485-3p	ENSECAT00000018440.2	-8.41	1129	1150	140.00
eca-miR-485-3p	ENSECAT00000033439.2	-17.09	463	484	140.00
eca-miR-485-3p	ENSECAT00000072354.1	-10.00	3361	3381	142.00
eca-miR-485-3p	ENSECAT00000074668.1	-10.40	2037	2058	145.00
eca-miR-485-3p	ENSECAT00000074940.1	-8.88	122	143	143.00
eca-miR-485-3p	ENSECAT00000076168.1	-23.15	1347	1368	142.00
eca-miR-485-3p	ENSECAT00000047048.1	-14.00	682	702	154.00
eca-miR-485-3p	ENSECAT00000044399.2	-11.05	2197	2218	140.00
eca-miR-485-3p	ENSECAT00000071085.1	-12.95	174	195	142.00
eca-miR-485-3p	ENSECAT00000066262.1	-28.03	34	56	151.00
eca-miR-485-3p	ENSECAT00000024068.3	-18.94	1010	1032	143.00
eca-miR-485-3p	ENSECAT00000052454.2	-21.27	435	456	143.00
eca-miR-485-3p	ENSECAT00000052454.2	-10.06	1037	1058	140.00
eca-miR-485-3p	ENSECAT00000019939.3	-18.28	2450	2474	151.00
eca-miR-485-3p	ENSECAT00000019819.3	-17.66	1012	1033	140.00
eca-miR-485-3p	ENSECAT00000019676.2	-12.34	431	451	145.00
eca-miR-485-3p	ENSECAT00000005174.3	-20.06	32	54	164.00
eca-miR-485-3p	ENSECAT00000055110.2	-9.04	1639	1660	140.00
eca-miR-485-3p	ENSECAT00000012302.3	-17.30	1	22	155.00
eca-miR-485-3p	ENSECAT00000046122.2	-13.66	451	472	140.00
eca-miR-485-3p	ENSECAT00000056418.1	-30.31	69	91	155.00
eca-miR-485-3p	ENSECAT00000012973.3	-30.35	704	725	140.00
eca-miR-485-3p	ENSECAT00000034707.1	-9.57	675	694	142.00
eca-miR-485-3p	ENSECAT00000051639.1	-30.35	492	513	140.00
eca-miR-485-3p	ENSECAT00000070973.1	-13.35	274	295	140.00
eca-miR-485-3p	ENSECAT00000011033.2	-21.19	679	703	140.00
eca-miR-485-3p	ENSECAT00000036758.1	-12.99	1628	1648	149.00
eca-miR-485-3p	ENSECAT00000007679.2	-12.61	176	197	149.00
eca-miR-485-3p	ENSECAT00000013227.2	-13.87	294	315	142.00
eca-miR-485-3p	ENSECAT00000034181.2	-13.31	1157	1179	143.00
eca-miR-485-3p	ENSECAT00000035881.1	-10.69	416	439	141.00
eca-miR-485-3p	ENSECAT00000039024.2	-21.85	59	80	152.00
eca-miR-485-3p	ENSECAT00000060818.2	-33.84	592	613	160.00
eca-miR-485-3p	ENSECAT00000033989.2	-12.63	169	191	144.00
eca-miR-485-3p	ENSECAT00000025193.3	-17.00	289	311	147.00
eca-miR-485-3p	ENSECAT00000004096.2	-11.03	104	121	143.00
eca-miR-485-3p	ENSECAT00000046170.2	-17.30	1	22	155.00
eca-miR-485-3p	ENSECAT00000025887.2	-11.30	906	927	147.00
eca-miR-485-3p	ENSECAT00000040344.2	-22.25	251	274	141.00
eca-miR-485-3p	ENSECAT00000049250.1	-16.05	413	434	155.00
eca-miR-485-3p	ENSECAT00000026653.2	-12.07	171	193	143.00
eca-miR-485-3p	ENSECAT00000020133.3	-28.55	366	388	145.00
eca-miR-485-3p	ENSECAT00000016738.3	-15.91	2172	2193	145.00
eca-miR-485-3p	ENSECAT00000057806.1	-17.70	625	646	143.00
eca-miR-485-3p	ENSECAT00000042418.1	-25.16	675	697	140.00
eca-miR-485-3p	ENSECAT00000037572.1	-19.21	749	770	140.00
eca-miR-485-3p	ENSECAT00000036709.2	-18.98	368	389	143.00
eca-miR-485-3p	ENSECAT00000039072.1	-11.28	363	384	140.00
eca-miR-485-3p	ENSECAT00000048795.2	-13.96	130	153	144.00
eca-miR-485-3p	ENSECAT00000063252.1	-10.97	1188	1209	142.00
eca-miR-485-3p	ENSECAT00000063252.1	-10.01	1555	1575	141.00
eca-miR-485-3p	ENSECAT00000005053.2	-17.99	612	633	153.00
eca-miR-485-3p	ENSECAT00000032512.2	-22.58	79	101	142.00
eca-miR-485-3p	ENSECAT00000040392.2	-7.16	1	14	140.00
eca-miR-485-3p	ENSECAT00000026030.2	-12.12	1245	1266	143.00
eca-miR-485-3p	ENSECAT00000062126.1	-11.39	48	69	140.00
eca-miR-485-3p	ENSECAT00000063826.2	-23.16	520	539	140.00
eca-miR-485-3p	ENSECAT00000046121.2	-12.75	124	145	155.00
eca-miR-485-3p	ENSECAT00000023524.3	-26.67	355	377	151.00
eca-miR-485-3p	ENSECAT00000023524.3	-10.16	118	139	141.00
eca-miR-485-3p	ENSECAT00000031363.2	-16.87	441	461	157.00
eca-miR-485-3p	ENSECAT00000063683.2	-14.17	589	610	140.00
eca-miR-485-3p	ENSECAT00000058860.2	-24.31	319	340	155.00
eca-miR-485-3p	ENSECAT00000034443.2	-22.98	2463	2484	148.00
eca-miR-485-3p	ENSECAT00000069963.1	-13.60	1850	1871	146.00
eca-miR-485-3p	ENSECAT00000069963.1	-11.84	1895	1916	143.00
eca-miR-485-3p	ENSECAT00000048866.1	-8.98	172	193	140.00
eca-miR-485-3p	ENSECAT00000050369.1	-21.27	435	456	143.00
eca-miR-485-3p	ENSECAT00000050369.1	-10.06	1037	1058	140.00
eca-miR-485-3p	ENSECAT00000075552.1	-9.57	881	900	142.00
eca-miR-485-3p	ENSECAT00000042226.2	-23.95	32	54	142.00
eca-miR-485-3p	ENSECAT00000037380.1	-9.57	881	900	142.00
eca-miR-485-3p	ENSECAT00000032288.1	-17.02	356	380	154.00
eca-miR-485-3p	ENSECAT00000064880.2	-16.67	191	212	142.00
eca-miR-485-3p	ENSECAT00000025072.3	-10.81	596	617	151.00
eca-miR-485-3p	ENSECAT00000008995.2	-15.47	1536	1556	149.00
eca-miR-485-3p	ENSECAT00000078512.1	-14.54	144	166	148.00
eca-miR-485-3p	ENSECAT00000056345.2	-13.96	130	153	144.00
eca-miR-485-3p	ENSECAT00000002355.3	-9.09	147	167	141.00
eca-miR-485-3p	ENSECAT00000075863.1	-8.72	414	435	140.00
eca-miR-485-3p	ENSECAT00000053066.2	-11.39	48	69	140.00
eca-miR-485-3p	ENSECAT00000011103.2	-14.62	1314	1334	154.00
eca-miR-485-3p	ENSECAT00000011103.2	-11.60	809	830	149.00
eca-miR-485-3p	ENSECAT00000013417.2	-7.16	680	701	141.00
eca-miR-485-3p	ENSECAT00000040917.2	-7.16	1	14	140.00
eca-miR-485-3p	ENSECAT00000022997.3	-21.08	341	365	142.00
eca-miR-485-3p	ENSECAT00000002929.3	-12.66	308	328	149.00
eca-miR-485-3p	ENSECAT00000069891.1	-10.76	676	697	140.00
eca-miR-485-3p	ENSECAT00000075623.1	-20.88	205	227	151.00
eca-miR-485-3p	ENSECAT00000042274.1	-27.39	888	913	144.00
eca-miR-485-3p	ENSECAT00000069914.1	-17.78	154	176	140.00
eca-miR-485-3p	ENSECAT00000013154.3	-18.09	791	813	141.00
eca-miR-485-3p	ENSECAT00000044860.1	-11.21	511	533	146.00
eca-miR-485-3p	ENSECAT00000024377.3	-15.07	504	528	150.00
eca-miR-485-3p	ENSECAT00000007509.2	-18.75	141	163	147.00
eca-miR-485-3p	ENSECAT00000076788.1	-20.75	805	828	145.00
eca-miR-485-3p	ENSECAT00000064831.2	-21.03	777	799	145.00
eca-miR-485-3p	ENSECAT00000011414.3	-20.80	617	638	160.00
eca-miR-485-3p	ENSECAT00000076668.1	-27.92	763	786	142.00
eca-miR-485-3p	ENSECAT00000061119.2	-17.75	518	537	141.00
eca-miR-485-3p	ENSECAT00000050880.2	-13.96	130	153	144.00
eca-miR-485-3p	ENSECAT00000068382.1	-17.69	698	719	141.00
eca-miR-485-3p	ENSECAT00000035902.1	-10.36	781	802	149.00
eca-miR-485-3p	ENSECAT00000036516.2	-9.98	117	138	141.00
eca-miR-485-3p	ENSECAT00000023714.2	-17.26	155	174	141.00
eca-miR-485-3p	ENSECAT00000013776.3	-12.41	454	475	149.00
eca-miR-485-3p	ENSECAT00000038687.2	-14.66	364	385	142.00
eca-miR-485-3p	ENSECAT00000066402.1	-25.72	417	440	142.00
eca-miR-485-3p	ENSECAT00000013656.3	-15.27	557	578	140.00
eca-miR-485-3p	ENSECAT00000010336.2	-14.03	926	945	146.00
eca-miR-485-3p	ENSECAT00000065253.2	-11.45	478	499	150.00
eca-miR-485-3p	ENSECAT00000054724.1	-20.38	685	707	143.00
eca-miR-485-3p	ENSECAT00000016736.2	-9.71	568	589	140.00
eca-miR-485-3p	ENSECAT00000035127.2	-14.08	956	979	149.00
eca-miR-485-3p	ENSECAT00000049942.2	-8.15	2023	2044	140.00
eca-miR-485-3p	ENSECAT00000040893.2	-13.66	451	472	140.00
eca-miR-485-3p	ENSECAT00000027145.3	-8.15	210	231	140.00
eca-miR-485-3p	ENSECAT00000050439.2	-13.64	1427	1448	143.00
eca-miR-485-3p	ENSECAT00000023882.3	-25.80	3930	3951	142.00
eca-miR-485-3p	ENSECAT00000075622.1	-6.59	892	913	140.00
eca-miR-485-3p	ENSECAT00000051182.2	-10.65	555	576	140.00
eca-miR-485-3p	ENSECAT00000043973.1	-11.86	2032	2052	152.00
eca-miR-485-3p	ENSECAT00000021176.3	-17.70	625	646	143.00
eca-miR-485-3p	ENSECAT00000022876.2	-25.72	417	440	142.00
eca-miR-485-3p	ENSECAT00000023762.2	-9.44	578	597	144.00
eca-miR-485-3p	ENSECAT00000050176.2	-11.71	548	571	146.00
eca-miR-485-3p	ENSECAT00000042153.1	-8.38	478	499	140.00
eca-miR-485-3p	ENSECAT00000013847.2	-25.39	92	113	155.00
eca-miR-485-3p	ENSECAT00000031624.2	-7.88	120	142	143.00
eca-miR-485-3p	ENSECAT00000010527.3	-20.81	424	444	150.00
eca-miR-485-3p	ENSECAT00000031504.1	-21.06	620	643	141.00
eca-miR-485-3p	ENSECAT00000012850.2	-19.76	568	590	156.00
eca-miR-485-3p	ENSECAT00000056152.1	-8.85	762	782	146.00
eca-miR-485-3p	ENSECAT00000067255.1	-13.09	927	949	150.00
eca-miR-485-3p	ENSECAT00000059926.2	-22.95	234	256	146.00
eca-miR-485-3p	ENSECAT00000057197.2	-17.82	1594	1615	146.00
eca-miR-485-3p	ENSECAT00000062315.2	-17.99	46	67	150.00
eca-miR-485-3p	ENSECAT00000065515.2	-11.79	1276	1297	140.00
eca-miR-485-3p	ENSECAT00000034752.1	-19.99	3	21	147.00
eca-miR-485-3p	ENSECAT00000056343.2	-10.96	690	711	149.00
eca-miR-485-3p	ENSECAT00000056343.2	-17.02	787	808	140.00
eca-miR-485-3p	ENSECAT00000052450.1	-8.33	1366	1387	143.00
eca-miR-485-3p	ENSECAT00000019121.2	-22.25	251	274	141.00
eca-miR-485-3p	ENSECAT00000019792.3	-24.73	898	920	150.00
eca-miR-485-3p	ENSECAT00000009063.2	-25.56	842	863	140.00
eca-miR-485-3p	ENSECAT00000059160.2	-28.30	217	238	160.00
eca-miR-485-3p	ENSECAT00000049701.1	-27.39	888	913	144.00
eca-miR-485-3p	ENSECAT00000076115.1	-8.33	765	786	150.00
eca-miR-485-3p	ENSECAT00000076115.1	-11.40	1048	1069	142.00
eca-miR-485-3p	ENSECAT00000059040.2	-26.01	177	199	147.00
eca-miR-485-3p	ENSECAT00000072852.1	-15.79	818	839	156.00
eca-miR-485-3p	ENSECAT00000000230.2	-10.62	605	627	143.00
eca-miR-485-3p	ENSECAT00000063823.2	-17.30	1	22	155.00
eca-miR-485-3p	ENSECAT00000033003.1	-17.04	174	195	140.00
eca-miR-485-3p	ENSECAT00000062794.2	-22.58	79	101	142.00
eca-miR-485-3p	ENSECAT00000067637.1	-17.70	625	646	143.00
eca-miR-485-3p	ENSECAT00000053135.2	-19.22	288	308	141.00
eca-miR-485-3p	ENSECAT00000070577.1	-23.50	693	714	140.00
eca-miR-485-3p	ENSECAT00000055959.1	-9.12	278	299	143.00
eca-miR-485-3p	ENSECAT00000073777.1	-8.01	325	346	140.00
eca-miR-485-3p	ENSECAT00000034320.1	-20.97	837	858	141.00
eca-miR-485-3p	ENSECAT00000030114.1	-16.04	1176	1197	149.00
eca-miR-485-3p	ENSECAT00000030114.1	-18.97	82	104	143.00
eca-miR-485-3p	ENSECAT00000030114.1	-18.80	1486	1507	140.00
eca-miR-485-3p	ENSECAT00000077863.1	-21.15	618	639	144.00
eca-miR-485-3p	ENSECAT00000055696.2	-8.54	1	20	140.00
eca-miR-485-3p	ENSECAT00000002735.2	-12.66	308	328	149.00
eca-miR-485-3p	ENSECAT00000015394.2	-15.19	28	50	152.00
eca-miR-485-3p	ENSECAT00000000972.3	-12.52	205	226	152.00
eca-miR-485-3p	ENSECAT00000037951.1	-18.18	682	703	148.00
eca-miR-485-3p	ENSECAT00000053877.2	-29.54	318	340	179.00
eca-miR-485-3p	ENSECAT00000025523.2	-20.41	91	112	143.00
eca-miR-485-3p	ENSECAT00000008632.2	-21.90	428	449	142.00
eca-miR-485-3p	ENSECAT00000057387.2	-27.26	172	193	152.00
eca-miR-485-3p	ENSECAT00000015225.3	-18.10	303	324	143.00
eca-miR-485-3p	ENSECAT00000051634.2	-17.36	76	97	150.00
eca-miR-485-3p	ENSECAT00000052520.2	-12.07	276	297	140.00
eca-miR-485-3p	ENSECAT00000040019.2	-14.17	589	610	140.00
eca-miR-485-3p	ENSECAT00000018282.3	-26.21	115	137	141.00
eca-miR-485-3p	ENSECAT00000047282.2	-18.75	251	272	141.00
eca-miR-485-3p	ENSECAT00000041576.1	-20.67	1492	1513	148.00
eca-miR-485-3p	ENSECAT00000035867.1	-22.00	1505	1526	144.00
eca-miR-485-3p	ENSECAT00000010836.2	-12.95	174	195	142.00
eca-miR-485-3p	ENSECAT00000008288.3	-13.20	76	97	151.00
eca-miR-485-3p	ENSECAT00000075276.1	-20.75	805	828	145.00
eca-miR-485-3p	ENSECAT00000033290.2	-13.64	1427	1448	143.00
eca-miR-485-3p	ENSECAT00000025331.2	-11.21	511	533	146.00
eca-miR-485-3p	ENSECAT00000056581.2	-25.39	2089	2108	148.00
eca-miR-485-3p	ENSECAT00000054018.1	-13.80	854	875	157.00
[truncated: 484,947+ more rows]

## Sheet: BM-MSC
microRNA	mRNA	energy	targetStart	targetEnd	score
eca-miR-98	ENSECAT00000065079.2	-18.84	14	35	146.00
eca-miR-98	ENSECAT00000045140.2	-17.22	30	51	141.00
eca-miR-98	ENSECAT00000032025.2	-13.77	44	66	143.00
eca-miR-98	ENSECAT00000032025.2	-13.50	613	634	140.00
eca-miR-98	ENSECAT00000066931.1	-15.34	289	311	146.00
eca-miR-98	ENSECAT00000022423.3	-16.37	410	430	143.00
eca-miR-98	ENSECAT00000022423.3	-16.62	1787	1809	143.00
eca-miR-98	ENSECAT00000072520.1	-15.66	385	406	163.00
eca-miR-98	ENSECAT00000066539.1	-14.14	171	190	144.00
eca-miR-98	ENSECAT00000015685.2	-17.03	114	135	144.00
eca-miR-98	ENSECAT00000044685.2	-11.77	457	477	145.00
eca-miR-98	ENSECAT00000021274.2	-13.99	1585	1607	151.00
eca-miR-98	ENSECAT00000075600.1	-9.62	548	569	141.00
eca-miR-98	ENSECAT00000048379.1	-16.41	354	375	156.00
eca-miR-98	ENSECAT00000035536.1	-12.24	690	711	147.00
eca-miR-98	ENSECAT00000032193.2	-12.54	172	189	142.00
eca-miR-98	ENSECAT00000011096.3	-15.44	2403	2425	142.00
eca-miR-98	ENSECAT00000026548.3	-21.29	968	989	171.00
eca-miR-98	ENSECAT00000055507.1	-14.49	1190	1211	140.00
eca-miR-98	ENSECAT00000023228.3	-15.91	256	275	149.00
eca-miR-98	ENSECAT00000015205.3	-20.39	653	675	161.00
eca-miR-98	ENSECAT00000020971.2	-17.93	461	482	150.00
eca-miR-98	ENSECAT00000026700.3	-16.12	380	400	141.00
eca-miR-98	ENSECAT00000042562.1	-14.13	77	98	144.00
eca-miR-98	ENSECAT00000023108.2	-10.73	464	485	140.00
eca-miR-98	ENSECAT00000011822.3	-12.78	439	460	141.00
eca-miR-98	ENSECAT00000076262.1	-13.12	129	151	142.00
eca-miR-98	ENSECAT00000032527.1	-11.77	457	477	145.00
eca-miR-98	ENSECAT00000060258.1	-16.49	677	698	145.00
eca-miR-98	ENSECAT00000071753.1	-14.31	561	583	144.00
eca-miR-98	ENSECAT00000044133.2	-15.67	1742	1763	160.00
eca-miR-98	ENSECAT00000044133.2	-21.32	1242	1262	154.00
eca-miR-98	ENSECAT00000045833.2	-18.40	209	230	152.00
eca-miR-98	ENSECAT00000073133.1	-18.50	408	430	159.00
eca-miR-98	ENSECAT00000073133.1	-10.31	123	144	144.00
eca-miR-98	ENSECAT00000071490.1	-13.76	946	967	140.00
eca-miR-98	ENSECAT00000017184.2	-17.85	1	20	142.00
eca-miR-98	ENSECAT00000063889.2	-14.16	243	265	145.00
eca-miR-98	ENSECAT00000022973.3	-18.88	760	781	144.00
eca-miR-98	ENSECAT00000075184.1	-21.37	191	211	158.00
eca-miR-98	ENSECAT00000056632.2	-11.62	233	252	145.00
eca-miR-98	ENSECAT00000047764.2	-12.02	387	406	145.00
eca-miR-98	ENSECAT00000037035.1	-17.15	821	842	152.00
eca-miR-98	ENSECAT00000068741.1	-17.68	119	140	146.00
eca-miR-98	ENSECAT00000034386.2	-15.56	358	379	143.00
eca-miR-98	ENSECAT00000062101.1	-17.50	284	304	141.00
eca-miR-98	ENSECAT00000063801.2	-17.76	802	824	143.00
eca-miR-98	ENSECAT00000007222.3	-11.99	278	298	145.00
eca-miR-98	ENSECAT00000049838.1	-14.23	236	258	141.00
eca-miR-98	ENSECAT00000015061.2	-14.44	491	513	144.00
eca-miR-98	ENSECAT00000051613.2	-14.25	84	104	145.00
eca-miR-98	ENSECAT00000028870.2	-15.35	664	683	145.00
eca-miR-98	ENSECAT00000042441.2	-11.62	233	252	145.00
eca-miR-98	ENSECAT00000060912.1	-14.96	2299	2323	147.00
eca-miR-98	ENSECAT00000056680.2	-16.00	290	312	142.00
eca-miR-98	ENSECAT00000056680.2	-16.81	1003	1022	141.00
eca-miR-98	ENSECAT00000038112.1	-18.00	1339	1360	140.00
eca-miR-98	ENSECAT00000037083.2	-15.19	32	54	140.00
eca-miR-98	ENSECAT00000039397.2	-13.70	467	490	149.00
eca-miR-98	ENSECAT00000023395.2	-11.56	732	753	141.00
eca-miR-98	ENSECAT00000076835.1	-21.38	47	70	157.00
eca-miR-98	ENSECAT00000022661.3	-15.86	4173	4193	141.00
eca-miR-98	ENSECAT00000041866.1	-12.99	411	433	143.00
eca-miR-98	ENSECAT00000077329.1	-11.98	365	386	141.00
eca-miR-98	ENSECAT00000049886.2	-17.88	2002	2023	142.00
eca-miR-98	ENSECAT00000054548.2	-12.38	20	44	145.00
eca-miR-98	ENSECAT00000011597.3	-14.92	154	174	141.00
eca-miR-98	ENSECAT00000003910.3	-14.91	1211	1233	142.00
eca-miR-98	ENSECAT00000066417.1	-13.11	227	248	145.00
eca-miR-98	ENSECAT00000022972.3	-14.43	640	660	146.00
eca-miR-98	ENSECAT00000018906.3	-15.40	437	457	145.00
eca-miR-98	ENSECAT00000075326.1	-19.30	731	751	151.00
eca-miR-98	ENSECAT00000067160.1	-13.45	4	25	140.00
eca-miR-98	ENSECAT00000038854.2	-16.46	990	1011	140.00
eca-miR-98	ENSECAT00000056631.2	-24.81	902	930	155.00
eca-miR-98	ENSECAT00000052466.1	-10.31	698	719	140.00
eca-miR-98	ENSECAT00000010480.3	-14.52	4293	4313	146.00
eca-miR-98	ENSECAT00000034528.2	-16.68	809	831	149.00
eca-miR-98	ENSECAT00000060600.2	-15.99	74	97	151.00
eca-miR-98	ENSECAT00000036028.1	-15.19	705	726	142.00
eca-miR-98	ENSECAT00000059711.2	-15.24	726	750	141.00
eca-miR-98	ENSECAT00000036971.2	-13.27	1906	1927	148.00
eca-miR-98	ENSECAT00000039899.2	-14.86	99	120	148.00
eca-miR-98	ENSECAT00000073180.1	-17.81	91	112	140.00
eca-miR-98	ENSECAT00000023106.2	-13.97	41	63	147.00
eca-miR-98	ENSECAT00000030059.2	-16.80	464	485	148.00
eca-miR-98	ENSECAT00000007915.2	-13.63	2799	2818	140.00
eca-miR-98	ENSECAT00000065579.1	-11.80	914	935	140.00
eca-miR-98	ENSECAT00000069808.1	-19.10	1233	1255	143.00
eca-miR-98	ENSECAT00000069808.1	-16.85	1502	1526	143.00
eca-miR-98	ENSECAT00000012434.3	-14.75	270	290	142.00
eca-miR-98	ENSECAT00000070554.1	-16.66	142	165	147.00
eca-miR-98	ENSECAT00000015634.3	-15.47	403	427	154.00
eca-miR-98	ENSECAT00000038925.2	-15.52	325	346	146.00
eca-miR-98	ENSECAT00000071320.1	-17.17	1587	1605	148.00
eca-miR-98	ENSECAT00000015514.2	-17.74	1980	2001	148.00
eca-miR-98	ENSECAT00000015514.2	-13.02	2671	2692	145.00
eca-miR-98	ENSECAT00000037082.1	-14.56	743	763	150.00
eca-miR-98	ENSECAT00000042200.2	-16.44	590	610	153.00
eca-miR-98	ENSECAT00000022780.3	-16.32	1110	1130	150.00
eca-miR-98	ENSECAT00000043900.1	-13.34	47	69	149.00
eca-miR-98	ENSECAT00000052537.2	-17.05	481	502	143.00
eca-miR-98	ENSECAT00000057987.1	-14.32	1567	1589	142.00
eca-miR-98	ENSECAT00000066919.1	-18.50	408	430	159.00
eca-miR-98	ENSECAT00000066919.1	-10.31	123	144	144.00
eca-miR-98	ENSECAT00000016679.2	-17.02	246	269	151.00
eca-miR-98	ENSECAT00000073099.1	-18.12	54	75	145.00
eca-miR-98	ENSECAT00000045679.1	-18.55	79	100	140.00
eca-miR-98	ENSECAT00000030402.2	-17.48	99	124	143.00
eca-miR-98	ENSECAT00000076451.1	-13.33	1	20	141.00
eca-miR-98	ENSECAT00000034216.2	-15.39	981	1003	158.00
eca-miR-98	ENSECAT00000031567.2	-14.17	169	189	142.00
eca-miR-98	ENSECAT00000063073.2	-20.70	171	191	163.00
eca-miR-98	ENSECAT00000041362.1	-11.48	137	157	141.00
eca-miR-98	ENSECAT00000052585.2	-11.43	79	100	141.00
eca-miR-98	ENSECAT00000006574.3	-15.86	697	719	155.00
eca-miR-98	ENSECAT00000006574.3	-13.34	350	372	154.00
eca-miR-98	ENSECAT00000063527.2	-17.27	193	214	153.00
eca-miR-98	ENSECAT00000035270.1	-14.91	1211	1233	142.00
eca-miR-98	ENSECAT00000055361.2	-14.51	957	979	142.00
eca-miR-98	ENSECAT00000056789.2	-10.73	464	485	140.00
eca-miR-98	ENSECAT00000033650.1	-15.21	523	543	146.00
eca-miR-98	ENSECAT00000000508.3	-14.33	236	256	141.00
eca-miR-98	ENSECAT00000045487.1	-15.46	126	147	148.00
eca-miR-98	ENSECAT00000073202.1	-17.09	12	32	160.00
eca-miR-98	ENSECAT00000007499.3	-12.74	444	465	141.00
eca-miR-98	ENSECAT00000033530.1	-16.16	1710	1730	140.00
eca-miR-98	ENSECAT00000063958.2	-15.83	371	393	163.00
eca-miR-98	ENSECAT00000033961.2	-13.47	134	155	144.00
eca-miR-98	ENSECAT00000009661.3	-19.35	541	562	167.00
eca-miR-98	ENSECAT00000044098.2	-16.61	152	172	142.00
eca-miR-98	ENSECAT00000010430.3	-12.52	708	729	145.00
eca-miR-98	ENSECAT00000075684.1	-16.98	1670	1691	142.00
eca-miR-98	ENSECAT00000075707.1	-21.07	382	402	142.00
eca-miR-98	ENSECAT00000009421.3	-16.61	152	172	142.00
eca-miR-98	ENSECAT00000068969.1	-14.58	788	808	161.00
eca-miR-98	ENSECAT00000077878.1	-13.85	106	127	141.00
eca-miR-98	ENSECAT00000056597.2	-17.43	11	34	151.00
eca-miR-98	ENSECAT00000033066.2	-20.41	123	143	142.00
eca-miR-98	ENSECAT00000049261.2	-13.77	44	66	143.00
eca-miR-98	ENSECAT00000049261.2	-13.50	613	634	140.00
eca-miR-98	ENSECAT00000061332.2	-13.61	131	152	147.00
eca-miR-98	ENSECAT00000053078.1	-15.14	832	853	151.00
eca-miR-98	ENSECAT00000050844.1	-24.29	548	569	161.00
eca-miR-98	ENSECAT00000050844.1	-14.45	603	625	153.00
eca-miR-98	ENSECAT00000051458.2	-16.61	745	766	140.00
eca-miR-98	ENSECAT00000071549.1	-16.10	1479	1499	144.00
eca-miR-98	ENSECAT00000054474.2	-12.55	465	486	147.00
eca-miR-98	ENSECAT00000055360.2	-17.69	141	161	140.00
eca-miR-98	ENSECAT00000061906.2	-14.06	455	476	140.00
eca-miR-98	ENSECAT00000068226.1	-16.66	136	157	154.00
eca-miR-98	ENSECAT00000011666.3	-15.25	100	120	150.00
eca-miR-98	ENSECAT00000011666.3	-16.16	265	287	143.00
eca-miR-98	ENSECAT00000022889.3	-17.26	1184	1205	146.00
eca-miR-98	ENSECAT00000017252.3	-17.52	1104	1126	147.00
eca-miR-98	ENSECAT00000075372.1	-13.11	227	248	145.00
eca-miR-98	ENSECAT00000078572.1	-14.58	788	808	161.00
eca-miR-98	ENSECAT00000058048.1	-14.87	1472	1493	140.00
eca-miR-98	ENSECAT00000038923.1	-11.19	727	748	142.00
eca-miR-98	ENSECAT00000036194.1	-16.52	505	526	163.00
eca-miR-98	ENSECAT00000025035.3	-15.15	104	123	140.00
eca-miR-98	ENSECAT00000011977.2	-18.13	948	969	156.00
eca-miR-98	ENSECAT00000002295.2	-15.91	2429	2449	150.00
eca-miR-98	ENSECAT00000002295.2	-13.74	1434	1455	143.00
eca-miR-98	ENSECAT00000002295.2	-12.90	28	50	142.00
eca-miR-98	ENSECAT00000002295.2	-14.82	1995	2016	140.00
eca-miR-98	ENSECAT00000019183.2	-18.31	102	122	140.00
eca-miR-98	ENSECAT00000019206.3	-13.06	645	666	155.00
eca-miR-98	ENSECAT00000016677.3	-16.18	464	485	144.00
eca-miR-98	ENSECAT00000060254.1	-15.92	2353	2376	147.00
eca-miR-98	ENSECAT00000020766.3	-16.47	606	627	140.00
eca-miR-98	ENSECAT00000054425.1	-13.81	1	21	146.00
eca-miR-98	ENSECAT00000065920.1	-18.88	760	781	144.00
eca-miR-98	ENSECAT00000012503.3	-16.83	578	599	144.00
eca-miR-98	ENSECAT00000062600.2	-21.53	251	274	150.00
eca-miR-98	ENSECAT00000024612.3	-18.30	765	788	158.00
eca-miR-98	ENSECAT00000024612.3	-16.35	877	902	150.00
eca-miR-98	ENSECAT00000045294.1	-17.88	2002	2023	142.00
eca-miR-98	ENSECAT00000009579.3	-19.63	11	32	154.00
eca-miR-98	ENSECAT00000017060.2	-17.08	1928	1951	154.00
eca-miR-98	ENSECAT00000075180.1	-16.55	122	143	153.00
eca-miR-98	ENSECAT00000055742.2	-17.13	1130	1151	152.00
eca-miR-98	ENSECAT00000055742.2	-13.21	417	438	145.00
eca-miR-98	ENSECAT00000015168.2	-12.66	274	295	146.00
eca-miR-98	ENSECAT00000039465.1	-13.32	3812	3833	147.00
eca-miR-98	ENSECAT00000039465.1	-20.21	3488	3509	142.00
eca-miR-98	ENSECAT00000000866.3	-15.58	122	142	146.00
eca-miR-98	ENSECAT00000009731.3	-16.09	1281	1301	142.00
eca-miR-98	ENSECAT00000052463.2	-15.22	299	320	148.00
eca-miR-98	ENSECAT00000046754.1	-12.87	393	414	140.00
eca-miR-98	ENSECAT00000035411.1	-15.99	203	222	140.00
eca-miR-98	ENSECAT00000036025.2	-16.29	505	527	154.00
eca-miR-98	ENSECAT00000012399.3	-12.38	20	44	145.00
eca-miR-98	ENSECAT00000010108.3	-13.98	562	583	144.00
eca-miR-98	ENSECAT00000022194.3	-13.41	278	299	145.00
eca-miR-98	ENSECAT00000017099.2	-12.27	1026	1047	149.00
eca-miR-98	ENSECAT00000017099.2	-16.85	934	955	148.00
eca-miR-98	ENSECAT00000041671.2	-12.97	585	607	146.00
eca-miR-98	ENSECAT00000009076.3	-15.40	1459	1479	145.00
eca-miR-98	ENSECAT00000044871.2	-16.00	290	312	142.00
eca-miR-98	ENSECAT00000044871.2	-16.81	1003	1022	141.00
eca-miR-98	ENSECAT00000040665.2	-14.98	472	493	144.00
eca-miR-98	ENSECAT00000015751.2	-19.78	367	387	154.00
eca-miR-98	ENSECAT00000041279.2	-15.13	51	72	159.00
eca-miR-98	ENSECAT00000019565.3	-13.45	835	856	143.00
eca-miR-98	ENSECAT00000012039.3	-17.15	405	427	151.00
eca-miR-98	ENSECAT00000025848.3	-10.34	15	36	140.00
eca-miR-98	ENSECAT00000017011.2	-19.28	1178	1199	160.00
eca-miR-98	ENSECAT00000017011.2	-15.56	178	201	154.00
eca-miR-98	ENSECAT00000070039.1	-15.60	370	389	149.00
eca-miR-98	ENSECAT00000058598.2	-15.75	51	72	149.00
eca-miR-98	ENSECAT00000066102.1	-19.18	1477	1497	157.00
eca-miR-98	ENSECAT00000035067.2	-15.19	8	29	140.00
eca-miR-98	ENSECAT00000066773.1	-16.64	1189	1208	145.00
eca-miR-98	ENSECAT00000024579.3	-18.78	42	63	146.00
eca-miR-98	ENSECAT00000034213.2	-15.08	212	233	140.00
eca-miR-98	ENSECAT00000011473.3	-14.05	383	404	142.00
eca-miR-98	ENSECAT00000040616.2	-10.73	464	485	140.00
eca-miR-98	ENSECAT00000041502.1	-15.59	73	93	146.00
eca-miR-98	ENSECAT00000007720.2	-16.02	548	568	157.00
eca-miR-98	ENSECAT00000074436.1	-20.73	698	719	162.00
eca-miR-98	ENSECAT00000033878.2	-20.98	950	969	141.00
eca-miR-98	ENSECAT00000057361.2	-11.34	3586	3607	148.00
eca-miR-98	ENSECAT00000008071.3	-18.74	1119	1140	147.00
eca-miR-98	ENSECAT00000036144.1	-16.44	590	610	153.00
eca-miR-98	ENSECAT00000045053.2	-17.77	440	461	141.00
eca-miR-98	ENSECAT00000065958.1	-16.49	677	698	145.00
eca-miR-98	ENSECAT00000065144.2	-15.58	394	415	147.00
eca-miR-98	ENSECAT00000008765.3	-15.37	7	28	140.00
eca-miR-98	ENSECAT00000067458.1	-16.18	313	333	142.00
eca-miR-98	ENSECAT00000027156.2	-14.03	1542	1563	160.00
eca-miR-98	ENSECAT00000027156.2	-20.77	1075	1099	143.00
eca-miR-98	ENSECAT00000063524.2	-15.67	1742	1763	160.00
eca-miR-98	ENSECAT00000063524.2	-21.32	1242	1262	154.00
eca-miR-98	ENSECAT00000009218.3	-12.15	336	357	140.00
eca-miR-98	ENSECAT00000035018.2	-16.73	848	869	144.00
eca-miR-98	ENSECAT00000014984.2	-17.53	192	215	143.00
eca-miR-98	ENSECAT00000051336.1	-15.89	109	130	143.00
eca-miR-98	ENSECAT00000046513.1	-13.03	1447	1466	143.00
eca-miR-98	ENSECAT00000042307.2	-15.32	64	85	140.00
eca-miR-98	ENSECAT00000052916.2	-12.55	465	486	147.00
eca-miR-98	ENSECAT00000018950.3	-13.81	660	681	140.00
eca-miR-98	ENSECAT00000006905.2	-13.09	66	87	143.00
eca-miR-98	ENSECAT00000068775.1	-12.61	927	948	144.00
eca-miR-98	ENSECAT00000070550.1	-14.91	1211	1233	142.00
eca-miR-98	ENSECAT00000055932.2	-13.77	44	66	143.00
eca-miR-98	ENSECAT00000055932.2	-13.50	613	634	140.00
eca-miR-98	ENSECAT00000048564.2	-17.60	925	946	159.00
eca-miR-98	ENSECAT00000077707.1	-13.92	396	417	140.00
eca-miR-98	ENSECAT00000035449.1	-17.77	440	461	141.00
eca-miR-98	ENSECAT00000067769.1	-13.11	227	248	145.00
eca-miR-98	ENSECAT00000026853.2	-21.45	706	726	154.00
eca-miR-98	ENSECAT00000026853.2	-11.77	543	564	147.00
eca-miR-98	ENSECAT00000018830.3	-12.84	75	96	140.00
eca-miR-98	ENSECAT00000004056.2	-15.67	215	236	142.00
eca-miR-98	ENSECAT00000078450.1	-12.10	137	158	140.00
eca-miR-98	ENSECAT00000067649.1	-19.89	103	126	151.00
eca-miR-98	ENSECAT00000061129.1	-15.24	726	750	141.00
eca-miR-98	ENSECAT00000076830.1	-12.55	465	486	147.00
eca-miR-98	ENSECAT00000046010.1	-17.59	1065	1086	145.00
eca-miR-98	ENSECAT00000050913.1	-13.64	849	870	144.00
eca-miR-98	ENSECAT00000010969.2	-16.86	457	479	145.00
eca-miR-98	ENSECAT00000012741.2	-13.92	396	417	140.00
eca-miR-98	ENSECAT00000030246.1	-14.45	779	800	152.00
eca-miR-98	ENSECAT00000019875.2	-15.34	289	311	146.00
eca-miR-98	ENSECAT00000071475.1	-12.30	1998	2022	144.00
eca-miR-98	ENSECAT00000058357.1	-15.84	222	244	141.00
eca-miR-98	ENSECAT00000058357.1	-13.87	257	278	140.00
eca-miR-98	ENSECAT00000009697.3	-13.80	1396	1417	149.00
eca-miR-98	ENSECAT00000009697.3	-11.28	186	205	144.00
eca-miR-98	ENSECAT00000077755.1	-15.91	256	275	149.00
eca-miR-98	ENSECAT00000071235.1	-14.05	383	404	142.00
eca-miR-98	ENSECAT00000075049.1	-17.08	988	1010	150.00
eca-miR-98	ENSECAT00000026924.2	-23.86	1655	1677	163.00
eca-miR-98	ENSECAT00000033877.2	-18.70	1042	1063	145.00
eca-miR-98	ENSECAT00000011352.2	-14.79	243	264	147.00
eca-miR-98	ENSECAT00000060563.1	-13.55	8	30	148.00
eca-miR-98	ENSECAT00000023604.2	-12.20	175	196	143.00
eca-miR-98	ENSECAT00000062877.1	-15.77	226	247	141.00
eca-miR-98	ENSECAT00000064377.1	-16.49	677	698	145.00
eca-miR-98	ENSECAT00000069077.1	-20.00	1048	1068	146.00
eca-miR-98	ENSECAT00000069077.1	-14.51	4153	4174	140.00
eca-miR-98	ENSECAT00000006178.3	-15.24	726	750	141.00
eca-miR-98	ENSECAT00000011926.3	-17.05	481	502	143.00
eca-miR-98	ENSECAT00000049952.1	-14.86	99	120	148.00
eca-miR-98	ENSECAT00000034403.2	-12.47	541	562	151.00
eca-miR-98	ENSECAT00000013977.3	-14.69	1065	1086	141.00
eca-miR-98	ENSECAT00000058308.1	-12.15	336	357	140.00
eca-miR-98	ENSECAT00000055779.1	-18.66	194	215	140.00
eca-miR-98	ENSECAT00000006881.3	-16.41	2060	2082	147.00
eca-miR-98	ENSECAT00000020452.2	-12.76	582	603	140.00
eca-miR-98	ENSECAT00000005061.3	-15.08	161	183	146.00
eca-miR-98	ENSECAT00000078297.1	-14.49	120	140	146.00
eca-miR-98	ENSECAT00000057159.1	-16.25	239	261	155.00
eca-miR-98	ENSECAT00000066068.1	-17.68	119	140	146.00
eca-miR-98	ENSECAT00000034834.1	-15.85	992	1013	147.00
eca-miR-98	ENSECAT00000063020.1	-15.66	956	977	148.00
eca-miR-98	ENSECAT00000072743.1	-12.11	225	246	145.00
eca-miR-98	ENSECAT00000010417.3	-19.30	731	751	151.00
eca-miR-98	ENSECAT00000036214.1	-15.78	123	141	141.00
eca-miR-98	ENSECAT00000070037.1	-17.81	91	112	140.00
eca-miR-98	ENSECAT00000039414.1	-15.29	948	969	156.00
eca-miR-98	ENSECAT00000033708.1	-20.14	86	106	158.00
eca-miR-98	ENSECAT00000056162.2	-12.58	256	280	141.00
eca-miR-98	ENSECAT00000075823.1	-10.76	199	221	154.00
eca-miR-98	ENSECAT00000069028.1	-15.25	100	120	150.00
eca-miR-98	ENSECAT00000069028.1	-16.16	265	287	143.00
eca-miR-98	ENSECAT00000031131.2	-17.90	158	177	152.00
eca-miR-98	ENSECAT00000067408.1	-14.78	357	377	145.00
eca-miR-98	ENSECAT00000048060.2	-15.86	4173	4193	141.00
eca-miR-98	ENSECAT00000025463.3	-10.80	123	144	143.00
eca-miR-98	ENSECAT00000011734.2	-16.55	656	677	140.00
eca-miR-98	ENSECAT00000076988.1	-15.99	1520	1541	143.00
eca-miR-98	ENSECAT00000063331.1	-17.18	84	104	152.00
eca-miR-98	ENSECAT00000011199.2	-15.08	582	601	148.00
eca-miR-98	ENSECAT00000011199.2	-17.66	426	449	142.00
eca-miR-98	ENSECAT00000036382.2	-13.77	44	66	143.00
eca-miR-98	ENSECAT00000036382.2	-13.50	613	634	140.00
eca-miR-98	ENSECAT00000062182.2	-19.79	48	68	145.00
eca-miR-98	ENSECAT00000043000.1	-20.76	4080	4100	149.00
eca-miR-98	ENSECAT00000044428.2	-15.86	697	719	155.00
eca-miR-98	ENSECAT00000044428.2	-13.34	350	372	154.00
eca-miR-98	ENSECAT00000068725.1	-18.31	102	122	140.00
eca-miR-98	ENSECAT00000022717.2	-16.66	136	157	154.00
eca-miR-98	ENSECAT00000023460.3	-12.14	100	119	145.00
eca-miR-98	ENSECAT00000020140.2	-13.07	64	85	144.00
eca-miR-98	ENSECAT00000052460.1	-16.74	2491	2513	143.00
eca-miR-98	ENSECAT00000010082.3	-17.85	521	540	140.00
eca-miR-98	ENSECAT00000026420.2	-13.03	1308	1328	154.00
eca-miR-98	ENSECAT00000026420.2	-15.55	945	968	142.00
eca-miR-98	ENSECAT00000000480.2	-15.56	139	159	142.00
eca-miR-98	ENSECAT00000000503.2	-9.79	785	806	143.00
eca-miR-98	ENSECAT00000007494.2	-16.59	452	471	157.00
eca-miR-98	ENSECAT00000069802.1	-14.91	1211	1233	142.00
eca-miR-98	ENSECAT00000055658.1	-16.00	290	312	142.00
eca-miR-98	ENSECAT00000055658.1	-16.81	1003	1022	141.00
eca-miR-98	ENSECAT00000022765.2	-15.32	218	237	140.00
eca-miR-98	ENSECAT00000015356.3	-14.49	120	140	146.00
eca-miR-98	ENSECAT00000012036.3	-17.05	481	502	143.00
eca-miR-98	ENSECAT00000052379.2	-13.07	64	85	144.00
eca-miR-98	ENSECAT00000043622.1	-12.24	690	711	147.00
eca-miR-98	ENSECAT00000062013.2	-15.05	695	712	142.00
eca-miR-98	ENSECAT00000018987.3	-19.40	676	697	148.00
eca-miR-98	ENSECAT00000031130.1	-20.98	950	969	141.00
eca-miR-98	ENSECAT00000033444.2	-16.64	12	34	145.00
eca-miR-98	ENSECAT00000024576.2	-17.64	135	156	152.00
eca-miR-98	ENSECAT00000052962.1	-14.86	99	120	148.00
eca-miR-98	ENSECAT00000077873.1	-14.58	788	808	161.00
eca-miR-98	ENSECAT00000060824.2	-15.40	505	526	140.00
eca-miR-98	ENSECAT00000033181.2	-18.31	102	122	140.00
eca-miR-98	ENSECAT00000076867.1	-19.09	527	548	140.00
eca-miR-98	ENSECAT00000016290.2	-15.08	74	95	141.00
eca-miR-98	ENSECAT00000062324.2	-17.34	2732	2751	140.00
eca-miR-98	ENSECAT00000032318.2	-19.83	486	508	142.00
eca-miR-98	ENSECAT00000061295.1	-13.76	946	967	140.00
eca-miR-98	ENSECAT00000030675.2	-14.13	77	98	144.00
eca-miR-98	ENSECAT00000035518.1	-16.83	666	688	151.00
eca-miR-98	ENSECAT00000022693.3	-15.21	523	543	146.00
eca-miR-98	ENSECAT00000064495.2	-14.53	143	164	142.00
eca-miR-98	ENSECAT00000077633.1	-15.78	950	971	145.00
eca-miR-98	ENSECAT00000074290.1	-17.15	405	427	151.00
eca-miR-98	ENSECAT00000061989.1	-15.58	393	414	147.00
eca-miR-98	ENSECAT00000037689.1	-16.59	452	471	157.00
eca-miR-98	ENSECAT00000025773.3	-14.28	685	706	143.00
eca-miR-98	ENSECAT00000078798.1	-20.45	187	208	156.00
eca-miR-98	ENSECAT00000024767.2	-16.61	591	612	140.00
eca-miR-98	ENSECAT00000026267.3	-21.60	330	352	155.00
eca-miR-98	ENSECAT00000020833.3	-12.84	333	354	142.00
eca-miR-98	ENSECAT00000027153.3	-13.98	57	79	154.00
eca-miR-98	ENSECAT00000031201.2	-15.59	73	93	146.00
eca-miR-98	ENSECAT00000010104.2	-14.09	570	592	152.00
eca-miR-98	ENSECAT00000017238.3	-10.68	198	219	140.00
eca-miR-98	ENSECAT00000012418.3	-13.33	1	20	141.00
eca-miR-98	ENSECAT00000042281.2	-18.56	505	526	147.00
eca-miR-98	ENSECAT00000046238.1	-12.51	485	506	144.00
eca-miR-98	ENSECAT00000040804.1	-12.35	137	158	141.00
eca-miR-98	ENSECAT00000022070.2	-13.41	278	299	145.00
eca-miR-98	ENSECAT00000011541.2	-17.50	197	218	144.00
eca-miR-98	ENSECAT00000015355.2	-14.46	359	380	144.00
eca-miR-98	ENSECAT00000040541.2	-12.97	585	607	146.00
eca-miR-98	ENSECAT00000052530.2	-12.85	203	224	140.00
eca-miR-98	ENSECAT00000046549.1	-19.09	191	212	147.00
eca-miR-98	ENSECAT00000068412.1	-14.02	1017	1038	154.00
eca-miR-98	ENSECAT00000062706.1	-12.15	336	357	140.00
eca-miR-98	ENSECAT00000013352.3	-16.12	1346	1369	144.00
eca-miR-98	ENSECAT00000065906.1	-16.44	590	610	153.00
eca-miR-98	ENSECAT00000020641.3	-17.64	140	162	146.00
eca-miR-98	ENSECAT00000063057.2	-12.23	70	92	141.00
eca-miR-98	ENSECAT00000039843.2	-20.41	3304	3324	157.00
eca-miR-98	ENSECAT00000057228.2	-15.08	74	95	141.00
eca-miR-98	ENSECAT00000048632.1	-15.05	1179	1199	154.00
eca-miR-98	ENSECAT00000048632.1	-11.88	1150	1169	144.00
eca-miR-98	ENSECAT00000022692.2	-15.86	218	240	149.00
eca-miR-98	ENSECAT00000015306.3	-16.26	2716	2737	141.00
eca-miR-98	ENSECAT00000069194.1	-16.49	677	698	145.00
eca-miR-98	ENSECAT00000076626.1	-19.83	673	695	142.00
eca-miR-98	ENSECAT00000069074.1	-13.41	278	299	145.00
eca-miR-98	ENSECAT00000037840.2	-17.87	13	35	146.00
eca-miR-98	ENSECAT00000060320.2	-18.09	2744	2763	157.00
eca-miR-98	ENSECAT00000075477.1	-12.58	256	280	141.00
eca-miR-98	ENSECAT00000036020.2	-15.58	394	415	147.00
eca-miR-98	ENSECAT00000037328.2	-14.96	2299	2323	147.00
eca-miR-98	ENSECAT00000021326.2	-15.19	197	219	141.00
eca-miR-98	ENSECAT00000055919.2	-17.64	140	162	146.00
eca-miR-98	ENSECAT00000039100.2	-16.80	464	485	148.00
eca-miR-98	ENSECAT00000022883.2	-14.28	20	42	158.00
eca-miR-98	ENSECAT00000071160.1	-12.38	20	44	145.00
eca-miR-98	ENSECAT00000010391.2	-14.87	1472	1493	140.00
eca-miR-98	ENSECAT00000031511.1	-20.35	50	73	154.00
eca-miR-98	ENSECAT00000074240.1	-17.43	11	34	151.00
eca-miR-98	ENSECAT00000060511.2	-18.90	117	138	148.00
eca-miR-98	ENSECAT00000019048.2	-16.52	231	253	143.00
eca-miR-98	ENSECAT00000062011.2	-17.82	1189	1213	143.00
eca-miR-98	ENSECAT00000062011.2	-11.19	929	949	141.00
eca-miR-98	ENSECAT00000014500.3	-21.72	181	203	146.00
eca-miR-98	ENSECAT00000062682.1	-14.36	48	69	141.00
eca-miR-98	ENSECAT00000062682.1	-13.95	68	89	141.00
eca-miR-98	ENSECAT00000048320.1	-12.39	459	478	140.00
eca-miR-98	ENSECAT00000016399.2	-18.34	4	25	156.00
eca-miR-98	ENSECAT00000016399.2	-12.84	31	52	143.00
eca-miR-98	ENSECAT00000013079.3	-17.31	560	579	144.00
eca-miR-98	ENSECAT00000046308.2	-18.49	592	615	143.00
eca-miR-98	ENSECAT00000054147.1	-18.88	760	781	144.00
eca-miR-98	ENSECAT00000013231.3	-13.52	812	833	144.00
eca-miR-98	ENSECAT00000035636.1	-16.03	267	286	151.00
eca-miR-98	ENSECAT00000061436.2	-11.97	256	277	144.00
eca-miR-98	ENSECAT00000077479.1	-15.92	2353	2376	147.00
eca-miR-98	ENSECAT00000042111.1	-14.62	82	103	152.00
eca-miR-98	ENSECAT00000042111.1	-15.63	3641	3662	140.00
eca-miR-98	ENSECAT00000012919.2	-18.63	381	402	143.00
eca-miR-98	ENSECAT00000020400.3	-17.42	1245	1267	152.00
eca-miR-98	ENSECAT00000043396.1	-13.61	404	425	148.00
eca-miR-98	ENSECAT00000037687.1	-14.89	1044	1067	150.00
eca-miR-98	ENSECAT00000067716.1	-12.85	662	685	144.00
eca-miR-98	ENSECAT00000034367.2	-14.55	917	939	146.00
eca-miR-98	ENSECAT00000059278.2	-17.27	193	214	153.00
eca-miR-98	ENSECAT00000051299.1	-12.92	678	700	143.00
eca-miR-98	ENSECAT00000052185.1	-14.28	599	622	151.00
eca-miR-98	ENSECAT00000053885.1	-11.16	1265	1285	142.00
eca-miR-98	ENSECAT00000053885.1	-14.99	1799	1820	140.00
eca-miR-98	ENSECAT00000013422.3	-16.79	294	315	151.00
eca-miR-98	ENSECAT00000072156.1	-16.85	166	187	142.00
eca-miR-98	ENSECAT00000010916.2	-18.10	526	548	160.00
eca-miR-98	ENSECAT00000012273.3	-11.86	336	358	142.00
eca-miR-98	ENSECAT00000067190.1	-14.79	294	313	141.00
eca-miR-98	ENSECAT00000039913.2	-14.06	455	476	140.00
eca-miR-98	ENSECAT00000057418.2	-18.44	2330	2353	143.00
eca-miR-98	ENSECAT00000068890.1	-16.44	590	610	153.00
eca-miR-98	ENSECAT00000014587.2	-13.61	199	220	148.00
eca-miR-98	ENSECAT00000070393.1	-14.14	171	190	144.00
eca-miR-98	ENSECAT00000025411.3	-18.84	14	35	146.00
eca-miR-98	ENSECAT00000018002.3	-14.28	599	622	151.00
eca-miR-98	ENSECAT00000033250.2	-16.34	622	643	140.00
eca-miR-98	ENSECAT00000052911.2	-15.08	2636	2657	147.00
eca-miR-98	ENSECAT00000077822.1	-15.19	705	726	142.00
eca-miR-98	ENSECAT00000007099.2	-17.87	13	35	146.00
eca-miR-98	ENSECAT00000035444.2	-14.16	1455	1476	144.00
eca-miR-98	ENSECAT00000020056.3	-15.05	157	178	145.00
eca-miR-98	ENSECAT00000012033.3	-12.52	120	141	145.00
eca-miR-98	ENSECAT00000000659.2	-10.83	628	649	140.00
eca-miR-98	ENSECAT00000030481.1	-15.46	126	147	148.00
eca-miR-98	ENSECAT00000056029.1	-12.74	444	465	141.00
eca-miR-98	ENSECAT00000016813.3	-15.61	498	519	140.00
eca-miR-98	ENSECAT00000032675.2	-15.58	393	414	147.00
eca-miR-98	ENSECAT00000001305.2	-12.23	544	565	145.00
eca-miR-98	ENSECAT00000053693.1	-15.95	254	278	142.00
eca-miR-98	ENSECAT00000007682.2	-18.66	194	215	140.00
eca-miR-98	ENSECAT00000067261.1	-11.17	710	731	142.00
eca-miR-98	ENSECAT00000067261.1	-11.71	882	903	140.00
eca-miR-98	ENSECAT00000043538.2	-15.29	6	27	145.00
eca-miR-98	ENSECAT00000069335.1	-12.55	465	486	147.00
eca-miR-98	ENSECAT00000039186.1	-16.46	132	154	155.00
eca-miR-98	ENSECAT00000069215.1	-18.88	760	781	144.00
eca-miR-98	ENSECAT00000072418.1	-17.42	5373	5398	142.00
eca-miR-98	ENSECAT00000078795.1	-12.44	818	839	140.00
eca-miR-98	ENSECAT00000050564.2	-17.77	440	461	141.00
eca-miR-98	ENSECAT00000013421.3	-15.01	340	365	143.00
eca-miR-98	ENSECAT00000042149.2	-19.21	214	234	142.00
eca-miR-98	ENSECAT00000067332.1	-19.96	2050	2072	140.00
eca-miR-98	ENSECAT00000067212.1	-15.99	97	118	157.00
eca-miR-98	ENSECAT00000063677.1	-17.31	358	377	144.00
eca-miR-98	ENSECAT00000025689.2	-17.76	791	814	140.00
eca-miR-98	ENSECAT00000012032.2	-14.33	1347	1370	152.00
eca-miR-98	ENSECAT00000037757.2	-17.37	62	82	143.00
eca-miR-98	ENSECAT00000060117.1	-20.30	139	159	146.00
eca-miR-98	ENSECAT00000056699.1	-15.70	187	207	141.00
eca-miR-98	ENSECAT00000015783.3	-16.43	323	343	145.00
eca-miR-98	ENSECAT00000057585.2	-15.91	256	275	149.00
eca-miR-98	ENSECAT00000067380.1	-15.90	145	167	147.00
eca-miR-98	ENSECAT00000067380.1	-20.00	1223	1243	146.00
eca-miR-98	ENSECAT00000067380.1	-14.51	4328	4349	140.00
eca-miR-98	ENSECAT00000046306.1	-11.73	1879	1900	140.00
eca-miR-98	ENSECAT00000072106.1	-18.74	1119	1140	147.00
eca-miR-98	ENSECAT00000005789.3	-12.76	503	525	143.00
eca-miR-98	ENSECAT00000051009.2	-10.31	238	259	140.00
eca-miR-98	ENSECAT00000010723.2	-14.30	293	317	142.00
eca-miR-98	ENSECAT00000011337.3	-16.90	385	410	148.00
eca-miR-98	ENSECAT00000059659.1	-22.44	523	545	151.00
eca-miR-98	ENSECAT00000059659.1	-16.72	593	614	148.00
eca-miR-98	ENSECAT00000014537.3	-15.67	1742	1763	160.00
eca-miR-98	ENSECAT00000014537.3	-21.32	1242	1262	154.00
eca-miR-98	ENSECAT00000057919.2	-13.33	1	20	141.00
eca-miR-98	ENSECAT00000043417.2	-18.11	425	446	158.00
eca-miR-98	ENSECAT00000016588.3	-11.82	142	163	140.00
eca-miR-98	ENSECAT00000010068.3	-22.55	603	624	148.00
eca-miR-98	ENSECAT00000018088.2	-16.00	111	130	148.00
eca-miR-98	ENSECAT00000018088.2	-10.31	407	428	140.00
eca-miR-98	ENSECAT00000058662.1	-16.50	673	694	164.00
eca-miR-98	ENSECAT00000011648.3	-16.10	1565	1585	144.00
eca-miR-98	ENSECAT00000015734.2	-13.23	1	16	148.00
eca-miR-98	ENSECAT00000052757.1	-15.84	222	244	141.00
eca-miR-98	ENSECAT00000052757.1	-13.87	257	278	140.00
eca-miR-98	ENSECAT00000016500.2	-14.42	530	551	140.00
eca-miR-98	ENSECAT00000014465.2	-16.28	200	222	141.00
eca-miR-98	ENSECAT00000055653.2	-15.58	708	729	140.00
eca-miR-98	ENSECAT00000022760.2	-15.45	85	106	144.00
eca-miR-98	ENSECAT00000067905.1	-16.05	687	708	150.00
eca-miR-98	ENSECAT00000053403.2	-15.59	73	93	146.00
eca-miR-98	ENSECAT00000066876.1	-17.82	1400	1424	155.00
eca-miR-98	ENSECAT00000066876.1	-13.86	947	968	144.00
eca-miR-98	ENSECAT00000066876.1	-15.40	1140	1162	143.00
eca-miR-98	ENSECAT00000046808.1	-17.43	557	579	140.00
eca-miR-98	ENSECAT00000022640.2	-11.83	1386	1407	144.00
eca-miR-98	ENSECAT00000070845.1	-16.19	416	437	160.00
eca-miR-98	ENSECAT00000010019.3	-21.53	251	274	150.00
eca-miR-98	ENSECAT00000000417.3	-16.63	359	380	148.00
eca-miR-98	ENSECAT00000071196.1	-15.39	981	1003	158.00
eca-miR-98	ENSECAT00000055150.1	-12.76	28	49	144.00
eca-miR-98	ENSECAT00000068016.1	-15.23	28	51	141.00
eca-miR-98	ENSECAT00000032290.2	-19.62	397	417	166.00
eca-miR-98	ENSECAT00000051951.1	-15.14	267	288	150.00
eca-miR-98	ENSECAT00000051951.1	-12.83	928	949	140.00
eca-miR-98	ENSECAT00000006554.2	-12.38	714	735	140.00
eca-miR-98	ENSECAT00000034627.1	-11.16	422	443	144.00
eca-miR-98	ENSECAT00000034627.1	-12.24	458	478	142.00
eca-miR-98	ENSECAT00000051559.1	-22.08	248	270	149.00
eca-miR-98	ENSECAT00000012102.3	-19.56	295	319	150.00
eca-miR-98	ENSECAT00000067690.1	-21.65	917	938	141.00
eca-miR-98	ENSECAT00000017616.2	-10.87	474	495	140.00
eca-miR-98	ENSECAT00000008748.2	-17.07	1	16	159.00
eca-miR-98	ENSECAT00000008748.2	-14.60	241	262	143.00
eca-miR-98	ENSECAT00000051711.1	-15.23	2246	2264	144.00
eca-miR-98	ENSECAT00000064370.2	-16.89	456	479	146.00
eca-miR-98	ENSECAT00000052325.2	-17.65	60	81	140.00
eca-miR-98	ENSECAT00000034364.1	-13.80	4121	4145	153.00
eca-miR-98	ENSECAT00000063507.1	-19.74	93	114	156.00
eca-miR-98	ENSECAT00000069884.1	-13.12	129	151	142.00
eca-miR-98	ENSECAT00000075473.1	-15.35	1223	1244	144.00
eca-miR-98	ENSECAT00000069764.1	-15.19	705	726	142.00
eca-miR-98	ENSECAT00000038330.2	-16.03	374	395	147.00
eca-miR-98	ENSECAT00000033238.1	-13.05	364	387	148.00
eca-miR-98	ENSECAT00000056921.1	-17.76	1657	1679	150.00
eca-miR-98	ENSECAT00000026956.3	-15.10	54	75	144.00
eca-miR-98	ENSECAT00000004159.2	-16.63	546	570	158.00
eca-miR-98	ENSECAT00000034818.2	-13.77	44	66	143.00
eca-miR-98	ENSECAT00000034818.2	-13.50	613	634	140.00
eca-miR-98	ENSECAT00000031475.2	-16.41	2060	2082	147.00
eca-miR-98	ENSECAT00000072727.1	-17.50	197	218	144.00
eca-miR-98	ENSECAT00000015078.3	-17.50	897	918	158.00
eca-miR-98	ENSECAT00000072607.1	-12.35	137	158	141.00
eca-miR-98	ENSECAT00000072464.1	-18.59	276	297	145.00
eca-miR-98	ENSECAT00000001542.3	-14.94	1458	1478	152.00
eca-miR-98	ENSECAT00000073350.1	-15.58	394	415	147.00
eca-miR-98	ENSECAT00000020747.2	-13.76	946	967	140.00
eca-miR-98	ENSECAT00000061935.1	-20.00	1048	1068	146.00
eca-miR-98	ENSECAT00000061935.1	-14.51	4153	4174	140.00
eca-miR-98	ENSECAT00000052253.2	-15.58	167	189	146.00
eca-miR-98	ENSECAT00000034292.1	-15.15	76	97	141.00
eca-miR-98	ENSECAT00000038249.2	-17.27	356	377	140.00
eca-miR-98	ENSECAT00000078864.1	-13.64	442	463	152.00
eca-miR-98	ENSECAT00000031786.2	-19.09	527	548	140.00
eca-miR-98	ENSECAT00000037492.1	-17.45	1021	1043	151.00
eca-miR-98	ENSECAT00000037492.1	-18.33	912	932	145.00
eca-miR-98	ENSECAT00000076158.1	-16.44	590	610	153.00
eca-miR-98	ENSECAT00000010961.3	-18.25	1223	1243	154.00
eca-miR-98	ENSECAT00000014104.2	-12.75	223	243	141.00
eca-miR-98	ENSECAT00000077044.1	-17.50	897	918	158.00
eca-miR-98	ENSECAT00000066492.1	-18.16	818	844	143.00
eca-miR-98	ENSECAT00000071610.1	-14.22	252	273	147.00
eca-miR-98	ENSECAT00000016418.3	-12.65	89	111	142.00
eca-miR-98	ENSECAT00000000416.3	-16.74	2491	2513	143.00
eca-miR-98	ENSECAT00000073924.1	-15.25	100	120	150.00
eca-miR-98	ENSECAT00000073924.1	-16.16	265	287	143.00
eca-miR-98	ENSECAT00000070581.1	-12.68	2068	2088	154.00
eca-miR-98	ENSECAT00000072081.1	-16.09	1281	1301	142.00
eca-miR-98	ENSECAT00000000273.3	-14.15	68	89	148.00
eca-miR-98	ENSECAT00000000273.3	-13.18	113	134	140.00
eca-miR-98	ENSECAT00000024570.3	-25.45	553	577	159.00
eca-miR-98	ENSECAT00000068686.1	-13.81	534	555	148.00
eca-miR-98	ENSECAT00000068686.1	-11.95	87	108	141.00
eca-miR-98	ENSECAT00000022950.2	-12.26	704	726	155.00
eca-miR-98	ENSECAT00000008173.3	-13.07	64	85	144.00
eca-miR-98	ENSECAT00000021130.3	-13.43	440	462	158.00
eca-miR-98	ENSECAT00000005667.2	-18.00	1339	1360	140.00
eca-miR-98	ENSECAT00000063746.2	-17.52	1104	1126	147.00
eca-miR-98	ENSECAT00000040335.1	-15.80	1324	1345	160.00
eca-miR-98	ENSECAT00000016035.2	-19.15	596	617	156.00
eca-miR-98	ENSECAT00000010329.2	-10.23	35	57	146.00
eca-miR-98	ENSECAT00000070892.1	-15.67	1742	1763	160.00
eca-miR-98	ENSECAT00000070892.1	-21.32	1242	1262	154.00
eca-miR-98	ENSECAT00000067712.1	-13.45	4	25	140.00
eca-miR-98	ENSECAT00000050681.1	-17.45	1021	1043	151.00
eca-miR-98	ENSECAT00000050681.1	-18.33	912	932	145.00
eca-miR-98	ENSECAT00000048115.2	-20.98	950	969	141.00
eca-miR-98	ENSECAT00000069883.1	-14.58	788	808	161.00
eca-miR-98	ENSECAT00000000464.2	-16.29	315	336	143.00
eca-miR-98	ENSECAT00000068063.1	-19.09	527	548	140.00
eca-miR-98	ENSECAT00000059848.2	-15.88	859	884	146.00
eca-miR-98	ENSECAT00000034794.2	-14.06	455	476	140.00
eca-miR-98	ENSECAT00000018397.2	-10.31	272	293	147.00
eca-miR-98	ENSECAT00000066180.1	-12.96	135	156	147.00
eca-miR-98	ENSECAT00000046926.1	-16.00	111	130	148.00
eca-miR-98	ENSECAT00000046926.1	-10.31	407	428	140.00
eca-miR-98	ENSECAT00000007095.3	-14.56	384	404	141.00
eca-miR-98	ENSECAT00000025686.2	-15.35	530	548	146.00
eca-miR-98	ENSECAT00000036054.2	-18.84	14	35	146.00
eca-miR-98	ENSECAT00000028909.2	-14.70	2267	2291	146.00
eca-miR-98	ENSECAT00000008675.2	-15.30	2556	2576	159.00
eca-miR-98	ENSECAT00000008675.2	-15.62	2878	2900	155.00
eca-miR-98	ENSECAT00000013217.3	-15.19	32	54	140.00
eca-miR-98	ENSECAT00000066491.1	-19.65	146	167	140.00
eca-miR-98	ENSECAT00000043917.2	-16.57	121	144	143.00
eca-miR-98	ENSECAT00000039685.2	-13.24	1227	1255	146.00
eca-miR-98	ENSECAT00000045274.2	-19.05	3590	3611	153.00
eca-miR-98	ENSECAT00000031545.1	-17.52	1368	1390	151.00
eca-miR-98	ENSECAT00000031545.1	-16.60	1167	1186	144.00
eca-miR-98	ENSECAT00000031545.1	-14.32	1791	1811	141.00
eca-miR-98	ENSECAT00000074274.1	-18.09	2744	2763	157.00
eca-miR-98	ENSECAT00000008866.3	-16.80	464	485	148.00
eca-miR-98	ENSECAT00000015300.3	-11.64	1	11	141.00
eca-miR-98	ENSECAT00000022317.3	-16.87	3452	3475	143.00
eca-miR-98	ENSECAT00000061862.2	-12.55	465	486	147.00
eca-miR-98	ENSECAT00000048114.2	-16.09	814	838	140.00
eca-miR-98	ENSECAT00000021560.3	-15.77	407	428	141.00
eca-miR-98	ENSECAT00000076228.1	-13.25	962	983	148.00
eca-miR-98	ENSECAT00000032622.2	-15.68	938	960	147.00
eca-miR-98	ENSECAT00000044731.1	-14.13	1234	1255	147.00
eca-miR-98	ENSECAT00000070531.1	-13.81	839	861	143.00
eca-miR-98	ENSECAT00000073459.1	-17.72	669	691	151.00
eca-miR-98	ENSECAT00000076931.1	-17.68	119	140	146.00
eca-miR-98	ENSECAT00000063002.1	-16.31	378	399	155.00
eca-miR-98	ENSECAT00000043605.1	-15.34	965	986	147.00
eca-miR-98	ENSECAT00000043605.1	-15.67	323	344	140.00
eca-miR-98	ENSECAT00000046782.2	-13.81	839	861	143.00
eca-miR-98	ENSECAT00000019305.3	-12.97	585	607	146.00
eca-miR-98	ENSECAT00000078039.1	-17.59	1065	1086	145.00
eca-miR-98	ENSECAT00000056144.2	-15.87	246	267	149.00
eca-miR-98	ENSECAT00000075805.1	-15.83	706	727	142.00
eca-miR-98	ENSECAT00000075805.1	-17.99	49	70	140.00
eca-miR-98	ENSECAT00000048042.1	-15.91	563	583	140.00
eca-miR-98	ENSECAT00000059224.2	-16.61	152	172	142.00
eca-miR-98	ENSECAT00000038127.1	-17.24	62	83	140.00
eca-miR-98	ENSECAT00000023011.3	-15.23	28	51	141.00
eca-miR-98	ENSECAT00000026211.2	-17.65	566	588	140.00
eca-miR-98	ENSECAT00000026882.3	-20.41	123	143	142.00
eca-miR-98	ENSECAT00000013647.2	-12.81	979	999	144.00
eca-miR-98	ENSECAT00000069450.1	-14.33	236	256	141.00
eca-miR-98	ENSECAT00000020122.3	-14.03	144	164	146.00
eca-miR-98	ENSECAT00000065938.1	-17.69	141	161	140.00
eca-miR-98	ENSECAT00000057915.1	-16.81	32	54	141.00
eca-miR-98	ENSECAT00000032589.1	-18.85	1670	1691	140.00
eca-miR-98	ENSECAT00000058801.1	-15.80	728	748	145.00
eca-miR-98	ENSECAT00000058801.1	-14.63	883	904	140.00
eca-miR-98	ENSECAT00000036818.1	-17.52	1537	1558	146.00
eca-miR-98	ENSECAT00000036818.1	-11.12	1712	1732	142.00
eca-miR-98	ENSECAT00000036818.1	-10.99	1687	1708	141.00
eca-miR-98	ENSECAT00000010064.2	-19.38	567	589	155.00
eca-miR-98	ENSECAT00000073027.1	-14.49	120	140	146.00
eca-miR-98	ENSECAT00000002919.3	-14.76	186	207	144.00
eca-miR-98	ENSECAT00000066704.1	-19.81	1504	1524	154.00
eca-miR-98	ENSECAT00000066704.1	-18.88	2797	2819	146.00
eca-miR-98	ENSECAT00000066704.1	-14.63	2397	2419	143.00
eca-miR-98	ENSECAT00000007476.2	-12.22	7220	7244	149.00
eca-miR-98	ENSECAT00000009749.3	-14.11	267	288	140.00
eca-miR-98	ENSECAT00000050167.2	-15.19	197	219	141.00
eca-miR-98	ENSECAT00000073850.1	-14.43	640	660	146.00
eca-miR-98	ENSECAT00000075350.1	-13.13	4406	4427	143.00
eca-miR-98	ENSECAT00000038749.1	-15.98	319	340	148.00
eca-miR-98	ENSECAT00000017924.2	-13.90	43	60	150.00
eca-miR-98	ENSECAT00000011404.3	-14.58	788	808	161.00
eca-miR-98	ENSECAT00000050990.2	-12.95	655	678	148.00
eca-miR-98	ENSECAT00000050990.2	-12.01	576	599	147.00
eca-miR-98	ENSECAT00000025827.3	-15.35	1223	1244	144.00
eca-miR-98	ENSECAT00000018418.2	-17.79	244	267	147.00
eca-miR-98	ENSECAT00000067629.1	-15.91	256	275	149.00
eca-miR-98	ENSECAT00000052098.2	-18.40	209	230	152.00
eca-miR-98	ENSECAT00000078310.1	-16.41	713	734	144.00
eca-miR-98	ENSECAT00000078310.1	-15.53	670	692	142.00
eca-miR-98	ENSECAT00000046389.2	-13.31	154	175	141.00
eca-miR-98	ENSECAT00000053007.2	-12.24	690	711	147.00
eca-miR-98	ENSECAT00000030083.2	-20.14	1021	1043	147.00
eca-miR-98	ENSECAT00000016535.2	-18.38	72	93	149.00
eca-miR-98	ENSECAT00000059080.1	-13.76	946	967	140.00
eca-miR-98	ENSECAT00000021118.3	-13.15	505	527	143.00
eca-miR-98	ENSECAT00000068826.1	-15.91	256	275	149.00
eca-miR-98	ENSECAT00000048592.1	-17.97	127	147	149.00
eca-miR-98	ENSECAT00000054954.1	-14.85	364	386	151.00
eca-miR-98	ENSECAT00000054954.1	-15.25	3	24	143.00
eca-miR-98	ENSECAT00000070186.1	-13.74	747	768	147.00
eca-miR-98	ENSECAT00000062163.2	-21.82	956	977	148.00
eca-miR-98	ENSECAT00000069297.1	-17.36	89	111	143.00
eca-miR-98	ENSECAT00000010326.2	-12.44	818	839	140.00
eca-miR-98	ENSECAT00000012497.2	-17.81	91	112	140.00
eca-miR-98	ENSECAT00000033617.1	-16.96	208	228	146.00
eca-miR-98	ENSECAT00000034503.2	-13.12	129	151	142.00
eca-miR-98	ENSECAT00000008744.3	-15.37	7	28	140.00
eca-miR-98	ENSECAT00000050429.1	-14.57	799	822	146.00
eca-miR-98	ENSECAT00000056765.2	-15.41	626	645	150.00
eca-miR-98	ENSECAT00000078397.1	-16.66	136	157	154.00
eca-miR-98	ENSECAT00000006861.2	-19.09	191	212	147.00
eca-miR-98	ENSECAT00000057531.1	-18.12	658	680	146.00
eca-miR-98	ENSECAT00000042957.1	-12.38	180	202	143.00
eca-miR-98	ENSECAT00000067054.1	-17.72	669	691	151.00
eca-miR-98	ENSECAT00000071143.1	-16.10	1448	1468	144.00
eca-miR-98	ENSECAT00000058025.1	-16.44	94	115	146.00
eca-miR-98	ENSECAT00000011403.3	-15.00	249	270	144.00
eca-miR-98	ENSECAT00000043723.2	-18.91	143	167	141.00
eca-miR-98	ENSECAT00000032108.2	-15.95	254	278	142.00
eca-miR-98	ENSECAT00000057019.2	-17.87	13	35	146.00
eca-miR-98	ENSECAT00000019280.3	-17.60	183	204	153.00
eca-miR-98	ENSECAT00000035979.2	-15.85	481	502	141.00
eca-miR-98	ENSECAT00000053797.2	-13.98	562	583	144.00
eca-miR-98	ENSECAT00000008001.2	-13.99	1445	1466	141.00
eca-miR-98	ENSECAT00000049860.1	-16.41	2060	2082	147.00
eca-miR-98	ENSECAT00000078860.1	-15.85	342	366	142.00
eca-miR-98	ENSECAT00000071191.1	-18.50	341	361	145.00
eca-miR-98	ENSECAT00000023560.3	-19.09	527	548	140.00
eca-miR-98	ENSECAT00000012759.2	-13.85	298	318	141.00
eca-miR-98	ENSECAT00000051674.2	-20.14	1021	1043	147.00
eca-miR-98	ENSECAT00000072379.1	-15.00	249	270	144.00
eca-miR-98	ENSECAT00000040331.2	-13.77	44	66	143.00
eca-miR-98	ENSECAT00000040331.2	-13.50	613	634	140.00
eca-miR-98	ENSECAT00000036122.1	-16.29	427	447	148.00
eca-miR-98	ENSECAT00000070759.1	-15.30	1163	1183	159.00
eca-miR-98	ENSECAT00000070759.1	-15.62	1485	1507	155.00
eca-miR-98	ENSECAT00000053054.1	-15.86	4173	4193	141.00
eca-miR-98	ENSECAT00000040882.1	-25.00	3783	3804	140.00
eca-miR-98	ENSECAT00000020814.2	-13.03	209	230	140.00
eca-miR-98	ENSECAT00000036673.2	-10.31	1	13	140.00
eca-miR-98	ENSECAT00000078539.1	-17.50	197	218	144.00
eca-miR-98	ENSECAT00000073719.1	-21.12	632	654	150.00
eca-miR-98	ENSECAT00000038867.1	-17.15	652	676	158.00
eca-miR-98	ENSECAT00000073576.1	-15.87	347	368	149.00
eca-miR-98	ENSECAT00000069367.1	-15.76	1450	1470	143.00
eca-miR-98	ENSECAT00000029065.3	-15.08	582	601	148.00
eca-miR-98	ENSECAT00000029065.3	-17.66	426	449	142.00
eca-miR-98	ENSECAT00000039633.2	-17.77	213	238	140.00
eca-miR-98	ENSECAT00000032084.1	-12.38	180	202	143.00
eca-miR-98	ENSECAT00000030607.2	-15.37	7	28	140.00
eca-miR-98	ENSECAT00000044193.1	-19.09	191	212	147.00
eca-miR-98	ENSECAT00000058575.1	-22.08	248	270	149.00
eca-miR-98	ENSECAT00000077422.1	-13.11	227	248	145.00
eca-miR-98	ENSECAT00000070687.1	-15.99	97	118	157.00
eca-miR-98	ENSECAT00000075802.1	-14.33	236	256	141.00
eca-miR-98	ENSECAT00000053005.2	-17.64	488	508	146.00
eca-miR-98	ENSECAT00000005079.3	-11.26	42	63	148.00
eca-miR-98	ENSECAT00000063430.1	-17.68	295	315	153.00
eca-miR-98	ENSECAT00000056692.1	-21.36	124	145	151.00
eca-miR-98	ENSECAT00000040570.1	-14.44	718	741	142.00
eca-miR-98	ENSECAT00000019613.3	-18.40	209	230	152.00
eca-miR-98	ENSECAT00000029136.3	-17.47	780	800	148.00
eca-miR-98	ENSECAT00000054952.2	-16.61	152	172	142.00
eca-miR-98	ENSECAT00000040450.1	-17.22	30	51	141.00
eca-miR-98	ENSECAT00000044407.1	-15.58	263	284	147.00
eca-miR-98	ENSECAT00000048198.1	-15.41	626	645	150.00
eca-miR-98	ENSECAT00000058766.1	-18.12	583	605	146.00
eca-miR-98	ENSECAT00000075698.1	-16.36	438	459	146.00
eca-miR-98	ENSECAT00000032035.1	-19.67	1366	1387	148.00
eca-miR-98	ENSECAT00000048350.1	-14.51	1680	1701	148.00
eca-miR-98	ENSECAT00000043530.1	-22.08	248	270	149.00
eca-miR-98	ENSECAT00000035092.2	-15.01	340	365	143.00
eca-miR-98	ENSECAT00000039992.2	-17.36	109	129	158.00
eca-miR-98	ENSECAT00000033472.2	-17.77	440	461	141.00
eca-miR-98	ENSECAT00000042381.1	-16.02	155	177	147.00
eca-miR-98	ENSECAT00000013261.3	-15.80	728	748	145.00
eca-miR-98	ENSECAT00000013261.3	-14.63	883	904	140.00
eca-miR-98	ENSECAT00000064786.1	-15.34	289	311	146.00
eca-miR-98	ENSECAT00000064809.1	-15.39	981	1003	158.00
eca-miR-98	ENSECAT00000068872.1	-22.08	248	270	149.00
eca-miR-98	ENSECAT00000000067.3	-17.08	509	530	144.00
eca-miR-98	ENSECAT00000076104.1	-11.98	161	184	143.00
eca-miR-98	ENSECAT00000022744.3	-12.38	20	44	145.00
eca-miR-98	ENSECAT00000018535.3	-12.56	309	330	140.00
eca-miR-98	ENSECAT00000076655.1	-15.39	981	1003	158.00
eca-miR-98	ENSECAT00000004847.3	-16.89	158	181	142.00
eca-miR-98	ENSECAT00000010372.2	-13.81	534	555	148.00
eca-miR-98	ENSECAT00000010372.2	-11.95	87	108	141.00
eca-miR-98	ENSECAT00000054760.1	-17.77	502	523	141.00
eca-miR-98	ENSECAT00000045101.1	-19.83	486	508	142.00
eca-miR-98	ENSECAT00000066597.1	-16.67	70	91	169.00
eca-miR-98	ENSECAT00000066597.1	-16.39	239	258	156.00
eca-miR-98	ENSECAT00000041709.1	-13.92	581	602	141.00
eca-miR-98	ENSECAT00000044072.1	-16.85	66	85	153.00
eca-miR-98	ENSECAT00000036743.2	-17.26	1184	1205	146.00
eca-miR-98	ENSECAT00000056020.2	-13.80	1091	1112	141.00
eca-miR-98	ENSECAT00000033423.1	-23.26	492	514	163.00
eca-miR-98	ENSECAT00000033423.1	-16.75	1085	1105	142.00
eca-miR-98	ENSECAT00000008550.2	-24.20	780	802	159.00
eca-miR-98	ENSECAT00000023549.3	-13.38	445	464	141.00
eca-miR-98	ENSECAT00000025321.3	-18.23	266	287	156.00
eca-miR-98	ENSECAT00000046026.2	-20.98	1376	1395	141.00
eca-miR-98	ENSECAT00000044383.1	-17.07	1	16	159.00
eca-miR-98	ENSECAT00000044383.1	-14.60	241	262	143.00
eca-miR-98	ENSECAT00000017577.3	-16.41	354	375	156.00
eca-miR-98	ENSECAT00000059651.1	-15.01	1507	1528	141.00
eca-miR-98	ENSECAT00000052166.2	-14.92	349	371	150.00
eca-miR-98	ENSECAT00000055325.1	-14.55	682	706	145.00
eca-miR-98	ENSECAT00000018223.3	-13.26	863	883	149.00
eca-miR-98	ENSECAT00000039991.2	-19.41	99	121	144.00
eca-miR-98	ENSECAT00000060699.2	-18.20	253	272	149.00
eca-miR-98	ENSECAT00000038314.1	-15.82	550	571	148.00
eca-miR-98	ENSECAT00000063085.1	-13.13	4406	4427	143.00
eca-miR-98	ENSECAT00000057376.1	-18.11	425	446	158.00
eca-miR-98	ENSECAT00000066285.1	-11.83	1707	1728	143.00
eca-miR-98	ENSECAT00000036279.2	-11.43	263	284	141.00
eca-miR-98	ENSECAT00000061465.2	-16.64	412	432	150.00
eca-miR-98	ENSECAT00000023477.3	-15.17	598	619	140.00
eca-miR-98	ENSECAT00000068751.1	-16.39	291	312	140.00
eca-miR-98	ENSECAT00000070254.1	-15.59	73	93	146.00
eca-miR-98	ENSECAT00000029063.2	-15.51	110	131	152.00
eca-miR-98	ENSECAT00000016891.3	-16.28	59	80	145.00
eca-miR-98	ENSECAT00000033805.2	-17.72	669	691	151.00
eca-miR-98	ENSECAT00000066739.1	-14.46	597	621	141.00
eca-miR-98	ENSECAT00000050594.1	-12.39	459	478	140.00
eca-miR-98	ENSECAT00000054367.1	-14.08	498	519	140.00
eca-miR-98	ENSECAT00000007926.2	-13.89	881	902	141.00
eca-miR-98	ENSECAT00000050474.2	-25.91	51	72	144.00
eca-miR-98	ENSECAT00000018965.2	-16.76	740	762	143.00
eca-miR-98	ENSECAT00000078728.1	-14.17	169	189	142.00
eca-miR-98	ENSECAT00000072065.1	-17.50	197	218	144.00
eca-miR-98	ENSECAT00000031802.1	-18.90	20	41	143.00
eca-miR-98	ENSECAT00000071331.1	-12.52	120	141	145.00
eca-miR-98	ENSECAT00000021091.2	-15.96	726	749	143.00
eca-miR-98	ENSECAT00000074531.1	-15.19	8	29	140.00
eca-miR-98	ENSECAT00000020085.2	-20.70	171	191	163.00
eca-miR-98	ENSECAT00000049225.1	-13.81	839	861	143.00
eca-miR-98	ENSECAT00000064473.2	-15.92	288	309	140.00
eca-miR-98	ENSECAT00000052700.1	-17.45	1021	1043	151.00
eca-miR-98	ENSECAT00000052700.1	-18.33	912	932	145.00
eca-miR-98	ENSECAT00000045962.1	-20.83	583	604	141.00
eca-miR-98	ENSECAT00000078082.1	-19.09	527	548	140.00
eca-miR-98	ENSECAT00000060147.2	-12.76	3392	3414	141.00
eca-miR-98	ENSECAT00000015836.3	-19.39	630	650	154.00
eca-miR-98	ENSECAT00000062470.1	-16.03	374	395	147.00
eca-miR-98	ENSECAT00000056761.1	-15.32	64	85	140.00
eca-miR-98	ENSECAT00000073693.1	-14.97	2856	2877	148.00
eca-miR-98	ENSECAT00000065670.1	-17.72	669	691	151.00
eca-miR-98	ENSECAT00000050282.1	-17.68	119	140	146.00
eca-miR-98	ENSECAT00000043687.2	-15.58	391	412	147.00
eca-miR-98	ENSECAT00000018773.2	-13.13	461	482	143.00
eca-miR-98	ENSECAT00000020276.2	-16.64	1189	1208	145.00
eca-miR-98	ENSECAT00000044573.2	-22.42	284	304	142.00
eca-miR-98	ENSECAT00000065278.1	-16.52	713	734	140.00
eca-miR-98	ENSECAT00000076916.1	-19.81	1504	1524	154.00
eca-miR-98	ENSECAT00000076916.1	-18.88	2797	2819	146.00
eca-miR-98	ENSECAT00000076916.1	-14.63	2397	2419	143.00
eca-miR-98	ENSECAT00000038744.2	-11.92	635	655	143.00
eca-miR-98	ENSECAT00000023356.3	-15.59	73	93	146.00
eca-miR-98	ENSECAT00000000759.3	-14.30	867	888	145.00
eca-miR-98	ENSECAT00000000759.3	-15.34	113	136	142.00
eca-miR-98	ENSECAT00000058692.2	-15.98	91	110	149.00
eca-miR-98	ENSECAT00000059329.1	-14.30	293	317	142.00
eca-miR-98	ENSECAT00000072327.1	-20.33	76	97	149.00
eca-miR-98	ENSECAT00000013178.2	-16.87	207	230	149.00
eca-miR-98	ENSECAT00000076390.1	-20.39	743	765	147.00
eca-miR-98	ENSECAT00000002019.3	-17.27	356	377	140.00
eca-miR-98	ENSECAT00000034155.1	-20.66	741	764	146.00
eca-miR-98	ENSECAT00000069004.1	-14.42	317	337	141.00
eca-miR-98	ENSECAT00000035041.2	-24.04	871	892	148.00
eca-miR-98	ENSECAT00000013058.3	-12.90	742	763	140.00
eca-miR-98	ENSECAT00000030221.1	-11.92	930	950	143.00
eca-miR-98	ENSECAT00000071450.1	-11.19	727	748	142.00
eca-miR-98	ENSECAT00000025167.3	-14.17	169	189	142.00
eca-miR-98	ENSECAT00000042330.2	-15.86	4173	4193	141.00
eca-miR-98	ENSECAT00000055826.2	-18.73	82	105	150.00
eca-miR-98	ENSECAT00000061415.2	-17.82	1771	1795	155.00
eca-miR-98	ENSECAT00000061415.2	-13.86	1318	1339	144.00
eca-miR-98	ENSECAT00000061415.2	-15.40	1511	1533	143.00
eca-miR-98	ENSECAT00000022670.3	-21.25	142	162	150.00
eca-miR-98	ENSECAT00000010169.3	-21.38	47	70	157.00
eca-miR-98	ENSECAT00000078224.1	-13.05	179	200	143.00
eca-miR-98	ENSECAT00000040869.2	-13.61	131	152	147.00
eca-miR-98	ENSECAT00000055323.2	-12.74	444	465	141.00
eca-miR-98	ENSECAT00000039046.2	-18.44	2330	2353	143.00
eca-miR-98	ENSECAT00000042129.2	-13.77	44	66	143.00
eca-miR-98	ENSECAT00000042129.2	-13.50	613	634	140.00
eca-miR-98	ENSECAT00000039597.2	-15.95	564	585	140.00
eca-miR-98	ENSECAT00000067983.1	-14.09	570	592	152.00
eca-miR-98	ENSECAT00000008084.2	-17.60	925	946	159.00
eca-miR-98	ENSECAT00000058140.1	-20.26	199	220	147.00
eca-miR-98	ENSECAT00000054748.2	-10.23	35	57	146.00
eca-miR-98	ENSECAT00000044452.2	-15.49	385	406	143.00
eca-miR-98	ENSECAT00000044332.1	-16.83	666	688	151.00
eca-miR-98	ENSECAT00000062923.2	-14.44	278	298	153.00
eca-miR-98	ENSECAT00000038623.2	-17.34	2732	2751	140.00
eca-miR-98	ENSECAT00000056128.2	-16.57	121	144	143.00
eca-miR-98	ENSECAT00000069123.1	-11.17	710	731	142.00
eca-miR-98	ENSECAT00000069123.1	-11.71	882	903	140.00
eca-miR-98	ENSECAT00000048026.1	-15.76	1450	1470	143.00
eca-miR-98	ENSECAT00000064974.2	-15.92	752	772	146.00
eca-miR-98	ENSECAT00000009120.3	-17.34	2732	2751	140.00
eca-miR-98	ENSECAT00000050352.2	-12.38	20	44	145.00
eca-miR-98	ENSECAT00000043757.2	-15.39	144	165	147.00
eca-miR-98	ENSECAT00000067240.1	-16.37	626	648	146.00
eca-miR-98	ENSECAT00000010680.2	-19.79	48	68	145.00
eca-miR-98	ENSECAT00000060528.2	-15.66	385	406	163.00
eca-miR-98	ENSECAT00000018723.2	-17.06	867	887	143.00
eca-miR-98	ENSECAT00000014517.2	-16.38	524	546	149.00
eca-miR-98	ENSECAT00000052426.2	-18.29	967	986	150.00
eca-miR-98	ENSECAT00000034465.1	-16.25	239	261	155.00
eca-miR-98	ENSECAT00000069314.1	-15.15	104	123	140.00
eca-miR-98	ENSECAT00000014254.3	-13.77	52	73	141.00
eca-miR-98	ENSECAT00000065779.1	-16.41	424	445	156.00
eca-miR-98	ENSECAT00000041634.1	-13.08	87	107	141.00
eca-miR-98	ENSECAT00000074448.1	-11.98	365	386	141.00
eca-miR-98	ENSECAT00000010479.3	-12.76	65	87	152.00
eca-miR-98	ENSECAT00000019385.2	-18.69	260	284	151.00
eca-miR-98	ENSECAT00000015059.2	-15.04	438	459	159.00
eca-miR-98	ENSECAT00000017645.2	-15.92	752	772	146.00
eca-miR-98	ENSECAT00000062922.1	-17.45	1021	1043	151.00
eca-miR-98	ENSECAT00000062922.1	-18.33	912	932	145.00
eca-miR-98	ENSECAT00000067622.1	-14.46	359	380	144.00
eca-miR-98	ENSECAT00000045639.1	-20.06	192	213	148.00
eca-miR-98	ENSECAT00000071711.1	-15.58	167	189	146.00
eca-miR-98	ENSECAT00000023114.2	-14.07	553	579	141.00
eca-miR-98	ENSECAT00000007923.3	-18.23	725	749	141.00
eca-miR-98	ENSECAT00000015762.3	-15.32	193	213	156.00
eca-miR-98	ENSECAT00000056950.2	-12.92	691	710	141.00
eca-miR-98	ENSECAT00000057564.1	-11.93	843	864	141.00
eca-miR-98	ENSECAT00000049582.1	-14.06	2799	2822	159.00
eca-miR-98	ENSECAT00000049582.1	-14.47	3453	3472	145.00
eca-miR-98	ENSECAT00000067087.1	-10.31	23	44	140.00
eca-miR-98	ENSECAT00000066353.1	-16.49	780	801	142.00
eca-miR-98	ENSECAT00000044642.2	-18.44	2330	2353	143.00
eca-miR-98	ENSECAT00000005768.2	-16.33	639	660	149.00
eca-miR-98	ENSECAT00000063847.2	-14.55	917	939	146.00
eca-miR-98	ENSECAT00000035590.1	-18.66	194	215	140.00
eca-miR-98	ENSECAT00000056710.1	-13.31	136	157	143.00
eca-miR-98	ENSECAT00000026745.2	-15.18	146	167	141.00
eca-miR-98	ENSECAT00000030650.2	-21.64	96	117	140.00
eca-miR-98	ENSECAT00000026625.3	-15.15	255	276	142.00
eca-miR-98	ENSECAT00000026625.3	-15.06	584	606	140.00
eca-miR-98	ENSECAT00000020105.2	-16.46	825	846	149.00
eca-miR-98	ENSECAT00000066784.1	-13.64	849	870	144.00
eca-miR-98	ENSECAT00000066807.1	-16.44	590	610	153.00
eca-miR-98	ENSECAT00000039978.2	-21.06	539	558	140.00
eca-miR-98	ENSECAT00000041753.2	-17.34	2732	2751	140.00
eca-miR-98	ENSECAT00000013247.3	-11.98	365	386	141.00
eca-miR-98	ENSECAT00000046453.2	-11.92	635	655	143.00
eca-miR-98	ENSECAT00000023042.2	-14.87	3039	3061	140.00
eca-miR-98	ENSECAT00000058521.2	-15.32	596	615	140.00
eca-miR-98	ENSECAT00000015690.3	-11.43	79	100	141.00
eca-miR-98	ENSECAT00000003645.3	-15.99	74	97	151.00
eca-miR-98	ENSECAT00000068044.1	-16.25	108	129	155.00
eca-miR-98	ENSECAT00000040627.2	-19.62	397	417	166.00
eca-miR-98	ENSECAT00000026936.3	-16.16	1710	1730	140.00
eca-miR-98	ENSECAT00000040484.1	-16.55	656	677	140.00
eca-miR-98	ENSECAT00000010750.2	-12.72	59	79	150.00
eca-miR-98	ENSECAT00000020273.3	-15.97	775	796	148.00
eca-miR-98	ENSECAT00000078390.1	-13.98	562	583	144.00
eca-miR-98	ENSECAT00000016878.2	-16.19	416	437	160.00
eca-miR-98	ENSECAT00000008105.3	-19.06	392	413	163.00
eca-miR-98	ENSECAT00000069361.1	-18.29	967	986	150.00
eca-miR-98	ENSECAT00000049964.2	-16.00	290	312	142.00
eca-miR-98	ENSECAT00000049964.2	-16.81	1003	1022	141.00
eca-miR-98	ENSECAT00000062649.1	-15.01	1507	1528	141.00
eca-miR-98	ENSECAT00000041824.1	-15.01	785	805	150.00
eca-miR-98	ENSECAT00000024790.3	-23.09	752	774	167.00
eca-miR-98	ENSECAT00000006222.3	-15.24	726	750	141.00
eca-miR-98	ENSECAT00000066615.1	-15.35	591	612	144.00
eca-miR-98	ENSECAT00000052113.2	-17.26	1184	1205	146.00
eca-miR-98	ENSECAT00000042989.1	-11.08	552	574	146.00
eca-miR-98	ENSECAT00000063966.2	-14.83	2464	2486	143.00
eca-miR-98	ENSECAT00000047961.1	-20.14	86	106	158.00
eca-miR-98	ENSECAT00000015521.2	-14.31	561	583	144.00
eca-miR-98	ENSECAT00000024158.3	-16.08	760	781	141.00
eca-miR-98	ENSECAT00000068546.1	-21.25	142	162	150.00
eca-miR-98	ENSECAT00000053430.1	-15.96	27	50	145.00
eca-miR-98	ENSECAT00000025738.3	-11.19	727	748	142.00
eca-miR-98	ENSECAT00000074949.1	-18.31	102	122	140.00
eca-miR-98	ENSECAT00000066112.1	-15.91	256	275	149.00
eca-miR-98	ENSECAT00000065083.1	-15.72	462	484	146.00
eca-miR-98	ENSECAT00000025595.3	-16.68	327	348	140.00
eca-miR-98	ENSECAT00000078221.1	-20.14	1021	1043	147.00
eca-miR-98	ENSECAT00000019909.3	-17.84	540	562	143.00
eca-miR-98	ENSECAT00000019909.3	-18.89	508	533	142.00
eca-miR-98	ENSECAT00000073009.1	-21.69	381	403	162.00
eca-miR-98	ENSECAT00000077886.1	-15.90	735	754	148.00
eca-miR-98	ENSECAT00000057634.2	-13.24	1227	1255	146.00
eca-miR-98	ENSECAT00000054314.1	-17.85	206	227	148.00
eca-miR-98	ENSECAT00000021421.3	-15.19	197	219	141.00
eca-miR-98	ENSECAT00000037423.1	-12.52	380	398	150.00
eca-miR-98	ENSECAT00000034103.1	-15.41	230	249	146.00
eca-miR-98	ENSECAT00000059014.2	-14.06	455	476	140.00
eca-miR-98	ENSECAT00000067037.1	-13.91	2454	2475	140.00
eca-miR-98	ENSECAT00000000181.3	-15.85	342	366	142.00
eca-miR-98	ENSECAT00000052735.2	-16.16	53	73	146.00
eca-miR-98	ENSECAT00000060574.1	-15.46	126	147	148.00
eca-miR-98	ENSECAT00000000204.3	-15.39	144	165	147.00
eca-miR-98	ENSECAT00000054051.2	-22.26	522	541	141.00
eca-miR-98	ENSECAT00000033768.2	-16.49	780	801	142.00
eca-miR-98	ENSECAT00000025786.3	-14.96	216	238	143.00
eca-miR-98	ENSECAT00000017763.3	-20.21	369	392	150.00
eca-miR-98	ENSECAT00000009740.3	-16.83	666	688	151.00
eca-miR-98	ENSECAT00000074183.1	-19.11	375	396	148.00
eca-miR-98	ENSECAT00000066160.1	-16.49	677	698	145.00
eca-miR-98	ENSECAT00000054745.1	-13.92	396	417	140.00
eca-miR-98	ENSECAT00000025809.2	-15.41	1723	1743	154.00
eca-miR-98	ENSECAT00000025809.2	-16.06	1213	1235	147.00
eca-miR-98	ENSECAT00000025809.2	-15.75	3649	3669	146.00
eca-miR-98	ENSECAT00000025809.2	-11.52	1013	1033	141.00
eca-miR-98	ENSECAT00000064540.1	-15.14	267	288	150.00
eca-miR-98	ENSECAT00000064540.1	-12.83	928	949	140.00
eca-miR-98	ENSECAT00000073177.1	-13.89	2549	2572	141.00
eca-miR-98	ENSECAT00000067468.1	-16.44	590	610	153.00
eca-miR-98	ENSECAT00000030600.2	-12.50	572	593	146.00
eca-miR-98	ENSECAT00000030600.2	-14.09	215	237	141.00
eca-miR-98	ENSECAT00000009228.2	-15.93	1947	1968	140.00
eca-miR-98	ENSECAT00000014874.3	-18.31	102	122	140.00
eca-miR-98	ENSECAT00000070680.1	-18.48	487	507	146.00
eca-miR-98	ENSECAT00000022083.2	-16.68	756	780	146.00
eca-miR-98	ENSECAT00000022083.2	-16.67	277	298	140.00
eca-miR-98	ENSECAT00000059205.1	-15.35	591	612	144.00
eca-miR-98	ENSECAT00000071317.1	-13.84	186	207	144.00
eca-miR-98	ENSECAT00000067085.1	-13.50	1074	1097	144.00
eca-miR-98	ENSECAT00000009811.2	-15.12	94	115	150.00
eca-miR-98	ENSECAT00000045134.1	-14.15	37	58	144.00
eca-miR-98	ENSECAT00000071748.1	-15.39	981	1003	158.00
eca-miR-98	ENSECAT00000040314.2	-20.98	950	969	141.00
eca-miR-98	ENSECAT00000029943.1	-12.45	2	23	140.00
eca-miR-98	ENSECAT00000063605.1	-17.06	386	406	141.00
eca-miR-98	ENSECAT00000048214.2	-15.58	823	844	140.00
eca-miR-98	ENSECAT00000042508.1	-17.45	1021	1043	151.00
eca-miR-98	ENSECAT00000042508.1	-18.33	912	932	145.00
eca-miR-98	ENSECAT00000000563.2	-15.14	502	522	143.00
eca-miR-98	ENSECAT00000062456.1	-16.48	106	126	142.00
eca-miR-98	ENSECAT00000076879.1	-13.52	812	833	144.00
eca-miR-98	ENSECAT00000076065.1	-14.31	372	393	155.00
eca-miR-98	ENSECAT00000065536.2	-16.80	464	485	148.00
eca-miR-98	ENSECAT00000035802.1	-17.20	228	249	140.00
eca-miR-98	ENSECAT00000015319.3	-14.14	323	344	148.00
eca-miR-98	ENSECAT00000002494.3	-14.36	48	69	141.00
eca-miR-98	ENSECAT00000002494.3	-13.95	68	89	141.00
eca-miR-98	ENSECAT00000013676.3	-19.70	531	551	146.00
eca-miR-98	ENSECAT00000070096.1	-18.59	1718	1737	153.00
eca-miR-98	ENSECAT00000062073.2	-16.83	578	599	144.00
eca-miR-98	ENSECAT00000050300.2	-17.43	11	34	151.00
eca-miR-98	ENSECAT00000007194.2	-13.37	362	382	141.00
eca-miR-98	ENSECAT00000021851.2	-12.08	26	45	140.00
eca-miR-98	ENSECAT00000064267.1	-16.32	2076	2097	143.00
eca-miR-98	ENSECAT00000016756.2	-14.66	1	23	155.00
eca-miR-98	ENSECAT00000030998.1	-12.94	847	866	144.00
eca-miR-98	ENSECAT00000057704.1	-16.49	677	698	145.00
eca-miR-98	ENSECAT00000043202.1	-24.04	871	892	148.00
eca-miR-98	ENSECAT00000024396.3	-24.81	902	930	155.00
eca-miR-98	ENSECAT00000077836.1	-14.62	516	538	155.00
eca-miR-98	ENSECAT00000007800.3	-21.65	917	938	141.00
eca-miR-98	ENSECAT00000064850.1	-16.82	117	138	142.00
eca-miR-98	ENSECAT00000008271.2	-13.23	803	824	147.00
eca-miR-98	ENSECAT00000040290.2	-12.38	180	202	143.00
eca-miR-98	ENSECAT00000064610.2	-14.64	6	27	157.00
eca-miR-98	ENSECAT00000056986.2	-10.73	464	485	140.00
eca-miR-98	ENSECAT00000036918.2	-12.99	212	233	140.00
eca-miR-98	ENSECAT00000067810.1	-14.71	1082	1103	145.00
eca-miR-98	ENSECAT00000065895.1	-16.48	106	126	142.00
eca-miR-98	ENSECAT00000037389.2	-17.87	13	35	146.00
eca-miR-98	ENSECAT00000046298.1	-15.10	554	575	141.00
eca-miR-98	ENSECAT00000070870.1	-17.68	346	366	153.00
eca-miR-98	ENSECAT00000041478.2	-12.92	691	710	141.00
eca-miR-98	ENSECAT00000048070.1	-17.77	502	523	141.00
eca-miR-98	ENSECAT00000012358.2	-19.86	1266	1288	159.00
eca-miR-98	ENSECAT00000070750.1	-14.36	654	675	141.00
eca-miR-98	ENSECAT00000070750.1	-13.95	674	695	141.00
eca-miR-98	ENSECAT00000074707.1	-14.72	59	80	145.00
eca-miR-98	ENSECAT00000010738.3	-16.08	49	72	146.00
eca-miR-98	ENSECAT00000057632.1	-16.90	385	410	148.00
eca-miR-98	ENSECAT00000059946.2	-20.03	250	270	150.00
eca-miR-98	ENSECAT00000069469.1	-13.03	209	230	140.00
eca-miR-98	ENSECAT00000036392.1	-16.91	328	348	141.00
eca-miR-98	ENSECAT00000066149.1	-17.03	114	135	144.00
eca-miR-98	ENSECAT00000055597.2	-15.61	498	519	140.00
eca-miR-98	ENSECAT00000040504.1	-14.73	1673	1695	159.00
eca-miR-98	ENSECAT00000000202.2	-15.66	956	977	148.00
eca-miR-98	ENSECAT00000070095.1	-22.26	522	541	141.00
eca-miR-98	ENSECAT00000049138.1	-12.51	485	506	144.00
eca-miR-98	ENSECAT00000070118.1	-17.96	777	797	157.00
eca-miR-98	ENSECAT00000043289.1	-16.85	66	85	153.00
eca-miR-98	ENSECAT00000069501.1	-16.90	1597	1619	150.00
eca-miR-98	ENSECAT00000069501.1	-21.61	412	434	146.00
eca-miR-98	ENSECAT00000024107.2	-12.17	188	207	149.00
eca-miR-98	ENSECAT00000039352.2	-22.55	603	624	148.00
eca-miR-98	ENSECAT00000069109.1	-15.59	332	353	144.00
eca-miR-98	ENSECAT00000011121.2	-15.83	204	225	140.00
eca-miR-98	ENSECAT00000052078.2	-14.83	918	940	140.00
eca-miR-98	ENSECAT00000062646.1	-18.57	85	104	156.00
eca-miR-98	ENSECAT00000041549.1	-16.23	295	318	142.00
eca-miR-98	ENSECAT00000061912.1	-19.17	333	353	161.00
eca-miR-98	ENSECAT00000009897.2	-10.61	49	70	145.00
eca-miR-98	ENSECAT00000020581.3	-16.85	442	464	146.00
eca-miR-98	ENSECAT00000013172.3	-19.70	181	204	142.00
eca-miR-98	ENSECAT00000051224.2	-14.70	1332	1353	146.00
eca-miR-98	ENSECAT00000021218.3	-18.50	408	430	159.00
eca-miR-98	ENSECAT00000021218.3	-10.31	123	144	144.00
eca-miR-98	ENSECAT00000077835.1	-13.99	361	382	141.00
eca-miR-98	ENSECAT00000051081.2	-15.86	4173	4193	141.00
eca-miR-98	ENSECAT00000078721.1	-15.29	948	969	156.00
eca-miR-98	ENSECAT00000057168.1	-15.77	407	428	141.00
eca-miR-98	ENSECAT00000077572.1	-14.58	788	808	161.00
eca-miR-98	ENSECAT00000047566.1	-14.79	294	313	141.00
eca-miR-98	ENSECAT00000058748.2	-12.27	632	652	146.00
eca-miR-98	ENSECAT00000030517.2	-15.29	229	251	140.00
eca-miR-98	ENSECAT00000033694.2	-15.08	59	82	150.00
eca-miR-98	ENSECAT00000055700.2	-20.44	1248	1269	143.00
eca-miR-98	ENSECAT00000059491.2	-15.85	481	502	141.00
eca-miR-98	ENSECAT00000038394.2	-12.55	465	486	147.00
eca-miR-98	ENSECAT00000011863.3	-17.47	520	541	140.00
eca-miR-98	ENSECAT00000005524.2	-17.10	512	537	145.00
eca-miR-98	ENSECAT00000016706.3	-15.92	288	309	140.00
eca-miR-98	ENSECAT00000021386.2	-16.41	713	734	144.00
eca-miR-98	ENSECAT00000021386.2	-15.53	670	692	142.00
eca-miR-98	ENSECAT00000031140.1	-13.26	863	883	149.00
eca-miR-98	ENSECAT00000010857.3	-14.04	46	67	144.00
eca-miR-98	ENSECAT00000066388.1	-17.98	623	644	152.00
eca-miR-98	ENSECAT00000035768.1	-16.87	3452	3475	143.00
eca-miR-98	ENSECAT00000060954.2	-17.34	2732	2751	140.00
eca-miR-98	ENSECAT00000073677.1	-16.25	108	129	155.00
eca-miR-98	ENSECAT00000010617.3	-10.81	490	511	140.00
eca-miR-98	ENSECAT00000039591.2	-19.26	680	701	140.00
eca-miR-98	ENSECAT00000006449.3	-14.14	171	190	144.00
eca-miR-98	ENSECAT00000070094.1	-20.03	740	760	158.00
eca-miR-98	ENSECAT00000037971.2	-12.39	465	486	140.00
eca-miR-98	ENSECAT00000035265.1	-13.07	64	85	144.00
eca-miR-98	ENSECAT00000071674.1	-15.83	706	727	142.00
eca-miR-98	ENSECAT00000071674.1	-17.99	49	70	140.00
eca-miR-98	ENSECAT00000043168.2	-15.03	583	604	144.00
eca-miR-98	ENSECAT00000052077.2	-15.39	981	1003	158.00
eca-miR-98	ENSECAT00000049568.2	-17.36	89	111	143.00
eca-miR-98	ENSECAT00000055093.2	-15.24	726	750	141.00
eca-miR-98	ENSECAT00000068231.1	-19.34	62	82	158.00
eca-miR-98	ENSECAT00000058293.2	-13.77	44	66	143.00
eca-miR-98	ENSECAT00000058293.2	-13.50	613	634	140.00
eca-miR-98	ENSECAT00000000512.2	-15.58	266	287	147.00
eca-miR-98	ENSECAT00000031762.2	-15.58	394	415	147.00
eca-miR-98	ENSECAT00000066219.1	-12.55	465	486	147.00
eca-miR-98	ENSECAT00000050074.2	-12.97	585	607	146.00
eca-miR-98	ENSECAT00000060642.2	-12.14	257	278	141.00
eca-miR-98	ENSECAT00000052699.1	-16.16	1710	1730	140.00
eca-miR-98	ENSECAT00000030947.1	-20.14	1021	1043	147.00
eca-miR-98	ENSECAT00000007574.3	-14.32	690	711	141.00
eca-miR-98	ENSECAT00000010593.3	-14.33	236	256	141.00
eca-miR-98	ENSECAT00000069467.1	-14.39	29	52	151.00
eca-miR-98	ENSECAT00000045442.2	-16.10	1448	1468	144.00
eca-miR-98	ENSECAT00000039733.1	-14.55	289	308	141.00
eca-miR-98	ENSECAT00000063890.2	-16.83	578	599	144.00
eca-miR-98	ENSECAT00000020411.3	-14.13	141	160	151.00
eca-miR-98	ENSECAT00000057118.2	-17.34	2732	2751	140.00
eca-miR-98	ENSECAT00000072822.1	-15.39	144	165	147.00
eca-miR-98	ENSECAT00000014287.3	-17.85	54	76	140.00
eca-miR-98	ENSECAT00000035407.2	-17.05	481	502	143.00
eca-miR-98	ENSECAT00000022605.3	-14.06	455	476	140.00
eca-miR-98	ENSECAT00000031330.2	-21.03	1080	1102	155.00
eca-miR-98	ENSECAT00000010233.2	-14.09	570	592	152.00
eca-miR-98	ENSECAT00000034530.1	-14.45	1433	1454	142.00
eca-miR-98	ENSECAT00000066850.1	-15.80	1407	1428	160.00
eca-miR-98	ENSECAT00000034138.1	-17.28	19	39	142.00
eca-miR-98	ENSECAT00000027042.3	-11.28	1550	1570	144.00
eca-miR-98	ENSECAT00000027042.3	-14.76	2813	2833	141.00
eca-miR-98	ENSECAT00000046247.1	-16.16	199	221	143.00
eca-miR-98	ENSECAT00000000239.3	-22.93	1952	1977	158.00
eca-miR-98	ENSECAT00000000239.3	-16.49	232	253	141.00
eca-miR-98	ENSECAT00000041427.2	-14.96	3296	3318	151.00
eca-miR-98	ENSECAT00000041427.2	-11.20	2072	2093	143.00
eca-miR-98	ENSECAT00000013984.3	-18.53	1421	1442	142.00
eca-miR-98	ENSECAT00000013984.3	-12.17	1580	1601	141.00
eca-miR-98	ENSECAT00000042313.2	-20.98	903	924	160.00
eca-miR-98	ENSECAT00000038081.1	-14.58	788	808	161.00
eca-miR-98	ENSECAT00000075247.1	-13.13	4406	4427	143.00
eca-miR-98	ENSECAT00000072990.1	-16.05	687	708	150.00
eca-miR-98	ENSECAT00000039804.1	-20.29	567	587	146.00
eca-miR-98	ENSECAT00000047013.2	-14.96	525	546	140.00
eca-miR-98	ENSECAT00000007382.3	-16.48	163	184	150.00
eca-miR-98	ENSECAT00000034841.1	-17.03	95	116	157.00
eca-miR-98	ENSECAT00000077713.1	-15.58	393	414	147.00
eca-miR-98	ENSECAT00000052387.2	-15.58	393	414	147.00
eca-miR-98	ENSECAT00000071050.1	-17.67	81	100	140.00
eca-miR-98	ENSECAT00000008962.3	-13.85	106	127	141.00
eca-miR-98	ENSECAT00000062835.2	-18.48	218	238	145.00
eca-miR-98	ENSECAT00000045130.1	-12.74	444	465	141.00
eca-miR-98	ENSECAT00000034329.1	-14.97	2890	2911	148.00
eca-miR-98	ENSECAT00000022390.3	-14.95	1273	1295	141.00
eca-miR-98	ENSECAT00000064886.2	-15.78	14	36	147.00
eca-miR-98	ENSECAT00000074681.1	-14.94	1109	1131	141.00
eca-miR-98	ENSECAT00000015555.3	-12.92	1	17	145.00
eca-miR-98	ENSECAT00000002753.3	-16.43	39	62	143.00
eca-miR-98	ENSECAT00000054037.2	-17.36	89	111	143.00
eca-miR-98	ENSECAT00000042935.1	-17.02	197	220	142.00
eca-miR-98	ENSECAT00000032997.1	-17.56	423	445	141.00
eca-miR-98	ENSECAT00000002633.3	-14.16	243	265	145.00
eca-miR-98	ENSECAT00000077369.1	-18.31	102	122	140.00
eca-miR-98	ENSECAT00000011086.3	-14.97	2890	2911	148.00
eca-miR-98	ENSECAT00000037697.2	-16.80	464	485	148.00
eca-miR-98	ENSECAT00000071792.1	-11.73	256	278	143.00
eca-miR-98	ENSECAT00000024081.2	-14.19	263	284	147.00
eca-miR-98	ENSECAT00000062906.1	-15.39	981	1003	158.00
eca-miR-98	ENSECAT00000077249.1	-15.59	332	353	144.00
eca-miR-98	ENSECAT00000024918.3	-20.44	1248	1269	143.00
eca-miR-98	ENSECAT00000048129.2	-11.26	42	63	148.00
eca-miR-98	ENSECAT00000008913.2	-19.41	99	121	144.00
eca-miR-98	ENSECAT00000074872.1	-14.59	732	753	153.00
eca-miR-98	ENSECAT00000021335.3	-14.80	131	152	140.00
eca-miR-98	ENSECAT00000035694.2	-15.08	2636	2657	147.00
eca-miR-98	ENSECAT00000047946.1	-14.13	141	160	151.00
eca-miR-98	ENSECAT00000066337.1	-14.55	753	775	150.00
eca-miR-98	ENSECAT00000066337.1	-25.51	1206	1227	144.00
eca-miR-98	ENSECAT00000067080.1	-20.76	4080	4100	149.00
eca-miR-98	ENSECAT00000038774.1	-18.53	1421	1442	142.00
eca-miR-98	ENSECAT00000038774.1	-12.17	1580	1601	141.00
eca-miR-98	ENSECAT00000033954.1	-17.52	1104	1126	147.00
eca-miR-98	ENSECAT00000012043.3	-17.05	481	502	143.00
eca-miR-98	ENSECAT00000063568.1	-14.14	323	344	148.00
eca-miR-98	ENSECAT00000054539.2	-19.12	4	25	156.00
eca-miR-98	ENSECAT00000076563.1	-22.55	87	109	159.00
eca-miR-98	ENSECAT00000077177.1	-14.03	478	498	146.00
eca-miR-98	ENSECAT00000016823.2	-17.75	386	405	145.00
eca-miR-98	ENSECAT00000009414.2	-18.48	218	238	145.00
eca-miR-98	ENSECAT00000066648.1	-19.30	731	751	151.00
eca-miR-98	ENSECAT00000058482.2	-21.64	96	117	140.00
eca-miR-98	ENSECAT00000062299.1	-15.53	156	178	141.00
eca-miR-98	ENSECAT00000000701.3	-12.92	654	673	141.00
eca-miR-98	ENSECAT00000013360.3	-17.76	802	824	143.00
eca-miR-98	ENSECAT00000066528.1	-14.85	85	106	140.00
eca-miR-98	ENSECAT00000055976.1	-15.02	310	335	141.00
eca-miR-98	ENSECAT00000023697.3	-19.98	308	327	143.00
eca-miR-98	ENSECAT00000072094.1	-21.25	142	162	150.00
eca-miR-98	ENSECAT00000033451.1	-12.24	690	711	147.00
eca-miR-98	ENSECAT00000068699.1	-14.05	383	404	142.00
eca-miR-98	ENSECAT00000045288.1	-15.58	584	605	160.00
eca-miR-98	ENSECAT00000062451.1	-16.06	1449	1469	142.00
eca-miR-98	ENSECAT00000008186.3	-16.14	54	75	152.00
eca-miR-98	ENSECAT00000008186.3	-20.67	471	491	148.00
eca-miR-98	ENSECAT00000013120.2	-16.33	178	200	140.00
eca-miR-98	ENSECAT00000004252.3	-12.43	126	148	142.00
eca-miR-98	ENSECAT00000055736.2	-17.63	463	489	142.00
eca-miR-98	ENSECAT00000014820.3	-18.54	1721	1744	140.00
eca-miR-98	ENSECAT00000047754.1	-15.01	785	805	150.00
eca-miR-98	ENSECAT00000008066.3	-11.75	238	259	140.00
eca-miR-98	ENSECAT00000012928.2	-17.36	89	111	143.00
eca-miR-98	ENSECAT00000018491.2	-13.25	66	86	153.00
eca-miR-98	ENSECAT00000037696.1	-15.09	630	649	148.00
eca-miR-98	ENSECAT00000018514.3	-18.25	1241	1266	151.00
eca-miR-98	ENSECAT00000018514.3	-12.15	362	383	140.00
eca-miR-98	ENSECAT00000036019.2	-16.27	795	817	151.00
eca-miR-98	ENSECAT00000023194.3	-18.77	413	433	142.00
eca-miR-98	ENSECAT00000020688.2	-16.49	677	698	145.00
eca-miR-98	ENSECAT00000053080.2	-14.46	597	621	141.00
eca-miR-98	ENSECAT00000074200.1	-17.72	669	691	151.00
eca-miR-98	ENSECAT00000016751.3	-15.88	859	884	146.00
eca-miR-98	ENSECAT00000010111.3	-20.39	743	765	147.00
eca-miR-98	ENSECAT00000072859.1	-13.80	1396	1417	149.00
eca-miR-98	ENSECAT00000072859.1	-11.28	186	205	144.00
eca-miR-98	ENSECAT00000061516.2	-17.68	119	140	146.00
eca-miR-98	ENSECAT00000059598.2	-18.44	2330	2353	143.00
eca-miR-98	ENSECAT00000022771.3	-12.38	20	44	145.00
eca-miR-98	ENSECAT00000075939.1	-14.66	1	23	155.00
eca-miR-98	ENSECAT00000075125.1	-15.04	438	459	159.00
eca-miR-98	ENSECAT00000026585.3	-17.39	178	199	155.00
eca-miR-98	ENSECAT00000072619.1	-15.83	706	727	142.00
eca-miR-98	ENSECAT00000072619.1	-17.99	49	70	140.00
eca-miR-98	ENSECAT00000051771.2	-24.29	548	569	161.00
eca-miR-98	ENSECAT00000051771.2	-14.45	603	625	153.00
eca-miR-98	ENSECAT00000069273.1	-15.45	85	106	144.00
eca-miR-98	ENSECAT00000015242.3	-12.66	274	295	146.00
eca-miR-98	ENSECAT00000070856.1	-13.80	1091	1112	141.00
eca-miR-98	ENSECAT00000054810.2	-16.70	1034	1054	157.00
eca-miR-98	ENSECAT00000023959.3	-20.58	585	607	143.00
eca-miR-98	ENSECAT00000012616.3	-11.43	218	239	140.00
eca-miR-98	ENSECAT00000044936.1	-23.51	1749	1771	146.00
eca-miR-98	ENSECAT00000006948.3	-15.72	172	197	146.00
eca-miR-98	ENSECAT00000006948.3	-12.38	255	276	140.00
eca-miR-98	ENSECAT00000064213.2	-14.14	171	190	144.00
eca-miR-98	ENSECAT00000070593.1	-20.02	875	897	147.00
eca-miR-98	ENSECAT00000070593.1	-12.44	559	582	142.00
eca-miR-98	ENSECAT00000066384.1	-18.10	526	548	160.00
eca-miR-98	ENSECAT00000074287.1	-15.91	256	275	149.00
eca-miR-98	ENSECAT00000078516.1	-17.60	183	204	153.00
eca-miR-98	ENSECAT00000029162.3	-19.83	486	508	142.00
eca-miR-98	ENSECAT00000056621.2	-15.05	157	178	145.00
eca-miR-98	ENSECAT00000033210.2	-13.25	522	543	140.00
eca-miR-98	ENSECAT00000019247.2	-17.60	183	204	153.00
eca-miR-98	ENSECAT00000055615.1	-19.17	702	722	146.00
eca-miR-98	ENSECAT00000034518.1	-17.20	228	249	140.00
eca-miR-98	ENSECAT00000014307.2	-11.42	1	12	144.00
eca-miR-98	ENSECAT00000046627.2	-13.63	313	332	144.00
eca-miR-98	ENSECAT00000003796.2	-14.12	144	169	141.00
eca-miR-98	ENSECAT00000073313.1	-17.03	114	135	144.00
eca-miR-98	ENSECAT00000015864.2	-19.44	725	747	143.00
eca-miR-98	ENSECAT00000073984.1	-11.98	365	386	141.00
eca-miR-98	ENSECAT00000076370.1	-14.58	788	808	161.00
eca-miR-98	ENSECAT00000032635.1	-18.35	278	299	154.00
eca-miR-98	ENSECAT00000066455.1	-17.50	197	218	144.00
eca-miR-98	ENSECAT00000077830.1	-11.98	365	386	141.00
eca-miR-98	ENSECAT00000033009.2	-16.49	780	801	142.00
eca-miR-98	ENSECAT00000078444.1	-16.44	590	610	153.00
eca-miR-98	ENSECAT00000008136.2	-13.07	64	85	144.00
eca-miR-98	ENSECAT00000038772.2	-16.87	207	230	149.00
eca-miR-98	ENSECAT00000026727.3	-14.83	2464	2486	143.00
eca-miR-98	ENSECAT00000003316.2	-19.08	693	715	143.00
eca-miR-98	ENSECAT00000008687.3	-16.46	577	599	148.00
eca-miR-98	ENSECAT00000020758.3	-21.14	49	71	147.00
eca-miR-98	ENSECAT00000046555.2	-12.37	443	465	148.00
eca-miR-98	ENSECAT00000015935.3	-14.35	153	174	151.00
eca-miR-98	ENSECAT00000071741.1	-12.76	61	82	143.00
eca-miR-98	ENSECAT00000042349.2	-23.68	1588	1609	155.00
eca-miR-98	ENSECAT00000032683.1	-14.79	137	158	141.00
eca-miR-98	ENSECAT00000018321.2	-17.79	244	267	147.00
eca-miR-98	ENSECAT00000020910.2	-15.19	151	172	152.00
eca-miR-98	ENSECAT00000020910.2	-14.46	136	157	142.00
eca-miR-98	ENSECAT00000041592.1	-15.86	172	194	149.00
eca-miR-98	ENSECAT00000055303.2	-16.46	825	846	149.00
eca-miR-98	ENSECAT00000035883.1	-13.31	154	175	141.00
eca-miR-98	ENSECAT00000059094.1	-21.36	124	145	151.00
eca-miR-98	ENSECAT00000060006.2	-16.46	577	599	148.00
eca-miR-98	ENSECAT00000055160.2	-16.36	438	459	146.00
eca-miR-98	ENSECAT00000016286.2	-15.51	1240	1261	143.00
eca-miR-98	ENSECAT00000076321.1	-18.24	350	372	142.00
eca-miR-98	ENSECAT00000003484.2	-14.54	130	151	160.00
eca-miR-98	ENSECAT00000060557.1	-13.41	331	352	145.00
eca-miR-98	ENSECAT00000036257.2	-11.62	233	252	145.00
eca-miR-98	ENSECAT00000012232.3	-15.85	481	502	141.00
eca-miR-98	ENSECAT00000044552.2	-15.66	385	406	163.00
eca-miR-98	ENSECAT00000021141.3	-22.44	1677	1697	146.00
eca-miR-98	ENSECAT00000063757.2	-20.06	192	213	148.00
eca-miR-98	ENSECAT00000056620.2	-16.00	290	312	142.00
eca-miR-98	ENSECAT00000056620.2	-16.81	1003	1022	141.00
eca-miR-98	ENSECAT00000030680.1	-16.31	546	569	155.00
eca-miR-98	ENSECAT00000021835.3	-13.80	1091	1112	141.00
eca-miR-98	ENSECAT00000015312.2	-16.38	132	153	140.00
eca-miR-98	ENSECAT00000074046.1	-15.98	319	340	148.00
eca-miR-98	ENSECAT00000056899.1	-13.03	1447	1466	143.00
eca-miR-98	ENSECAT00000023192.2	-18.20	695	715	150.00
eca-miR-98	ENSECAT00000027149.2	-20.06	78	100	149.00
eca-miR-98	ENSECAT00000076632.1	-13.97	41	63	147.00
eca-miR-98	ENSECAT00000071397.1	-12.90	742	763	140.00
eca-miR-98	ENSECAT00000051186.1	-14.35	2283	2303	141.00
eca-miR-98	ENSECAT00000025409.2	-17.64	488	508	146.00
eca-miR-98	ENSECAT00000077797.1	-21.24	887	912	141.00
eca-miR-98	ENSECAT00000056539.1	-14.42	530	551	140.00
eca-miR-98	ENSECAT00000001935.2	-15.66	385	406	163.00
eca-miR-98	ENSECAT00000014594.2	-11.03	125	145	147.00
eca-miR-98	ENSECAT00000026846.3	-14.97	1138	1162	146.00
eca-miR-98	ENSECAT00000068648.1	-13.80	1091	1112	141.00
eca-miR-98	ENSECAT00000009499.3	-20.74	303	326	159.00
eca-miR-98	ENSECAT00000009499.3	-13.85	265	287	141.00
eca-miR-98	ENSECAT00000031508.1	-20.74	303	326	159.00
eca-miR-98	ENSECAT00000031508.1	-13.85	265	287	141.00
eca-miR-98	ENSECAT00000033008.2	-15.66	385	406	163.00
eca-miR-98	ENSECAT00000008949.3	-15.41	230	249	146.00
eca-miR-98	ENSECAT00000068528.1	-12.11	225	246	145.00
eca-miR-98	ENSECAT00000057976.1	-15.58	584	605	160.00
eca-miR-98	ENSECAT00000033951.2	-17.34	2732	2751	140.00
eca-miR-98	ENSECAT00000045117.2	-19.41	99	121	144.00
eca-miR-98	ENSECAT00000053412.2	-18.12	1130	1152	148.00
eca-miR-98	ENSECAT00000040968.1	-16.85	166	187	142.00
eca-miR-98	ENSECAT00000071860.1	-15.91	256	275	149.00
eca-miR-98	ENSECAT00000074668.1	-13.61	131	152	147.00
eca-miR-98	ENSECAT00000032682.1	-16.46	825	846	149.00
eca-miR-98	ENSECAT00000076168.1	-13.27	1906	1927	148.00
eca-miR-98	ENSECAT00000045820.2	-15.15	104	123	140.00
eca-miR-98	ENSECAT00000073120.1	-13.80	1091	1112	141.00
eca-miR-98	ENSECAT00000075434.1	-16.12	3059	3080	147.00
eca-miR-98	ENSECAT00000075434.1	-15.98	3012	3030	140.00
eca-miR-98	ENSECAT00000026080.3	-13.75	129	152	146.00
eca-miR-98	ENSECAT00000000306.2	-14.85	84	105	141.00
eca-miR-98	ENSECAT00000072785.1	-13.15	505	527	143.00
eca-miR-98	ENSECAT00000075171.1	-16.33	178	200	140.00
eca-miR-98	ENSECAT00000009602.3	-14.56	743	763	150.00
eca-miR-98	ENSECAT00000039193.1	-18.63	17	39	143.00
eca-miR-98	ENSECAT00000019125.3	-14.88	324	345	144.00
eca-miR-98	ENSECAT00000021571.2	-13.66	134	157	142.00
eca-miR-98	ENSECAT00000074739.1	-18.31	102	122	140.00
eca-miR-98	ENSECAT00000019819.3	-13.34	47	69	149.00
eca-miR-98	ENSECAT00000011656.3	-24.04	871	892	148.00
eca-miR-98	ENSECAT00000013156.3	-19.79	220	240	142.00
eca-miR-98	ENSECAT00000025408.2	-15.72	462	484	146.00
eca-miR-98	ENSECAT00000077005.1	-15.66	385	406	163.00
eca-miR-98	ENSECAT00000055110.2	-14.08	498	519	140.00
eca-miR-98	ENSECAT00000002548.2	-13.74	747	768	147.00
eca-miR-98	ENSECAT00000046122.2	-13.81	839	861	143.00
eca-miR-98	ENSECAT00000019316.3	-19.62	397	417	166.00
eca-miR-98	ENSECAT00000062007.2	-19.84	232	255	147.00
eca-miR-98	ENSECAT00000062007.2	-11.82	972	991	142.00
eca-miR-98	ENSECAT00000030630.1	-17.43	460	481	148.00
eca-miR-98	ENSECAT00000047287.1	-18.43	2089	2110	158.00
eca-miR-98	ENSECAT00000017553.3	-16.81	32	54	141.00
eca-miR-98	ENSECAT00000062558.1	-13.81	1	21	146.00
eca-miR-98	ENSECAT00000063444.2	-9.44	1	8	140.00
eca-miR-98	ENSECAT00000033710.2	-15.64	5	26	141.00
eca-miR-98	ENSECAT00000018047.2	-19.42	803	824	162.00
eca-miR-98	ENSECAT00000019747.3	-17.86	1545	1567	151.00
eca-miR-98	ENSECAT00000062710.2	-16.10	1448	1468	144.00
eca-miR-98	ENSECAT00000077053.1	-18.56	36	57	140.00
eca-miR-98	ENSECAT00000060818.2	-21.55	380	401	142.00
eca-miR-98	ENSECAT00000023573.3	-15.68	305	326	147.00
eca-miR-98	ENSECAT00000010458.3	-14.59	59	83	143.00
eca-miR-98	ENSECAT00000074284.1	-14.58	788	808	161.00
eca-miR-98	ENSECAT00000055732.1	-14.32	1567	1589	142.00
eca-miR-98	ENSECAT00000040344.2	-18.94	757	779	146.00
eca-miR-98	ENSECAT00000044430.2	-16.14	54	75	152.00
eca-miR-98	ENSECAT00000044430.2	-20.67	471	491	148.00
eca-miR-98	ENSECAT00000063635.1	-14.14	3034	3055	148.00
eca-miR-98	ENSECAT00000016738.3	-15.01	1507	1528	141.00
eca-miR-98	ENSECAT00000058812.2	-17.03	544	565	150.00
eca-miR-98	ENSECAT00000058812.2	-12.91	827	848	144.00
eca-miR-98	ENSECAT00000020013.2	-18.46	218	240	150.00
eca-miR-98	ENSECAT00000006322.2	-11.17	710	731	142.00
eca-miR-98	ENSECAT00000006322.2	-11.71	882	903	140.00
eca-miR-98	ENSECAT00000037572.1	-14.16	243	265	145.00
eca-miR-98	ENSECAT00000020707.2	-17.68	119	140	146.00
eca-miR-98	ENSECAT00000050298.2	-21.49	596	617	163.00
eca-miR-98	ENSECAT00000021450.3	-18.86	672	693	156.00
eca-miR-98	ENSECAT00000042969.1	-17.90	158	177	152.00
eca-miR-98	ENSECAT00000025264.3	-18.70	1042	1063	145.00
eca-miR-98	ENSECAT00000057423.2	-14.85	364	386	151.00
eca-miR-98	ENSECAT00000057423.2	-15.25	3	24	143.00
eca-miR-98	ENSECAT00000008253.2	-16.39	291	312	140.00
eca-miR-98	ENSECAT00000059737.1	-17.96	92	112	145.00
eca-miR-98	ENSECAT00000044349.2	-15.17	598	619	140.00
eca-miR-98	ENSECAT00000026030.2	-12.91	1	12	145.00
eca-miR-98	ENSECAT00000021881.2	-14.42	317	337	141.00
eca-miR-98	ENSECAT00000077435.1	-14.85	84	105	141.00
eca-miR-98	ENSECAT00000028895.3	-15.86	4173	4193	141.00
eca-miR-98	ENSECAT00000033557.2	-16.87	3452	3475	143.00
eca-miR-98	ENSECAT00000014232.3	-11.43	79	100	141.00
eca-miR-98	ENSECAT00000032680.1	-18.40	209	230	152.00
eca-miR-98	ENSECAT00000046432.2	-19.62	397	417	166.00
eca-miR-98	ENSECAT00000020492.3	-15.75	183	204	151.00
eca-miR-98	ENSECAT00000069580.1	-18.20	35	56	148.00
eca-miR-98	ENSECAT00000023572.3	-18.26	69	89	147.00
eca-miR-98	ENSECAT00000033054.1	-12.17	188	207	149.00
eca-miR-98	ENSECAT00000016977.2	-13.21	139	158	145.00
eca-miR-98	ENSECAT00000034754.2	-20.58	585	607	143.00
eca-miR-98	ENSECAT00000037954.1	-19.15	489	509	146.00
eca-miR-98	ENSECAT00000026652.2	-20.13	440	463	146.00
eca-miR-98	ENSECAT00000020946.2	-13.44	577	598	148.00
eca-miR-98	ENSECAT00000010194.2	-15.71	360	381	148.00
eca-miR-98	ENSECAT00000067328.1	-16.25	108	129	155.00
eca-miR-98	ENSECAT00000038208.2	-15.05	157	178	145.00
eca-miR-98	ENSECAT00000051183.2	-18.48	487	507	146.00
eca-miR-98	ENSECAT00000043974.1	-14.92	952	973	144.00
eca-miR-98	ENSECAT00000059162.2	-17.76	802	824	143.00
eca-miR-98	ENSECAT00000076788.1	-15.05	695	712	142.00
eca-miR-98	ENSECAT00000053377.1	-16.38	132	153	140.00
eca-miR-98	ENSECAT00000064831.2	-12.58	256	280	141.00
eca-miR-98	ENSECAT00000074354.1	-19.35	541	562	167.00
eca-miR-98	ENSECAT00000067759.1	-14.12	144	169	141.00
eca-miR-98	ENSECAT00000036996.2	-11.42	1	12	144.00
eca-miR-98	ENSECAT00000073348.1	-15.87	361	382	144.00
eca-miR-98	ENSECAT00000062796.1	-19.81	1504	1524	154.00
eca-miR-98	ENSECAT00000062796.1	-18.88	2797	2819	146.00
eca-miR-98	ENSECAT00000062796.1	-14.63	2397	2419	143.00
eca-miR-98	ENSECAT00000045091.2	-20.70	171	191	163.00
eca-miR-98	ENSECAT00000020203.2	-16.56	53	75	144.00
eca-miR-98	ENSECAT00000019314.3	-13.77	44	66	143.00
eca-miR-98	ENSECAT00000019314.3	-13.50	613	634	140.00
eca-miR-98	ENSECAT00000013608.3	-17.44	839	863	150.00
eca-miR-98	ENSECAT00000000783.3	-11.42	311	333	146.00
eca-miR-98	ENSECAT00000000783.3	-18.77	606	625	140.00
eca-miR-98	ENSECAT00000045114.1	-13.85	106	127	141.00
eca-miR-98	ENSECAT00000077291.1	-17.11	221	244	151.00
eca-miR-98	ENSECAT00000065876.1	-14.60	203	224	148.00
eca-miR-98	ENSECAT00000030236.1	-13.51	911	931	149.00
eca-miR-98	ENSECAT00000033436.1	-14.13	898	919	152.00
eca-miR-98	ENSECAT00000033436.1	-14.19	415	437	143.00
eca-miR-98	ENSECAT00000031002.1	-19.26	680	701	140.00
eca-miR-98	ENSECAT00000013082.3	-19.79	220	240	142.00
eca-miR-98	ENSECAT00000015396.3	-19.28	1030	1050	150.00
eca-miR-98	ENSECAT00000051134.2	-14.06	455	476	140.00
eca-miR-98	ENSECAT00000065493.2	-15.67	1742	1763	160.00
eca-miR-98	ENSECAT00000065493.2	-21.32	1242	1262	154.00
eca-miR-98	ENSECAT00000022828.3	-19.11	375	396	148.00
eca-miR-98	ENSECAT00000023714.2	-18.19	30	51	140.00
eca-miR-98	ENSECAT00000050400.1	-14.85	84	105	141.00
eca-miR-98	ENSECAT00000055850.2	-15.70	187	207	141.00
eca-miR-98	ENSECAT00000059807.2	-20.03	250	270	150.00
eca-miR-98	ENSECAT00000046982.1	-20.06	192	213	148.00
eca-miR-98	ENSECAT00000070076.1	-12.47	422	443	145.00
eca-miR-98	ENSECAT00000078096.1	-17.50	897	918	158.00
eca-miR-98	ENSECAT00000035247.2	-16.52	440	462	154.00
eca-miR-98	ENSECAT00000060433.2	-14.59	732	753	153.00
eca-miR-98	ENSECAT00000035127.2	-15.99	97	118	157.00
eca-miR-98	ENSECAT00000049942.2	-16.98	1670	1691	142.00
eca-miR-98	ENSECAT00000040893.2	-13.81	839	861	143.00
eca-miR-98	ENSECAT00000024911.2	-12.36	960	982	143.00
eca-miR-98	ENSECAT00000000199.2	-14.96	3296	3318	151.00
eca-miR-98	ENSECAT00000000199.2	-11.20	2072	2093	143.00
eca-miR-98	ENSECAT00000023882.3	-15.08	2636	2657	147.00
eca-miR-98	ENSECAT00000075622.1	-13.38	1040	1061	148.00
eca-miR-98	ENSECAT00000010767.2	-17.66	343	365	146.00
eca-miR-98	ENSECAT00000009878.3	-14.59	3554	3574	145.00
eca-miR-98	ENSECAT00000046087.1	-16.83	148	169	148.00
eca-miR-98	ENSECAT00000069770.1	-10.31	272	293	147.00
eca-miR-98	ENSECAT00000077816.1	-14.87	1472	1493	140.00
eca-miR-98	ENSECAT00000014733.3	-14.75	42	63	145.00
eca-miR-98	ENSECAT00000063944.2	-15.72	1243	1266	160.00
eca-miR-98	ENSECAT00000063944.2	-16.03	1345	1365	144.00
eca-miR-98	ENSECAT00000057149.2	-16.01	809	830	168.00
eca-miR-98	ENSECAT00000019433.2	-27.17	917	945	150.00
eca-miR-98	ENSECAT00000031504.1	-12.87	393	414	140.00
eca-miR-98	ENSECAT00000034681.1	-18.44	2330	2353	143.00
eca-miR-98	ENSECAT00000051493.2	-20.32	159	180	155.00
eca-miR-98	ENSECAT00000059472.2	-17.36	89	111	143.00
eca-miR-98	ENSECAT00000056152.1	-11.72	965	986	144.00
eca-miR-98	ENSECAT00000031121.2	-15.39	981	1003	158.00
eca-miR-98	ENSECAT00000059232.2	-12.00	1945	1966	148.00
eca-miR-98	ENSECAT00000022947.3	-16.67	336	357	143.00
eca-miR-98	ENSECAT00000057197.2	-15.24	726	750	141.00
eca-miR-98	ENSECAT00000062315.2	-13.38	72	91	140.00
eca-miR-98	ENSECAT00000050127.1	-15.07	52	75	140.00
eca-miR-98	ENSECAT00000051827.1	-12.78	439	460	141.00
eca-miR-98	ENSECAT00000078510.1	-14.62	82	103	152.00
eca-miR-98	ENSECAT00000078510.1	-15.63	3641	3662	140.00
eca-miR-98	ENSECAT00000030546.2	-14.85	85	106	140.00
eca-miR-98	ENSECAT00000073418.1	-16.25	108	129	155.00
eca-miR-98	ENSECAT00000069209.1	-14.95	468	489	142.00
eca-miR-98	ENSECAT00000076475.1	-12.93	726	747	151.00
eca-miR-98	ENSECAT00000010215.3	-12.39	459	478	140.00
eca-miR-98	ENSECAT00000032597.2	-15.51	110	131	152.00
eca-miR-98	ENSECAT00000074041.1	-14.55	917	939	146.00
eca-miR-98	ENSECAT00000019121.2	-18.94	757	779	146.00
eca-miR-98	ENSECAT00000009183.3	-21.64	96	117	140.00
eca-miR-98	ENSECAT00000022181.3	-15.68	504	524	161.00
eca-miR-98	ENSECAT00000022181.3	-15.59	871	892	140.00
eca-miR-98	ENSECAT00000044729.1	-21.36	124	145	151.00
eca-miR-98	ENSECAT00000020704.2	-17.68	119	140	146.00
eca-miR-98	ENSECAT00000019001.2	-16.52	231	253	143.00
eca-miR-98	ENSECAT00000015609.3	-12.38	676	697	144.00
eca-miR-98	ENSECAT00000046086.1	-16.84	2893	2914	148.00
eca-miR-98	ENSECAT00000006870.2	-10.41	525	545	141.00
eca-miR-98	ENSECAT00000009757.2	-16.03	374	395	147.00
eca-miR-98	ENSECAT00000020169.3	-12.70	302	322	142.00
eca-miR-98	ENSECAT00000067063.1	-18.37	924	945	155.00
eca-miR-98	ENSECAT00000067063.1	-19.43	140	161	147.00
eca-miR-98	ENSECAT00000007507.3	-10.31	698	719	140.00
eca-miR-98	ENSECAT00000023249.3	-12.24	690	711	147.00
eca-miR-98	ENSECAT00000020201.3	-14.72	59	80	145.00
eca-miR-98	ENSECAT00000065994.1	-16.43	39	62	143.00
eca-miR-98	ENSECAT00000040963.2	-15.85	481	502	141.00
eca-miR-98	ENSECAT00000059351.1	-16.02	155	177	147.00
eca-miR-98	ENSECAT00000021366.2	-21.74	169	190	144.00
eca-miR-98	ENSECAT00000007675.3	-16.32	2076	2097	143.00
eca-miR-98	ENSECAT00000012194.3	-16.67	70	91	169.00
eca-miR-98	ENSECAT00000012194.3	-16.39	239	258	156.00
eca-miR-98	ENSECAT00000032308.2	-11.92	635	655	143.00
eca-miR-98	ENSECAT00000055576.2	-14.75	748	768	140.00
eca-miR-98	ENSECAT00000024997.3	-17.43	11	34	151.00
eca-miR-98	ENSECAT00000021006.2	-17.72	547	568	143.00
eca-miR-98	ENSECAT00000073394.1	-19.48	1932	1953	140.00
eca-miR-98	ENSECAT00000026497.3	-13.01	371	392	140.00
eca-miR-98	ENSECAT00000063479.1	-17.17	272	293	147.00
eca-miR-98	ENSECAT00000008872.2	-14.04	63	84	152.00
eca-miR-98	ENSECAT00000008872.2	-12.12	173	194	145.00
eca-miR-98	ENSECAT00000068179.1	-11.98	365	386	141.00
eca-miR-98	ENSECAT00000013534.3	-12.81	979	999	144.00
eca-miR-98	ENSECAT00000070768.1	-15.23	28	51	141.00
eca-miR-98	ENSECAT00000053877.2	-11.73	1879	1900	140.00
eca-miR-98	ENSECAT00000053063.1	-14.73	1866	1886	141.00
eca-miR-98	ENSECAT00000013391.3	-23.31	1746	1769	146.00
eca-miR-98	ENSECAT00000068059.1	-17.72	669	691	151.00
eca-miR-98	ENSECAT00000030305.1	-17.31	358	377	144.00
eca-miR-98	ENSECAT00000010071.3	-13.63	313	332	144.00
eca-miR-98	ENSECAT00000072420.1	-13.73	1194	1217	140.00
eca-miR-98	ENSECAT00000022180.3	-20.27	126	147	140.00
eca-miR-98	ENSECAT00000004426.3	-12.43	126	148	142.00
eca-miR-98	ENSECAT00000064819.2	-17.81	91	112	140.00
eca-miR-98	ENSECAT00000017108.2	-18.12	54	75	145.00
eca-miR-98	ENSECAT00000050054.1	-20.98	903	924	160.00
eca-miR-98	ENSECAT00000061236.1	-11.08	552	574	146.00
eca-miR-98	ENSECAT00000058727.2	-14.87	1472	1493	140.00
eca-miR-98	ENSECAT00000074231.1	-19.75	235	258	143.00
eca-miR-98	ENSECAT00000003037.3	-16.46	990	1011	140.00
eca-miR-98	ENSECAT00000056270.2	-17.31	358	377	144.00
eca-miR-98	ENSECAT00000033673.2	-15.58	167	189	146.00
eca-miR-98	ENSECAT00000052520.2	-13.43	552	572	141.00
eca-miR-98	ENSECAT00000021900.3	-17.59	1065	1086	145.00
eca-miR-98	ENSECAT00000037902.2	-14.25	276	297	152.00
eca-miR-98	ENSECAT00000015105.2	-18.02	56	76	153.00
eca-miR-98	ENSECAT00000018282.3	-16.13	562	584	150.00
eca-miR-98	ENSECAT00000059470.2	-17.34	2732	2751	140.00
eca-miR-98	ENSECAT00000023400.2	-12.74	673	695	145.00
eca-miR-98	ENSECAT00000035867.1	-11.16	731	751	142.00
eca-miR-98	ENSECAT00000035867.1	-14.99	1265	1286	140.00
eca-miR-98	ENSECAT00000034047.1	-14.75	748	768	140.00
eca-miR-98	ENSECAT00000075276.1	-15.05	695	712	142.00
eca-miR-98	ENSECAT00000037247.2	-16.86	457	479	145.00
eca-miR-98	ENSECAT00000057338.1	-16.23	295	318	142.00
eca-miR-98	ENSECAT00000056581.2	-15.46	1012	1033	145.00
eca-miR-98	ENSECAT00000056581.2	-15.98	1109	1130	140.00
eca-miR-98	ENSECAT00000068833.1	-15.86	4173	4193	141.00
eca-miR-98	ENSECAT00000009707.2	-19.96	1513	1533	152.00
eca-miR-98	ENSECAT00000035507.1	-20.29	312	333	140.00
eca-miR-98	ENSECAT00000017467.2	-17.68	346	366	153.00
eca-miR-98	ENSECAT00000070767.1	-17.81	91	112	140.00
eca-miR-98	ENSECAT00000018233.3	-16.02	155	177	147.00
eca-miR-98	ENSECAT00000020822.2	-12.61	927	948	144.00
eca-miR-98	ENSECAT00000006859.3	-10.41	525	545	141.00
eca-miR-98	ENSECAT00000033504.1	-14.36	253	273	158.00
eca-miR-98	ENSECAT00000037295.2	-20.03	250	270	150.00
eca-miR-98	ENSECAT00000048933.1	-15.04	119	139	141.00
eca-miR-98	ENSECAT00000058415.1	-19.00	86	107	152.00
eca-miR-98	ENSECAT00000014970.3	-15.78	950	971	145.00
eca-miR-98	ENSECAT00000066710.1	-15.90	222	245	154.00
eca-miR-98	ENSECAT00000020702.3	-16.84	2893	2914	148.00
eca-miR-98	ENSECAT00000033361.2	-15.89	97	117	157.00
eca-miR-98	ENSECAT00000062504.1	-14.96	216	238	143.00
eca-miR-98	ENSECAT00000022873.2	-20.03	250	270	150.00
eca-miR-98	ENSECAT00000072970.1	-20.41	123	143	142.00
eca-miR-98	ENSECAT00000070264.1	-16.41	713	734	144.00
eca-miR-98	ENSECAT00000070264.1	-15.53	670	692	142.00
eca-miR-98	ENSECAT00000075778.1	-15.15	51	72	141.00
eca-miR-98	ENSECAT00000075778.1	-11.85	147	170	141.00
eca-miR-98	ENSECAT00000043730.1	-14.61	1138	1159	145.00
eca-miR-98	ENSECAT00000072458.1	-17.82	1771	1795	155.00
eca-miR-98	ENSECAT00000072458.1	-13.86	1318	1339	144.00
eca-miR-98	ENSECAT00000072458.1	-15.40	1511	1533	143.00
eca-miR-98	ENSECAT00000013604.3	-16.05	687	708	150.00
eca-miR-98	ENSECAT00000034286.1	-13.58	2449	2472	146.00
eca-miR-98	ENSECAT00000037901.2	-11.86	204	225	140.00
eca-miR-98	ENSECAT00000055406.1	-16.06	1449	1469	142.00
eca-miR-98	ENSECAT00000020598.3	-16.49	677	698	145.00
eca-miR-98	ENSECAT00000028890.3	-13.38	1040	1061	148.00
eca-miR-98	ENSECAT00000057577.1	-17.93	90	111	146.00
eca-miR-98	ENSECAT00000069829.1	-15.30	93	114	143.00
eca-miR-98	ENSECAT00000073081.1	-15.42	310	331	146.00
eca-miR-98	ENSECAT00000005502.2	-15.82	550	571	148.00
eca-miR-98	ENSECAT00000019861.3	-12.84	75	96	140.00
eca-miR-98	ENSECAT00000017969.3	-13.80	258	279	140.00
eca-miR-98	ENSECAT00000011449.2	-13.55	8	30	148.00
eca-miR-98	ENSECAT00000026064.3	-11.83	311	330	145.00
eca-miR-98	ENSECAT00000004353.2	-14.13	239	259	146.00
eca-miR-98	ENSECAT00000038132.1	-13.92	581	602	141.00
eca-miR-98	ENSECAT00000023558.3	-19.09	527	548	140.00
eca-miR-98	ENSECAT00000053444.1	-14.02	1017	1038	154.00
eca-miR-98	ENSECAT00000061977.2	-17.85	521	540	140.00
eca-miR-98	ENSECAT00000007313.2	-12.74	365	386	141.00
eca-miR-98	ENSECAT00000043409.2	-19.28	1030	1050	150.00
eca-miR-98	ENSECAT00000046466.2	-17.31	560	579	144.00
eca-miR-98	ENSECAT00000056891.2	-16.68	499	520	140.00
eca-miR-98	ENSECAT00000028841.2	-20.29	312	333	140.00
eca-miR-98	ENSECAT00000033503.1	-12.92	196	218	141.00
eca-miR-98	ENSECAT00000073846.1	-19.44	725	747	143.00
eca-miR-98	ENSECAT00000016197.2	-17.22	1777	1798	146.00
eca-miR-98	ENSECAT00000052749.1	-16.83	666	688	151.00
eca-miR-98	ENSECAT00000012263.2	-16.48	106	126	142.00
eca-miR-98	ENSECAT00000064003.2	-14.61	1539	1559	146.00
eca-miR-98	ENSECAT00000006595.3	-17.39	571	592	144.00
eca-miR-98	ENSECAT00000016077.3	-12.07	612	634	147.00
eca-miR-98	ENSECAT00000008095.2	-20.83	538	558	150.00
eca-miR-98	ENSECAT00000008095.2	-16.12	1601	1622	140.00
eca-miR-98	ENSECAT00000050172.2	-17.08	509	530	144.00
eca-miR-98	ENSECAT00000059851.2	-14.94	368	389	140.00
eca-miR-98	ENSECAT00000059851.2	-11.72	765	787	140.00
eca-miR-98	ENSECAT00000073606.1	-14.59	961	980	153.00
eca-miR-98	ENSECAT00000073606.1	-13.11	858	877	144.00
eca-miR-98	ENSECAT00000073606.1	-12.94	289	311	142.00
eca-miR-98	ENSECAT00000038754.1	-11.83	1707	1728	143.00
eca-miR-98	ENSECAT00000071963.1	-15.19	424	445	150.00
eca-miR-98	ENSECAT00000066054.1	-14.02	1017	1038	154.00
eca-miR-98	ENSECAT00000062120.2	-19.41	99	121	144.00
eca-miR-98	ENSECAT00000040137.1	-15.72	74	97	142.00
eca-miR-98	ENSECAT00000035291.2	-19.39	630	650	154.00
eca-miR-98	ENSECAT00000052246.1	-19.83	486	508	142.00
eca-miR-98	ENSECAT00000041694.2	-15.50	283	305	152.00
eca-miR-98	ENSECAT00000017417.2	-13.47	134	155	144.00
eca-miR-98	ENSECAT00000073223.1	-17.36	89	111	143.00
eca-miR-98	ENSECAT00000066628.1	-17.51	4505	4525	142.00
eca-miR-98	ENSECAT00000018303.3	-12.10	137	158	140.00
eca-miR-98	ENSECAT00000068128.1	-17.37	62	82	143.00
eca-miR-98	ENSECAT00000066485.1	-13.74	747	768	147.00
eca-miR-98	ENSECAT00000059076.1	-13.23	420	439	141.00
eca-miR-98	ENSECAT00000035051.2	-15.85	481	502	141.00
eca-miR-98	ENSECAT00000019588.3	-18.40	209	230	152.00
eca-miR-98	ENSECAT00000068008.1	-13.85	106	127	141.00
eca-miR-98	ENSECAT00000033431.2	-14.85	84	105	141.00
eca-miR-98	ENSECAT00000007672.2	-17.30	311	332	140.00
eca-miR-98	ENSECAT00000076160.1	-15.91	2429	2449	150.00
eca-miR-98	ENSECAT00000076160.1	-13.74	1434	1455	143.00
eca-miR-98	ENSECAT00000076160.1	-12.90	28	50	142.00
eca-miR-98	ENSECAT00000076160.1	-14.82	1995	2016	140.00
eca-miR-98	ENSECAT00000033039.2	-24.29	548	569	161.00
eca-miR-98	ENSECAT00000033039.2	-14.45	603	625	153.00
eca-miR-98	ENSECAT00000036511.1	-21.64	96	117	140.00
eca-miR-98	ENSECAT00000014528.3	-15.67	1742	1763	160.00
eca-miR-98	ENSECAT00000014528.3	-21.32	1242	1262	154.00
eca-miR-98	ENSECAT00000006546.2	-15.59	332	353	144.00
eca-miR-98	ENSECAT00000065239.2	-24.81	902	930	155.00
eca-miR-98	ENSECAT00000039711.1	-16.25	239	261	155.00
eca-miR-98	ENSECAT00000012765.2	-18.59	276	297	145.00
eca-miR-98	ENSECAT00000019899.2	-11.75	39	60	148.00
eca-miR-98	ENSECAT00000003083.3	-12.65	529	548	144.00
eca-miR-98	ENSECAT00000003083.3	-13.38	703	724	140.00
eca-miR-98	ENSECAT00000044271.1	-20.98	950	969	141.00
eca-miR-98	ENSECAT00000043408.1	-20.14	86	106	158.00
eca-miR-98	ENSECAT00000072265.1	-15.58	391	412	147.00
eca-miR-98	ENSECAT00000073151.1	-16.44	590	610	153.00
eca-miR-98	ENSECAT00000061736.1	-16.66	142	165	147.00
eca-miR-98	ENSECAT00000038322.1	-16.16	1313	1334	140.00
eca-miR-98	ENSECAT00000071411.1	-13.38	72	91	140.00
eca-miR-98	ENSECAT00000054878.2	-18.84	14	35	146.00
eca-miR-98	ENSECAT00000073725.1	-15.08	965	983	146.00
eca-miR-98	ENSECAT00000050314.2	-14.96	3296	3318	151.00
eca-miR-98	ENSECAT00000050314.2	-11.20	2072	2093	143.00
eca-miR-98	ENSECAT00000015462.2	-12.03	138	159	140.00
eca-miR-98	ENSECAT00000077811.1	-18.31	102	122	140.00
eca-miR-98	ENSECAT00000048419.1	-19.83	673	695	142.00
eca-miR-98	ENSECAT00000037867.2	-20.12	227	250	143.00
eca-miR-98	ENSECAT00000004160.2	-17.02	197	220	142.00
eca-miR-98	ENSECAT00000049305.2	-12.58	256	280	141.00
eca-miR-98	ENSECAT00000034547.2	-19.79	220	240	142.00
eca-miR-98	ENSECAT00000024251.2	-18.48	487	507	146.00
eca-miR-98	ENSECAT00000020859.3	-14.03	144	164	146.00
eca-miR-98	ENSECAT00000057024.2	-17.51	216	236	162.00
eca-miR-98	ENSECAT00000011687.2	-12.80	257	278	144.00
eca-miR-98	ENSECAT00000036598.2	-13.84	235	256	140.00
eca-miR-98	ENSECAT00000021482.3	-15.08	965	983	146.00
eca-miR-98	ENSECAT00000062670.2	-16.90	385	410	148.00
eca-miR-98	ENSECAT00000044916.2	-13.23	803	824	147.00
eca-miR-98	ENSECAT00000042187.1	-13.05	364	387	148.00
eca-miR-98	ENSECAT00000050505.2	-19.83	486	508	142.00
eca-miR-98	ENSECAT00000005085.3	-19.00	247	270	147.00
eca-miR-98	ENSECAT00000060930.1	-20.29	567	587	146.00
eca-miR-98	ENSECAT00000014647.2	-14.33	175	196	150.00
eca-miR-98	ENSECAT00000014647.2	-15.37	111	134	143.00
eca-miR-98	ENSECAT00000078473.1	-15.51	110	131	152.00
eca-miR-98	ENSECAT00000059921.1	-13.12	129	151	142.00
eca-miR-98	ENSECAT00000040998.2	-14.80	824	844	149.00
eca-miR-98	ENSECAT00000016970.3	-12.58	256	280	141.00
eca-miR-98	ENSECAT00000002196.2	-20.38	650	673	154.00
eca-miR-98	ENSECAT00000002196.2	-12.36	771	793	143.00
eca-miR-98	ENSECAT00000002196.2	-17.76	338	359	140.00
eca-miR-98	ENSECAT00000060275.2	-11.92	635	655	143.00
eca-miR-98	ENSECAT00000064504.2	-12.98	605	626	140.00
eca-miR-98	ENSECAT00000034355.2	-17.76	802	824	143.00
eca-miR-98	ENSECAT00000068989.1	-17.81	91	112	140.00
eca-miR-98	ENSECAT00000068869.1	-16.49	677	698	145.00
eca-miR-98	ENSECAT00000070644.1	-16.83	666	688	151.00
eca-miR-98	ENSECAT00000026947.2	-14.62	516	538	155.00
eca-miR-98	ENSECAT00000054206.2	-15.46	1012	1033	145.00
eca-miR-98	ENSECAT00000054206.2	-15.98	1109	1130	140.00
eca-miR-98	ENSECAT00000017895.3	-16.42	807	828	144.00
eca-miR-98	ENSECAT00000018781.3	-15.70	56	77	140.00
eca-miR-98	ENSECAT00000000216.3	-16.51	93	115	147.00
eca-miR-98	ENSECAT00000073724.1	-21.21	470	491	154.00
eca-miR-98	ENSECAT00000022598.3	-14.06	455	476	140.00
eca-miR-98	ENSECAT00000071961.1	-20.73	698	719	162.00
eca-miR-98	ENSECAT00000018269.3	-19.38	904	922	143.00
eca-miR-98	ENSECAT00000078304.1	-20.44	1248	1269	143.00
eca-miR-98	ENSECAT00000051750.2	-15.23	852	873	145.00
eca-miR-98	ENSECAT00000047269.2	-12.24	690	711	147.00
eca-miR-98	ENSECAT00000004733.2	-14.00	962	983	148.00
eca-miR-98	ENSECAT00000069946.1	-11.98	365	386	141.00
eca-miR-98	ENSECAT00000040686.2	-17.84	90	111	141.00
eca-miR-98	ENSECAT00000022118.2	-14.75	748	768	140.00
eca-miR-98	ENSECAT00000071186.1	-14.46	359	380	144.00
eca-miR-98	ENSECAT00000046272.2	-18.70	1042	1063	145.00
eca-miR-98	ENSECAT00000026204.2	-20.33	266	287	140.00
eca-miR-98	ENSECAT00000060657.2	-18.84	14	35	146.00
eca-miR-98	ENSECAT00000019466.2	-14.97	213	232	149.00
eca-miR-98	ENSECAT00000021241.2	-20.66	790	813	146.00
eca-miR-98	ENSECAT00000022941.3	-17.43	557	579	140.00
eca-miR-98	ENSECAT00000030780.2	-16.33	656	678	148.00
eca-miR-98	ENSECAT00000031394.1	-14.23	2832	2854	147.00
eca-miR-98	ENSECAT00000015412.2	-15.90	222	245	154.00
eca-miR-98	ENSECAT00000007430.3	-14.95	791	813	148.00
eca-miR-98	ENSECAT00000074026.1	-13.84	186	207	144.00
eca-miR-98	ENSECAT00000033740.2	-15.58	708	729	140.00
eca-miR-98	ENSECAT00000074697.1	-12.47	422	443	145.00
eca-miR-98	ENSECAT00000011637.2	-17.09	12	32	160.00
eca-miR-98	ENSECAT00000078806.1	-17.72	669	691	151.00
eca-miR-98	ENSECAT00000031728.2	-11.26	42	63	148.00
eca-miR-98	ENSECAT00000038048.2	-14.98	472	493	144.00
eca-miR-98	ENSECAT00000030699.2	-21.49	596	617	163.00
eca-miR-98	ENSECAT00000063091.2	-18.43	2089	2110	158.00
eca-miR-98	ENSECAT00000019537.3	-12.47	422	443	145.00
eca-miR-98	ENSECAT00000006735.3	-14.06	2799	2822	159.00
eca-miR-98	ENSECAT00000006735.3	-14.47	3453	3472	145.00
eca-miR-98	ENSECAT00000019394.2	-14.58	400	422	150.00
eca-miR-98	ENSECAT00000004301.3	-17.08	988	1010	150.00
eca-miR-98	ENSECAT00000051597.2	-14.86	99	120	148.00
eca-miR-98	ENSECAT00000012954.2	-17.29	73	98	150.00
eca-miR-98	ENSECAT00000071688.1	-17.65	296	318	146.00
eca-miR-98	ENSECAT00000034545.1	-18.74	1119	1140	147.00
eca-miR-98	ENSECAT00000001652.3	-14.29	31	53	143.00
eca-miR-98	ENSECAT00000012020.2	-16.16	734	755	140.00
eca-miR-98	ENSECAT00000021743.3	-12.86	113	134	140.00
eca-miR-98	ENSECAT00000069251.1	-16.97	501	523	155.00
eca-miR-98	ENSECAT00000015220.3	-14.55	753	775	150.00
eca-miR-98	ENSECAT00000015220.3	-25.51	1206	1227	144.00
eca-miR-98	ENSECAT00000016920.2	-17.09	617	636	149.00
eca-miR-98	ENSECAT00000058722.2	-16.37	626	648	146.00
eca-miR-98	ENSECAT00000040014.2	-11.83	1707	1728	143.00
eca-miR-98	ENSECAT00000039796.1	-15.14	267	288	150.00
eca-miR-98	ENSECAT00000039796.1	-12.83	928	949	140.00
eca-miR-98	ENSECAT00000014908.2	-14.58	956	976	150.00
eca-miR-98	ENSECAT00000075391.1	-14.59	59	83	143.00
eca-miR-98	ENSECAT00000045408.1	-12.27	532	552	145.00
eca-miR-98	ENSECAT00000018851.3	-14.42	490	511	145.00
eca-miR-98	ENSECAT00000071879.1	-15.26	1	19	143.00
eca-miR-98	ENSECAT00000006663.2	-12.85	662	685	144.00
eca-miR-98	ENSECAT00000032302.2	-15.37	7	28	140.00
eca-miR-98	ENSECAT00000076459.1	-15.92	288	309	140.00
eca-miR-98	ENSECAT00000071911.1	-20.14	1021	1043	147.00
eca-miR-98	ENSECAT00000073139.1	-14.32	690	711	141.00
eca-miR-98	ENSECAT00000031153.2	-18.65	1843	1864	144.00
eca-miR-98	ENSECAT00000022285.3	-15.89	1828	1848	146.00
eca-miR-98	ENSECAT00000022285.3	-14.74	2159	2181	142.00
eca-miR-98	ENSECAT00000066816.1	-17.13	576	601	152.00
eca-miR-98	ENSECAT00000052314.2	-15.58	391	412	147.00
eca-miR-98	ENSECAT00000050399.2	-15.05	695	712	142.00
eca-miR-98	ENSECAT00000059264.1	-17.43	557	579	140.00
eca-miR-98	ENSECAT00000004540.2	-19.67	1366	1387	148.00
eca-miR-98	ENSECAT00000014022.3	-11.43	79	100	141.00
eca-miR-98	ENSECAT00000011493.3	-11.83	1707	1728	143.00
eca-miR-98	ENSECAT00000007740.3	-22.39	201	224	142.00
eca-miR-98	ENSECAT00000010487.3	-12.52	708	729	145.00
eca-miR-98	ENSECAT00000045336.2	-17.20	228	249	140.00
eca-miR-98	ENSECAT00000006734.3	-20.29	181	202	144.00
eca-miR-98	ENSECAT00000047922.1	-12.75	233	253	141.00
eca-miR-98	ENSECAT00000037984.1	-15.05	157	178	145.00
eca-miR-98	ENSECAT00000031464.2	-20.39	653	675	161.00
eca-miR-98	ENSECAT00000014573.3	-15.00	1	13	148.00
eca-miR-98	ENSECAT00000075773.1	-12.90	742	763	140.00
eca-miR-98	ENSECAT00000038358.1	-18.12	540	562	146.00
eca-miR-98	ENSECAT00000075653.1	-18.48	218	238	145.00
eca-miR-98	ENSECAT00000052242.2	-14.06	266	286	146.00
eca-miR-98	ENSECAT00000064038.1	-19.86	1266	1288	159.00
eca-miR-98	ENSECAT00000039124.2	-14.99	475	496	146.00
eca-miR-98	ENSECAT00000049733.2	-17.63	463	489	142.00
eca-miR-98	ENSECAT00000040684.2	-16.33	656	678	148.00
eca-miR-98	ENSECAT00000041450.2	-15.56	139	159	142.00
eca-miR-98	ENSECAT00000042878.1	-17.88	2	22	150.00
eca-miR-98	ENSECAT00000044650.1	-15.40	505	526	140.00
eca-miR-98	ENSECAT00000071064.1	-15.58	393	414	147.00
eca-miR-98	ENSECAT00000046964.2	-15.85	481	502	141.00
eca-miR-98	ENSECAT00000000142.3	-12.38	20	44	145.00
eca-miR-98	ENSECAT00000041330.2	-17.08	509	530	144.00
eca-miR-98	ENSECAT00000031392.1	-17.60	183	204	153.00
eca-miR-98	ENSECAT00000031415.2	-15.40	1459	1479	145.00
eca-miR-98	ENSECAT00000032301.1	-16.09	91	116	140.00
eca-miR-98	ENSECAT00000057212.2	-14.80	824	844	149.00
eca-miR-98	ENSECAT00000018610.3	-19.81	1504	1524	154.00
eca-miR-98	ENSECAT00000018610.3	-18.88	2797	2819	146.00
eca-miR-98	ENSECAT00000018610.3	-14.63	2397	2419	143.00
eca-miR-98	ENSECAT00000000693.2	-14.00	67	89	144.00
eca-miR-98	ENSECAT00000049110.2	-12.55	465	486	147.00
eca-miR-98	ENSECAT00000056877.1	-21.38	47	70	157.00
eca-miR-98	ENSECAT00000059263.2	-19.41	99	121	144.00
eca-miR-98	ENSECAT00000067309.1	-14.94	1109	1131	141.00
eca-miR-98	ENSECAT00000015841.2	-9.50	2021	2042	143.00
eca-miR-98	ENSECAT00000015841.2	-19.27	287	308	140.00
eca-miR-98	ENSECAT00000027007.3	-14.51	957	979	142.00
eca-miR-98	ENSECAT00000016455.2	-18.62	18	39	140.00
eca-miR-98	ENSECAT00000010749.3	-20.12	227	250	143.00
eca-miR-98	ENSECAT00000018769.3	-13.73	1194	1217	140.00
eca-miR-98	ENSECAT00000067166.1	-17.09	754	773	149.00
eca-miR-98	ENSECAT00000012521.3	-19.10	1233	1255	143.00
eca-miR-98	ENSECAT00000012521.3	-16.85	1502	1526	143.00
eca-miR-98	ENSECAT00000040635.1	-14.55	289	308	141.00
eca-miR-98	ENSECAT00000036426.1	-16.46	990	1011	140.00
eca-miR-98	ENSECAT00000015601.3	-12.92	1	17	145.00
eca-miR-98	ENSECAT00000024238.3	-19.11	70	92	146.00
eca-miR-98	ENSECAT00000072835.1	-16.64	12	34	145.00
eca-miR-98	ENSECAT00000057403.2	-24.20	780	802	159.00
eca-miR-98	ENSECAT00000073721.1	-22.08	248	270	149.00
eca-miR-98	ENSECAT00000004027.3	-13.86	611	632	141.00
eca-miR-98	ENSECAT00000009477.3	-15.74	140	160	141.00
eca-miR-98	ENSECAT00000078421.1	-16.49	780	801	142.00
eca-miR-98	ENSECAT00000016909.2	-11.08	552	574	146.00
eca-miR-98	ENSECAT00000014452.3	-14.13	77	98	144.00
eca-miR-98	ENSECAT00000018409.2	-20.05	468	494	149.00
eca-miR-98	ENSECAT00000016766.3	-18.13	807	826	140.00
eca-miR-98	ENSECAT00000011946.3	-16.64	12	34	145.00
eca-miR-98	ENSECAT00000024669.3	-17.69	2331	2351	162.00
eca-miR-98	ENSECAT00000024669.3	-18.87	2795	2815	150.00
eca-miR-98	ENSECAT00000024669.3	-12.88	2502	2521	141.00
eca-miR-98	ENSECAT00000009094.3	-10.76	199	221	154.00
eca-miR-98	ENSECAT00000035980.1	-16.86	457	479	145.00
eca-miR-98	ENSECAT00000061780.1	-18.49	592	615	143.00
eca-miR-98	ENSECAT00000007658.2	-16.39	100	122	142.00
eca-miR-98	ENSECAT00000058600.2	-11.06	956	977	148.00
eca-miR-98	ENSECAT00000003581.2	-13.64	849	870	144.00
eca-miR-98	ENSECAT00000078612.1	-17.12	960	983	142.00
eca-miR-98	ENSECAT00000013757.3	-18.04	237	257	155.00
eca-miR-98	ENSECAT00000033848.1	-16.85	66	85	153.00
eca-miR-98	ENSECAT00000025866.3	-18.24	350	372	142.00
eca-miR-98	ENSECAT00000049077.2	-14.44	278	298	153.00
eca-miR-98	ENSECAT00000074263.1	-15.42	537	559	150.00
eca-miR-98	ENSECAT00000030800.1	-12.38	180	202	143.00
eca-miR-98	ENSECAT00000053166.2	-17.39	178	199	155.00
eca-miR-98	ENSECAT00000031271.2	-19.39	630	650	154.00
eca-miR-98	ENSECAT00000063591.2	-15.58	635	656	140.00
eca-miR-98	ENSECAT00000013517.3	-13.81	839	861	143.00
eca-miR-98	ENSECAT00000047337.1	-14.43	1870	1891	143.00
eca-miR-98	ENSECAT00000039985.2	-14.25	84	104	145.00
eca-miR-98	ENSECAT00000015960.2	-21.36	124	145	151.00
eca-miR-98	ENSECAT00000017460.2	-14.92	230	251	144.00
eca-miR-98	ENSECAT00000003772.3	-14.33	542	563	148.00
eca-miR-98	ENSECAT00000007729.2	-16.85	66	85	153.00
eca-miR-98	ENSECAT00000041640.1	-14.10	1914	1935	146.00
eca-miR-98	ENSECAT00000017340.3	-17.52	1104	1126	147.00
eca-miR-98	ENSECAT00000046340.2	-12.61	424	445	140.00
eca-miR-98	ENSECAT00000056493.2	-15.15	654	676	143.00
eca-miR-98	ENSECAT00000043691.2	-14.06	266	286	146.00
eca-miR-98	ENSECAT00000031462.2	-19.32	482	503	147.00
eca-miR-98	ENSECAT00000018528.3	-15.58	167	189	146.00
eca-miR-98	ENSECAT00000013708.3	-18.59	1718	1737	153.00
eca-miR-98	ENSECAT00000017499.2	-19.01	484	504	149.00
eca-miR-98	ENSECAT00000063805.1	-21.32	7	28	161.00
eca-miR-98	ENSECAT00000063805.1	-16.65	1162	1183	160.00
eca-miR-98	ENSECAT00000063805.1	-15.57	1582	1603	149.00
eca-miR-98	ENSECAT00000063805.1	-16.33	478	502	146.00
eca-miR-98	ENSECAT00000047528.1	-12.99	1500	1518	141.00
eca-miR-98	ENSECAT00000073328.1	-24.04	871	892	148.00
eca-miR-98	ENSECAT00000068482.1	-12.95	655	678	148.00
eca-miR-98	ENSECAT00000068482.1	-12.01	576	599	147.00
eca-miR-98	ENSECAT00000067619.1	-15.58	394	415	147.00
eca-miR-98	ENSECAT00000076385.1	-16.32	859	883	147.00
eca-miR-98	ENSECAT00000021740.3	-15.83	706	727	142.00
eca-miR-98	ENSECAT00000021740.3	-17.99	49	70	140.00
eca-miR-98	ENSECAT00000077271.1	-18.24	350	372	142.00
eca-miR-98	ENSECAT00000031102.2	-18.84	14	35	146.00
eca-miR-98	ENSECAT00000040825.2	-15.19	197	219	141.00
eca-miR-98	ENSECAT00000024428.2	-14.73	1866	1886	141.00
eca-miR-98	ENSECAT00000053700.1	-19.17	702	722	146.00
eca-miR-98	ENSECAT00000018576.3	-14.85	364	386	151.00
eca-miR-98	ENSECAT00000018576.3	-15.25	3	24	143.00
eca-miR-98	ENSECAT00000050779.2	-14.46	597	621	141.00
eca-miR-98	ENSECAT00000029951.1	-16.41	480	502	154.00
eca-miR-98	ENSECAT00000041902.1	-12.39	459	478	140.00
eca-miR-98	ENSECAT00000037670.1	-13.80	1091	1112	141.00
eca-miR-98	ENSECAT00000022282.3	-17.22	30	51	141.00
eca-miR-98	ENSECAT00000071493.1	-13.38	445	464	141.00
eca-miR-98	ENSECAT00000051425.1	-19.67	1366	1387	148.00
eca-miR-98	ENSECAT00000057489.2	-14.46	597	621	141.00
eca-miR-98	ENSECAT00000057761.2	-10.80	123	144	143.00
eca-miR-98	ENSECAT00000061458.2	-13.81	660	681	140.00
eca-miR-98	ENSECAT00000044567.2	-11.92	635	655	143.00
eca-miR-98	ENSECAT00000070367.1	-18.86	672	693	156.00
eca-miR-98	ENSECAT00000078387.1	-20.45	187	208	156.00
eca-miR-98	ENSECAT00000058949.2	-20.76	4080	4100	149.00
eca-miR-98	ENSECAT00000008351.3	-13.98	420	442	143.00
eca-miR-98	ENSECAT00000030718.2	-12.92	196	218	141.00
eca-miR-98	ENSECAT00000053356.1	-19.37	664	685	147.00
eca-miR-98	ENSECAT00000031604.2	-15.85	481	502	141.00
eca-miR-98	ENSECAT00000015327.2	-14.85	85	106	140.00
eca-miR-98	ENSECAT00000059715.2	-16.44	590	610	153.00
eca-miR-98	ENSECAT00000015207.2	-14.55	753	775	150.00
eca-miR-98	ENSECAT00000015207.2	-25.51	1206	1227	144.00
eca-miR-98	ENSECAT00000021587.3	-21.74	1417	1437	142.00
eca-miR-98	ENSECAT00000024787.3	-16.91	328	348	141.00
eca-miR-98	ENSECAT00000041950.1	-12.26	704	726	155.00
eca-miR-98	ENSECAT00000073878.1	-16.98	1670	1691	142.00
eca-miR-98	ENSECAT00000011010.2	-14.61	943	964	148.00
eca-miR-98	ENSECAT00000069669.1	-13.44	970	990	145.00
eca-miR-98	ENSECAT00000015910.3	-20.76	4080	4100	149.00
eca-miR-98	ENSECAT00000012318.3	-14.49	120	140	146.00
eca-miR-98	ENSECAT00000036615.2	-17.63	463	489	142.00
eca-miR-98	ENSECAT00000033966.2	-19.03	260	281	145.00
eca-miR-98	ENSECAT00000010555.3	-15.46	1012	1033	145.00
eca-miR-98	ENSECAT00000010555.3	-15.98	1109	1130	140.00
eca-miR-98	ENSECAT00000072904.1	-19.90	627	646	141.00
eca-miR-98	ENSECAT00000077581.1	-14.94	1109	1131	141.00
eca-miR-98	ENSECAT00000064466.2	-11.43	263	284	141.00
eca-miR-98	ENSECAT00000053164.2	-17.85	521	540	140.00
eca-miR-98	ENSECAT00000016835.2	-19.88	74	95	144.00
eca-miR-98	ENSECAT00000007967.3	-19.53	108	134	145.00
eca-miR-98	ENSECAT00000023038.2	-18.73	240	263	150.00
eca-miR-98	ENSECAT00000064226.2	-13.65	1368	1389	140.00
eca-miR-98	ENSECAT00000009306.3	-13.25	215	236	141.00
eca-miR-98	ENSECAT00000026238.3	-17.85	323	344	144.00
eca-miR-98	ENSECAT00000034077.2	-10.31	1629	1649	143.00
eca-miR-98	ENSECAT00000060963.2	-16.84	132	154	153.00
eca-miR-98	ENSECAT00000055868.1	-14.79	294	313	141.00
eca-miR-98	ENSECAT00000010746.3	-16.66	136	157	154.00
eca-miR-98	ENSECAT00000064657.1	-15.84	547	569	150.00
eca-miR-98	ENSECAT00000040632.1	-13.88	1615	1636	149.00
eca-miR-98	ENSECAT00000078409.1	-20.27	126	147	140.00
eca-miR-98	ENSECAT00000004024.2	-16.49	814	835	152.00
eca-miR-98	ENSECAT00000022615.2	-10.81	368	388	149.00
eca-miR-98	ENSECAT00000022615.2	-14.55	181	203	143.00
eca-miR-98	ENSECAT00000018383.2	-17.63	463	489	142.00
eca-miR-98	ENSECAT00000025672.2	-14.00	273	294	142.00
eca-miR-98	ENSECAT00000023109.3	-15.29	665	687	140.00
eca-miR-98	ENSECAT00000028872.2	-15.87	361	382	144.00
eca-miR-98	ENSECAT00000073877.1	-16.44	590	610	153.00
eca-miR-98	ENSECAT00000017257.3	-13.25	962	983	148.00
eca-miR-98	ENSECAT00000055939.1	-16.80	1983	2008	142.00
eca-miR-98	ENSECAT00000009928.2	-24.38	111	131	162.00
eca-miR-98	ENSECAT00000009928.2	-17.74	1096	1117	148.00
eca-miR-98	ENSECAT00000010554.3	-15.02	310	335	141.00
[truncated: 428,552+ more rows]

## Sheet: Fibroblasts
microRNA	mRNA	energy	targetStart	targetEnd	score
eca-miR-485-3p	ENSECAT00000022663.3	-20.88	205	227	151.00
eca-miR-485-3p	ENSECAT00000065079.2	-9.07	304	325	152.00
eca-miR-485-3p	ENSECAT00000011991.3	-7.83	588	609	140.00
eca-miR-485-3p	ENSECAT00000011200.2	-23.17	671	692	140.00
eca-miR-485-3p	ENSECAT00000074140.1	-12.22	548	568	146.00
eca-miR-485-3p	ENSECAT00000073948.1	-25.39	1131	1152	141.00
eca-miR-485-3p	ENSECAT00000073134.1	-11.24	189	210	148.00
eca-miR-485-3p	ENSECAT00000014008.2	-8.78	323	344	140.00
eca-miR-485-3p	ENSECAT00000021274.2	-7.77	2077	2098	140.00
eca-miR-485-3p	ENSECAT00000071099.1	-15.79	818	839	156.00
eca-miR-485-3p	ENSECAT00000014951.2	-18.23	444	465	143.00
eca-miR-485-3p	ENSECAT00000060842.2	-19.22	288	308	141.00
eca-miR-485-3p	ENSECAT00000022854.3	-10.88	386	407	140.00
eca-miR-485-3p	ENSECAT00000056633.2	-17.10	312	333	143.00
eca-miR-485-3p	ENSECAT00000073565.1	-16.77	316	337	147.00
eca-miR-485-3p	ENSECAT00000050968.2	-18.69	1378	1399	144.00
eca-miR-485-3p	ENSECAT00000068742.1	-21.19	679	703	140.00
eca-miR-485-3p	ENSECAT00000011096.3	-9.30	1251	1272	142.00
eca-miR-485-3p	ENSECAT00000078265.1	-22.13	604	625	164.00
eca-miR-485-3p	ENSECAT00000072831.1	-17.69	698	719	141.00
eca-miR-485-3p	ENSECAT00000026548.3	-22.18	625	644	157.00
eca-miR-485-3p	ENSECAT00000055507.1	-18.53	1220	1242	141.00
eca-miR-485-3p	ENSECAT00000016905.2	-23.19	2257	2281	145.00
eca-miR-485-3p	ENSECAT00000009353.3	-19.94	322	344	153.00
eca-miR-485-3p	ENSECAT00000059058.1	-10.66	29	50	140.00
eca-miR-485-3p	ENSECAT00000054789.2	-9.61	556	577	143.00
eca-miR-485-3p	ENSECAT00000064464.2	-20.18	10	31	143.00
eca-miR-485-3p	ENSECAT00000047573.2	-10.65	1	10	140.00
eca-miR-485-3p	ENSECAT00000054549.1	-9.82	372	392	141.00
eca-miR-485-3p	ENSECAT00000023156.2	-20.56	969	990	159.00
eca-miR-485-3p	ENSECAT00000025622.3	-12.66	541	562	143.00
eca-miR-485-3p	ENSECAT00000043127.2	-24.73	898	920	150.00
eca-miR-485-3p	ENSECAT00000044013.2	-16.76	296	317	142.00
eca-miR-485-3p	ENSECAT00000028822.3	-11.00	605	625	144.00
eca-miR-485-3p	ENSECAT00000054166.1	-12.66	541	562	143.00
eca-miR-485-3p	ENSECAT00000063889.2	-19.21	749	770	140.00
eca-miR-485-3p	ENSECAT00000053593.1	-12.75	124	145	155.00
eca-miR-485-3p	ENSECAT00000061455.2	-9.94	224	245	140.00
eca-miR-485-3p	ENSECAT00000044564.2	-18.63	75	97	155.00
eca-miR-485-3p	ENSECAT00000062069.2	-7.88	418	440	143.00
eca-miR-485-3p	ENSECAT00000076070.1	-27.32	233	256	165.00
eca-miR-485-3p	ENSECAT00000010089.3	-17.79	985	1006	155.00
eca-miR-485-3p	ENSECAT00000004716.3	-13.93	243	264	145.00
eca-miR-485-3p	ENSECAT00000047404.2	-18.64	1739	1761	142.00
eca-miR-485-3p	ENSECAT00000052084.2	-27.18	151	173	147.00
eca-miR-485-3p	ENSECAT00000049575.1	-30.35	492	513	140.00
eca-miR-485-3p	ENSECAT00000012435.2	-11.24	189	210	148.00
eca-miR-485-3p	ENSECAT00000049455.1	-18.79	1107	1128	157.00
eca-miR-485-3p	ENSECAT00000068932.1	-9.71	113	134	140.00
eca-miR-485-3p	ENSECAT00000030763.1	-9.61	556	577	143.00
eca-miR-485-3p	ENSECAT00000012052.3	-7.77	1704	1725	140.00
eca-miR-485-3p	ENSECAT00000030643.1	-19.12	871	891	146.00
eca-miR-485-3p	ENSECAT00000005498.2	-18.15	312	333	144.00
eca-miR-485-3p	ENSECAT00000065077.2	-12.52	205	226	152.00
eca-miR-485-3p	ENSECAT00000033843.2	-12.23	2722	2743	148.00
eca-miR-485-3p	ENSECAT00000021655.3	-14.16	290	310	142.00
eca-miR-485-3p	ENSECAT00000016712.3	-12.75	124	145	155.00
eca-miR-485-3p	ENSECAT00000003910.3	-29.54	1068	1089	156.00
eca-miR-485-3p	ENSECAT00000009974.2	-10.63	57	78	148.00
eca-miR-485-3p	ENSECAT00000064103.1	-22.13	604	625	164.00
eca-miR-485-3p	ENSECAT00000062188.1	-17.69	127	148	141.00
eca-miR-485-3p	ENSECAT00000066417.1	-22.86	357	378	140.00
eca-miR-485-3p	ENSECAT00000064774.2	-15.10	191	214	146.00
eca-miR-485-3p	ENSECAT00000042943.2	-20.06	32	54	164.00
eca-miR-485-3p	ENSECAT00000036028.1	-13.70	3	24	152.00
eca-miR-485-3p	ENSECAT00000059711.2	-17.82	1594	1615	146.00
eca-miR-485-3p	ENSECAT00000031208.1	-17.33	85	106	143.00
eca-miR-485-3p	ENSECAT00000036699.2	-8.68	942	963	140.00
eca-miR-485-3p	ENSECAT00000036971.2	-23.15	1347	1368	142.00
eca-miR-485-3p	ENSECAT00000050726.2	-12.68	603	624	143.00
eca-miR-485-3p	ENSECAT00000058562.2	-17.04	174	195	140.00
eca-miR-485-3p	ENSECAT00000071703.1	-12.10	882	905	143.00
eca-miR-485-3p	ENSECAT00000030059.2	-24.96	557	580	147.00
eca-miR-485-3p	ENSECAT00000030059.2	-8.35	779	800	142.00
eca-miR-485-3p	ENSECAT00000007915.2	-23.08	1927	1951	142.00
eca-miR-485-3p	ENSECAT00000064151.1	-12.66	541	562	143.00
eca-miR-485-3p	ENSECAT00000042440.1	-14.44	104	125	153.00
eca-miR-485-3p	ENSECAT00000038925.2	-14.87	183	204	152.00
eca-miR-485-3p	ENSECAT00000071320.1	-20.87	137	160	147.00
eca-miR-485-3p	ENSECAT00000063696.1	-13.93	243	264	145.00
eca-miR-485-3p	ENSECAT00000043900.1	-17.66	1012	1033	140.00
eca-miR-485-3p	ENSECAT00000066105.1	-14.11	927	950	146.00
eca-miR-485-3p	ENSECAT00000068419.1	-18.22	86	107	144.00
eca-miR-485-3p	ENSECAT00000018059.3	-8.33	1366	1387	143.00
eca-miR-485-3p	ENSECAT00000014939.3	-13.71	312	338	146.00
eca-miR-485-3p	ENSECAT00000043939.2	-21.28	2537	2558	150.00
eca-miR-485-3p	ENSECAT00000041482.1	-13.93	243	264	145.00
eca-miR-485-3p	ENSECAT00000006837.3	-12.11	46	67	140.00
eca-miR-485-3p	ENSECAT00000041505.2	-17.92	1125	1146	146.00
eca-miR-485-3p	ENSECAT00000054164.2	-7.83	865	886	140.00
eca-miR-485-3p	ENSECAT00000020145.2	-14.92	73	96	145.00
eca-miR-485-3p	ENSECAT00000054618.2	-14.17	589	610	140.00
eca-miR-485-3p	ENSECAT00000014316.3	-12.10	645	666	144.00
eca-miR-485-3p	ENSECAT00000055504.1	-14.17	589	610	140.00
eca-miR-485-3p	ENSECAT00000035270.1	-29.54	1068	1089	156.00
eca-miR-485-3p	ENSECAT00000001514.2	-26.08	139	161	151.00
eca-miR-485-3p	ENSECAT00000008920.3	-11.29	197	218	148.00
eca-miR-485-3p	ENSECAT00000044202.1	-22.03	159	180	140.00
eca-miR-485-3p	ENSECAT00000005999.2	-7.77	216	237	141.00
eca-miR-485-3p	ENSECAT00000063958.2	-9.53	332	354	143.00
eca-miR-485-3p	ENSECAT00000074367.1	-24.11	1874	1896	143.00
eca-miR-485-3p	ENSECAT00000049453.2	-14.06	859	882	146.00
eca-miR-485-3p	ENSECAT00000045247.2	-28.33	781	801	141.00
eca-miR-485-3p	ENSECAT00000032261.1	-10.63	57	78	148.00
eca-miR-485-3p	ENSECAT00000040307.1	-27.18	151	173	147.00
eca-miR-485-3p	ENSECAT00000048327.1	-11.52	371	392	147.00
eca-miR-485-3p	ENSECAT00000000676.3	-12.52	325	346	149.00
eca-miR-485-3p	ENSECAT00000075684.1	-8.15	2023	2044	140.00
eca-miR-485-3p	ENSECAT00000009149.2	-25.79	236	262	141.00
eca-miR-485-3p	ENSECAT00000055312.1	-12.22	165	188	149.00
eca-miR-485-3p	ENSECAT00000026090.3	-22.38	125	146	140.00
eca-miR-485-3p	ENSECAT00000014675.2	-19.53	2826	2847	140.00
eca-miR-485-3p	ENSECAT00000053613.1	-22.00	689	710	140.00
eca-miR-485-3p	ENSECAT00000059677.2	-17.33	220	241	144.00
eca-miR-485-3p	ENSECAT00000025107.2	-13.42	26	44	147.00
eca-miR-485-3p	ENSECAT00000011092.3	-12.21	1304	1325	143.00
eca-miR-485-3p	ENSECAT00000051458.2	-13.16	607	627	155.00
eca-miR-485-3p	ENSECAT00000054474.2	-15.41	758	777	141.00
eca-miR-485-3p	ENSECAT00000013309.3	-7.16	558	579	140.00
eca-miR-485-3p	ENSECAT00000068226.1	-12.74	125	146	140.00
eca-miR-485-3p	ENSECAT00000045629.2	-12.67	258	279	151.00
eca-miR-485-3p	ENSECAT00000000507.3	-14.17	589	610	140.00
eca-miR-485-3p	ENSECAT00000059054.1	-25.89	1609	1629	150.00
eca-miR-485-3p	ENSECAT00000075372.1	-22.86	357	378	140.00
eca-miR-485-3p	ENSECAT00000034694.2	-12.62	64	85	147.00
eca-miR-485-3p	ENSECAT00000014626.2	-15.09	197	217	153.00
eca-miR-485-3p	ENSECAT00000036194.1	-10.65	685	705	144.00
eca-miR-485-3p	ENSECAT00000026735.2	-18.07	533	553	141.00
eca-miR-485-3p	ENSECAT00000036888.2	-10.65	555	576	140.00
eca-miR-485-3p	ENSECAT00000019206.3	-21.43	266	285	141.00
eca-miR-485-3p	ENSECAT00000016677.3	-18.48	800	821	140.00
eca-miR-485-3p	ENSECAT00000077326.1	-22.73	15	35	145.00
eca-miR-485-3p	ENSECAT00000056859.1	-22.77	61	83	171.00
eca-miR-485-3p	ENSECAT00000012360.2	-9.21	390	411	140.00
eca-miR-485-3p	ENSECAT00000016317.3	-6.92	877	898	140.00
eca-miR-485-3p	ENSECAT00000044680.2	-12.27	170	190	145.00
eca-miR-485-3p	ENSECAT00000024612.3	-9.93	1404	1425	143.00
eca-miR-485-3p	ENSECAT00000007186.3	-18.75	251	272	141.00
eca-miR-485-3p	ENSECAT00000026663.2	-23.44	160	182	150.00
eca-miR-485-3p	ENSECAT00000046754.1	-21.06	620	643	141.00
eca-miR-485-3p	ENSECAT00000021723.3	-16.77	316	337	147.00
eca-miR-485-3p	ENSECAT00000055502.1	-7.16	202	223	140.00
eca-miR-485-3p	ENSECAT00000032905.1	-11.21	511	533	146.00
eca-miR-485-3p	ENSECAT00000010108.3	-12.86	324	349	141.00
eca-miR-485-3p	ENSECAT00000055933.1	-17.75	2309	2331	141.00
eca-miR-485-3p	ENSECAT00000049331.2	-14.66	908	928	143.00
eca-miR-485-3p	ENSECAT00000021100.2	-13.74	1399	1420	143.00
eca-miR-485-3p	ENSECAT00000066893.1	-9.91	239	260	140.00
eca-miR-485-3p	ENSECAT00000075682.1	-9.10	385	406	140.00
eca-miR-485-3p	ENSECAT00000008574.3	-12.47	49	70	147.00
eca-miR-485-3p	ENSECAT00000031827.2	-22.98	2463	2484	148.00
eca-miR-485-3p	ENSECAT00000050531.2	-12.99	1628	1648	149.00
eca-miR-485-3p	ENSECAT00000062327.1	-28.23	789	811	143.00
eca-miR-485-3p	ENSECAT00000018487.2	-12.83	474	494	146.00
eca-miR-485-3p	ENSECAT00000050019.2	-8.59	345	366	140.00
eca-miR-485-3p	ENSECAT00000072673.1	-17.69	698	719	141.00
eca-miR-485-3p	ENSECAT00000008071.3	-17.65	2451	2473	155.00
eca-miR-485-3p	ENSECAT00000008071.3	-15.99	1427	1448	145.00
eca-miR-485-3p	ENSECAT00000008071.3	-9.19	1177	1198	140.00
eca-miR-485-3p	ENSECAT00000040233.2	-13.80	507	528	157.00
eca-miR-485-3p	ENSECAT00000065144.2	-11.63	754	776	143.00
eca-miR-485-3p	ENSECAT00000032369.2	-17.77	301	322	155.00
eca-miR-485-3p	ENSECAT00000052916.2	-15.41	758	777	141.00
eca-miR-485-3p	ENSECAT00000070550.1	-29.54	1068	1089	156.00
eca-miR-485-3p	ENSECAT00000077684.1	-25.39	1131	1152	141.00
eca-miR-485-3p	ENSECAT00000067769.1	-22.86	357	378	140.00
eca-miR-485-3p	ENSECAT00000061129.1	-17.82	1594	1615	146.00
eca-miR-485-3p	ENSECAT00000065192.2	-30.35	492	513	140.00
eca-miR-485-3p	ENSECAT00000007687.3	-10.65	854	875	140.00
eca-miR-485-3p	ENSECAT00000052964.2	-10.29	154	174	141.00
eca-miR-485-3p	ENSECAT00000052844.2	-22.04	980	1000	152.00
eca-miR-485-3p	ENSECAT00000009697.3	-22.54	743	764	152.00
eca-miR-485-3p	ENSECAT00000042092.2	-12.52	205	226	152.00
eca-miR-485-3p	ENSECAT00000039726.1	-15.52	602	623	158.00
eca-miR-485-3p	ENSECAT00000073549.1	-21.31	427	447	154.00
eca-miR-485-3p	ENSECAT00000036406.1	-14.14	1074	1095	143.00
eca-miR-485-3p	ENSECAT00000022718.3	-22.73	568	590	143.00
eca-miR-485-3p	ENSECAT00000047901.1	-14.13	354	375	144.00
eca-miR-485-3p	ENSECAT00000006178.3	-17.82	1594	1615	146.00
eca-miR-485-3p	ENSECAT00000024769.2	-28.23	789	811	143.00
eca-miR-485-3p	ENSECAT00000052341.1	-18.09	791	813	141.00
eca-miR-485-3p	ENSECAT00000050721.2	-20.21	133	153	153.00
eca-miR-485-3p	ENSECAT00000049832.2	-7.48	627	648	140.00
eca-miR-485-3p	ENSECAT00000054351.2	-14.17	589	610	140.00
eca-miR-485-3p	ENSECAT00000048683.2	-9.75	750	771	140.00
eca-miR-485-3p	ENSECAT00000006904.3	-15.42	211	232	148.00
eca-miR-485-3p	ENSECAT00000036454.1	-10.65	1474	1495	153.00
eca-miR-485-3p	ENSECAT00000045363.2	-6.59	150	171	140.00
eca-miR-485-3p	ENSECAT00000031491.2	-22.58	79	101	142.00
eca-miR-485-3p	ENSECAT00000043503.2	-11.53	160	181	148.00
eca-miR-485-3p	ENSECAT00000056162.2	-21.03	777	799	145.00
eca-miR-485-3p	ENSECAT00000039271.2	-25.91	583	603	154.00
eca-miR-485-3p	ENSECAT00000016674.2	-8.44	444	465	140.00
eca-miR-485-3p	ENSECAT00000047054.2	-9.04	640	661	140.00
eca-miR-485-3p	ENSECAT00000017320.2	-8.53	70	91	140.00
eca-miR-485-3p	ENSECAT00000046048.1	-28.54	450	472	156.00
eca-miR-485-3p	ENSECAT00000062182.2	-12.46	1321	1344	143.00
eca-miR-485-3p	ENSECAT00000017200.3	-19.99	3	21	147.00
eca-miR-485-3p	ENSECAT00000022717.2	-12.74	125	146	140.00
eca-miR-485-3p	ENSECAT00000008906.3	-22.01	156	178	146.00
eca-miR-485-3p	ENSECAT00000058547.1	-7.88	418	440	143.00
eca-miR-485-3p	ENSECAT00000074865.1	-10.29	154	174	141.00
eca-miR-485-3p	ENSECAT00000040925.2	-20.06	32	54	164.00
eca-miR-485-3p	ENSECAT00000023220.3	-11.43	142	163	140.00
eca-miR-485-3p	ENSECAT00000036693.1	-9.40	222	243	143.00
eca-miR-485-3p	ENSECAT00000036693.1	-10.65	232	253	140.00
eca-miR-485-3p	ENSECAT00000036693.1	-18.77	475	497	140.00
eca-miR-485-3p	ENSECAT00000014982.3	-28.03	34	56	151.00
eca-miR-485-3p	ENSECAT00000071425.1	-9.98	94	115	141.00
eca-miR-485-3p	ENSECAT00000067193.1	-11.79	1276	1297	140.00
eca-miR-485-3p	ENSECAT00000042305.2	-10.65	555	576	140.00
eca-miR-485-3p	ENSECAT00000014862.3	-9.57	881	900	142.00
eca-miR-485-3p	ENSECAT00000041276.1	-16.91	308	330	143.00
eca-miR-485-3p	ENSECAT00000007494.2	-9.15	1029	1050	140.00
eca-miR-485-3p	ENSECAT00000069802.1	-29.54	1068	1089	156.00
eca-miR-485-3p	ENSECAT00000013042.3	-30.35	704	725	140.00
eca-miR-485-3p	ENSECAT00000056424.2	-8.46	593	614	140.00
eca-miR-485-3p	ENSECAT00000062013.2	-20.75	805	828	145.00
eca-miR-485-3p	ENSECAT00000035998.1	-18.22	850	872	144.00
eca-miR-485-3p	ENSECAT00000053025.1	-27.39	888	913	144.00
eca-miR-485-3p	ENSECAT00000039844.1	-25.89	1609	1629	150.00
eca-miR-485-3p	ENSECAT00000060824.2	-15.47	49	71	157.00
eca-miR-485-3p	ENSECAT00000066530.1	-9.71	113	134	140.00
eca-miR-485-3p	ENSECAT00000040590.1	-9.11	233	254	145.00
eca-miR-485-3p	ENSECAT00000017990.3	-13.94	428	449	140.00
eca-miR-485-3p	ENSECAT00000015427.2	-15.19	28	50	152.00
eca-miR-485-3p	ENSECAT00000010607.3	-6.96	123	144	141.00
eca-miR-485-3p	ENSECAT00000009718.2	-18.34	374	397	151.00
eca-miR-485-3p	ENSECAT00000035518.1	-17.29	1945	1966	156.00
eca-miR-485-3p	ENSECAT00000051022.1	-11.28	363	384	140.00
eca-miR-485-3p	ENSECAT00000057086.2	-17.87	478	499	142.00
eca-miR-485-3p	ENSECAT00000037689.1	-9.15	1029	1050	140.00
eca-miR-485-3p	ENSECAT00000013664.3	-19.13	400	421	140.00
eca-miR-485-3p	ENSECAT00000068604.1	-18.71	242	264	146.00
eca-miR-485-3p	ENSECAT00000025773.3	-11.75	1967	1988	145.00
eca-miR-485-3p	ENSECAT00000020953.2	-18.03	142	163	156.00
eca-miR-485-3p	ENSECAT00000063369.1	-18.90	1554	1572	140.00
eca-miR-485-3p	ENSECAT00000067455.1	-11.00	605	625	144.00
eca-miR-485-3p	ENSECAT00000010104.2	-14.58	77	97	149.00
eca-miR-485-3p	ENSECAT00000017238.3	-12.94	466	485	146.00
eca-miR-485-3p	ENSECAT00000051333.2	-20.06	32	54	164.00
eca-miR-485-3p	ENSECAT00000041395.2	-10.65	555	576	140.00
eca-miR-485-3p	ENSECAT00000046238.1	-10.73	1469	1490	142.00
eca-miR-485-3p	ENSECAT00000058306.2	-14.03	1352	1374	151.00
eca-miR-485-3p	ENSECAT00000015475.3	-13.96	534	555	154.00
eca-miR-485-3p	ENSECAT00000042855.2	-14.66	908	928	143.00
eca-miR-485-3p	ENSECAT00000031512.1	-7.83	865	886	140.00
eca-miR-485-3p	ENSECAT00000065763.1	-17.00	289	311	147.00
eca-miR-485-3p	ENSECAT00000030123.2	-8.15	210	231	140.00
eca-miR-485-3p	ENSECAT00000039843.2	-8.15	2343	2364	140.00
eca-miR-485-3p	ENSECAT00000017046.2	-7.83	432	453	140.00
eca-miR-485-3p	ENSECAT00000046046.1	-32.00	1018	1039	148.00
eca-miR-485-3p	ENSECAT00000046046.1	-9.26	509	530	140.00
eca-miR-485-3p	ENSECAT00000020129.2	-14.66	908	928	143.00
eca-miR-485-3p	ENSECAT00000033874.2	-15.14	458	479	149.00
eca-miR-485-3p	ENSECAT00000069337.1	-9.93	1446	1467	140.00
eca-miR-485-3p	ENSECAT00000040077.1	-21.15	618	639	144.00
eca-miR-485-3p	ENSECAT00000078797.1	-16.15	541	562	151.00
eca-miR-485-3p	ENSECAT00000017357.3	-10.97	483	504	143.00
eca-miR-485-3p	ENSECAT00000060320.2	-17.78	154	176	140.00
eca-miR-485-3p	ENSECAT00000075477.1	-21.03	777	799	145.00
eca-miR-485-3p	ENSECAT00000036020.2	-11.63	754	776	143.00
eca-miR-485-3p	ENSECAT00000039220.1	-13.25	901	922	154.00
eca-miR-485-3p	ENSECAT00000039100.2	-24.96	557	580	147.00
eca-miR-485-3p	ENSECAT00000039100.2	-8.35	779	800	142.00
eca-miR-485-3p	ENSECAT00000004292.3	-9.30	303	324	141.00
eca-miR-485-3p	ENSECAT00000044617.1	-17.75	518	537	141.00
eca-miR-485-3p	ENSECAT00000057276.2	-8.33	765	786	150.00
eca-miR-485-3p	ENSECAT00000057276.2	-11.40	1048	1069	142.00
eca-miR-485-3p	ENSECAT00000039651.2	-12.21	1304	1325	143.00
eca-miR-485-3p	ENSECAT00000040148.2	-18.40	97	118	147.00
eca-miR-485-3p	ENSECAT00000056422.2	-16.03	466	487	152.00
eca-miR-485-3p	ENSECAT00000040699.2	-19.94	136	157	156.00
eca-miR-485-3p	ENSECAT00000004626.2	-19.00	71	90	153.00
eca-miR-485-3p	ENSECAT00000070728.1	-21.15	618	639	144.00
eca-miR-485-3p	ENSECAT00000024454.3	-22.58	79	101	142.00
eca-miR-485-3p	ENSECAT00000018745.3	-8.01	2358	2379	140.00
eca-miR-485-3p	ENSECAT00000061436.2	-29.22	71	91	146.00
eca-miR-485-3p	ENSECAT00000024214.3	-17.33	220	241	144.00
eca-miR-485-3p	ENSECAT00000065402.1	-14.13	354	375	144.00
eca-miR-485-3p	ENSECAT00000072396.1	-16.76	296	317	142.00
eca-miR-485-3p	ENSECAT00000017476.3	-19.30	155	181	148.00
eca-miR-485-3p	ENSECAT00000051299.1	-16.13	371	390	144.00
eca-miR-485-3p	ENSECAT00000061053.1	-11.52	371	392	147.00
eca-miR-485-3p	ENSECAT00000053885.1	-22.00	2039	2060	144.00
eca-miR-485-3p	ENSECAT00000073976.1	-24.49	511	532	148.00
eca-miR-485-3p	ENSECAT00000053908.2	-8.15	210	231	140.00
eca-miR-485-3p	ENSECAT00000006868.3	-13.24	509	531	151.00
eca-miR-485-3p	ENSECAT00000025259.3	-8.58	80	101	140.00
eca-miR-485-3p	ENSECAT00000020711.2	-26.01	177	199	147.00
eca-miR-485-3p	ENSECAT00000055104.1	-8.33	765	786	150.00
eca-miR-485-3p	ENSECAT00000055104.1	-11.40	1048	1069	142.00
eca-miR-485-3p	ENSECAT00000037184.2	-17.75	518	537	141.00
eca-miR-485-3p	ENSECAT00000025411.3	-9.07	304	325	152.00
eca-miR-485-3p	ENSECAT00000033250.2	-9.01	161	182	140.00
eca-miR-485-3p	ENSECAT00000052911.2	-25.80	3930	3951	142.00
eca-miR-485-3p	ENSECAT00000077822.1	-13.70	3	24	152.00
eca-miR-485-3p	ENSECAT00000060750.1	-18.18	682	703	148.00
eca-miR-485-3p	ENSECAT00000056421.1	-17.02	356	380	154.00
eca-miR-485-3p	ENSECAT00000035181.2	-13.81	249	272	151.00
eca-miR-485-3p	ENSECAT00000063710.1	-23.19	2165	2189	145.00
eca-miR-485-3p	ENSECAT00000018290.2	-19.63	348	369	148.00
eca-miR-485-3p	ENSECAT00000060118.2	-8.91	3245	3266	140.00
eca-miR-485-3p	ENSECAT00000032675.2	-11.63	753	775	143.00
eca-miR-485-3p	ENSECAT00000017307.3	-10.97	483	504	143.00
eca-miR-485-3p	ENSECAT00000063989.2	-18.13	757	778	140.00
eca-miR-485-3p	ENSECAT00000067404.1	-23.15	329	351	163.00
eca-miR-485-3p	ENSECAT00000071350.1	-23.09	1520	1542	150.00
eca-miR-485-3p	ENSECAT00000074278.1	-26.27	350	371	148.00
eca-miR-485-3p	ENSECAT00000045158.1	-20.97	837	858	141.00
eca-miR-485-3p	ENSECAT00000074158.1	-10.00	3361	3381	142.00
eca-miR-485-3p	ENSECAT00000035515.2	-16.87	441	461	157.00
eca-miR-485-3p	ENSECAT00000018624.2	-19.98	739	759	144.00
eca-miR-485-3p	ENSECAT00000069335.1	-15.41	758	777	141.00
eca-miR-485-3p	ENSECAT00000071924.1	-7.74	910	931	140.00
eca-miR-485-3p	ENSECAT00000024213.2	-14.99	719	739	154.00
eca-miR-485-3p	ENSECAT00000024213.2	-19.27	295	316	148.00
eca-miR-485-3p	ENSECAT00000072418.1	-22.39	143	167	150.00
eca-miR-485-3p	ENSECAT00000072418.1	-17.42	3104	3125	143.00
eca-miR-485-3p	ENSECAT00000072418.1	-9.60	5849	5870	140.00
eca-miR-485-3p	ENSECAT00000050707.2	-11.00	605	625	144.00
eca-miR-485-3p	ENSECAT00000042269.2	-11.39	48	69	140.00
eca-miR-485-3p	ENSECAT00000014849.2	-11.40	657	679	141.00
eca-miR-485-3p	ENSECAT00000014849.2	-19.54	609	630	140.00
eca-miR-485-3p	ENSECAT00000024644.2	-20.68	429	450	140.00
eca-miR-485-3p	ENSECAT00000011801.2	-24.11	1874	1896	143.00
eca-miR-485-3p	ENSECAT00000067332.1	-23.45	2832	2853	140.00
eca-miR-485-3p	ENSECAT00000057394.2	-14.28	562	583	141.00
eca-miR-485-3p	ENSECAT00000000227.2	-11.94	272	293	145.00
eca-miR-485-3p	ENSECAT00000075235.1	-13.00	47	68	146.00
eca-miR-485-3p	ENSECAT00000067212.1	-14.08	956	979	149.00
eca-miR-485-3p	ENSECAT00000058974.2	-20.13	35	55	146.00
eca-miR-485-3p	ENSECAT00000002670.3	-9.38	228	249	143.00
eca-miR-485-3p	ENSECAT00000002670.3	-13.75	1309	1329	142.00
eca-miR-485-3p	ENSECAT00000078435.1	-17.05	759	780	140.00
eca-miR-485-3p	ENSECAT00000048309.2	-9.34	341	361	145.00
eca-miR-485-3p	ENSECAT00000048166.1	-12.42	161	182	146.00
eca-miR-485-3p	ENSECAT00000006795.3	-15.79	818	839	156.00
eca-miR-485-3p	ENSECAT00000046306.1	-29.54	318	340	179.00
eca-miR-485-3p	ENSECAT00000072106.1	-17.65	2451	2473	155.00
eca-miR-485-3p	ENSECAT00000072106.1	-15.99	1427	1448	145.00
eca-miR-485-3p	ENSECAT00000072106.1	-9.19	1177	1198	140.00
eca-miR-485-3p	ENSECAT00000032434.2	-10.69	416	439	141.00
eca-miR-485-3p	ENSECAT00000060700.2	-14.31	1014	1036	147.00
eca-miR-485-3p	ENSECAT00000014417.3	-28.54	450	472	156.00
eca-miR-485-3p	ENSECAT00000043417.2	-11.97	324	345	140.00
eca-miR-485-3p	ENSECAT00000075737.1	-8.01	325	346	140.00
eca-miR-485-3p	ENSECAT00000009451.3	-17.69	127	148	141.00
eca-miR-485-3p	ENSECAT00000061865.2	-11.40	657	679	141.00
eca-miR-485-3p	ENSECAT00000061865.2	-19.54	609	630	140.00
eca-miR-485-3p	ENSECAT00000053883.1	-14.75	78	98	148.00
eca-miR-485-3p	ENSECAT00000078674.1	-28.30	217	238	160.00
eca-miR-485-3p	ENSECAT00000012414.2	-27.01	160	181	156.00
eca-miR-485-3p	ENSECAT00000013699.2	-8.27	129	150	140.00
eca-miR-485-3p	ENSECAT00000009905.3	-22.22	551	571	150.00
eca-miR-485-3p	ENSECAT00000023494.3	-19.87	866	889	154.00
eca-miR-485-3p	ENSECAT00000045500.2	-7.74	910	931	140.00
eca-miR-485-3p	ENSECAT00000047000.1	-9.27	532	553	145.00
eca-miR-485-3p	ENSECAT00000031356.1	-20.06	32	54	164.00
eca-miR-485-3p	ENSECAT00000014465.2	-19.14	963	983	156.00
eca-miR-485-3p	ENSECAT00000054527.2	-13.31	1157	1179	143.00
eca-miR-485-3p	ENSECAT00000041725.1	-14.31	623	645	147.00
eca-miR-485-3p	ENSECAT00000052134.2	-9.75	750	771	140.00
eca-miR-485-3p	ENSECAT00000077045.1	-14.06	1000	1023	146.00
eca-miR-485-3p	ENSECAT00000025328.2	-12.67	258	279	151.00
eca-miR-485-3p	ENSECAT00000014776.2	-9.10	754	774	141.00
eca-miR-485-3p	ENSECAT00000015662.3	-24.59	384	405	148.00
eca-miR-485-3p	ENSECAT00000030933.2	-31.52	3477	3499	159.00
eca-miR-485-3p	ENSECAT00000063053.1	-7.48	467	488	140.00
eca-miR-485-3p	ENSECAT00000010602.3	-19.25	278	301	141.00
eca-miR-485-3p	ENSECAT00000055581.1	-14.13	354	375	144.00
eca-miR-485-3p	ENSECAT00000051559.1	-20.08	506	527	140.00
eca-miR-485-3p	ENSECAT00000071922.1	-9.71	113	134	140.00
eca-miR-485-3p	ENSECAT00000024211.3	-17.33	220	241	144.00
eca-miR-485-3p	ENSECAT00000030550.1	-12.66	541	562	143.00
eca-miR-485-3p	ENSECAT00000051439.2	-16.67	191	212	142.00
eca-miR-485-3p	ENSECAT00000036950.1	-13.91	780	801	147.00
eca-miR-485-3p	ENSECAT00000070773.1	-8.01	2358	2379	140.00
eca-miR-485-3p	ENSECAT00000049816.2	-15.29	282	304	151.00
eca-miR-485-3p	ENSECAT00000036558.2	-17.33	6	26	142.00
eca-miR-485-3p	ENSECAT00000069764.1	-13.70	3	24	152.00
eca-miR-485-3p	ENSECAT00000056921.1	-16.87	1376	1396	142.00
eca-miR-485-3p	ENSECAT00000056921.1	-22.73	1541	1562	141.00
eca-miR-485-3p	ENSECAT00000056921.1	-8.15	2779	2800	140.00
eca-miR-485-3p	ENSECAT00000061481.2	-11.00	605	625	144.00
eca-miR-485-3p	ENSECAT00000041270.2	-17.92	1125	1146	146.00
eca-miR-485-3p	ENSECAT00000045898.2	-15.44	155	176	140.00
eca-miR-485-3p	ENSECAT00000056266.2	-13.71	481	507	146.00
eca-miR-485-3p	ENSECAT00000068518.1	-15.42	211	232	148.00
eca-miR-485-3p	ENSECAT00000009641.3	-18.95	1716	1739	150.00
eca-miR-485-3p	ENSECAT00000073350.1	-11.63	754	776	143.00
eca-miR-485-3p	ENSECAT00000036749.2	-23.61	8	32	142.00
eca-miR-485-3p	ENSECAT00000068255.1	-12.52	205	226	152.00
eca-miR-485-3p	ENSECAT00000013610.3	-22.13	604	625	164.00
eca-miR-485-3p	ENSECAT00000041724.1	-10.05	1188	1209	145.00
eca-miR-485-3p	ENSECAT00000041724.1	-9.61	1518	1539	144.00
eca-miR-485-3p	ENSECAT00000036901.1	-25.03	95	116	144.00
eca-miR-485-3p	ENSECAT00000065629.1	-19.19	571	593	143.00
eca-miR-485-3p	ENSECAT00000048738.2	-14.06	869	892	146.00
eca-miR-485-3p	ENSECAT00000037372.2	-14.13	354	375	144.00
eca-miR-485-3p	ENSECAT00000074538.1	-12.66	532	552	149.00
eca-miR-485-3p	ENSECAT00000022950.2	-15.21	178	202	142.00
eca-miR-485-3p	ENSECAT00000051678.2	-18.71	242	264	146.00
eca-miR-485-3p	ENSECAT00000016849.3	-10.41	108	129	145.00
eca-miR-485-3p	ENSECAT00000043535.2	-8.68	942	963	140.00
eca-miR-485-3p	ENSECAT00000040886.2	-15.83	529	549	147.00
eca-miR-485-3p	ENSECAT00000060977.2	-8.15	210	231	140.00
eca-miR-485-3p	ENSECAT00000013266.3	-8.01	325	346	140.00
eca-miR-485-3p	ENSECAT00000024904.3	-13.62	657	678	154.00
eca-miR-485-3p	ENSECAT00000031857.2	-13.81	249	272	151.00
eca-miR-485-3p	ENSECAT00000006170.3	-9.93	1446	1467	140.00
eca-miR-485-3p	ENSECAT00000043152.2	-12.39	134	153	142.00
eca-miR-485-3p	ENSECAT00000060474.2	-18.63	75	97	155.00
eca-miR-485-3p	ENSECAT00000066180.1	-17.69	1080	1101	141.00
eca-miR-485-3p	ENSECAT00000071697.1	-13.00	47	68	146.00
eca-miR-485-3p	ENSECAT00000022509.3	-11.00	605	625	144.00
eca-miR-485-3p	ENSECAT00000036054.2	-9.07	304	325	152.00
eca-miR-485-3p	ENSECAT00000024952.3	-12.78	209	230	140.00
eca-miR-485-3p	ENSECAT00000008675.2	-8.89	2196	2217	140.00
eca-miR-485-3p	ENSECAT00000030228.1	-15.83	529	549	147.00
eca-miR-485-3p	ENSECAT00000030899.1	-14.53	1095	1117	142.00
eca-miR-485-3p	ENSECAT00000012580.2	-11.93	738	759	143.00
eca-miR-485-3p	ENSECAT00000031785.2	-26.01	177	199	147.00
eca-miR-485-3p	ENSECAT00000032399.1	-11.20	1967	1987	142.00
eca-miR-485-3p	ENSECAT00000017974.2	-17.41	251	273	147.00
eca-miR-485-3p	ENSECAT00000045274.2	-17.74	3364	3386	142.00
eca-miR-485-3p	ENSECAT00000038951.2	-16.55	134	155	144.00
eca-miR-485-3p	ENSECAT00000074274.1	-17.78	154	176	140.00
eca-miR-485-3p	ENSECAT00000008866.3	-24.96	557	580	147.00
eca-miR-485-3p	ENSECAT00000008866.3	-8.35	779	800	142.00
eca-miR-485-3p	ENSECAT00000042920.2	-24.59	384	405	148.00
eca-miR-485-3p	ENSECAT00000030419.2	-13.31	1157	1179	143.00
eca-miR-485-3p	ENSECAT00000068325.1	-13.64	563	584	147.00
eca-miR-485-3p	ENSECAT00000023203.2	-23.09	1520	1542	150.00
eca-miR-485-3p	ENSECAT00000049814.1	-24.31	319	340	155.00
eca-miR-485-3p	ENSECAT00000075199.1	-11.71	548	571	146.00
eca-miR-485-3p	ENSECAT00000023754.3	-7.58	287	308	140.00
eca-miR-485-3p	ENSECAT00000049551.2	-13.24	509	531	151.00
eca-miR-485-3p	ENSECAT00000059847.1	-22.74	46	67	147.00
eca-miR-485-3p	ENSECAT00000044731.1	-20.17	413	434	147.00
eca-miR-485-3p	ENSECAT00000044731.1	-24.12	1135	1154	143.00
eca-miR-485-3p	ENSECAT00000070531.1	-13.66	451	472	140.00
eca-miR-485-3p	ENSECAT00000018419.2	-12.83	474	494	146.00
eca-miR-485-3p	ENSECAT00000046782.2	-13.66	451	472	140.00
eca-miR-485-3p	ENSECAT00000072582.1	-18.13	757	778	140.00
eca-miR-485-3p	ENSECAT00000048282.2	-19.12	872	892	146.00
eca-miR-485-3p	ENSECAT00000056144.2	-18.30	1121	1142	140.00
eca-miR-485-3p	ENSECAT00000020745.2	-10.97	126	147	145.00
eca-miR-485-3p	ENSECAT00000021359.2	-10.97	341	362	140.00
eca-miR-485-3p	ENSECAT00000031807.2	-11.77	2022	2043	143.00
eca-miR-485-3p	ENSECAT00000008434.3	-9.75	750	771	140.00
eca-miR-485-3p	ENSECAT00000049087.1	-19.52	372	394	147.00
eca-miR-485-3p	ENSECAT00000000031.3	-25.39	1131	1152	141.00
eca-miR-485-3p	ENSECAT00000020936.3	-21.25	541	563	141.00
eca-miR-485-3p	ENSECAT00000036818.1	-16.64	1383	1404	147.00
eca-miR-485-3p	ENSECAT00000071384.1	-13.76	132	152	143.00
eca-miR-485-3p	ENSECAT00000000462.3	-15.91	45	68	153.00
eca-miR-485-3p	ENSECAT00000066289.1	-30.64	847	868	141.00
eca-miR-485-3p	ENSECAT00000077927.1	-21.15	618	639	144.00
eca-miR-485-3p	ENSECAT00000077113.1	-9.86	5	29	146.00
eca-miR-485-3p	ENSECAT00000077784.1	-9.71	113	134	140.00
eca-miR-485-3p	ENSECAT00000007476.2	-10.97	4630	4651	140.00
eca-miR-485-3p	ENSECAT00000075350.1	-23.03	2711	2732	140.00
eca-miR-485-3p	ENSECAT00000076778.1	-22.08	19	40	144.00
eca-miR-485-3p	ENSECAT00000024247.3	-17.33	220	241	144.00
eca-miR-485-3p	ENSECAT00000063672.1	-10.81	596	617	151.00
eca-miR-485-3p	ENSECAT00000078310.1	-16.44	24	45	146.00
eca-miR-485-3p	ENSECAT00000053798.2	-15.68	403	426	146.00
eca-miR-485-3p	ENSECAT00000070961.1	-19.12	872	892	146.00
eca-miR-485-3p	ENSECAT00000008002.2	-28.71	534	557	150.00
eca-miR-485-3p	ENSECAT00000031112.1	-25.89	1609	1629	150.00
eca-miR-485-3p	ENSECAT00000073769.1	-13.96	534	555	154.00
eca-miR-485-3p	ENSECAT00000049621.2	-12.52	205	226	152.00
eca-miR-485-3p	ENSECAT00000057188.2	-19.24	2923	2945	141.00
eca-miR-485-3p	ENSECAT00000067557.1	-13.64	445	466	140.00
eca-miR-485-3p	ENSECAT00000077352.1	-20.71	246	266	160.00
eca-miR-485-3p	ENSECAT00000038294.2	-11.31	762	783	140.00
eca-miR-485-3p	ENSECAT00000004275.3	-9.30	303	324	141.00
eca-miR-485-3p	ENSECAT00000078397.1	-12.74	125	146	140.00
eca-miR-485-3p	ENSECAT00000040643.2	-12.75	124	145	155.00
eca-miR-485-3p	ENSECAT00000057531.1	-28.02	565	589	150.00
eca-miR-485-3p	ENSECAT00000057531.1	-11.73	125	146	141.00
eca-miR-485-3p	ENSECAT00000067868.1	-8.01	2358	2379	140.00
eca-miR-485-3p	ENSECAT00000003541.3	-24.60	426	446	154.00
eca-miR-485-3p	ENSECAT00000003541.3	-8.78	1523	1544	148.00
eca-miR-485-3p	ENSECAT00000003541.3	-17.45	1161	1181	144.00
eca-miR-485-3p	ENSECAT00000052752.2	-10.81	596	617	151.00
eca-miR-485-3p	ENSECAT00000022746.3	-8.59	345	366	140.00
eca-miR-485-3p	ENSECAT00000069640.1	-11.43	142	163	140.00
eca-miR-485-3p	ENSECAT00000039634.2	-9.82	372	392	141.00
eca-miR-485-3p	ENSECAT00000031199.2	-15.83	529	549	147.00
eca-miR-485-3p	ENSECAT00000060614.1	-7.77	90	111	140.00
eca-miR-485-3p	ENSECAT00000078157.1	-13.74	1399	1420	143.00
eca-miR-485-3p	ENSECAT00000019280.3	-13.09	442	463	152.00
eca-miR-485-3p	ENSECAT00000058719.1	-21.19	679	703	140.00
eca-miR-485-3p	ENSECAT00000068371.1	-17.24	11	31	147.00
eca-miR-485-3p	ENSECAT00000053797.2	-12.86	324	349	141.00
eca-miR-485-3p	ENSECAT00000008001.2	-16.18	240	263	152.00
eca-miR-485-3p	ENSECAT00000012720.2	-27.90	227	249	171.00
eca-miR-485-3p	ENSECAT00000078860.1	-18.49	622	644	159.00
eca-miR-485-3p	ENSECAT00000078860.1	-8.04	11	32	140.00
eca-miR-485-3p	ENSECAT00000048854.2	-11.93	97	118	143.00
eca-miR-485-3p	ENSECAT00000053557.2	-31.52	3477	3499	159.00
eca-miR-485-3p	ENSECAT00000032419.2	-20.03	405	425	144.00
eca-miR-485-3p	ENSECAT00000033305.1	-11.39	48	69	140.00
eca-miR-485-3p	ENSECAT00000009005.2	-19.46	762	783	159.00
eca-miR-485-3p	ENSECAT00000018585.2	-16.24	141	163	143.00
eca-miR-485-3p	ENSECAT00000041208.1	-8.98	172	193	140.00
eca-miR-485-3p	ENSECAT00000010445.3	-19.48	316	339	143.00
eca-miR-485-3p	ENSECAT00000012759.2	-19.30	43	64	140.00
eca-miR-485-3p	ENSECAT00000078108.1	-12.71	398	419	140.00
eca-miR-485-3p	ENSECAT00000020120.2	-7.16	473	494	140.00
eca-miR-485-3p	ENSECAT00000070759.1	-8.89	803	824	140.00
eca-miR-485-3p	ENSECAT00000040882.1	-14.90	1188	1208	154.00
eca-miR-485-3p	ENSECAT00000022314.3	-12.73	614	635	142.00
eca-miR-485-3p	ENSECAT00000008623.3	-18.71	242	264	146.00
eca-miR-485-3p	ENSECAT00000068873.1	-24.34	849	869	158.00
eca-miR-485-3p	ENSECAT00000054330.2	-22.58	79	101	142.00
eca-miR-485-3p	ENSECAT00000005160.3	-20.06	32	54	164.00
eca-miR-485-3p	ENSECAT00000073576.1	-18.30	1222	1243	140.00
eca-miR-485-3p	ENSECAT00000059844.1	-12.41	448	471	146.00
eca-miR-485-3p	ENSECAT00000053365.1	-16.55	134	155	144.00
eca-miR-485-3p	ENSECAT00000035427.1	-14.44	104	125	153.00
eca-miR-485-3p	ENSECAT00000062927.1	-20.38	685	707	143.00
eca-miR-485-3p	ENSECAT00000058575.1	-20.08	506	527	140.00
eca-miR-485-3p	ENSECAT00000077422.1	-22.86	357	378	140.00
eca-miR-485-3p	ENSECAT00000070687.1	-14.08	956	979	149.00
eca-miR-485-3p	ENSECAT00000037750.2	-20.87	164	185	148.00
eca-miR-485-3p	ENSECAT00000007785.2	-13.76	132	152	143.00
eca-miR-485-3p	ENSECAT00000011713.3	-12.42	143	164	147.00
eca-miR-485-3p	ENSECAT00000035595.1	-11.22	153	174	152.00
eca-miR-485-3p	ENSECAT00000011570.3	-18.22	86	107	144.00
eca-miR-485-3p	ENSECAT00000050093.2	-17.63	288	309	140.00
eca-miR-485-3p	ENSECAT00000058766.1	-28.02	490	514	150.00
eca-miR-485-3p	ENSECAT00000058766.1	-11.73	50	71	141.00
eca-miR-485-3p	ENSECAT00000000842.2	-12.22	548	568	146.00
eca-miR-485-3p	ENSECAT00000043530.1	-20.08	506	527	140.00
eca-miR-485-3p	ENSECAT00000020813.3	-23.33	14	34	144.00
eca-miR-485-3p	ENSECAT00000027133.3	-11.71	548	571	146.00
eca-miR-485-3p	ENSECAT00000020398.2	-11.84	322	343	142.00
eca-miR-485-3p	ENSECAT00000064115.1	-7.74	910	931	140.00
eca-miR-485-3p	ENSECAT00000051313.2	-11.00	605	625	144.00
eca-miR-485-3p	ENSECAT00000040761.1	-14.94	2445	2466	147.00
eca-miR-485-3p	ENSECAT00000016461.3	-13.70	258	278	145.00
eca-miR-485-3p	ENSECAT00000011369.3	-15.81	10	31	140.00
eca-miR-485-3p	ENSECAT00000067986.1	-10.42	1687	1709	146.00
eca-miR-485-3p	ENSECAT00000068872.1	-20.08	506	527	140.00
eca-miR-485-3p	ENSECAT00000069486.1	-18.71	375	397	146.00
eca-miR-485-3p	ENSECAT00000029998.1	-9.87	102	124	146.00
eca-miR-485-3p	ENSECAT00000073575.1	-20.87	164	185	148.00
eca-miR-485-3p	ENSECAT00000042955.1	-14.17	589	610	140.00
eca-miR-485-3p	ENSECAT00000036312.1	-12.47	49	70	147.00
eca-miR-485-3p	ENSECAT00000019421.2	-16.55	134	155	144.00
eca-miR-485-3p	ENSECAT00000077269.1	-15.14	94	114	146.00
eca-miR-485-3p	ENSECAT00000077269.1	-19.12	1669	1689	146.00
eca-miR-485-3p	ENSECAT00000040401.2	-13.61	274	295	146.00
eca-miR-485-3p	ENSECAT00000000498.3	-13.96	130	153	144.00
eca-miR-485-3p	ENSECAT00000041709.1	-23.72	2396	2417	152.00
eca-miR-485-3p	ENSECAT00000041709.1	-19.77	815	837	147.00
eca-miR-485-3p	ENSECAT00000036863.1	-11.28	416	437	140.00
eca-miR-485-3p	ENSECAT00000025289.2	-11.21	511	533	146.00
eca-miR-485-3p	ENSECAT00000026175.3	-22.74	46	67	147.00
eca-miR-485-3p	ENSECAT00000033423.1	-9.61	1228	1249	140.00
eca-miR-485-3p	ENSECAT00000057328.1	-10.89	45	63	147.00
eca-miR-485-3p	ENSECAT00000068823.1	-24.49	511	532	148.00
eca-miR-485-3p	ENSECAT00000066117.1	-9.60	784	805	140.00
eca-miR-485-3p	ENSECAT00000067003.1	-17.99	405	426	150.00
eca-miR-485-3p	ENSECAT00000067003.1	-18.75	572	594	141.00
eca-miR-485-3p	ENSECAT00000059651.1	-15.91	2172	2193	145.00
eca-miR-485-3p	ENSECAT00000071763.1	-11.91	665	685	142.00
eca-miR-485-3p	ENSECAT00000006275.2	-17.04	174	195	140.00
eca-miR-485-3p	ENSECAT00000064354.1	-14.90	2518	2540	147.00
eca-miR-485-3p	ENSECAT00000074843.1	-24.54	743	767	142.00
eca-miR-485-3p	ENSECAT00000040903.2	-15.29	282	304	151.00
eca-miR-485-3p	ENSECAT00000041517.1	-14.60	1	15	153.00
eca-miR-485-3p	ENSECAT00000062199.1	-12.63	169	191	144.00
eca-miR-485-3p	ENSECAT00000063085.1	-23.03	2711	2732	140.00
eca-miR-485-3p	ENSECAT00000057376.1	-11.97	324	345	140.00
eca-miR-485-3p	ENSECAT00000048660.1	-8.16	318	339	144.00
eca-miR-485-3p	ENSECAT00000011520.3	-30.64	847	868	141.00
eca-miR-485-3p	ENSECAT00000013714.3	-9.12	1170	1191	143.00
eca-miR-485-3p	ENSECAT00000045891.1	-18.81	788	808	146.00
eca-miR-485-3p	ENSECAT00000071691.1	-17.70	625	646	143.00
eca-miR-485-3p	ENSECAT00000034276.1	-9.71	621	642	140.00
eca-miR-485-3p	ENSECAT00000054367.1	-9.04	1639	1660	140.00
eca-miR-485-3p	ENSECAT00000076414.1	-26.01	177	199	147.00
eca-miR-485-3p	ENSECAT00000042331.2	-9.38	1032	1053	140.00
eca-miR-485-3p	ENSECAT00000062422.2	-17.69	389	410	141.00
eca-miR-485-3p	ENSECAT00000024291.3	-28.05	1	21	140.00
eca-miR-485-3p	ENSECAT00000049225.1	-13.66	451	472	140.00
eca-miR-485-3p	ENSECAT00000035353.2	-13.64	1427	1448	143.00
eca-miR-485-3p	ENSECAT00000006417.2	-19.60	806	827	140.00
eca-miR-485-3p	ENSECAT00000024051.3	-8.88	122	143	143.00
eca-miR-485-3p	ENSECAT00000009433.3	-9.60	42	63	140.00
eca-miR-485-3p	ENSECAT00000060147.2	-18.72	652	673	164.00
eca-miR-485-3p	ENSECAT00000037547.2	-10.01	137	158	143.00
eca-miR-485-3p	ENSECAT00000038984.2	-14.03	1251	1273	151.00
eca-miR-485-3p	ENSECAT00000075336.1	-11.34	272	293	147.00
eca-miR-485-3p	ENSECAT00000073693.1	-14.69	1036	1057	147.00
eca-miR-485-3p	ENSECAT00000022862.2	-25.72	417	440	142.00
eca-miR-485-3p	ENSECAT00000071953.1	-8.19	470	490	141.00
eca-miR-485-3p	ENSECAT00000000759.3	-17.00	440	462	154.00
eca-miR-485-3p	ENSECAT00000051622.2	-18.95	1716	1739	150.00
eca-miR-485-3p	ENSECAT00000076390.1	-6.59	1118	1139	141.00
eca-miR-485-3p	ENSECAT00000014064.3	-9.82	372	392	141.00
eca-miR-485-3p	ENSECAT00000005196.3	-20.06	32	54	164.00
eca-miR-485-3p	ENSECAT00000075384.1	-10.00	3361	3381	142.00
eca-miR-485-3p	ENSECAT00000022790.3	-17.24	113	134	144.00
eca-miR-485-3p	ENSECAT00000040869.2	-10.40	2037	2058	145.00
eca-miR-485-3p	ENSECAT00000052307.2	-9.34	341	361	145.00
eca-miR-485-3p	ENSECAT00000074689.1	-17.92	1125	1146	146.00
eca-miR-485-3p	ENSECAT00000049775.2	-18.40	97	118	147.00
eca-miR-485-3p	ENSECAT00000047341.2	-12.01	378	399	156.00
eca-miR-485-3p	ENSECAT00000024624.3	-7.88	418	440	143.00
eca-miR-485-3p	ENSECAT00000022981.2	-24.31	319	340	155.00
eca-miR-485-3p	ENSECAT00000039597.2	-25.32	206	227	152.00
eca-miR-485-3p	ENSECAT00000057374.2	-13.96	130	153	144.00
eca-miR-485-3p	ENSECAT00000050281.2	-14.80	332	353	144.00
eca-miR-485-3p	ENSECAT00000067983.1	-14.58	77	97	149.00
eca-miR-485-3p	ENSECAT00000074329.1	-6.59	518	539	140.00
eca-miR-485-3p	ENSECAT00000021855.3	-14.16	290	310	142.00
eca-miR-485-3p	ENSECAT00000038743.2	-14.03	1251	1273	151.00
eca-miR-485-3p	ENSECAT00000066043.1	-11.40	657	679	141.00
eca-miR-485-3p	ENSECAT00000066043.1	-19.54	609	630	140.00
eca-miR-485-3p	ENSECAT00000044332.1	-17.29	1945	1966	156.00
eca-miR-485-3p	ENSECAT00000070826.1	-17.69	698	719	141.00
eca-miR-485-3p	ENSECAT00000009360.3	-18.79	1107	1128	157.00
eca-miR-485-3p	ENSECAT00000014757.3	-11.80	1058	1079	140.00
eca-miR-485-3p	ENSECAT00000010680.2	-12.46	1321	1344	143.00
eca-miR-485-3p	ENSECAT00000057182.2	-17.30	1	22	155.00
eca-miR-485-3p	ENSECAT00000046837.1	-18.81	788	808	146.00
eca-miR-485-3p	ENSECAT00000056319.1	-21.97	503	525	145.00
eca-miR-485-3p	ENSECAT00000033851.2	-9.93	1446	1467	140.00
eca-miR-485-3p	ENSECAT00000065085.1	-16.46	2607	2628	142.00
eca-miR-485-3p	ENSECAT00000036779.2	-14.66	908	928	143.00
eca-miR-485-3p	ENSECAT00000039979.2	-15.29	282	304	151.00
eca-miR-485-3p	ENSECAT00000045600.1	-9.71	200	221	140.00
eca-miR-485-3p	ENSECAT00000046765.1	-21.90	428	449	142.00
eca-miR-485-3p	ENSECAT00000029874.1	-22.44	374	394	166.00
eca-miR-485-3p	ENSECAT00000064542.2	-12.36	1066	1087	149.00
eca-miR-485-3p	ENSECAT00000073059.1	-14.62	782	803	152.00
eca-miR-485-3p	ENSECAT00000058713.2	-13.64	1427	1448	143.00
eca-miR-485-3p	ENSECAT00000063393.1	-14.13	354	375	144.00
eca-miR-485-3p	ENSECAT00000019839.3	-14.80	332	353	144.00
eca-miR-485-3p	ENSECAT00000023114.2	-12.50	627	647	146.00
eca-miR-485-3p	ENSECAT00000065587.1	-14.99	212	232	142.00
eca-miR-485-3p	ENSECAT00000065587.1	-8.44	243	264	140.00
eca-miR-485-3p	ENSECAT00000007780.2	-20.33	1340	1363	145.00
eca-miR-485-3p	ENSECAT00000017262.3	-14.06	894	917	146.00
eca-miR-485-3p	ENSECAT00000073905.1	-20.96	594	615	140.00
eca-miR-485-3p	ENSECAT00000011316.2	-11.84	661	682	142.00
eca-miR-485-3p	ENSECAT00000040316.1	-19.13	5	26	161.00
eca-miR-485-3p	ENSECAT00000064613.2	-8.44	1315	1336	140.00
eca-miR-485-3p	ENSECAT00000034607.2	-13.60	1850	1871	146.00
eca-miR-485-3p	ENSECAT00000034607.2	-11.84	1895	1916	143.00
eca-miR-485-3p	ENSECAT00000051811.2	-18.10	303	324	143.00
eca-miR-485-3p	ENSECAT00000006391.3	-19.98	46	67	154.00
eca-miR-485-3p	ENSECAT00000025596.3	-21.68	391	413	145.00
eca-miR-485-3p	ENSECAT00000003908.3	-16.03	466	487	152.00
eca-miR-485-3p	ENSECAT00000011747.2	-14.95	1208	1229	140.00
eca-miR-485-3p	ENSECAT00000035230.1	-24.60	426	446	154.00
eca-miR-485-3p	ENSECAT00000035230.1	-8.78	1523	1544	148.00
eca-miR-485-3p	ENSECAT00000035230.1	-17.45	1161	1181	144.00
eca-miR-485-3p	ENSECAT00000036930.2	-23.42	165	185	146.00
eca-miR-485-3p	ENSECAT00000054435.2	-15.75	1086	1107	157.00
eca-miR-485-3p	ENSECAT00000023042.2	-23.38	721	742	147.00
eca-miR-485-3p	ENSECAT00000076067.1	-9.10	202	224	144.00
eca-miR-485-3p	ENSECAT00000062195.2	-19.64	1495	1519	146.00
eca-miR-485-3p	ENSECAT00000019384.3	-14.53	70	92	145.00
eca-miR-485-3p	ENSECAT00000078390.1	-12.86	324	349	141.00
eca-miR-485-3p	ENSECAT00000067589.1	-19.99	3	21	147.00
eca-miR-485-3p	ENSECAT00000008105.3	-7.17	113	134	140.00
eca-miR-485-3p	ENSECAT00000011938.2	-16.91	308	330	143.00
eca-miR-485-3p	ENSECAT00000018530.3	-7.50	600	621	144.00
eca-miR-485-3p	ENSECAT00000062649.1	-15.91	2172	2193	145.00
eca-miR-485-3p	ENSECAT00000041824.1	-11.70	756	777	143.00
eca-miR-485-3p	ENSECAT00000052233.2	-24.60	426	446	154.00
eca-miR-485-3p	ENSECAT00000024790.3	-10.96	156	177	145.00
eca-miR-485-3p	ENSECAT00000006222.3	-17.82	1594	1615	146.00
eca-miR-485-3p	ENSECAT00000033266.2	-14.11	927	950	146.00
eca-miR-485-3p	ENSECAT00000053813.1	-11.58	48	69	145.00
eca-miR-485-3p	ENSECAT00000060766.1	-9.44	435	454	142.00
eca-miR-485-3p	ENSECAT00000068786.1	-19.98	739	759	144.00
eca-miR-485-3p	ENSECAT00000063966.2	-11.50	4241	4262	145.00
eca-miR-485-3p	ENSECAT00000046955.2	-9.93	1446	1467	140.00
eca-miR-485-3p	ENSECAT00000010429.3	-18.95	1716	1739	150.00
eca-miR-485-3p	ENSECAT00000046835.1	-9.66	59	80	140.00
eca-miR-485-3p	ENSECAT00000040315.1	-15.31	142	162	142.00
eca-miR-485-3p	ENSECAT00000006390.3	-18.11	661	681	146.00
eca-miR-485-3p	ENSECAT00000009277.2	-18.74	241	262	148.00
eca-miR-485-3p	ENSECAT00000019909.3	-13.23	482	503	140.00
eca-miR-485-3p	ENSECAT00000017452.3	-17.71	415	438	151.00
eca-miR-485-3p	ENSECAT00000043252.2	-17.33	220	241	144.00
eca-miR-485-3p	ENSECAT00000066423.1	-18.95	1716	1739	150.00
eca-miR-485-3p	ENSECAT00000000181.3	-18.49	622	644	159.00
eca-miR-485-3p	ENSECAT00000000181.3	-8.04	11	32	140.00
eca-miR-485-3p	ENSECAT00000042797.1	-25.72	417	440	142.00
eca-miR-485-3p	ENSECAT00000058679.2	-23.10	2149	2170	144.00
eca-miR-485-3p	ENSECAT00000009740.3	-17.29	1945	1966	156.00
eca-miR-485-3p	ENSECAT00000073177.1	-25.01	980	1000	150.00
eca-miR-485-3p	ENSECAT00000030600.2	-12.42	396	418	147.00
eca-miR-485-3p	ENSECAT00000009228.2	-11.33	1498	1517	149.00
eca-miR-485-3p	ENSECAT00000040794.1	-22.05	120	141	154.00
eca-miR-485-3p	ENSECAT00000067085.1	-10.37	717	738	140.00
eca-miR-485-3p	ENSECAT00000045134.1	-14.08	1011	1032	140.00
eca-miR-485-3p	ENSECAT00000038396.1	-18.89	351	371	142.00
eca-miR-485-3p	ENSECAT00000000706.2	-21.95	15	36	146.00
eca-miR-485-3p	ENSECAT00000021660.3	-15.95	786	807	151.00
eca-miR-485-3p	ENSECAT00000000563.2	-16.44	895	914	153.00
eca-miR-485-3p	ENSECAT00000000563.2	-8.07	403	424	143.00
eca-miR-485-3p	ENSECAT00000043251.2	-13.24	509	531	151.00
eca-miR-485-3p	ENSECAT00000046179.1	-8.33	1042	1063	143.00
eca-miR-485-3p	ENSECAT00000047065.1	-18.09	791	813	141.00
eca-miR-485-3p	ENSECAT00000009036.2	-18.01	1369	1392	159.00
eca-miR-485-3p	ENSECAT00000050268.1	-14.45	166	187	156.00
eca-miR-485-3p	ENSECAT00000050268.1	-16.32	379	400	144.00
eca-miR-485-3p	ENSECAT00000026240.3	-9.91	383	403	142.00
eca-miR-485-3p	ENSECAT00000012096.3	-17.30	1	22	155.00
eca-miR-485-3p	ENSECAT00000065536.2	-24.96	557	580	147.00
eca-miR-485-3p	ENSECAT00000065536.2	-8.35	779	800	142.00
eca-miR-485-3p	ENSECAT00000063893.1	-22.47	328	351	142.00
eca-miR-485-3p	ENSECAT00000057098.2	-9.14	436	457	140.00
eca-miR-485-3p	ENSECAT00000023614.2	-23.50	693	714	140.00
eca-miR-485-3p	ENSECAT00000013676.3	-8.44	484	505	140.00
eca-miR-485-3p	ENSECAT00000056364.2	-13.93	243	264	145.00
eca-miR-485-3p	ENSECAT00000011242.3	-13.00	47	68	146.00
eca-miR-485-3p	ENSECAT00000026671.3	-8.46	593	614	140.00
eca-miR-485-3p	ENSECAT00000038467.2	-25.91	583	603	154.00
eca-miR-485-3p	ENSECAT00000055630.1	-32.00	1018	1039	148.00
eca-miR-485-3p	ENSECAT00000055630.1	-9.26	509	530	140.00
eca-miR-485-3p	ENSECAT00000058295.2	-10.90	388	409	140.00
eca-miR-485-3p	ENSECAT00000020582.2	-28.13	227	249	155.00
eca-miR-485-3p	ENSECAT00000024539.3	-22.58	79	101	142.00
eca-miR-485-3p	ENSECAT00000064970.2	-20.27	482	509	144.00
eca-miR-485-3p	ENSECAT00000077836.1	-12.10	442	463	140.00
eca-miR-485-3p	ENSECAT00000034030.1	-12.14	934	955	147.00
eca-miR-485-3p	ENSECAT00000030638.2	-8.46	593	614	140.00
eca-miR-485-3p	ENSECAT00000035610.2	-20.06	32	54	164.00
eca-miR-485-3p	ENSECAT00000040050.1	-20.69	1421	1443	142.00
eca-miR-485-3p	ENSECAT00000011624.3	-13.64	1427	1448	143.00
eca-miR-485-3p	ENSECAT00000054983.2	-20.06	32	54	164.00
eca-miR-485-3p	ENSECAT00000059826.2	-9.83	525	544	144.00
eca-miR-485-3p	ENSECAT00000058797.2	-21.90	428	449	142.00
eca-miR-485-3p	ENSECAT00000011361.3	-14.52	839	860	145.00
eca-miR-485-3p	ENSECAT00000063915.2	-8.33	765	786	150.00
eca-miR-485-3p	ENSECAT00000063915.2	-11.40	1048	1069	142.00
eca-miR-485-3p	ENSECAT00000049138.1	-10.73	1469	1490	142.00
eca-miR-485-3p	ENSECAT00000002373.2	-24.03	750	772	163.00
eca-miR-485-3p	ENSECAT00000052470.2	-8.23	204	225	140.00
eca-miR-485-3p	ENSECAT00000014169.2	-23.75	662	684	143.00
eca-miR-485-3p	ENSECAT00000059443.2	-7.16	1	14	140.00
eca-miR-485-3p	ENSECAT00000062646.1	-7.77	102	123	140.00
eca-miR-485-3p	ENSECAT00000028864.2	-10.42	1687	1709	146.00
eca-miR-485-3p	ENSECAT00000032497.2	-12.10	882	905	143.00
eca-miR-485-3p	ENSECAT00000060212.1	-10.29	154	174	141.00
eca-miR-485-3p	ENSECAT00000059323.1	-19.52	372	394	147.00
eca-miR-485-3p	ENSECAT00000072049.1	-11.79	1276	1297	140.00
eca-miR-485-3p	ENSECAT00000022895.3	-21.08	341	365	142.00
eca-miR-485-3p	ENSECAT00000066612.1	-17.60	592	614	143.00
eca-miR-485-3p	ENSECAT00000071315.1	-14.26	95	116	146.00
eca-miR-485-3p	ENSECAT00000024275.3	-17.87	478	499	142.00
eca-miR-485-3p	ENSECAT00000013746.3	-9.10	202	224	144.00
eca-miR-485-3p	ENSECAT00000071866.1	-14.03	926	945	146.00
eca-miR-485-3p	ENSECAT00000015246.3	-18.10	303	324	143.00
eca-miR-485-3p	ENSECAT00000041046.1	-13.71	312	338	146.00
eca-miR-485-3p	ENSECAT00000053155.1	-16.05	689	710	144.00
eca-miR-485-3p	ENSECAT00000055700.2	-7.16	1272	1293	140.00
eca-miR-485-3p	ENSECAT00000007144.2	-16.05	689	710	144.00
eca-miR-485-3p	ENSECAT00000038394.2	-15.41	758	777	141.00
eca-miR-485-3p	ENSECAT00000021386.2	-16.44	24	45	146.00
eca-miR-485-3p	ENSECAT00000013363.2	-11.93	97	118	143.00
eca-miR-485-3p	ENSECAT00000025615.3	-12.66	541	562	143.00
eca-miR-485-3p	ENSECAT00000056865.1	-18.11	101	121	146.00
eca-miR-485-3p	ENSECAT00000042363.2	-12.52	205	226	152.00
eca-miR-485-3p	ENSECAT00000031020.2	-16.43	2025	2046	145.00
eca-miR-485-3p	ENSECAT00000017640.3	-10.90	388	409	140.00
eca-miR-485-3p	ENSECAT00000055093.2	-17.82	1594	1615	146.00
eca-miR-485-3p	ENSECAT00000011814.2	-27.32	233	256	165.00
eca-miR-485-3p	ENSECAT00000037611.1	-21.15	628	649	144.00
eca-miR-485-3p	ENSECAT00000031762.2	-11.63	754	776	143.00
eca-miR-485-3p	ENSECAT00000016099.2	-11.22	610	632	143.00
eca-miR-485-3p	ENSECAT00000011279.2	-14.95	247	270	142.00
eca-miR-485-3p	ENSECAT00000067896.1	-15.17	871	893	142.00
eca-miR-485-3p	ENSECAT00000072200.1	-14.03	926	945	146.00
eca-miR-485-3p	ENSECAT00000066219.1	-15.41	758	777	141.00
eca-miR-485-3p	ENSECAT00000047708.2	-18.95	1716	1739	150.00
eca-miR-485-3p	ENSECAT00000077179.1	-22.73	15	35	145.00
eca-miR-485-3p	ENSECAT00000054670.1	-10.69	416	439	141.00
eca-miR-485-3p	ENSECAT00000017711.2	-7.77	52	73	140.00
eca-miR-485-3p	ENSECAT00000030253.2	-19.94	635	656	156.00
eca-miR-485-3p	ENSECAT00000025471.2	-17.36	553	574	156.00
eca-miR-485-3p	ENSECAT00000000320.3	-16.67	191	212	142.00
eca-miR-485-3p	ENSECAT00000026659.3	-8.46	593	614	140.00
eca-miR-485-3p	ENSECAT00000018636.3	-20.87	164	185	148.00
eca-miR-485-3p	ENSECAT00000058818.1	-27.76	295	316	142.00
eca-miR-485-3p	ENSECAT00000071793.1	-8.98	172	193	140.00
eca-miR-485-3p	ENSECAT00000061207.2	-14.99	63	84	140.00
eca-miR-485-3p	ENSECAT00000017487.2	-10.53	25	46	140.00
eca-miR-485-3p	ENSECAT00000047516.1	-8.35	938	959	140.00
eca-miR-485-3p	ENSECAT00000024105.3	-11.11	190	211	140.00
eca-miR-485-3p	ENSECAT00000055355.2	-18.36	65	85	150.00
eca-miR-485-3p	ENSECAT00000055355.2	-19.52	403	424	144.00
eca-miR-485-3p	ENSECAT00000015053.3	-11.43	256	276	144.00
eca-miR-485-3p	ENSECAT00000010233.2	-14.58	77	97	149.00
eca-miR-485-3p	ENSECAT00000018253.2	-14.57	500	522	142.00
eca-miR-485-3p	ENSECAT00000007908.2	-28.47	123	146	158.00
eca-miR-485-3p	ENSECAT00000027042.3	-18.92	2463	2484	143.00
eca-miR-485-3p	ENSECAT00000000239.3	-24.91	2638	2659	148.00
eca-miR-485-3p	ENSECAT00000033404.2	-23.44	160	182	150.00
eca-miR-485-3p	ENSECAT00000009918.3	-12.78	3542	3562	157.00
eca-miR-485-3p	ENSECAT00000031761.1	-7.16	202	223	140.00
eca-miR-485-3p	ENSECAT00000026036.3	-15.12	1028	1048	150.00
eca-miR-485-3p	ENSECAT00000075247.1	-23.03	2711	2732	140.00
eca-miR-485-3p	ENSECAT00000017950.2	-29.83	577	605	154.00
eca-miR-485-3p	ENSECAT00000077713.1	-11.63	753	775	143.00
eca-miR-485-3p	ENSECAT00000011430.2	-11.39	48	69	140.00
eca-miR-485-3p	ENSECAT00000052387.2	-11.63	753	775	143.00
eca-miR-485-3p	ENSECAT00000026467.2	-19.01	1633	1654	148.00
eca-miR-485-3p	ENSECAT00000034329.1	-14.69	1070	1091	147.00
eca-miR-485-3p	ENSECAT00000014095.3	-8.58	427	448	141.00
eca-miR-485-3p	ENSECAT00000044124.2	-14.03	1251	1273	151.00
eca-miR-485-3p	ENSECAT00000037801.2	-21.08	341	365	142.00
eca-miR-485-3p	ENSECAT00000031952.2	-16.30	217	240	155.00
eca-miR-485-3p	ENSECAT00000074681.1	-15.12	548	567	146.00
eca-miR-485-3p	ENSECAT00000071361.1	-12.66	532	552	149.00
eca-miR-485-3p	ENSECAT00000072789.1	-17.69	666	687	141.00
eca-miR-485-3p	ENSECAT00000039852.1	-11.87	331	352	142.00
eca-miR-485-3p	ENSECAT00000002633.3	-19.21	749	770	140.00
eca-miR-485-3p	ENSECAT00000011086.3	-14.69	1070	1091	147.00
eca-miR-485-3p	ENSECAT00000037697.2	-24.96	557	580	147.00
eca-miR-485-3p	ENSECAT00000037697.2	-8.35	779	800	142.00
eca-miR-485-3p	ENSECAT00000050838.2	-17.43	243	264	141.00
eca-miR-485-3p	ENSECAT00000024918.3	-7.16	1272	1293	140.00
eca-miR-485-3p	ENSECAT00000069083.1	-25.91	583	603	154.00
eca-miR-485-3p	ENSECAT00000053104.2	-14.66	908	928	143.00
eca-miR-485-3p	ENSECAT00000010112.2	-14.92	1322	1342	154.00
eca-miR-485-3p	ENSECAT00000010112.2	-16.67	1454	1475	153.00
eca-miR-485-3p	ENSECAT00000010112.2	-8.47	814	835	140.00
eca-miR-485-3p	ENSECAT00000075366.1	-10.18	23	42	142.00
eca-miR-485-3p	ENSECAT00000035694.2	-25.80	3930	3951	142.00
eca-miR-485-3p	ENSECAT00000018683.3	-16.94	358	379	147.00
eca-miR-485-3p	ENSECAT00000050215.1	-17.75	2309	2331	141.00
eca-miR-485-3p	ENSECAT00000031640.1	-24.76	82	103	152.00
eca-miR-485-3p	ENSECAT00000031640.1	-11.32	554	575	144.00
eca-miR-485-3p	ENSECAT00000034448.2	-25.77	869	890	140.00
eca-miR-485-3p	ENSECAT00000007141.3	-25.03	95	116	144.00
eca-miR-485-3p	ENSECAT00000051532.1	-12.36	1066	1087	149.00
eca-miR-485-3p	ENSECAT00000034185.2	-10.01	922	943	143.00
eca-miR-485-3p	ENSECAT00000042360.2	-14.09	552	574	142.00
eca-miR-485-3p	ENSECAT00000076203.1	-12.61	176	197	149.00
eca-miR-485-3p	ENSECAT00000047754.1	-11.70	756	777	143.00
eca-miR-485-3p	ENSECAT00000066025.1	-21.28	2537	2558	150.00
eca-miR-485-3p	ENSECAT00000038582.1	-14.00	682	702	154.00
eca-miR-485-3p	ENSECAT00000034376.2	-16.74	856	879	153.00
eca-miR-485-3p	ENSECAT00000070928.1	-10.00	3361	3381	142.00
eca-miR-485-3p	ENSECAT00000077400.1	-21.50	94	118	142.00
eca-miR-485-3p	ENSECAT00000010111.3	-6.59	1118	1139	141.00
eca-miR-485-3p	ENSECAT00000074751.1	-19.94	322	344	153.00
eca-miR-485-3p	ENSECAT00000072859.1	-22.54	743	764	152.00
eca-miR-485-3p	ENSECAT00000049876.2	-16.30	217	240	155.00
eca-miR-485-3p	ENSECAT00000054810.2	-23.55	825	847	151.00
eca-miR-485-3p	ENSECAT00000070593.1	-17.28	1196	1218	147.00
eca-miR-485-3p	ENSECAT00000004514.3	-12.99	355	376	146.00
eca-miR-485-3p	ENSECAT00000007714.2	-17.60	592	614	143.00
eca-miR-485-3p	ENSECAT00000008600.2	-35.72	351	371	162.00
eca-miR-485-3p	ENSECAT00000078493.1	-11.13	685	705	146.00
eca-miR-485-3p	ENSECAT00000078516.1	-13.09	442	463	152.00
eca-miR-485-3p	ENSECAT00000022842.3	-18.75	59	81	141.00
eca-miR-485-3p	ENSECAT00000019247.2	-13.09	442	463	152.00
eca-miR-485-3p	ENSECAT00000031318.1	-9.91	1015	1036	144.00
eca-miR-485-3p	ENSECAT00000039610.2	-23.44	160	182	150.00
eca-miR-485-3p	ENSECAT00000043307.1	-20.97	837	858	141.00
eca-miR-485-3p	ENSECAT00000057666.1	-20.62	1388	1409	156.00
eca-miR-485-3p	ENSECAT00000043978.2	-9.10	844	865	140.00
eca-miR-485-3p	ENSECAT00000018250.2	-8.41	1129	1150	140.00
eca-miR-485-3p	ENSECAT00000030049.2	-20.38	685	707	143.00
eca-miR-485-3p	ENSECAT00000037455.1	-18.70	745	766	141.00
eca-miR-485-3p	ENSECAT00000064021.2	-22.13	604	625	164.00
eca-miR-485-3p	ENSECAT00000026033.2	-13.54	1929	1951	142.00
eca-miR-485-3p	ENSECAT00000046938.1	-13.24	509	531	151.00
eca-miR-485-3p	ENSECAT00000026727.3	-11.50	4241	4262	145.00
eca-miR-485-3p	ENSECAT00000026464.2	-17.04	148	169	140.00
eca-miR-485-3p	ENSECAT00000077175.1	-8.88	122	143	143.00
eca-miR-485-3p	ENSECAT00000078875.1	-20.56	969	990	159.00
eca-miR-485-3p	ENSECAT00000042349.2	-9.98	3360	3381	140.00
eca-miR-485-3p	ENSECAT00000034997.1	-14.80	613	634	140.00
eca-miR-485-3p	ENSECAT00000055974.1	-16.04	1176	1197	149.00
eca-miR-485-3p	ENSECAT00000055974.1	-18.97	82	104	143.00
eca-miR-485-3p	ENSECAT00000055974.1	-18.80	1486	1507	140.00
eca-miR-485-3p	ENSECAT00000075435.1	-13.00	47	68	146.00
eca-miR-485-3p	ENSECAT00000039577.2	-8.98	172	193	140.00
eca-miR-485-3p	ENSECAT00000041352.1	-24.76	82	103	152.00
eca-miR-485-3p	ENSECAT00000041352.1	-11.32	554	575	144.00
eca-miR-485-3p	ENSECAT00000048486.1	-32.00	1018	1039	148.00
eca-miR-485-3p	ENSECAT00000048486.1	-9.26	509	530	140.00
eca-miR-485-3p	ENSECAT00000043666.2	-12.10	882	905	143.00
eca-miR-485-3p	ENSECAT00000051961.1	-25.16	675	697	140.00
eca-miR-485-3p	ENSECAT00000062057.1	-25.15	969	991	146.00
eca-miR-485-3p	ENSECAT00000037143.2	-12.10	645	666	144.00
eca-miR-485-3p	ENSECAT00000041783.1	-14.13	354	375	144.00
eca-miR-485-3p	ENSECAT00000034374.1	-16.36	301	322	150.00
eca-miR-485-3p	ENSECAT00000035691.2	-24.42	683	703	150.00
eca-miR-485-3p	ENSECAT00000061514.2	-14.80	332	353	144.00
eca-miR-485-3p	ENSECAT00000066885.1	-21.15	618	639	144.00
eca-miR-485-3p	ENSECAT00000026583.3	-30.08	24	45	156.00
eca-miR-485-3p	ENSECAT00000070974.1	-10.00	3465	3485	142.00
eca-miR-485-3p	ENSECAT00000047288.2	-12.14	934	955	147.00
eca-miR-485-3p	ENSECAT00000075003.1	-15.14	94	114	146.00
eca-miR-485-3p	ENSECAT00000075003.1	-19.12	1669	1689	146.00
eca-miR-485-3p	ENSECAT00000074788.1	-13.62	657	678	154.00
eca-miR-485-3p	ENSECAT00000018440.2	-8.41	1129	1150	140.00
eca-miR-485-3p	ENSECAT00000033439.2	-17.09	463	484	140.00
eca-miR-485-3p	ENSECAT00000072354.1	-10.00	3361	3381	142.00
eca-miR-485-3p	ENSECAT00000074668.1	-10.40	2037	2058	145.00
eca-miR-485-3p	ENSECAT00000074940.1	-8.88	122	143	143.00
eca-miR-485-3p	ENSECAT00000076168.1	-23.15	1347	1368	142.00
eca-miR-485-3p	ENSECAT00000047048.1	-14.00	682	702	154.00
eca-miR-485-3p	ENSECAT00000044399.2	-11.05	2197	2218	140.00
eca-miR-485-3p	ENSECAT00000071085.1	-12.95	174	195	142.00
eca-miR-485-3p	ENSECAT00000066262.1	-28.03	34	56	151.00
eca-miR-485-3p	ENSECAT00000024068.3	-18.94	1010	1032	143.00
eca-miR-485-3p	ENSECAT00000052454.2	-21.27	435	456	143.00
eca-miR-485-3p	ENSECAT00000052454.2	-10.06	1037	1058	140.00
eca-miR-485-3p	ENSECAT00000019939.3	-18.28	2450	2474	151.00
eca-miR-485-3p	ENSECAT00000019819.3	-17.66	1012	1033	140.00
eca-miR-485-3p	ENSECAT00000019676.2	-12.34	431	451	145.00
eca-miR-485-3p	ENSECAT00000005174.3	-20.06	32	54	164.00
eca-miR-485-3p	ENSECAT00000055110.2	-9.04	1639	1660	140.00
eca-miR-485-3p	ENSECAT00000012302.3	-17.30	1	22	155.00
eca-miR-485-3p	ENSECAT00000046122.2	-13.66	451	472	140.00
eca-miR-485-3p	ENSECAT00000056418.1	-30.31	69	91	155.00
eca-miR-485-3p	ENSECAT00000012973.3	-30.35	704	725	140.00
eca-miR-485-3p	ENSECAT00000034707.1	-9.57	675	694	142.00
eca-miR-485-3p	ENSECAT00000051639.1	-30.35	492	513	140.00
eca-miR-485-3p	ENSECAT00000070973.1	-13.35	274	295	140.00
eca-miR-485-3p	ENSECAT00000011033.2	-21.19	679	703	140.00
eca-miR-485-3p	ENSECAT00000036758.1	-12.99	1628	1648	149.00
eca-miR-485-3p	ENSECAT00000007679.2	-12.61	176	197	149.00
eca-miR-485-3p	ENSECAT00000013227.2	-13.87	294	315	142.00
eca-miR-485-3p	ENSECAT00000034181.2	-13.31	1157	1179	143.00
eca-miR-485-3p	ENSECAT00000035881.1	-10.69	416	439	141.00
eca-miR-485-3p	ENSECAT00000039024.2	-21.85	59	80	152.00
eca-miR-485-3p	ENSECAT00000060818.2	-33.84	592	613	160.00
eca-miR-485-3p	ENSECAT00000033989.2	-12.63	169	191	144.00
eca-miR-485-3p	ENSECAT00000025193.3	-17.00	289	311	147.00
eca-miR-485-3p	ENSECAT00000004096.2	-11.03	104	121	143.00
eca-miR-485-3p	ENSECAT00000046170.2	-17.30	1	22	155.00
eca-miR-485-3p	ENSECAT00000025887.2	-11.30	906	927	147.00
eca-miR-485-3p	ENSECAT00000040344.2	-22.25	251	274	141.00
eca-miR-485-3p	ENSECAT00000049250.1	-16.05	413	434	155.00
eca-miR-485-3p	ENSECAT00000026653.2	-12.07	171	193	143.00
eca-miR-485-3p	ENSECAT00000020133.3	-28.55	366	388	145.00
eca-miR-485-3p	ENSECAT00000016738.3	-15.91	2172	2193	145.00
eca-miR-485-3p	ENSECAT00000057806.1	-17.70	625	646	143.00
eca-miR-485-3p	ENSECAT00000042418.1	-25.16	675	697	140.00
eca-miR-485-3p	ENSECAT00000037572.1	-19.21	749	770	140.00
eca-miR-485-3p	ENSECAT00000036709.2	-18.98	368	389	143.00
eca-miR-485-3p	ENSECAT00000039072.1	-11.28	363	384	140.00
eca-miR-485-3p	ENSECAT00000048795.2	-13.96	130	153	144.00
eca-miR-485-3p	ENSECAT00000063252.1	-10.97	1188	1209	142.00
eca-miR-485-3p	ENSECAT00000063252.1	-10.01	1555	1575	141.00
eca-miR-485-3p	ENSECAT00000005053.2	-17.99	612	633	153.00
eca-miR-485-3p	ENSECAT00000032512.2	-22.58	79	101	142.00
eca-miR-485-3p	ENSECAT00000040392.2	-7.16	1	14	140.00
eca-miR-485-3p	ENSECAT00000026030.2	-12.12	1245	1266	143.00
eca-miR-485-3p	ENSECAT00000062126.1	-11.39	48	69	140.00
eca-miR-485-3p	ENSECAT00000063826.2	-23.16	520	539	140.00
eca-miR-485-3p	ENSECAT00000046121.2	-12.75	124	145	155.00
eca-miR-485-3p	ENSECAT00000023524.3	-26.67	355	377	151.00
eca-miR-485-3p	ENSECAT00000023524.3	-10.16	118	139	141.00
eca-miR-485-3p	ENSECAT00000031363.2	-16.87	441	461	157.00
eca-miR-485-3p	ENSECAT00000063683.2	-14.17	589	610	140.00
eca-miR-485-3p	ENSECAT00000058860.2	-24.31	319	340	155.00
eca-miR-485-3p	ENSECAT00000034443.2	-22.98	2463	2484	148.00
eca-miR-485-3p	ENSECAT00000069963.1	-13.60	1850	1871	146.00
eca-miR-485-3p	ENSECAT00000069963.1	-11.84	1895	1916	143.00
eca-miR-485-3p	ENSECAT00000048866.1	-8.98	172	193	140.00
eca-miR-485-3p	ENSECAT00000050369.1	-21.27	435	456	143.00
eca-miR-485-3p	ENSECAT00000050369.1	-10.06	1037	1058	140.00
eca-miR-485-3p	ENSECAT00000075552.1	-9.57	881	900	142.00
eca-miR-485-3p	ENSECAT00000042226.2	-23.95	32	54	142.00
eca-miR-485-3p	ENSECAT00000037380.1	-9.57	881	900	142.00
eca-miR-485-3p	ENSECAT00000032288.1	-17.02	356	380	154.00
eca-miR-485-3p	ENSECAT00000064880.2	-16.67	191	212	142.00
eca-miR-485-3p	ENSECAT00000025072.3	-10.81	596	617	151.00
eca-miR-485-3p	ENSECAT00000008995.2	-15.47	1536	1556	149.00
eca-miR-485-3p	ENSECAT00000078512.1	-14.54	144	166	148.00
eca-miR-485-3p	ENSECAT00000056345.2	-13.96	130	153	144.00
eca-miR-485-3p	ENSECAT00000002355.3	-9.09	147	167	141.00
eca-miR-485-3p	ENSECAT00000075863.1	-8.72	414	435	140.00
eca-miR-485-3p	ENSECAT00000053066.2	-11.39	48	69	140.00
eca-miR-485-3p	ENSECAT00000011103.2	-14.62	1314	1334	154.00
eca-miR-485-3p	ENSECAT00000011103.2	-11.60	809	830	149.00
eca-miR-485-3p	ENSECAT00000013417.2	-7.16	680	701	141.00
eca-miR-485-3p	ENSECAT00000040917.2	-7.16	1	14	140.00
eca-miR-485-3p	ENSECAT00000022997.3	-21.08	341	365	142.00
eca-miR-485-3p	ENSECAT00000002929.3	-12.66	308	328	149.00
eca-miR-485-3p	ENSECAT00000069891.1	-10.76	676	697	140.00
eca-miR-485-3p	ENSECAT00000075623.1	-20.88	205	227	151.00
eca-miR-485-3p	ENSECAT00000042274.1	-27.39	888	913	144.00
eca-miR-485-3p	ENSECAT00000069914.1	-17.78	154	176	140.00
eca-miR-485-3p	ENSECAT00000013154.3	-18.09	791	813	141.00
eca-miR-485-3p	ENSECAT00000044860.1	-11.21	511	533	146.00
eca-miR-485-3p	ENSECAT00000024377.3	-15.07	504	528	150.00
eca-miR-485-3p	ENSECAT00000007509.2	-18.75	141	163	147.00
eca-miR-485-3p	ENSECAT00000076788.1	-20.75	805	828	145.00
eca-miR-485-3p	ENSECAT00000064831.2	-21.03	777	799	145.00
eca-miR-485-3p	ENSECAT00000011414.3	-20.80	617	638	160.00
eca-miR-485-3p	ENSECAT00000076668.1	-27.92	763	786	142.00
eca-miR-485-3p	ENSECAT00000061119.2	-17.75	518	537	141.00
eca-miR-485-3p	ENSECAT00000050880.2	-13.96	130	153	144.00
eca-miR-485-3p	ENSECAT00000068382.1	-17.69	698	719	141.00
eca-miR-485-3p	ENSECAT00000035902.1	-10.36	781	802	149.00
eca-miR-485-3p	ENSECAT00000036516.2	-9.98	117	138	141.00
eca-miR-485-3p	ENSECAT00000023714.2	-17.26	155	174	141.00
eca-miR-485-3p	ENSECAT00000013776.3	-12.41	454	475	149.00
eca-miR-485-3p	ENSECAT00000038687.2	-14.66	364	385	142.00
eca-miR-485-3p	ENSECAT00000066402.1	-25.72	417	440	142.00
eca-miR-485-3p	ENSECAT00000013656.3	-15.27	557	578	140.00
eca-miR-485-3p	ENSECAT00000010336.2	-14.03	926	945	146.00
eca-miR-485-3p	ENSECAT00000065253.2	-11.45	478	499	150.00
eca-miR-485-3p	ENSECAT00000054724.1	-20.38	685	707	143.00
eca-miR-485-3p	ENSECAT00000016736.2	-9.71	568	589	140.00
eca-miR-485-3p	ENSECAT00000035127.2	-14.08	956	979	149.00
eca-miR-485-3p	ENSECAT00000049942.2	-8.15	2023	2044	140.00
eca-miR-485-3p	ENSECAT00000040893.2	-13.66	451	472	140.00
eca-miR-485-3p	ENSECAT00000027145.3	-8.15	210	231	140.00
eca-miR-485-3p	ENSECAT00000050439.2	-13.64	1427	1448	143.00
eca-miR-485-3p	ENSECAT00000023882.3	-25.80	3930	3951	142.00
eca-miR-485-3p	ENSECAT00000075622.1	-6.59	892	913	140.00
eca-miR-485-3p	ENSECAT00000051182.2	-10.65	555	576	140.00
eca-miR-485-3p	ENSECAT00000043973.1	-11.86	2032	2052	152.00
eca-miR-485-3p	ENSECAT00000021176.3	-17.70	625	646	143.00
eca-miR-485-3p	ENSECAT00000022876.2	-25.72	417	440	142.00
eca-miR-485-3p	ENSECAT00000023762.2	-9.44	578	597	144.00
eca-miR-485-3p	ENSECAT00000050176.2	-11.71	548	571	146.00
eca-miR-485-3p	ENSECAT00000042153.1	-8.38	478	499	140.00
eca-miR-485-3p	ENSECAT00000013847.2	-25.39	92	113	155.00
eca-miR-485-3p	ENSECAT00000031624.2	-7.88	120	142	143.00
eca-miR-485-3p	ENSECAT00000010527.3	-20.81	424	444	150.00
eca-miR-485-3p	ENSECAT00000031504.1	-21.06	620	643	141.00
eca-miR-485-3p	ENSECAT00000012850.2	-19.76	568	590	156.00
eca-miR-485-3p	ENSECAT00000056152.1	-8.85	762	782	146.00
eca-miR-485-3p	ENSECAT00000067255.1	-13.09	927	949	150.00
eca-miR-485-3p	ENSECAT00000059926.2	-22.95	234	256	146.00
eca-miR-485-3p	ENSECAT00000057197.2	-17.82	1594	1615	146.00
eca-miR-485-3p	ENSECAT00000062315.2	-17.99	46	67	150.00
eca-miR-485-3p	ENSECAT00000065515.2	-11.79	1276	1297	140.00
eca-miR-485-3p	ENSECAT00000034752.1	-19.99	3	21	147.00
eca-miR-485-3p	ENSECAT00000056343.2	-10.96	690	711	149.00
eca-miR-485-3p	ENSECAT00000056343.2	-17.02	787	808	140.00
eca-miR-485-3p	ENSECAT00000052450.1	-8.33	1366	1387	143.00
eca-miR-485-3p	ENSECAT00000019121.2	-22.25	251	274	141.00
eca-miR-485-3p	ENSECAT00000019792.3	-24.73	898	920	150.00
eca-miR-485-3p	ENSECAT00000009063.2	-25.56	842	863	140.00
eca-miR-485-3p	ENSECAT00000059160.2	-28.30	217	238	160.00
eca-miR-485-3p	ENSECAT00000049701.1	-27.39	888	913	144.00
eca-miR-485-3p	ENSECAT00000076115.1	-8.33	765	786	150.00
eca-miR-485-3p	ENSECAT00000076115.1	-11.40	1048	1069	142.00
eca-miR-485-3p	ENSECAT00000059040.2	-26.01	177	199	147.00
eca-miR-485-3p	ENSECAT00000072852.1	-15.79	818	839	156.00
eca-miR-485-3p	ENSECAT00000000230.2	-10.62	605	627	143.00
eca-miR-485-3p	ENSECAT00000063823.2	-17.30	1	22	155.00
eca-miR-485-3p	ENSECAT00000033003.1	-17.04	174	195	140.00
eca-miR-485-3p	ENSECAT00000062794.2	-22.58	79	101	142.00
eca-miR-485-3p	ENSECAT00000067637.1	-17.70	625	646	143.00
eca-miR-485-3p	ENSECAT00000053135.2	-19.22	288	308	141.00
eca-miR-485-3p	ENSECAT00000070577.1	-23.50	693	714	140.00
eca-miR-485-3p	ENSECAT00000055959.1	-9.12	278	299	143.00
eca-miR-485-3p	ENSECAT00000073777.1	-8.01	325	346	140.00
eca-miR-485-3p	ENSECAT00000034320.1	-20.97	837	858	141.00
eca-miR-485-3p	ENSECAT00000030114.1	-16.04	1176	1197	149.00
eca-miR-485-3p	ENSECAT00000030114.1	-18.97	82	104	143.00
eca-miR-485-3p	ENSECAT00000030114.1	-18.80	1486	1507	140.00
eca-miR-485-3p	ENSECAT00000077863.1	-21.15	618	639	144.00
eca-miR-485-3p	ENSECAT00000055696.2	-8.54	1	20	140.00
eca-miR-485-3p	ENSECAT00000002735.2	-12.66	308	328	149.00
eca-miR-485-3p	ENSECAT00000015394.2	-15.19	28	50	152.00
eca-miR-485-3p	ENSECAT00000000972.3	-12.52	205	226	152.00
eca-miR-485-3p	ENSECAT00000037951.1	-18.18	682	703	148.00
eca-miR-485-3p	ENSECAT00000053877.2	-29.54	318	340	179.00
eca-miR-485-3p	ENSECAT00000025523.2	-20.41	91	112	143.00
eca-miR-485-3p	ENSECAT00000008632.2	-21.90	428	449	142.00
eca-miR-485-3p	ENSECAT00000057387.2	-27.26	172	193	152.00
eca-miR-485-3p	ENSECAT00000015225.3	-18.10	303	324	143.00
eca-miR-485-3p	ENSECAT00000051634.2	-17.36	76	97	150.00
eca-miR-485-3p	ENSECAT00000052520.2	-12.07	276	297	140.00
eca-miR-485-3p	ENSECAT00000040019.2	-14.17	589	610	140.00
eca-miR-485-3p	ENSECAT00000018282.3	-26.21	115	137	141.00
eca-miR-485-3p	ENSECAT00000047282.2	-18.75	251	272	141.00
eca-miR-485-3p	ENSECAT00000041576.1	-20.67	1492	1513	148.00
eca-miR-485-3p	ENSECAT00000035867.1	-22.00	1505	1526	144.00
eca-miR-485-3p	ENSECAT00000010836.2	-12.95	174	195	142.00
eca-miR-485-3p	ENSECAT00000008288.3	-13.20	76	97	151.00
eca-miR-485-3p	ENSECAT00000075276.1	-20.75	805	828	145.00
eca-miR-485-3p	ENSECAT00000033290.2	-13.64	1427	1448	143.00
eca-miR-485-3p	ENSECAT00000025331.2	-11.21	511	533	146.00
eca-miR-485-3p	ENSECAT00000056581.2	-25.39	2089	2108	148.00
eca-miR-485-3p	ENSECAT00000054018.1	-13.80	854	875	157.00
eca-miR-485-3p	ENSECAT00000019622.2	-14.35	105	126	151.00
eca-miR-485-3p	ENSECAT00000019622.2	-9.51	713	734	146.00
eca-miR-485-3p	ENSECAT00000047736.1	-12.66	541	562	143.00
eca-miR-485-3p	ENSECAT00000069327.1	-20.35	1867	1888	162.00
eca-miR-485-3p	ENSECAT00000012647.3	-13.89	322	343	140.00
eca-miR-485-3p	ENSECAT00000075587.1	-7.48	627	648	140.00
eca-miR-485-3p	ENSECAT00000025642.2	-12.99	412	433	146.00
eca-miR-485-3p	ENSECAT00000011913.2	-8.72	414	435	140.00
eca-miR-485-3p	ENSECAT00000046347.2	-6.92	985	1006	140.00
eca-miR-485-3p	ENSECAT00000032618.1	-13.80	405	426	140.00
eca-miR-485-3p	ENSECAT00000064124.2	-14.17	589	610	140.00
eca-miR-485-3p	ENSECAT00000066295.1	-12.01	378	399	156.00
eca-miR-485-3p	ENSECAT00000021987.3	-13.81	249	272	151.00
eca-miR-485-3p	ENSECAT00000014850.2	-12.71	398	419	140.00
eca-miR-485-3p	ENSECAT00000066175.1	-17.69	494	515	141.00
eca-miR-485-3p	ENSECAT00000070264.1	-16.44	24	45	146.00
eca-miR-485-3p	ENSECAT00000046778.1	-9.21	390	411	140.00
eca-miR-485-3p	ENSECAT00000009635.3	-10.99	32	53	150.00
eca-miR-485-3p	ENSECAT00000009492.3	-13.60	1850	1871	146.00
eca-miR-485-3p	ENSECAT00000009492.3	-11.84	1895	1916	143.00
eca-miR-485-3p	ENSECAT00000022633.2	-20.47	213	235	140.00
eca-miR-485-3p	ENSECAT00000044081.1	-19.44	384	405	150.00
eca-miR-485-3p	ENSECAT00000028890.3	-6.59	892	913	140.00
eca-miR-485-3p	ENSECAT00000038132.1	-23.72	2396	2417	152.00
eca-miR-485-3p	ENSECAT00000038132.1	-19.77	815	837	147.00
eca-miR-485-3p	ENSECAT00000051130.2	-18.75	251	272	141.00
eca-miR-485-3p	ENSECAT00000011186.3	-22.30	70	91	141.00
eca-miR-485-3p	ENSECAT00000026638.3	-14.13	354	375	144.00
eca-miR-485-3p	ENSECAT00000022289.2	-7.26	13	34	140.00
eca-miR-485-3p	ENSECAT00000044966.1	-14.14	1074	1095	143.00
eca-miR-485-3p	ENSECAT00000013532.2	-8.41	176	197	143.00
eca-miR-485-3p	ENSECAT00000017346.2	-18.63	75	97	155.00
eca-miR-485-3p	ENSECAT00000026949.2	-9.14	436	457	140.00
eca-miR-485-3p	ENSECAT00000016197.2	-13.83	1134	1155	155.00
eca-miR-485-3p	ENSECAT00000052749.1	-17.29	1945	1966	156.00
eca-miR-485-3p	ENSECAT00000023901.3	-17.96	1	16	146.00
eca-miR-485-3p	ENSECAT00000044606.2	-14.44	104	125	153.00
eca-miR-485-3p	ENSECAT00000073606.1	-15.00	1835	1855	153.00
eca-miR-485-3p	ENSECAT00000076806.1	-20.62	1388	1409	156.00
eca-miR-485-3p	ENSECAT00000034548.1	-20.98	932	951	140.00
eca-miR-485-3p	ENSECAT00000063820.2	-26.01	177	199	147.00
eca-miR-485-3p	ENSECAT00000057839.2	-13.31	1157	1179	143.00
eca-miR-485-3p	ENSECAT00000075394.1	-9.60	42	63	140.00
eca-miR-485-3p	ENSECAT00000037365.1	-24.16	146	168	159.00
eca-miR-485-3p	ENSECAT00000039679.2	-10.62	605	627	143.00
eca-miR-485-3p	ENSECAT00000073774.1	-13.00	47	68	146.00
eca-miR-485-3p	ENSECAT00000009682.3	-20.35	1083	1104	162.00
eca-miR-485-3p	ENSECAT00000053874.1	-22.98	2463	2484	148.00
eca-miR-485-3p	ENSECAT00000074731.1	-9.71	113	134	140.00
eca-miR-485-3p	ENSECAT00000071411.1	-17.99	46	67	150.00
eca-miR-485-3p	ENSECAT00000036287.2	-17.77	301	322	155.00
eca-miR-485-3p	ENSECAT00000047111.2	-15.29	282	304	151.00
eca-miR-485-3p	ENSECAT00000054878.2	-9.07	304	325	152.00
eca-miR-485-3p	ENSECAT00000067873.1	-22.13	1494	1515	164.00
eca-miR-485-3p	ENSECAT00000049305.2	-21.03	777	799	145.00
eca-miR-485-3p	ENSECAT00000038753.2	-10.65	555	576	140.00
eca-miR-485-3p	ENSECAT00000038633.2	-17.33	220	241	144.00
eca-miR-485-3p	ENSECAT00000022511.3	-11.00	605	625	144.00
eca-miR-485-3p	ENSECAT00000033038.2	-23.77	2131	2151	166.00
eca-miR-485-3p	ENSECAT00000019347.3	-27.39	888	913	144.00
eca-miR-485-3p	ENSECAT00000037124.2	-20.27	482	509	144.00
eca-miR-485-3p	ENSECAT00000016970.3	-21.03	777	799	145.00
eca-miR-485-3p	ENSECAT00000045698.1	-25.00	454	474	153.00
eca-miR-485-3p	ENSECAT00000045698.1	-19.99	258	278	146.00
eca-miR-485-3p	ENSECAT00000061855.1	-13.06	10	32	146.00
eca-miR-485-3p	ENSECAT00000052053.1	-19.73	423	444	160.00
eca-miR-485-3p	ENSECAT00000070644.1	-17.29	1945	1966	156.00
eca-miR-485-3p	ENSECAT00000026947.2	-12.10	442	463	140.00
eca-miR-485-3p	ENSECAT00000054206.2	-25.39	2089	2108	148.00
eca-miR-485-3p	ENSECAT00000046081.1	-13.41	64	84	150.00
eca-miR-485-3p	ENSECAT00000074610.1	-14.54	144	166	148.00
eca-miR-485-3p	ENSECAT00000046104.1	-11.75	1	12	145.00
eca-miR-485-3p	ENSECAT00000078304.1	-7.16	1272	1293	140.00
eca-miR-485-3p	ENSECAT00000051750.2	-17.29	106	125	155.00
eca-miR-485-3p	ENSECAT00000076389.1	-19.12	872	892	146.00
eca-miR-485-3p	ENSECAT00000078161.1	-10.36	781	802	149.00
eca-miR-485-3p	ENSECAT00000058460.1	-27.96	181	202	144.00
eca-miR-485-3p	ENSECAT00000025318.2	-11.21	511	533	146.00
eca-miR-485-3p	ENSECAT00000053681.2	-17.33	6	26	142.00
eca-miR-485-3p	ENSECAT00000072072.1	-20.87	164	185	148.00
eca-miR-485-3p	ENSECAT00000060657.2	-9.07	304	325	152.00
eca-miR-485-3p	ENSECAT00000015532.3	-10.57	289	310	145.00
eca-miR-485-3p	ENSECAT00000024169.3	-21.73	1461	1482	147.00
eca-miR-485-3p	ENSECAT00000016146.3	-15.52	1844	1861	149.00
eca-miR-485-3p	ENSECAT00000008978.2	-12.99	233	253	148.00
eca-miR-485-3p	ENSECAT00000074266.1	-11.40	657	679	141.00
eca-miR-485-3p	ENSECAT00000074266.1	-19.54	609	630	140.00
eca-miR-485-3p	ENSECAT00000014526.2	-10.01	137	158	143.00
eca-miR-485-3p	ENSECAT00000008044.2	-9.71	316	337	146.00
eca-miR-485-3p	ENSECAT00000059408.1	-23.30	721	742	140.00
eca-miR-485-3p	ENSECAT00000067048.1	-16.77	316	337	147.00
eca-miR-485-3p	ENSECAT00000064814.2	-8.33	765	786	150.00
eca-miR-485-3p	ENSECAT00000064814.2	-11.40	1048	1069	142.00
eca-miR-485-3p	ENSECAT00000071688.1	-10.97	621	642	145.00
eca-miR-485-3p	ENSECAT00000034545.1	-17.65	2451	2473	155.00
eca-miR-485-3p	ENSECAT00000034545.1	-15.99	1427	1448	145.00
eca-miR-485-3p	ENSECAT00000034545.1	-9.19	1177	1198	140.00
eca-miR-485-3p	ENSECAT00000019968.3	-18.40	97	118	147.00
eca-miR-485-3p	ENSECAT00000075774.1	-12.10	645	666	144.00
eca-miR-485-3p	ENSECAT00000071840.1	-10.00	3361	3381	142.00
eca-miR-485-3p	ENSECAT00000008666.3	-18.50	310	332	141.00
eca-miR-485-3p	ENSECAT00000041691.1	-26.67	355	377	151.00
eca-miR-485-3p	ENSECAT00000041691.1	-10.16	118	139	141.00
eca-miR-485-3p	ENSECAT00000062419.2	-9.14	436	457	140.00
eca-miR-485-3p	ENSECAT00000073499.1	-14.16	793	814	147.00
eca-miR-485-3p	ENSECAT00000053288.2	-8.15	210	231	140.00
eca-miR-485-3p	ENSECAT00000049079.1	-35.72	540	560	162.00
eca-miR-485-3p	ENSECAT00000024048.3	-17.90	872	893	140.00
eca-miR-485-3p	ENSECAT00000060416.2	-27.39	888	913	144.00
eca-miR-485-3p	ENSECAT00000052434.1	-10.97	363	384	140.00
eca-miR-485-3p	ENSECAT00000031153.2	-12.79	1685	1707	150.00
eca-miR-485-3p	ENSECAT00000031153.2	-13.04	658	679	140.00
eca-miR-485-3p	ENSECAT00000059407.1	-13.24	509	531	151.00
eca-miR-485-3p	ENSECAT00000050399.2	-20.75	805	828	145.00
eca-miR-485-3p	ENSECAT00000008594.2	-12.99	421	443	147.00
eca-miR-485-3p	ENSECAT00000015842.3	-16.30	217	240	155.00
eca-miR-485-3p	ENSECAT00000031727.1	-19.49	1070	1091	144.00
eca-miR-485-3p	ENSECAT00000077776.1	-12.66	541	562	143.00
eca-miR-485-3p	ENSECAT00000062778.2	-14.03	1251	1273	151.00
eca-miR-485-3p	ENSECAT00000074216.1	-21.15	618	639	144.00
eca-miR-485-3p	ENSECAT00000044067.1	-11.60	1418	1438	151.00
eca-miR-485-3p	ENSECAT00000038358.1	-28.02	447	471	150.00
eca-miR-485-3p	ENSECAT00000038358.1	-11.73	7	28	141.00
eca-miR-485-3p	ENSECAT00000058601.1	-12.46	239	260	146.00
eca-miR-485-3p	ENSECAT00000019584.2	-10.03	1	15	140.00
eca-miR-485-3p	ENSECAT00000009941.2	-15.82	819	840	146.00
eca-miR-485-3p	ENSECAT00000020353.3	-21.70	81	104	143.00
eca-miR-485-3p	ENSECAT00000044650.1	-15.47	49	71	157.00
eca-miR-485-3p	ENSECAT00000063855.2	-10.36	781	802	149.00
eca-miR-485-3p	ENSECAT00000071064.1	-11.63	753	775	143.00
eca-miR-485-3p	ENSECAT00000031392.1	-13.09	442	463	152.00
eca-miR-485-3p	ENSECAT00000034615.1	-14.26	95	116	146.00
eca-miR-485-3p	ENSECAT00000062586.2	-12.36	1066	1087	149.00
eca-miR-485-3p	ENSECAT00000049110.2	-15.41	758	777	141.00
eca-miR-485-3p	ENSECAT00000067309.1	-15.12	548	567	146.00
eca-miR-485-3p	ENSECAT00000015841.2	-20.30	1696	1724	141.00
eca-miR-485-3p	ENSECAT00000064932.2	-26.01	177	199	147.00
eca-miR-485-3p	ENSECAT00000054994.1	-20.06	32	54	164.00
eca-miR-485-3p	ENSECAT00000043835.1	-21.19	679	703	140.00
eca-miR-485-3p	ENSECAT00000033083.2	-21.75	3065	3089	141.00
eca-miR-485-3p	ENSECAT00000062226.2	-12.78	3542	3562	157.00
eca-miR-485-3p	ENSECAT00000005033.2	-9.09	146	167	140.00
eca-miR-485-3p	ENSECAT00000073721.1	-20.08	506	527	140.00
eca-miR-485-3p	ENSECAT00000055760.2	-10.69	416	439	141.00
eca-miR-485-3p	ENSECAT00000049421.1	-21.15	618	639	144.00
eca-miR-485-3p	ENSECAT00000072692.1	-27.32	233	256	165.00
eca-miR-485-3p	ENSECAT00000018409.2	-16.84	355	378	151.00
eca-miR-485-3p	ENSECAT00000018409.2	-9.98	290	311	141.00
eca-miR-485-3p	ENSECAT00000018409.2	-26.49	496	524	141.00
eca-miR-485-3p	ENSECAT00000058840.1	-7.26	294	315	140.00
eca-miR-485-3p	ENSECAT00000024669.3	-12.80	1435	1456	144.00
eca-miR-485-3p	ENSECAT00000048152.1	-13.24	509	531	151.00
eca-miR-485-3p	ENSECAT00000034280.1	-15.42	211	232	148.00
eca-miR-485-3p	ENSECAT00000058328.1	-15.81	10	31	140.00
eca-miR-485-3p	ENSECAT00000076146.1	-20.59	1528	1549	142.00
eca-miR-485-3p	ENSECAT00000024701.3	-9.80	445	466	140.00
eca-miR-485-3p	ENSECAT00000073912.1	-11.45	478	499	150.00
eca-miR-485-3p	ENSECAT00000050501.2	-18.10	303	324	143.00
eca-miR-485-3p	ENSECAT00000078612.1	-23.41	508	530	143.00
eca-miR-485-3p	ENSECAT00000023552.2	-16.67	401	423	153.00
eca-miR-485-3p	ENSECAT00000076577.1	-22.01	156	178	146.00
eca-miR-485-3p	ENSECAT00000013517.3	-13.66	451	472	140.00
eca-miR-485-3p	ENSECAT00000077343.1	-25.39	1131	1152	141.00
eca-miR-485-3p	ENSECAT00000060271.2	-19.76	568	590	156.00
eca-miR-485-3p	ENSECAT00000064228.1	-6.59	518	539	140.00
eca-miR-485-3p	ENSECAT00000047337.1	-15.29	1849	1870	144.00
eca-miR-485-3p	ENSECAT00000034079.2	-17.33	220	241	144.00
eca-miR-485-3p	ENSECAT00000002072.2	-17.78	321	343	140.00
eca-miR-485-3p	ENSECAT00000049388.1	-10.63	57	78	148.00
eca-miR-485-3p	ENSECAT00000013948.3	-9.01	77	98	148.00
eca-miR-485-3p	ENSECAT00000078388.1	-13.60	1850	1871	146.00
eca-miR-485-3p	ENSECAT00000078388.1	-11.84	1895	1916	143.00
eca-miR-485-3p	ENSECAT00000058136.2	-25.84	1254	1275	140.00
eca-miR-485-3p	ENSECAT00000021037.3	-18.13	757	778	140.00
eca-miR-485-3p	ENSECAT00000053357.2	-20.21	712	734	148.00
eca-miR-485-3p	ENSECAT00000038739.1	-12.03	385	405	145.00
eca-miR-485-3p	ENSECAT00000034805.2	-13.70	258	278	145.00
eca-miR-485-3p	ENSECAT00000071828.1	-20.66	291	312	146.00
eca-miR-485-3p	ENSECAT00000020974.3	-15.93	25	45	150.00
eca-miR-485-3p	ENSECAT00000067619.1	-11.63	754	776	143.00
eca-miR-485-3p	ENSECAT00000041679.2	-19.76	568	590	156.00
eca-miR-485-3p	ENSECAT00000044879.1	-15.27	1130	1151	140.00
eca-miR-485-3p	ENSECAT00000059333.2	-8.88	122	143	143.00
eca-miR-485-3p	ENSECAT00000031102.2	-9.07	304	325	152.00
eca-miR-485-3p	ENSECAT00000015496.3	-11.34	272	293	147.00
eca-miR-485-3p	ENSECAT00000024700.3	-12.41	448	471	146.00
eca-miR-485-3p	ENSECAT00000050500.2	-12.20	243	264	150.00
eca-miR-485-3p	ENSECAT00000059907.2	-16.55	671	692	160.00
eca-miR-485-3p	ENSECAT00000047456.2	-11.39	48	69	140.00
eca-miR-485-3p	ENSECAT00000010173.3	-21.23	1991	2012	164.00
eca-miR-485-3p	ENSECAT00000052431.1	-12.10	882	905	143.00
eca-miR-485-3p	ENSECAT00000018216.3	-10.82	140	161	140.00
eca-miR-485-3p	ENSECAT00000009978.2	-23.15	329	351	163.00
eca-miR-485-3p	ENSECAT00000048916.2	-23.77	2131	2151	166.00
eca-miR-485-3p	ENSECAT00000069598.1	-22.74	46	67	147.00
eca-miR-485-3p	ENSECAT00000048390.2	-9.71	316	337	146.00
eca-miR-485-3p	ENSECAT00000062775.1	-24.42	683	703	150.00
eca-miR-485-3p	ENSECAT00000054752.1	-12.68	603	624	143.00
eca-miR-485-3p	ENSECAT00000041950.1	-15.21	178	202	142.00
eca-miR-485-3p	ENSECAT00000071564.1	-16.94	358	379	147.00
eca-miR-485-3p	ENSECAT00000073878.1	-8.15	2023	2044	140.00
eca-miR-485-3p	ENSECAT00000042324.2	-19.66	763	784	144.00
eca-miR-485-3p	ENSECAT00000066621.1	-17.69	127	148	141.00
eca-miR-485-3p	ENSECAT00000035586.1	-11.21	511	533	146.00
eca-miR-485-3p	ENSECAT00000039815.2	-8.98	172	193	140.00
eca-miR-485-3p	ENSECAT00000010555.3	-25.39	2089	2108	148.00
eca-miR-485-3p	ENSECAT00000050898.1	-14.44	104	125	153.00
eca-miR-485-3p	ENSECAT00000077581.1	-15.12	548	567	146.00
eca-miR-485-3p	ENSECAT00000007273.3	-9.10	311	332	140.00
eca-miR-485-3p	ENSECAT00000071755.1	-11.40	657	679	141.00
eca-miR-485-3p	ENSECAT00000071755.1	-19.54	609	630	140.00
eca-miR-485-3p	ENSECAT00000071492.1	-13.00	47	68	146.00
eca-miR-485-3p	ENSECAT00000077221.1	-8.19	470	490	141.00
eca-miR-485-3p	ENSECAT00000071372.1	-13.76	132	152	143.00
eca-miR-485-3p	ENSECAT00000010746.3	-12.74	125	146	140.00
eca-miR-485-3p	ENSECAT00000008470.3	-9.75	750	771	140.00
eca-miR-485-3p	ENSECAT00000026941.3	-15.83	529	549	147.00
eca-miR-485-3p	ENSECAT00000053355.1	-12.47	49	70	147.00
eca-miR-485-3p	ENSECAT00000035394.2	-9.71	752	773	146.00
eca-miR-485-3p	ENSECAT00000017912.2	-10.30	405	427	148.00
eca-miR-485-3p	ENSECAT00000023229.2	-23.09	1520	1542	150.00
eca-miR-485-3p	ENSECAT00000061074.2	-17.53	3169	3189	145.00
eca-miR-485-3p	ENSECAT00000039503.1	-22.68	33	54	148.00
eca-miR-485-3p	ENSECAT00000072712.1	-8.59	345	366	140.00
eca-miR-485-3p	ENSECAT00000031340.2	-23.44	160	182	150.00
eca-miR-485-3p	ENSECAT00000067617.1	-17.44	151	171	142.00
eca-miR-485-3p	ENSECAT00000072297.1	-13.00	47	68	146.00
eca-miR-485-3p	ENSECAT00000026701.2	-20.38	685	707	143.00
eca-miR-485-3p	ENSECAT00000038354.2	-17.24	11	31	147.00
eca-miR-485-3p	ENSECAT00000064968.1	-30.35	1580	1603	146.00
eca-miR-485-3p	ENSECAT00000040943.1	-12.83	474	494	146.00
eca-miR-485-3p	ENSECAT00000060100.1	-12.63	1027	1047	143.00
eca-miR-485-3p	ENSECAT00000051232.2	-17.75	518	537	141.00
eca-miR-485-3p	ENSECAT00000043880.1	-9.01	77	98	148.00
eca-miR-485-3p	ENSECAT00000007415.2	-25.47	284	306	146.00
eca-miR-98	ENSECAT00000065079.2	-18.84	14	35	146.00
eca-miR-98	ENSECAT00000045140.2	-17.22	30	51	141.00
eca-miR-98	ENSECAT00000032025.2	-13.77	44	66	143.00
eca-miR-98	ENSECAT00000032025.2	-13.50	613	634	140.00
eca-miR-98	ENSECAT00000066931.1	-15.34	289	311	146.00
eca-miR-98	ENSECAT00000022423.3	-16.37	410	430	143.00
eca-miR-98	ENSECAT00000022423.3	-16.62	1787	1809	143.00
eca-miR-98	ENSECAT00000072520.1	-15.66	385	406	163.00
eca-miR-98	ENSECAT00000066539.1	-14.14	171	190	144.00
eca-miR-98	ENSECAT00000015685.2	-17.03	114	135	144.00
eca-miR-98	ENSECAT00000044685.2	-11.77	457	477	145.00
eca-miR-98	ENSECAT00000021274.2	-13.99	1585	1607	151.00
eca-miR-98	ENSECAT00000075600.1	-9.62	548	569	141.00
eca-miR-98	ENSECAT00000048379.1	-16.41	354	375	156.00
eca-miR-98	ENSECAT00000035536.1	-12.24	690	711	147.00
eca-miR-98	ENSECAT00000032193.2	-12.54	172	189	142.00
eca-miR-98	ENSECAT00000011096.3	-15.44	2403	2425	142.00
eca-miR-98	ENSECAT00000026548.3	-21.29	968	989	171.00
eca-miR-98	ENSECAT00000055507.1	-14.49	1190	1211	140.00
eca-miR-98	ENSECAT00000023228.3	-15.91	256	275	149.00
eca-miR-98	ENSECAT00000015205.3	-20.39	653	675	161.00
eca-miR-98	ENSECAT00000020971.2	-17.93	461	482	150.00
eca-miR-98	ENSECAT00000026700.3	-16.12	380	400	141.00
eca-miR-98	ENSECAT00000042562.1	-14.13	77	98	144.00
eca-miR-98	ENSECAT00000023108.2	-10.73	464	485	140.00
eca-miR-98	ENSECAT00000011822.3	-12.78	439	460	141.00
eca-miR-98	ENSECAT00000076262.1	-13.12	129	151	142.00
eca-miR-98	ENSECAT00000032527.1	-11.77	457	477	145.00
eca-miR-98	ENSECAT00000060258.1	-16.49	677	698	145.00
eca-miR-98	ENSECAT00000071753.1	-14.31	561	583	144.00
eca-miR-98	ENSECAT00000044133.2	-15.67	1742	1763	160.00
eca-miR-98	ENSECAT00000044133.2	-21.32	1242	1262	154.00
eca-miR-98	ENSECAT00000045833.2	-18.40	209	230	152.00
eca-miR-98	ENSECAT00000073133.1	-18.50	408	430	159.00
eca-miR-98	ENSECAT00000073133.1	-10.31	123	144	144.00
eca-miR-98	ENSECAT00000071490.1	-13.76	946	967	140.00
eca-miR-98	ENSECAT00000017184.2	-17.85	1	20	142.00
eca-miR-98	ENSECAT00000063889.2	-14.16	243	265	145.00
eca-miR-98	ENSECAT00000022973.3	-18.88	760	781	144.00
eca-miR-98	ENSECAT00000075184.1	-21.37	191	211	158.00
eca-miR-98	ENSECAT00000056632.2	-11.62	233	252	145.00
eca-miR-98	ENSECAT00000047764.2	-12.02	387	406	145.00
eca-miR-98	ENSECAT00000037035.1	-17.15	821	842	152.00
eca-miR-98	ENSECAT00000068741.1	-17.68	119	140	146.00
eca-miR-98	ENSECAT00000034386.2	-15.56	358	379	143.00
eca-miR-98	ENSECAT00000062101.1	-17.50	284	304	141.00
eca-miR-98	ENSECAT00000063801.2	-17.76	802	824	143.00
eca-miR-98	ENSECAT00000007222.3	-11.99	278	298	145.00
eca-miR-98	ENSECAT00000049838.1	-14.23	236	258	141.00
eca-miR-98	ENSECAT00000015061.2	-14.44	491	513	144.00
eca-miR-98	ENSECAT00000051613.2	-14.25	84	104	145.00
eca-miR-98	ENSECAT00000028870.2	-15.35	664	683	145.00
eca-miR-98	ENSECAT00000042441.2	-11.62	233	252	145.00
eca-miR-98	ENSECAT00000060912.1	-14.96	2299	2323	147.00
eca-miR-98	ENSECAT00000056680.2	-16.00	290	312	142.00
eca-miR-98	ENSECAT00000056680.2	-16.81	1003	1022	141.00
eca-miR-98	ENSECAT00000038112.1	-18.00	1339	1360	140.00
eca-miR-98	ENSECAT00000037083.2	-15.19	32	54	140.00
eca-miR-98	ENSECAT00000039397.2	-13.70	467	490	149.00
eca-miR-98	ENSECAT00000023395.2	-11.56	732	753	141.00
eca-miR-98	ENSECAT00000076835.1	-21.38	47	70	157.00
eca-miR-98	ENSECAT00000022661.3	-15.86	4173	4193	141.00
eca-miR-98	ENSECAT00000041866.1	-12.99	411	433	143.00
eca-miR-98	ENSECAT00000077329.1	-11.98	365	386	141.00
eca-miR-98	ENSECAT00000049886.2	-17.88	2002	2023	142.00
eca-miR-98	ENSECAT00000054548.2	-12.38	20	44	145.00
eca-miR-98	ENSECAT00000011597.3	-14.92	154	174	141.00
eca-miR-98	ENSECAT00000003910.3	-14.91	1211	1233	142.00
eca-miR-98	ENSECAT00000066417.1	-13.11	227	248	145.00
eca-miR-98	ENSECAT00000022972.3	-14.43	640	660	146.00
eca-miR-98	ENSECAT00000018906.3	-15.40	437	457	145.00
eca-miR-98	ENSECAT00000075326.1	-19.30	731	751	151.00
eca-miR-98	ENSECAT00000067160.1	-13.45	4	25	140.00
eca-miR-98	ENSECAT00000038854.2	-16.46	990	1011	140.00
eca-miR-98	ENSECAT00000056631.2	-24.81	902	930	155.00
eca-miR-98	ENSECAT00000052466.1	-10.31	698	719	140.00
eca-miR-98	ENSECAT00000010480.3	-14.52	4293	4313	146.00
eca-miR-98	ENSECAT00000034528.2	-16.68	809	831	149.00
eca-miR-98	ENSECAT00000060600.2	-15.99	74	97	151.00
eca-miR-98	ENSECAT00000036028.1	-15.19	705	726	142.00
eca-miR-98	ENSECAT00000059711.2	-15.24	726	750	141.00
eca-miR-98	ENSECAT00000036971.2	-13.27	1906	1927	148.00
eca-miR-98	ENSECAT00000039899.2	-14.86	99	120	148.00
eca-miR-98	ENSECAT00000073180.1	-17.81	91	112	140.00
eca-miR-98	ENSECAT00000023106.2	-13.97	41	63	147.00
eca-miR-98	ENSECAT00000030059.2	-16.80	464	485	148.00
eca-miR-98	ENSECAT00000007915.2	-13.63	2799	2818	140.00
eca-miR-98	ENSECAT00000065579.1	-11.80	914	935	140.00
eca-miR-98	ENSECAT00000069808.1	-19.10	1233	1255	143.00
eca-miR-98	ENSECAT00000069808.1	-16.85	1502	1526	143.00
eca-miR-98	ENSECAT00000012434.3	-14.75	270	290	142.00
eca-miR-98	ENSECAT00000070554.1	-16.66	142	165	147.00
eca-miR-98	ENSECAT00000015634.3	-15.47	403	427	154.00
eca-miR-98	ENSECAT00000038925.2	-15.52	325	346	146.00
eca-miR-98	ENSECAT00000071320.1	-17.17	1587	1605	148.00
eca-miR-98	ENSECAT00000015514.2	-17.74	1980	2001	148.00
eca-miR-98	ENSECAT00000015514.2	-13.02	2671	2692	145.00
eca-miR-98	ENSECAT00000037082.1	-14.56	743	763	150.00
eca-miR-98	ENSECAT00000042200.2	-16.44	590	610	153.00
eca-miR-98	ENSECAT00000022780.3	-16.32	1110	1130	150.00
eca-miR-98	ENSECAT00000043900.1	-13.34	47	69	149.00
eca-miR-98	ENSECAT00000052537.2	-17.05	481	502	143.00
eca-miR-98	ENSECAT00000057987.1	-14.32	1567	1589	142.00
eca-miR-98	ENSECAT00000066919.1	-18.50	408	430	159.00
eca-miR-98	ENSECAT00000066919.1	-10.31	123	144	144.00
eca-miR-98	ENSECAT00000016679.2	-17.02	246	269	151.00
eca-miR-98	ENSECAT00000073099.1	-18.12	54	75	145.00
eca-miR-98	ENSECAT00000045679.1	-18.55	79	100	140.00
eca-miR-98	ENSECAT00000030402.2	-17.48	99	124	143.00
eca-miR-98	ENSECAT00000076451.1	-13.33	1	20	141.00
eca-miR-98	ENSECAT00000034216.2	-15.39	981	1003	158.00
eca-miR-98	ENSECAT00000031567.2	-14.17	169	189	142.00
eca-miR-98	ENSECAT00000063073.2	-20.70	171	191	163.00
eca-miR-98	ENSECAT00000041362.1	-11.48	137	157	141.00
eca-miR-98	ENSECAT00000052585.2	-11.43	79	100	141.00
eca-miR-98	ENSECAT00000006574.3	-15.86	697	719	155.00
eca-miR-98	ENSECAT00000006574.3	-13.34	350	372	154.00
eca-miR-98	ENSECAT00000063527.2	-17.27	193	214	153.00
eca-miR-98	ENSECAT00000035270.1	-14.91	1211	1233	142.00
eca-miR-98	ENSECAT00000055361.2	-14.51	957	979	142.00
eca-miR-98	ENSECAT00000056789.2	-10.73	464	485	140.00
eca-miR-98	ENSECAT00000033650.1	-15.21	523	543	146.00
eca-miR-98	ENSECAT00000000508.3	-14.33	236	256	141.00
eca-miR-98	ENSECAT00000045487.1	-15.46	126	147	148.00
eca-miR-98	ENSECAT00000073202.1	-17.09	12	32	160.00
eca-miR-98	ENSECAT00000007499.3	-12.74	444	465	141.00
eca-miR-98	ENSECAT00000033530.1	-16.16	1710	1730	140.00
eca-miR-98	ENSECAT00000063958.2	-15.83	371	393	163.00
eca-miR-98	ENSECAT00000033961.2	-13.47	134	155	144.00
eca-miR-98	ENSECAT00000009661.3	-19.35	541	562	167.00
eca-miR-98	ENSECAT00000044098.2	-16.61	152	172	142.00
eca-miR-98	ENSECAT00000010430.3	-12.52	708	729	145.00
eca-miR-98	ENSECAT00000075684.1	-16.98	1670	1691	142.00
eca-miR-98	ENSECAT00000075707.1	-21.07	382	402	142.00
eca-miR-98	ENSECAT00000009421.3	-16.61	152	172	142.00
eca-miR-98	ENSECAT00000068969.1	-14.58	788	808	161.00
eca-miR-98	ENSECAT00000077878.1	-13.85	106	127	141.00
eca-miR-98	ENSECAT00000056597.2	-17.43	11	34	151.00
eca-miR-98	ENSECAT00000033066.2	-20.41	123	143	142.00
eca-miR-98	ENSECAT00000049261.2	-13.77	44	66	143.00
eca-miR-98	ENSECAT00000049261.2	-13.50	613	634	140.00
eca-miR-98	ENSECAT00000061332.2	-13.61	131	152	147.00
eca-miR-98	ENSECAT00000053078.1	-15.14	832	853	151.00
eca-miR-98	ENSECAT00000050844.1	-24.29	548	569	161.00
eca-miR-98	ENSECAT00000050844.1	-14.45	603	625	153.00
eca-miR-98	ENSECAT00000051458.2	-16.61	745	766	140.00
eca-miR-98	ENSECAT00000071549.1	-16.10	1479	1499	144.00
eca-miR-98	ENSECAT00000054474.2	-12.55	465	486	147.00
eca-miR-98	ENSECAT00000055360.2	-17.69	141	161	140.00
eca-miR-98	ENSECAT00000061906.2	-14.06	455	476	140.00
eca-miR-98	ENSECAT00000068226.1	-16.66	136	157	154.00
eca-miR-98	ENSECAT00000011666.3	-15.25	100	120	150.00
eca-miR-98	ENSECAT00000011666.3	-16.16	265	287	143.00
eca-miR-98	ENSECAT00000022889.3	-17.26	1184	1205	146.00
eca-miR-98	ENSECAT00000017252.3	-17.52	1104	1126	147.00
eca-miR-98	ENSECAT00000075372.1	-13.11	227	248	145.00
eca-miR-98	ENSECAT00000078572.1	-14.58	788	808	161.00
eca-miR-98	ENSECAT00000058048.1	-14.87	1472	1493	140.00
eca-miR-98	ENSECAT00000038923.1	-11.19	727	748	142.00
eca-miR-98	ENSECAT00000036194.1	-16.52	505	526	163.00
eca-miR-98	ENSECAT00000025035.3	-15.15	104	123	140.00
eca-miR-98	ENSECAT00000011977.2	-18.13	948	969	156.00
eca-miR-98	ENSECAT00000002295.2	-15.91	2429	2449	150.00
eca-miR-98	ENSECAT00000002295.2	-13.74	1434	1455	143.00
eca-miR-98	ENSECAT00000002295.2	-12.90	28	50	142.00
eca-miR-98	ENSECAT00000002295.2	-14.82	1995	2016	140.00
eca-miR-98	ENSECAT00000019183.2	-18.31	102	122	140.00
eca-miR-98	ENSECAT00000019206.3	-13.06	645	666	155.00
eca-miR-98	ENSECAT00000016677.3	-16.18	464	485	144.00
eca-miR-98	ENSECAT00000060254.1	-15.92	2353	2376	147.00
eca-miR-98	ENSECAT00000020766.3	-16.47	606	627	140.00
eca-miR-98	ENSECAT00000054425.1	-13.81	1	21	146.00
eca-miR-98	ENSECAT00000065920.1	-18.88	760	781	144.00
eca-miR-98	ENSECAT00000012503.3	-16.83	578	599	144.00
eca-miR-98	ENSECAT00000062600.2	-21.53	251	274	150.00
eca-miR-98	ENSECAT00000024612.3	-18.30	765	788	158.00
eca-miR-98	ENSECAT00000024612.3	-16.35	877	902	150.00
eca-miR-98	ENSECAT00000045294.1	-17.88	2002	2023	142.00
eca-miR-98	ENSECAT00000009579.3	-19.63	11	32	154.00
eca-miR-98	ENSECAT00000017060.2	-17.08	1928	1951	154.00
eca-miR-98	ENSECAT00000075180.1	-16.55	122	143	153.00
eca-miR-98	ENSECAT00000055742.2	-17.13	1130	1151	152.00
eca-miR-98	ENSECAT00000055742.2	-13.21	417	438	145.00
eca-miR-98	ENSECAT00000015168.2	-12.66	274	295	146.00
eca-miR-98	ENSECAT00000039465.1	-13.32	3812	3833	147.00
eca-miR-98	ENSECAT00000039465.1	-20.21	3488	3509	142.00
eca-miR-98	ENSECAT00000000866.3	-15.58	122	142	146.00
eca-miR-98	ENSECAT00000009731.3	-16.09	1281	1301	142.00
eca-miR-98	ENSECAT00000052463.2	-15.22	299	320	148.00
eca-miR-98	ENSECAT00000046754.1	-12.87	393	414	140.00
eca-miR-98	ENSECAT00000035411.1	-15.99	203	222	140.00
eca-miR-98	ENSECAT00000036025.2	-16.29	505	527	154.00
eca-miR-98	ENSECAT00000012399.3	-12.38	20	44	145.00
eca-miR-98	ENSECAT00000010108.3	-13.98	562	583	144.00
eca-miR-98	ENSECAT00000022194.3	-13.41	278	299	145.00
eca-miR-98	ENSECAT00000017099.2	-12.27	1026	1047	149.00
eca-miR-98	ENSECAT00000017099.2	-16.85	934	955	148.00
eca-miR-98	ENSECAT00000041671.2	-12.97	585	607	146.00
eca-miR-98	ENSECAT00000009076.3	-15.40	1459	1479	145.00
eca-miR-98	ENSECAT00000044871.2	-16.00	290	312	142.00
eca-miR-98	ENSECAT00000044871.2	-16.81	1003	1022	141.00
eca-miR-98	ENSECAT00000040665.2	-14.98	472	493	144.00
eca-miR-98	ENSECAT00000015751.2	-19.78	367	387	154.00
eca-miR-98	ENSECAT00000041279.2	-15.13	51	72	159.00
eca-miR-98	ENSECAT00000019565.3	-13.45	835	856	143.00
eca-miR-98	ENSECAT00000012039.3	-17.15	405	427	151.00
eca-miR-98	ENSECAT00000025848.3	-10.34	15	36	140.00
eca-miR-98	ENSECAT00000017011.2	-19.28	1178	1199	160.00
eca-miR-98	ENSECAT00000017011.2	-15.56	178	201	154.00
eca-miR-98	ENSECAT00000070039.1	-15.60	370	389	149.00
eca-miR-98	ENSECAT00000058598.2	-15.75	51	72	149.00
eca-miR-98	ENSECAT00000066102.1	-19.18	1477	1497	157.00
eca-miR-98	ENSECAT00000035067.2	-15.19	8	29	140.00
eca-miR-98	ENSECAT00000066773.1	-16.64	1189	1208	145.00
eca-miR-98	ENSECAT00000024579.3	-18.78	42	63	146.00
eca-miR-98	ENSECAT00000034213.2	-15.08	212	233	140.00
eca-miR-98	ENSECAT00000011473.3	-14.05	383	404	142.00
eca-miR-98	ENSECAT00000040616.2	-10.73	464	485	140.00
eca-miR-98	ENSECAT00000041502.1	-15.59	73	93	146.00
eca-miR-98	ENSECAT00000007720.2	-16.02	548	568	157.00
eca-miR-98	ENSECAT00000074436.1	-20.73	698	719	162.00
eca-miR-98	ENSECAT00000033878.2	-20.98	950	969	141.00
eca-miR-98	ENSECAT00000057361.2	-11.34	3586	3607	148.00
eca-miR-98	ENSECAT00000008071.3	-18.74	1119	1140	147.00
eca-miR-98	ENSECAT00000036144.1	-16.44	590	610	153.00
eca-miR-98	ENSECAT00000045053.2	-17.77	440	461	141.00
eca-miR-98	ENSECAT00000065958.1	-16.49	677	698	145.00
eca-miR-98	ENSECAT00000065144.2	-15.58	394	415	147.00
eca-miR-98	ENSECAT00000008765.3	-15.37	7	28	140.00
eca-miR-98	ENSECAT00000067458.1	-16.18	313	333	142.00
eca-miR-98	ENSECAT00000027156.2	-14.03	1542	1563	160.00
eca-miR-98	ENSECAT00000027156.2	-20.77	1075	1099	143.00
eca-miR-98	ENSECAT00000063524.2	-15.67	1742	1763	160.00
eca-miR-98	ENSECAT00000063524.2	-21.32	1242	1262	154.00
eca-miR-98	ENSECAT00000009218.3	-12.15	336	357	140.00
eca-miR-98	ENSECAT00000035018.2	-16.73	848	869	144.00
eca-miR-98	ENSECAT00000014984.2	-17.53	192	215	143.00
eca-miR-98	ENSECAT00000051336.1	-15.89	109	130	143.00
eca-miR-98	ENSECAT00000046513.1	-13.03	1447	1466	143.00
eca-miR-98	ENSECAT00000042307.2	-15.32	64	85	140.00
eca-miR-98	ENSECAT00000052916.2	-12.55	465	486	147.00
eca-miR-98	ENSECAT00000018950.3	-13.81	660	681	140.00
eca-miR-98	ENSECAT00000006905.2	-13.09	66	87	143.00
eca-miR-98	ENSECAT00000068775.1	-12.61	927	948	144.00
eca-miR-98	ENSECAT00000070550.1	-14.91	1211	1233	142.00
eca-miR-98	ENSECAT00000055932.2	-13.77	44	66	143.00
eca-miR-98	ENSECAT00000055932.2	-13.50	613	634	140.00
eca-miR-98	ENSECAT00000048564.2	-17.60	925	946	159.00
eca-miR-98	ENSECAT00000077707.1	-13.92	396	417	140.00
eca-miR-98	ENSECAT00000035449.1	-17.77	440	461	141.00
eca-miR-98	ENSECAT00000067769.1	-13.11	227	248	145.00
eca-miR-98	ENSECAT00000026853.2	-21.45	706	726	154.00
eca-miR-98	ENSECAT00000026853.2	-11.77	543	564	147.00
eca-miR-98	ENSECAT00000018830.3	-12.84	75	96	140.00
eca-miR-98	ENSECAT00000004056.2	-15.67	215	236	142.00
eca-miR-98	ENSECAT00000078450.1	-12.10	137	158	140.00
eca-miR-98	ENSECAT00000067649.1	-19.89	103	126	151.00
eca-miR-98	ENSECAT00000061129.1	-15.24	726	750	141.00
eca-miR-98	ENSECAT00000076830.1	-12.55	465	486	147.00
eca-miR-98	ENSECAT00000046010.1	-17.59	1065	1086	145.00
eca-miR-98	ENSECAT00000050913.1	-13.64	849	870	144.00
eca-miR-98	ENSECAT00000010969.2	-16.86	457	479	145.00
eca-miR-98	ENSECAT00000012741.2	-13.92	396	417	140.00
eca-miR-98	ENSECAT00000030246.1	-14.45	779	800	152.00
eca-miR-98	ENSECAT00000019875.2	-15.34	289	311	146.00
eca-miR-98	ENSECAT00000071475.1	-12.30	1998	2022	144.00
eca-miR-98	ENSECAT00000058357.1	-15.84	222	244	141.00
eca-miR-98	ENSECAT00000058357.1	-13.87	257	278	140.00
eca-miR-98	ENSECAT00000009697.3	-13.80	1396	1417	149.00
eca-miR-98	ENSECAT00000009697.3	-11.28	186	205	144.00
eca-miR-98	ENSECAT00000077755.1	-15.91	256	275	149.00
eca-miR-98	ENSECAT00000071235.1	-14.05	383	404	142.00
eca-miR-98	ENSECAT00000075049.1	-17.08	988	1010	150.00
eca-miR-98	ENSECAT00000026924.2	-23.86	1655	1677	163.00
eca-miR-98	ENSECAT00000033877.2	-18.70	1042	1063	145.00
eca-miR-98	ENSECAT00000011352.2	-14.79	243	264	147.00
eca-miR-98	ENSECAT00000060563.1	-13.55	8	30	148.00
eca-miR-98	ENSECAT00000023604.2	-12.20	175	196	143.00
eca-miR-98	ENSECAT00000062877.1	-15.77	226	247	141.00
eca-miR-98	ENSECAT00000064377.1	-16.49	677	698	145.00
eca-miR-98	ENSECAT00000069077.1	-20.00	1048	1068	146.00
eca-miR-98	ENSECAT00000069077.1	-14.51	4153	4174	140.00
eca-miR-98	ENSECAT00000006178.3	-15.24	726	750	141.00
eca-miR-98	ENSECAT00000011926.3	-17.05	481	502	143.00
eca-miR-98	ENSECAT00000049952.1	-14.86	99	120	148.00
eca-miR-98	ENSECAT00000034403.2	-12.47	541	562	151.00
eca-miR-98	ENSECAT00000013977.3	-14.69	1065	1086	141.00
eca-miR-98	ENSECAT00000058308.1	-12.15	336	357	140.00
eca-miR-98	ENSECAT00000055779.1	-18.66	194	215	140.00
eca-miR-98	ENSECAT00000006881.3	-16.41	2060	2082	147.00
eca-miR-98	ENSECAT00000020452.2	-12.76	582	603	140.00
eca-miR-98	ENSECAT00000005061.3	-15.08	161	183	146.00
eca-miR-98	ENSECAT00000078297.1	-14.49	120	140	146.00
eca-miR-98	ENSECAT00000057159.1	-16.25	239	261	155.00
eca-miR-98	ENSECAT00000066068.1	-17.68	119	140	146.00
eca-miR-98	ENSECAT00000034834.1	-15.85	992	1013	147.00
eca-miR-98	ENSECAT00000063020.1	-15.66	956	977	148.00
eca-miR-98	ENSECAT00000072743.1	-12.11	225	246	145.00
eca-miR-98	ENSECAT00000010417.3	-19.30	731	751	151.00
eca-miR-98	ENSECAT00000036214.1	-15.78	123	141	141.00
eca-miR-98	ENSECAT00000070037.1	-17.81	91	112	140.00
eca-miR-98	ENSECAT00000039414.1	-15.29	948	969	156.00
eca-miR-98	ENSECAT00000033708.1	-20.14	86	106	158.00
eca-miR-98	ENSECAT00000056162.2	-12.58	256	280	141.00
eca-miR-98	ENSECAT00000075823.1	-10.76	199	221	154.00
eca-miR-98	ENSECAT00000069028.1	-15.25	100	120	150.00
eca-miR-98	ENSECAT00000069028.1	-16.16	265	287	143.00
eca-miR-98	ENSECAT00000031131.2	-17.90	158	177	152.00
eca-miR-98	ENSECAT00000067408.1	-14.78	357	377	145.00
eca-miR-98	ENSECAT00000048060.2	-15.86	4173	4193	141.00
eca-miR-98	ENSECAT00000025463.3	-10.80	123	144	143.00
eca-miR-98	ENSECAT00000011734.2	-16.55	656	677	140.00
eca-miR-98	ENSECAT00000076988.1	-15.99	1520	1541	143.00
eca-miR-98	ENSECAT00000063331.1	-17.18	84	104	152.00
eca-miR-98	ENSECAT00000011199.2	-15.08	582	601	148.00
eca-miR-98	ENSECAT00000011199.2	-17.66	426	449	142.00
eca-miR-98	ENSECAT00000036382.2	-13.77	44	66	143.00
eca-miR-98	ENSECAT00000036382.2	-13.50	613	634	140.00
eca-miR-98	ENSECAT00000062182.2	-19.79	48	68	145.00
eca-miR-98	ENSECAT00000043000.1	-20.76	4080	4100	149.00
eca-miR-98	ENSECAT00000044428.2	-15.86	697	719	155.00
eca-miR-98	ENSECAT00000044428.2	-13.34	350	372	154.00
eca-miR-98	ENSECAT00000068725.1	-18.31	102	122	140.00
eca-miR-98	ENSECAT00000022717.2	-16.66	136	157	154.00
eca-miR-98	ENSECAT00000023460.3	-12.14	100	119	145.00
eca-miR-98	ENSECAT00000020140.2	-13.07	64	85	144.00
eca-miR-98	ENSECAT00000052460.1	-16.74	2491	2513	143.00
eca-miR-98	ENSECAT00000010082.3	-17.85	521	540	140.00
eca-miR-98	ENSECAT00000026420.2	-13.03	1308	1328	154.00
eca-miR-98	ENSECAT00000026420.2	-15.55	945	968	142.00
eca-miR-98	ENSECAT00000000480.2	-15.56	139	159	142.00
eca-miR-98	ENSECAT00000000503.2	-9.79	785	806	143.00
eca-miR-98	ENSECAT00000007494.2	-16.59	452	471	157.00
eca-miR-98	ENSECAT00000069802.1	-14.91	1211	1233	142.00
eca-miR-98	ENSECAT00000055658.1	-16.00	290	312	142.00
eca-miR-98	ENSECAT00000055658.1	-16.81	1003	1022	141.00
eca-miR-98	ENSECAT00000022765.2	-15.32	218	237	140.00
eca-miR-98	ENSECAT00000015356.3	-14.49	120	140	146.00
eca-miR-98	ENSECAT00000012036.3	-17.05	481	502	143.00
eca-miR-98	ENSECAT00000052379.2	-13.07	64	85	144.00
eca-miR-98	ENSECAT00000043622.1	-12.24	690	711	147.00
eca-miR-98	ENSECAT00000062013.2	-15.05	695	712	142.00
eca-miR-98	ENSECAT00000018987.3	-19.40	676	697	148.00
eca-miR-98	ENSECAT00000031130.1	-20.98	950	969	141.00
eca-miR-98	ENSECAT00000033444.2	-16.64	12	34	145.00
eca-miR-98	ENSECAT00000024576.2	-17.64	135	156	152.00
eca-miR-98	ENSECAT00000052962.1	-14.86	99	120	148.00
eca-miR-98	ENSECAT00000077873.1	-14.58	788	808	161.00
eca-miR-98	ENSECAT00000060824.2	-15.40	505	526	140.00
eca-miR-98	ENSECAT00000033181.2	-18.31	102	122	140.00
eca-miR-98	ENSECAT00000076867.1	-19.09	527	548	140.00
eca-miR-98	ENSECAT00000016290.2	-15.08	74	95	141.00
eca-miR-98	ENSECAT00000062324.2	-17.34	2732	2751	140.00
eca-miR-98	ENSECAT00000032318.2	-19.83	486	508	142.00
eca-miR-98	ENSECAT00000061295.1	-13.76	946	967	140.00
eca-miR-98	ENSECAT00000030675.2	-14.13	77	98	144.00
eca-miR-98	ENSECAT00000035518.1	-16.83	666	688	151.00
eca-miR-98	ENSECAT00000022693.3	-15.21	523	543	146.00
eca-miR-98	ENSECAT00000064495.2	-14.53	143	164	142.00
eca-miR-98	ENSECAT00000077633.1	-15.78	950	971	145.00
eca-miR-98	ENSECAT00000074290.1	-17.15	405	427	151.00
eca-miR-98	ENSECAT00000061989.1	-15.58	393	414	147.00
eca-miR-98	ENSECAT00000037689.1	-16.59	452	471	157.00
eca-miR-98	ENSECAT00000025773.3	-14.28	685	706	143.00
eca-miR-98	ENSECAT00000078798.1	-20.45	187	208	156.00
eca-miR-98	ENSECAT00000024767.2	-16.61	591	612	140.00
eca-miR-98	ENSECAT00000026267.3	-21.60	330	352	155.00
eca-miR-98	ENSECAT00000020833.3	-12.84	333	354	142.00
eca-miR-98	ENSECAT00000027153.3	-13.98	57	79	154.00
eca-miR-98	ENSECAT00000031201.2	-15.59	73	93	146.00
eca-miR-98	ENSECAT00000010104.2	-14.09	570	592	152.00
eca-miR-98	ENSECAT00000017238.3	-10.68	198	219	140.00
eca-miR-98	ENSECAT00000012418.3	-13.33	1	20	141.00
eca-miR-98	ENSECAT00000042281.2	-18.56	505	526	147.00
eca-miR-98	ENSECAT00000046238.1	-12.51	485	506	144.00
eca-miR-98	ENSECAT00000040804.1	-12.35	137	158	141.00
eca-miR-98	ENSECAT00000022070.2	-13.41	278	299	145.00
eca-miR-98	ENSECAT00000011541.2	-17.50	197	218	144.00
eca-miR-98	ENSECAT00000015355.2	-14.46	359	380	144.00
eca-miR-98	ENSECAT00000040541.2	-12.97	585	607	146.00
eca-miR-98	ENSECAT00000052530.2	-12.85	203	224	140.00
eca-miR-98	ENSECAT00000046549.1	-19.09	191	212	147.00
eca-miR-98	ENSECAT00000068412.1	-14.02	1017	1038	154.00
eca-miR-98	ENSECAT00000062706.1	-12.15	336	357	140.00
eca-miR-98	ENSECAT00000013352.3	-16.12	1346	1369	144.00
eca-miR-98	ENSECAT00000065906.1	-16.44	590	610	153.00
eca-miR-98	ENSECAT00000020641.3	-17.64	140	162	146.00
eca-miR-98	ENSECAT00000063057.2	-12.23	70	92	141.00
eca-miR-98	ENSECAT00000039843.2	-20.41	3304	3324	157.00
eca-miR-98	ENSECAT00000057228.2	-15.08	74	95	141.00
eca-miR-98	ENSECAT00000048632.1	-15.05	1179	1199	154.00
eca-miR-98	ENSECAT00000048632.1	-11.88	1150	1169	144.00
eca-miR-98	ENSECAT00000022692.2	-15.86	218	240	149.00
eca-miR-98	ENSECAT00000015306.3	-16.26	2716	2737	141.00
eca-miR-98	ENSECAT00000069194.1	-16.49	677	698	145.00
eca-miR-98	ENSECAT00000076626.1	-19.83	673	695	142.00
eca-miR-98	ENSECAT00000069074.1	-13.41	278	299	145.00
eca-miR-98	ENSECAT00000037840.2	-17.87	13	35	146.00
eca-miR-98	ENSECAT00000060320.2	-18.09	2744	2763	157.00
eca-miR-98	ENSECAT00000075477.1	-12.58	256	280	141.00
eca-miR-98	ENSECAT00000036020.2	-15.58	394	415	147.00
eca-miR-98	ENSECAT00000037328.2	-14.96	2299	2323	147.00
eca-miR-98	ENSECAT00000021326.2	-15.19	197	219	141.00
eca-miR-98	ENSECAT00000055919.2	-17.64	140	162	146.00
eca-miR-98	ENSECAT00000039100.2	-16.80	464	485	148.00
eca-miR-98	ENSECAT00000022883.2	-14.28	20	42	158.00
eca-miR-98	ENSECAT00000071160.1	-12.38	20	44	145.00
eca-miR-98	ENSECAT00000010391.2	-14.87	1472	1493	140.00
eca-miR-98	ENSECAT00000031511.1	-20.35	50	73	154.00
eca-miR-98	ENSECAT00000074240.1	-17.43	11	34	151.00
eca-miR-98	ENSECAT00000060511.2	-18.90	117	138	148.00
eca-miR-98	ENSECAT00000019048.2	-16.52	231	253	143.00
eca-miR-98	ENSECAT00000062011.2	-17.82	1189	1213	143.00
eca-miR-98	ENSECAT00000062011.2	-11.19	929	949	141.00
eca-miR-98	ENSECAT00000014500.3	-21.72	181	203	146.00
eca-miR-98	ENSECAT00000062682.1	-14.36	48	69	141.00
eca-miR-98	ENSECAT00000062682.1	-13.95	68	89	141.00
eca-miR-98	ENSECAT00000048320.1	-12.39	459	478	140.00
eca-miR-98	ENSECAT00000016399.2	-18.34	4	25	156.00
eca-miR-98	ENSECAT00000016399.2	-12.84	31	52	143.00
eca-miR-98	ENSECAT00000013079.3	-17.31	560	579	144.00
eca-miR-98	ENSECAT00000046308.2	-18.49	592	615	143.00
eca-miR-98	ENSECAT00000054147.1	-18.88	760	781	144.00
eca-miR-98	ENSECAT00000013231.3	-13.52	812	833	144.00
eca-miR-98	ENSECAT00000035636.1	-16.03	267	286	151.00
eca-miR-98	ENSECAT00000061436.2	-11.97	256	277	144.00
eca-miR-98	ENSECAT00000077479.1	-15.92	2353	2376	147.00
eca-miR-98	ENSECAT00000042111.1	-14.62	82	103	152.00
eca-miR-98	ENSECAT00000042111.1	-15.63	3641	3662	140.00
eca-miR-98	ENSECAT00000012919.2	-18.63	381	402	143.00
eca-miR-98	ENSECAT00000020400.3	-17.42	1245	1267	152.00
eca-miR-98	ENSECAT00000043396.1	-13.61	404	425	148.00
eca-miR-98	ENSECAT00000037687.1	-14.89	1044	1067	150.00
eca-miR-98	ENSECAT00000067716.1	-12.85	662	685	144.00
eca-miR-98	ENSECAT00000034367.2	-14.55	917	939	146.00
eca-miR-98	ENSECAT00000059278.2	-17.27	193	214	153.00
eca-miR-98	ENSECAT00000051299.1	-12.92	678	700	143.00
eca-miR-98	ENSECAT00000052185.1	-14.28	599	622	151.00
eca-miR-98	ENSECAT00000053885.1	-11.16	1265	1285	142.00
eca-miR-98	ENSECAT00000053885.1	-14.99	1799	1820	140.00
eca-miR-98	ENSECAT00000013422.3	-16.79	294	315	151.00
eca-miR-98	ENSECAT00000072156.1	-16.85	166	187	142.00
eca-miR-98	ENSECAT00000010916.2	-18.10	526	548	160.00
eca-miR-98	ENSECAT00000012273.3	-11.86	336	358	142.00
eca-miR-98	ENSECAT00000067190.1	-14.79	294	313	141.00
eca-miR-98	ENSECAT00000039913.2	-14.06	455	476	140.00
eca-miR-98	ENSECAT00000057418.2	-18.44	2330	2353	143.00
eca-miR-98	ENSECAT00000068890.1	-16.44	590	610	153.00
eca-miR-98	ENSECAT00000014587.2	-13.61	199	220	148.00
eca-miR-98	ENSECAT00000070393.1	-14.14	171	190	144.00
eca-miR-98	ENSECAT00000025411.3	-18.84	14	35	146.00
eca-miR-98	ENSECAT00000018002.3	-14.28	599	622	151.00
eca-miR-98	ENSECAT00000033250.2	-16.34	622	643	140.00
eca-miR-98	ENSECAT00000052911.2	-15.08	2636	2657	147.00
eca-miR-98	ENSECAT00000077822.1	-15.19	705	726	142.00
eca-miR-98	ENSECAT00000007099.2	-17.87	13	35	146.00
eca-miR-98	ENSECAT00000035444.2	-14.16	1455	1476	144.00
eca-miR-98	ENSECAT00000020056.3	-15.05	157	178	145.00
eca-miR-98	ENSECAT00000012033.3	-12.52	120	141	145.00
eca-miR-98	ENSECAT00000000659.2	-10.83	628	649	140.00
eca-miR-98	ENSECAT00000030481.1	-15.46	126	147	148.00
eca-miR-98	ENSECAT00000056029.1	-12.74	444	465	141.00
eca-miR-98	ENSECAT00000016813.3	-15.61	498	519	140.00
eca-miR-98	ENSECAT00000032675.2	-15.58	393	414	147.00
eca-miR-98	ENSECAT00000001305.2	-12.23	544	565	145.00
eca-miR-98	ENSECAT00000053693.1	-15.95	254	278	142.00
eca-miR-98	ENSECAT00000007682.2	-18.66	194	215	140.00
eca-miR-98	ENSECAT00000067261.1	-11.17	710	731	142.00
eca-miR-98	ENSECAT00000067261.1	-11.71	882	903	140.00
eca-miR-98	ENSECAT00000043538.2	-15.29	6	27	145.00
eca-miR-98	ENSECAT00000069335.1	-12.55	465	486	147.00
eca-miR-98	ENSECAT00000039186.1	-16.46	132	154	155.00
eca-miR-98	ENSECAT00000069215.1	-18.88	760	781	144.00
eca-miR-98	ENSECAT00000072418.1	-17.42	5373	5398	142.00
eca-miR-98	ENSECAT00000078795.1	-12.44	818	839	140.00
eca-miR-98	ENSECAT00000050564.2	-17.77	440	461	141.00
eca-miR-98	ENSECAT00000013421.3	-15.01	340	365	143.00
eca-miR-98	ENSECAT00000042149.2	-19.21	214	234	142.00
eca-miR-98	ENSECAT00000067332.1	-19.96	2050	2072	140.00
eca-miR-98	ENSECAT00000067212.1	-15.99	97	118	157.00
eca-miR-98	ENSECAT00000063677.1	-17.31	358	377	144.00
eca-miR-98	ENSECAT00000025689.2	-17.76	791	814	140.00
eca-miR-98	ENSECAT00000012032.2	-14.33	1347	1370	152.00
eca-miR-98	ENSECAT00000037757.2	-17.37	62	82	143.00
eca-miR-98	ENSECAT00000060117.1	-20.30	139	159	146.00
eca-miR-98	ENSECAT00000056699.1	-15.70	187	207	141.00
eca-miR-98	ENSECAT00000015783.3	-16.43	323	343	145.00
eca-miR-98	ENSECAT00000057585.2	-15.91	256	275	149.00
eca-miR-98	ENSECAT00000067380.1	-15.90	145	167	147.00
eca-miR-98	ENSECAT00000067380.1	-20.00	1223	1243	146.00
eca-miR-98	ENSECAT00000067380.1	-14.51	4328	4349	140.00
eca-miR-98	ENSECAT00000046306.1	-11.73	1879	1900	140.00
eca-miR-98	ENSECAT00000072106.1	-18.74	1119	1140	147.00
eca-miR-98	ENSECAT00000005789.3	-12.76	503	525	143.00
eca-miR-98	ENSECAT00000051009.2	-10.31	238	259	140.00
eca-miR-98	ENSECAT00000010723.2	-14.30	293	317	142.00
eca-miR-98	ENSECAT00000011337.3	-16.90	385	410	148.00
eca-miR-98	ENSECAT00000059659.1	-22.44	523	545	151.00
eca-miR-98	ENSECAT00000059659.1	-16.72	593	614	148.00
eca-miR-98	ENSECAT00000014537.3	-15.67	1742	1763	160.00
eca-miR-98	ENSECAT00000014537.3	-21.32	1242	1262	154.00
eca-miR-98	ENSECAT00000057919.2	-13.33	1	20	141.00
eca-miR-98	ENSECAT00000043417.2	-18.11	425	446	158.00
eca-miR-98	ENSECAT00000016588.3	-11.82	142	163	140.00
eca-miR-98	ENSECAT00000010068.3	-22.55	603	624	148.00
eca-miR-98	ENSECAT00000018088.2	-16.00	111	130	148.00
eca-miR-98	ENSECAT00000018088.2	-10.31	407	428	140.00
eca-miR-98	ENSECAT00000058662.1	-16.50	673	694	164.00
eca-miR-98	ENSECAT00000011648.3	-16.10	1565	1585	144.00
eca-miR-98	ENSECAT00000015734.2	-13.23	1	16	148.00
eca-miR-98	ENSECAT00000052757.1	-15.84	222	244	141.00
eca-miR-98	ENSECAT00000052757.1	-13.87	257	278	140.00
eca-miR-98	ENSECAT00000016500.2	-14.42	530	551	140.00
eca-miR-98	ENSECAT00000014465.2	-16.28	200	222	141.00
eca-miR-98	ENSECAT00000055653.2	-15.58	708	729	140.00
eca-miR-98	ENSECAT00000022760.2	-15.45	85	106	144.00
eca-miR-98	ENSECAT00000067905.1	-16.05	687	708	150.00
eca-miR-98	ENSECAT00000053403.2	-15.59	73	93	146.00
eca-miR-98	ENSECAT00000066876.1	-17.82	1400	1424	155.00
eca-miR-98	ENSECAT00000066876.1	-13.86	947	968	144.00
eca-miR-98	ENSECAT00000066876.1	-15.40	1140	1162	143.00
eca-miR-98	ENSECAT00000046808.1	-17.43	557	579	140.00
eca-miR-98	ENSECAT00000022640.2	-11.83	1386	1407	144.00
eca-miR-98	ENSECAT00000070845.1	-16.19	416	437	160.00
eca-miR-98	ENSECAT00000010019.3	-21.53	251	274	150.00
eca-miR-98	ENSECAT00000000417.3	-16.63	359	380	148.00
eca-miR-98	ENSECAT00000071196.1	-15.39	981	1003	158.00
eca-miR-98	ENSECAT00000055150.1	-12.76	28	49	144.00
eca-miR-98	ENSECAT00000068016.1	-15.23	28	51	141.00
eca-miR-98	ENSECAT00000032290.2	-19.62	397	417	166.00
eca-miR-98	ENSECAT00000051951.1	-15.14	267	288	150.00
eca-miR-98	ENSECAT00000051951.1	-12.83	928	949	140.00
eca-miR-98	ENSECAT00000006554.2	-12.38	714	735	140.00
eca-miR-98	ENSECAT00000034627.1	-11.16	422	443	144.00
eca-miR-98	ENSECAT00000034627.1	-12.24	458	478	142.00
eca-miR-98	ENSECAT00000051559.1	-22.08	248	270	149.00
eca-miR-98	ENSECAT00000012102.3	-19.56	295	319	150.00
eca-miR-98	ENSECAT00000067690.1	-21.65	917	938	141.00
eca-miR-98	ENSECAT00000017616.2	-10.87	474	495	140.00
eca-miR-98	ENSECAT00000008748.2	-17.07	1	16	159.00
eca-miR-98	ENSECAT00000008748.2	-14.60	241	262	143.00
eca-miR-98	ENSECAT00000051711.1	-15.23	2246	2264	144.00
eca-miR-98	ENSECAT00000064370.2	-16.89	456	479	146.00
eca-miR-98	ENSECAT00000052325.2	-17.65	60	81	140.00
eca-miR-98	ENSECAT00000034364.1	-13.80	4121	4145	153.00
eca-miR-98	ENSECAT00000063507.1	-19.74	93	114	156.00
eca-miR-98	ENSECAT00000069884.1	-13.12	129	151	142.00
eca-miR-98	ENSECAT00000075473.1	-15.35	1223	1244	144.00
eca-miR-98	ENSECAT00000069764.1	-15.19	705	726	142.00
eca-miR-98	ENSECAT00000038330.2	-16.03	374	395	147.00
eca-miR-98	ENSECAT00000033238.1	-13.05	364	387	148.00
eca-miR-98	ENSECAT00000056921.1	-17.76	1657	1679	150.00
eca-miR-98	ENSECAT00000026956.3	-15.10	54	75	144.00
eca-miR-98	ENSECAT00000004159.2	-16.63	546	570	158.00
eca-miR-98	ENSECAT00000034818.2	-13.77	44	66	143.00
eca-miR-98	ENSECAT00000034818.2	-13.50	613	634	140.00
eca-miR-98	ENSECAT00000031475.2	-16.41	2060	2082	147.00
eca-miR-98	ENSECAT00000072727.1	-17.50	197	218	144.00
eca-miR-98	ENSECAT00000015078.3	-17.50	897	918	158.00
eca-miR-98	ENSECAT00000072607.1	-12.35	137	158	141.00
eca-miR-98	ENSECAT00000072464.1	-18.59	276	297	145.00
eca-miR-98	ENSECAT00000001542.3	-14.94	1458	1478	152.00
eca-miR-98	ENSECAT00000073350.1	-15.58	394	415	147.00
eca-miR-98	ENSECAT00000020747.2	-13.76	946	967	140.00
eca-miR-98	ENSECAT00000061935.1	-20.00	1048	1068	146.00
eca-miR-98	ENSECAT00000061935.1	-14.51	4153	4174	140.00
eca-miR-98	ENSECAT00000052253.2	-15.58	167	189	146.00
eca-miR-98	ENSECAT00000034292.1	-15.15	76	97	141.00
eca-miR-98	ENSECAT00000038249.2	-17.27	356	377	140.00
eca-miR-98	ENSECAT00000078864.1	-13.64	442	463	152.00
eca-miR-98	ENSECAT00000031786.2	-19.09	527	548	140.00
eca-miR-98	ENSECAT00000037492.1	-17.45	1021	1043	151.00
eca-miR-98	ENSECAT00000037492.1	-18.33	912	932	145.00
eca-miR-98	ENSECAT00000076158.1	-16.44	590	610	153.00
eca-miR-98	ENSECAT00000010961.3	-18.25	1223	1243	154.00
eca-miR-98	ENSECAT00000014104.2	-12.75	223	243	141.00
eca-miR-98	ENSECAT00000077044.1	-17.50	897	918	158.00
eca-miR-98	ENSECAT00000066492.1	-18.16	818	844	143.00
eca-miR-98	ENSECAT00000071610.1	-14.22	252	273	147.00
eca-miR-98	ENSECAT00000016418.3	-12.65	89	111	142.00
eca-miR-98	ENSECAT00000000416.3	-16.74	2491	2513	143.00
eca-miR-98	ENSECAT00000073924.1	-15.25	100	120	150.00
eca-miR-98	ENSECAT00000073924.1	-16.16	265	287	143.00
eca-miR-98	ENSECAT00000070581.1	-12.68	2068	2088	154.00
eca-miR-98	ENSECAT00000072081.1	-16.09	1281	1301	142.00
eca-miR-98	ENSECAT00000000273.3	-14.15	68	89	148.00
eca-miR-98	ENSECAT00000000273.3	-13.18	113	134	140.00
eca-miR-98	ENSECAT00000024570.3	-25.45	553	577	159.00
eca-miR-98	ENSECAT00000068686.1	-13.81	534	555	148.00
eca-miR-98	ENSECAT00000068686.1	-11.95	87	108	141.00
eca-miR-98	ENSECAT00000022950.2	-12.26	704	726	155.00
eca-miR-98	ENSECAT00000008173.3	-13.07	64	85	144.00
eca-miR-98	ENSECAT00000021130.3	-13.43	440	462	158.00
eca-miR-98	ENSECAT00000005667.2	-18.00	1339	1360	140.00
eca-miR-98	ENSECAT00000063746.2	-17.52	1104	1126	147.00
eca-miR-98	ENSECAT00000040335.1	-15.80	1324	1345	160.00
eca-miR-98	ENSECAT00000016035.2	-19.15	596	617	156.00
eca-miR-98	ENSECAT00000010329.2	-10.23	35	57	146.00
eca-miR-98	ENSECAT00000070892.1	-15.67	1742	1763	160.00
eca-miR-98	ENSECAT00000070892.1	-21.32	1242	1262	154.00
eca-miR-98	ENSECAT00000067712.1	-13.45	4	25	140.00
eca-miR-98	ENSECAT00000050681.1	-17.45	1021	1043	151.00
eca-miR-98	ENSECAT00000050681.1	-18.33	912	932	145.00
eca-miR-98	ENSECAT00000048115.2	-20.98	950	969	141.00
eca-miR-98	ENSECAT00000069883.1	-14.58	788	808	161.00
eca-miR-98	ENSECAT00000000464.2	-16.29	315	336	143.00
eca-miR-98	ENSECAT00000068063.1	-19.09	527	548	140.00
eca-miR-98	ENSECAT00000059848.2	-15.88	859	884	146.00
eca-miR-98	ENSECAT00000034794.2	-14.06	455	476	140.00
eca-miR-98	ENSECAT00000018397.2	-10.31	272	293	147.00
eca-miR-98	ENSECAT00000066180.1	-12.96	135	156	147.00
eca-miR-98	ENSECAT00000046926.1	-16.00	111	130	148.00
eca-miR-98	ENSECAT00000046926.1	-10.31	407	428	140.00
eca-miR-98	ENSECAT00000007095.3	-14.56	384	404	141.00
eca-miR-98	ENSECAT00000025686.2	-15.35	530	548	146.00
eca-miR-98	ENSECAT00000036054.2	-18.84	14	35	146.00
eca-miR-98	ENSECAT00000028909.2	-14.70	2267	2291	146.00
eca-miR-98	ENSECAT00000008675.2	-15.30	2556	2576	159.00
eca-miR-98	ENSECAT00000008675.2	-15.62	2878	2900	155.00
eca-miR-98	ENSECAT00000013217.3	-15.19	32	54	140.00
eca-miR-98	ENSECAT00000066491.1	-19.65	146	167	140.00
eca-miR-98	ENSECAT00000043917.2	-16.57	121	144	143.00
eca-miR-98	ENSECAT00000039685.2	-13.24	1227	1255	146.00
eca-miR-98	ENSECAT00000045274.2	-19.05	3590	3611	153.00
eca-miR-98	ENSECAT00000031545.1	-17.52	1368	1390	151.00
eca-miR-98	ENSECAT00000031545.1	-16.60	1167	1186	144.00
eca-miR-98	ENSECAT00000031545.1	-14.32	1791	1811	141.00
eca-miR-98	ENSECAT00000074274.1	-18.09	2744	2763	157.00
eca-miR-98	ENSECAT00000008866.3	-16.80	464	485	148.00
eca-miR-98	ENSECAT00000015300.3	-11.64	1	11	141.00
eca-miR-98	ENSECAT00000022317.3	-16.87	3452	3475	143.00
eca-miR-98	ENSECAT00000061862.2	-12.55	465	486	147.00
eca-miR-98	ENSECAT00000048114.2	-16.09	814	838	140.00
eca-miR-98	ENSECAT00000021560.3	-15.77	407	428	141.00
eca-miR-98	ENSECAT00000076228.1	-13.25	962	983	148.00
eca-miR-98	ENSECAT00000032622.2	-15.68	938	960	147.00
eca-miR-98	ENSECAT00000044731.1	-14.13	1234	1255	147.00
eca-miR-98	ENSECAT00000070531.1	-13.81	839	861	143.00
eca-miR-98	ENSECAT00000073459.1	-17.72	669	691	151.00
eca-miR-98	ENSECAT00000076931.1	-17.68	119	140	146.00
eca-miR-98	ENSECAT00000063002.1	-16.31	378	399	155.00
eca-miR-98	ENSECAT00000043605.1	-15.34	965	986	147.00
eca-miR-98	ENSECAT00000043605.1	-15.67	323	344	140.00
eca-miR-98	ENSECAT00000046782.2	-13.81	839	861	143.00
eca-miR-98	ENSECAT00000019305.3	-12.97	585	607	146.00
eca-miR-98	ENSECAT00000078039.1	-17.59	1065	1086	145.00
eca-miR-98	ENSECAT00000056144.2	-15.87	246	267	149.00
eca-miR-98	ENSECAT00000075805.1	-15.83	706	727	142.00
eca-miR-98	ENSECAT00000075805.1	-17.99	49	70	140.00
eca-miR-98	ENSECAT00000048042.1	-15.91	563	583	140.00
eca-miR-98	ENSECAT00000059224.2	-16.61	152	172	142.00
eca-miR-98	ENSECAT00000038127.1	-17.24	62	83	140.00
eca-miR-98	ENSECAT00000023011.3	-15.23	28	51	141.00
eca-miR-98	ENSECAT00000026211.2	-17.65	566	588	140.00
eca-miR-98	ENSECAT00000026882.3	-20.41	123	143	142.00
eca-miR-98	ENSECAT00000013647.2	-12.81	979	999	144.00
eca-miR-98	ENSECAT00000069450.1	-14.33	236	256	141.00
eca-miR-98	ENSECAT00000020122.3	-14.03	144	164	146.00
eca-miR-98	ENSECAT00000065938.1	-17.69	141	161	140.00
eca-miR-98	ENSECAT00000057915.1	-16.81	32	54	141.00
eca-miR-98	ENSECAT00000032589.1	-18.85	1670	1691	140.00
eca-miR-98	ENSECAT00000058801.1	-15.80	728	748	145.00
eca-miR-98	ENSECAT00000058801.1	-14.63	883	904	140.00
eca-miR-98	ENSECAT00000036818.1	-17.52	1537	1558	146.00
eca-miR-98	ENSECAT00000036818.1	-11.12	1712	1732	142.00
[truncated: 435,036+ more rows]

## Sheet: EV-AT-MSC
microRNA	mRNA	energy	targetStart	targetEnd	score
eca-miR-8986a	ENSECAT00000022663.3	-15.65	701	727	142.00
eca-miR-8986a	ENSECAT00000021657.2	-19.63	94	119	141.00
eca-miR-8986a	ENSECAT00000069165.1	-22.77	140	165	157.00
eca-miR-8986a	ENSECAT00000045140.2	-15.26	323	347	143.00
eca-miR-8986a	ENSECAT00000011991.3	-18.37	863	885	140.00
eca-miR-8986a	ENSECAT00000041748.2	-14.65	271	294	142.00
eca-miR-8986a	ENSECAT00000013514.3	-18.74	957	983	155.00
eca-miR-8986a	ENSECAT00000022423.3	-25.88	1751	1776	140.00
eca-miR-8986a	ENSECAT00000015014.3	-25.16	639	662	153.00
eca-miR-8986a	ENSECAT00000072520.1	-18.86	1806	1831	141.00
eca-miR-8986a	ENSECAT00000042514.2	-19.24	684	707	153.00
eca-miR-8986a	ENSECAT00000025623.2	-17.73	411	434	140.00
eca-miR-8986a	ENSECAT00000012365.2	-18.94	1435	1458	141.00
eca-miR-8986a	ENSECAT00000020540.2	-17.33	283	312	142.00
eca-miR-8986a	ENSECAT00000050968.2	-17.25	1142	1164	156.00
eca-miR-8986a	ENSECAT00000032193.2	-17.89	842	866	141.00
eca-miR-8986a	ENSECAT00000072831.1	-21.10	2942	2965	161.00
eca-miR-8986a	ENSECAT00000072831.1	-23.26	1985	2006	157.00
eca-miR-8986a	ENSECAT00000072831.1	-27.26	2883	2906	142.00
eca-miR-8986a	ENSECAT00000016211.3	-15.45	663	688	151.00
eca-miR-8986a	ENSECAT00000025120.3	-21.78	239	262	142.00
eca-miR-8986a	ENSECAT00000023228.3	-18.05	1056	1079	142.00
eca-miR-8986a	ENSECAT00000044996.2	-18.35	344	369	142.00
eca-miR-8986a	ENSECAT00000042705.2	-19.91	705	730	143.00
eca-miR-8986a	ENSECAT00000069093.1	-24.14	110	133	150.00
eca-miR-8986a	ENSECAT00000009353.3	-18.17	563	589	147.00
eca-miR-8986a	ENSECAT00000059058.1	-19.49	592	613	145.00
eca-miR-8986a	ENSECAT00000018836.3	-19.26	672	697	157.00
eca-miR-8986a	ENSECAT00000018836.3	-14.30	1	19	142.00
eca-miR-8986a	ENSECAT00000056681.2	-19.93	66	91	146.00
eca-miR-8986a	ENSECAT00000070436.1	-18.74	957	983	155.00
eca-miR-8986a	ENSECAT00000034970.2	-17.42	856	880	157.00
eca-miR-8986a	ENSECAT00000038113.2	-22.53	297	320	164.00
eca-miR-8986a	ENSECAT00000038113.2	-14.77	1339	1362	143.00
eca-miR-8986a	ENSECAT00000030764.2	-16.38	66	89	149.00
eca-miR-8986a	ENSECAT00000008148.3	-16.08	265	289	149.00
eca-miR-8986a	ENSECAT00000061264.2	-20.31	615	638	141.00
eca-miR-8986a	ENSECAT00000045833.2	-22.20	229	256	153.00
eca-miR-8986a	ENSECAT00000074833.1	-19.79	403	427	151.00
eca-miR-8986a	ENSECAT00000074833.1	-24.14	2521	2544	142.00
eca-miR-8986a	ENSECAT00000071490.1	-30.08	1833	1859	145.00
eca-miR-8986a	ENSECAT00000064895.2	-22.77	140	165	157.00
eca-miR-8986a	ENSECAT00000024616.2	-18.59	1532	1554	144.00
eca-miR-8986a	ENSECAT00000024616.2	-21.57	355	378	143.00
eca-miR-8986a	ENSECAT00000063889.2	-23.08	378	399	141.00
eca-miR-8986a	ENSECAT00000038161.2	-14.58	213	237	149.00
eca-miR-8986a	ENSECAT00000032455.2	-19.62	1900	1923	151.00
eca-miR-8986a	ENSECAT00000076213.1	-19.95	516	540	142.00
eca-miR-8986a	ENSECAT00000025087.2	-14.43	210	233	141.00
eca-miR-8986a	ENSECAT00000025087.2	-13.48	349	372	141.00
eca-miR-8986a	ENSECAT00000017064.3	-18.09	275	297	140.00
eca-miR-8986a	ENSECAT00000049384.2	-21.78	265	291	140.00
eca-miR-8986a	ENSECAT00000060721.1	-15.50	732	753	148.00
eca-miR-8986a	ENSECAT00000013824.3	-25.37	1011	1035	146.00
eca-miR-8986a	ENSECAT00000013824.3	-21.57	28	55	143.00
eca-miR-8986a	ENSECAT00000037035.1	-22.06	808	832	141.00
eca-miR-8986a	ENSECAT00000068741.1	-15.52	321	344	146.00
eca-miR-8986a	ENSECAT00000077650.1	-19.41	34	58	150.00
eca-miR-8986a	ENSECAT00000033772.2	-19.72	99	122	140.00
eca-miR-8986a	ENSECAT00000062101.1	-20.33	415	439	151.00
eca-miR-8986a	ENSECAT00000063801.2	-18.11	94	116	151.00
eca-miR-8986a	ENSECAT00000028990.2	-22.59	151	175	149.00
eca-miR-8986a	ENSECAT00000074210.1	-23.79	650	672	149.00
eca-miR-8986a	ENSECAT00000068501.1	-19.05	155	177	152.00
eca-miR-8986a	ENSECAT00000020458.3	-17.33	1	20	143.00
eca-miR-8986a	ENSECAT00000012292.2	-18.69	636	660	143.00
eca-miR-8986a	ENSECAT00000009926.3	-17.42	1456	1482	148.00
eca-miR-8986a	ENSECAT00000020338.2	-19.22	1811	1835	141.00
eca-miR-8986a	ENSECAT00000060912.1	-20.42	967	990	149.00
eca-miR-8986a	ENSECAT00000076955.1	-20.05	905	928	143.00
eca-miR-8986a	ENSECAT00000076955.1	-19.25	929	952	143.00
eca-miR-8986a	ENSECAT00000072629.1	-17.58	180	202	144.00
eca-miR-8986a	ENSECAT00000005498.2	-13.35	979	1002	142.00
eca-miR-8986a	ENSECAT00000026618.3	-21.44	1038	1061	151.00
eca-miR-8986a	ENSECAT00000060257.1	-15.50	732	753	148.00
eca-miR-8986a	ENSECAT00000072366.1	-22.07	562	588	145.00
eca-miR-8986a	ENSECAT00000049766.1	-18.27	156	179	146.00
eca-miR-8986a	ENSECAT00000034194.2	-12.39	782	805	143.00
eca-miR-8986a	ENSECAT00000062188.1	-21.10	2371	2394	161.00
eca-miR-8986a	ENSECAT00000062188.1	-23.26	1414	1435	157.00
eca-miR-8986a	ENSECAT00000062188.1	-27.26	2312	2335	142.00
eca-miR-8986a	ENSECAT00000048912.2	-18.58	127	151	149.00
eca-miR-8986a	ENSECAT00000022972.3	-16.47	66	90	150.00
eca-miR-8986a	ENSECAT00000078526.1	-12.21	14	37	155.00
eca-miR-8986a	ENSECAT00000013943.3	-15.44	540	565	141.00
eca-miR-8986a	ENSECAT00000010480.3	-22.18	2708	2732	160.00
eca-miR-8986a	ENSECAT00000010480.3	-24.70	4166	4192	140.00
eca-miR-8986a	ENSECAT00000014437.3	-19.45	357	381	144.00
eca-miR-8986a	ENSECAT00000035391.2	-13.00	714	737	145.00
eca-miR-8986a	ENSECAT00000012794.2	-19.08	13	36	145.00
eca-miR-8986a	ENSECAT00000012794.2	-17.08	137	159	145.00
eca-miR-8986a	ENSECAT00000030299.2	-15.71	1	20	145.00
eca-miR-8986a	ENSECAT00000008769.3	-18.23	302	328	141.00
eca-miR-8986a	ENSECAT00000032071.2	-19.91	292	316	149.00
eca-miR-8986a	ENSECAT00000060600.2	-12.48	1403	1426	140.00
eca-miR-8986a	ENSECAT00000036699.2	-14.44	705	730	145.00
eca-miR-8986a	ENSECAT00000078143.1	-15.44	538	563	140.00
eca-miR-8986a	ENSECAT00000064414.1	-24.10	449	473	148.00
eca-miR-8986a	ENSECAT00000007915.2	-20.23	1047	1070	151.00
eca-miR-8986a	ENSECAT00000071288.1	-22.34	559	586	152.00
eca-miR-8986a	ENSECAT00000062259.2	-29.19	90	115	144.00
eca-miR-8986a	ENSECAT00000037345.2	-19.37	141	166	142.00
eca-miR-8986a	ENSECAT00000017948.2	-19.65	286	309	146.00
eca-miR-8986a	ENSECAT00000015514.2	-21.30	2159	2182	148.00
eca-miR-8986a	ENSECAT00000044491.2	-19.72	99	122	140.00
eca-miR-8986a	ENSECAT00000049334.1	-15.82	860	883	147.00
eca-miR-8986a	ENSECAT00000043900.1	-26.57	3108	3130	148.00
eca-miR-8986a	ENSECAT00000043900.1	-20.80	3024	3047	145.00
eca-miR-8986a	ENSECAT00000022660.3	-19.43	169	194	145.00
eca-miR-8986a	ENSECAT00000011859.3	-17.08	2	25	141.00
eca-miR-8986a	ENSECAT00000076299.1	-18.64	1	15	141.00
eca-miR-8986a	ENSECAT00000032836.1	-14.23	865	888	150.00
eca-miR-8986a	ENSECAT00000051268.2	-14.78	821	844	149.00
eca-miR-8986a	ENSECAT00000015825.2	-15.35	97	120	145.00
eca-miR-8986a	ENSECAT00000069736.1	-18.55	889	912	147.00
eca-miR-8986a	ENSECAT00000066393.1	-20.20	127	149	155.00
eca-miR-8986a	ENSECAT00000006837.3	-24.84	76	100	157.00
eca-miR-8986a	ENSECAT00000050414.1	-16.50	342	364	143.00
eca-miR-8986a	ENSECAT00000020408.3	-20.05	905	928	143.00
eca-miR-8986a	ENSECAT00000020408.3	-19.25	929	952	143.00
eca-miR-8986a	ENSECAT00000072796.1	-19.68	1173	1200	144.00
eca-miR-8986a	ENSECAT00000037967.2	-18.77	1560	1583	142.00
eca-miR-8986a	ENSECAT00000037967.2	-16.50	1511	1534	141.00
eca-miR-8986a	ENSECAT00000006574.3	-24.62	672	695	151.00
eca-miR-8986a	ENSECAT00000006574.3	-20.73	92	117	146.00
eca-miR-8986a	ENSECAT00000057244.2	-19.72	1	24	142.00
eca-miR-8986a	ENSECAT00000008074.3	-28.57	582	606	151.00
eca-miR-8986a	ENSECAT00000018642.3	-19.26	672	697	157.00
eca-miR-8986a	ENSECAT00000018642.3	-14.30	1	19	142.00
eca-miR-8986a	ENSECAT00000029051.3	-17.21	168	193	161.00
eca-miR-8986a	ENSECAT00000020839.3	-25.82	115	138	171.00
eca-miR-8986a	ENSECAT00000054618.2	-23.29	165	189	158.00
eca-miR-8986a	ENSECAT00000014316.3	-17.75	853	874	142.00
eca-miR-8986a	ENSECAT00000055504.1	-23.29	165	189	158.00
eca-miR-8986a	ENSECAT00000051611.2	-28.07	314	337	163.00
eca-miR-8986a	ENSECAT00000044202.1	-19.57	3435	3460	144.00
eca-miR-8986a	ENSECAT00000065970.1	-14.79	24	47	149.00
eca-miR-8986a	ENSECAT00000025419.3	-18.89	1688	1713	150.00
eca-miR-8986a	ENSECAT00000072987.1	-30.63	17	40	144.00
eca-miR-8986a	ENSECAT00000023656.3	-16.31	224	249	146.00
eca-miR-8986a	ENSECAT00000065730.1	-24.87	1	25	142.00
eca-miR-8986a	ENSECAT00000074367.1	-21.78	1161	1183	145.00
eca-miR-8986a	ENSECAT00000049453.2	-13.94	95	118	147.00
eca-miR-8986a	ENSECAT00000045247.2	-21.28	497	522	148.00
eca-miR-8986a	ENSECAT00000070290.1	-11.45	409	432	145.00
eca-miR-8986a	ENSECAT00000049884.2	-19.62	1900	1923	151.00
eca-miR-8986a	ENSECAT00000032021.1	-19.95	727	748	140.00
eca-miR-8986a	ENSECAT00000009149.2	-26.72	512	535	147.00
eca-miR-8986a	ENSECAT00000068969.1	-23.65	780	803	151.00
eca-miR-8986a	ENSECAT00000066535.1	-23.84	889	911	146.00
eca-miR-8986a	ENSECAT00000034072.1	-15.51	596	617	149.00
eca-miR-8986a	ENSECAT00000053733.1	-19.01	1540	1562	141.00
eca-miR-8986a	ENSECAT00000035772.2	-20.35	52	72	149.00
eca-miR-8986a	ENSECAT00000014675.2	-25.06	2791	2814	152.00
eca-miR-8986a	ENSECAT00000014675.2	-13.65	1018	1041	146.00
eca-miR-8986a	ENSECAT00000014675.2	-21.37	3050	3074	141.00
eca-miR-8986a	ENSECAT00000067029.1	-17.03	556	580	152.00
eca-miR-8986a	ENSECAT00000043818.1	-25.19	450	473	162.00
eca-miR-8986a	ENSECAT00000059677.2	-17.86	309	334	147.00
eca-miR-8986a	ENSECAT00000075995.1	-18.55	889	912	147.00
eca-miR-8986a	ENSECAT00000037966.2	-14.39	467	490	145.00
eca-miR-8986a	ENSECAT00000013941.3	-16.55	557	582	151.00
eca-miR-8986a	ENSECAT00000058943.2	-18.55	107	131	142.00
eca-miR-8986a	ENSECAT00000067852.1	-20.32	200	226	140.00
eca-miR-8986a	ENSECAT00000053350.1	-23.57	606	627	140.00
eca-miR-8986a	ENSECAT00000025658.3	-14.63	1085	1107	149.00
eca-miR-8986a	ENSECAT00000021724.2	-18.58	127	151	149.00
eca-miR-8986a	ENSECAT00000034383.2	-25.08	634	655	159.00
eca-miR-8986a	ENSECAT00000078141.1	-18.91	925	949	143.00
eca-miR-8986a	ENSECAT00000078141.1	-21.44	764	787	142.00
eca-miR-8986a	ENSECAT00000039897.1	-21.61	138	163	141.00
eca-miR-8986a	ENSECAT00000000507.3	-23.29	165	189	158.00
eca-miR-8986a	ENSECAT00000022889.3	-25.87	2387	2412	161.00
eca-miR-8986a	ENSECAT00000025275.2	-27.52	166	188	140.00
eca-miR-8986a	ENSECAT00000017252.3	-18.23	558	581	155.00
eca-miR-8986a	ENSECAT00000022769.3	-18.84	1	21	153.00
eca-miR-8986a	ENSECAT00000046252.1	-15.21	71	93	140.00
eca-miR-8986a	ENSECAT00000078572.1	-23.65	780	803	151.00
eca-miR-8986a	ENSECAT00000017132.3	-18.09	275	297	140.00
eca-miR-8986a	ENSECAT00000054928.2	-22.67	995	1019	145.00
eca-miR-8986a	ENSECAT00000021892.3	-30.63	17	40	144.00
eca-miR-8986a	ENSECAT00000002295.2	-23.24	2075	2098	151.00
eca-miR-8986a	ENSECAT00000019206.3	-20.57	732	755	159.00
eca-miR-8986a	ENSECAT00000019206.3	-21.41	1979	2004	144.00
eca-miR-8986a	ENSECAT00000011043.2	-14.71	507	530	147.00
eca-miR-8986a	ENSECAT00000060254.1	-20.50	2950	2976	144.00
eca-miR-8986a	ENSECAT00000038420.1	-15.82	860	883	147.00
eca-miR-8986a	ENSECAT00000074557.1	-24.90	348	369	146.00
eca-miR-8986a	ENSECAT00000074557.1	-24.94	91	118	140.00
eca-miR-8986a	ENSECAT00000043937.2	-15.45	663	688	151.00
eca-miR-8986a	ENSECAT00000026232.3	-20.39	688	711	157.00
eca-miR-8986a	ENSECAT00000017994.2	-21.33	297	321	143.00
eca-miR-8986a	ENSECAT00000031565.2	-22.25	482	506	153.00
eca-miR-8986a	ENSECAT00000033065.2	-25.11	77	99	146.00
eca-miR-8986a	ENSECAT00000017060.2	-18.19	203	225	152.00
eca-miR-8986a	ENSECAT00000017060.2	-19.75	1660	1683	141.00
eca-miR-8986a	ENSECAT00000060565.1	-17.61	415	438	143.00
eca-miR-8986a	ENSECAT00000075180.1	-23.47	623	644	154.00
eca-miR-8986a	ENSECAT00000004952.3	-19.24	684	707	153.00
eca-miR-8986a	ENSECAT00000030296.2	-17.34	93	114	156.00
eca-miR-8986a	ENSECAT00000042820.1	-25.86	457	480	154.00
eca-miR-8986a	ENSECAT00000052343.1	-17.42	856	880	157.00
eca-miR-8986a	ENSECAT00000014314.3	-17.00	117	142	143.00
eca-miR-8986a	ENSECAT00000030176.2	-18.23	302	328	141.00
eca-miR-8986a	ENSECAT00000010108.3	-21.04	341	367	152.00
eca-miR-8986a	ENSECAT00000017099.2	-14.02	72	94	141.00
eca-miR-8986a	ENSECAT00000045485.1	-16.15	164	188	143.00
eca-miR-8986a	ENSECAT00000041279.2	-18.33	187	210	148.00
eca-miR-8986a	ENSECAT00000074485.1	-14.89	508	529	146.00
eca-miR-8986a	ENSECAT00000063956.2	-12.63	82	105	154.00
eca-miR-8986a	ENSECAT00000055933.1	-15.67	2077	2101	144.00
eca-miR-8986a	ENSECAT00000072745.1	-18.55	889	912	147.00
eca-miR-8986a	ENSECAT00000008143.3	-14.78	821	844	149.00
eca-miR-8986a	ENSECAT00000035602.1	-21.30	1	19	160.00
eca-miR-8986a	ENSECAT00000040282.2	-19.08	508	528	156.00
eca-miR-8986a	ENSECAT00000044239.1	-19.01	1540	1562	141.00
eca-miR-8986a	ENSECAT00000048182.2	-19.05	295	320	152.00
eca-miR-8986a	ENSECAT00000066773.1	-18.09	195	218	141.00
eca-miR-8986a	ENSECAT00000030247.2	-11.45	409	432	145.00
eca-miR-8986a	ENSECAT00000024579.3	-21.17	296	320	145.00
eca-miR-8986a	ENSECAT00000050259.1	-19.18	205	229	149.00
eca-miR-8986a	ENSECAT00000020382.3	-10.79	1351	1374	140.00
eca-miR-8986a	ENSECAT00000072936.1	-18.64	1	15	141.00
eca-miR-8986a	ENSECAT00000057361.2	-17.10	1294	1317	145.00
eca-miR-8986a	ENSECAT00000057361.2	-15.91	1554	1577	142.00
eca-miR-8986a	ENSECAT00000047487.1	-12.68	670	693	140.00
eca-miR-8986a	ENSECAT00000072673.1	-21.10	2942	2965	161.00
eca-miR-8986a	ENSECAT00000072673.1	-23.26	1985	2006	157.00
eca-miR-8986a	ENSECAT00000072673.1	-27.26	2883	2906	142.00
eca-miR-8986a	ENSECAT00000058941.2	-15.45	663	688	151.00
eca-miR-8986a	ENSECAT00000019253.2	-24.40	1293	1315	146.00
eca-miR-8986a	ENSECAT00000022456.2	-22.24	146	171	153.00
eca-miR-8986a	ENSECAT00000038458.1	-24.74	2333	2355	149.00
eca-miR-8986a	ENSECAT00000056235.1	-18.17	981	1006	140.00
eca-miR-8986a	ENSECAT00000027156.2	-17.23	804	829	149.00
eca-miR-8986a	ENSECAT00000064138.2	-13.00	714	737	145.00
eca-miR-8986a	ENSECAT00000045627.1	-18.55	889	912	147.00
eca-miR-8986a	ENSECAT00000060061.2	-14.46	382	404	145.00
eca-miR-8986a	ENSECAT00000048013.2	-16.02	1803	1825	148.00
eca-miR-8986a	ENSECAT00000019707.3	-16.31	515	538	142.00
eca-miR-8986a	ENSECAT00000068775.1	-22.36	123	147	149.00
eca-miR-8986a	ENSECAT00000026733.3	-18.58	1107	1130	153.00
eca-miR-8986a	ENSECAT00000038801.2	-19.46	58	82	150.00
eca-miR-8986a	ENSECAT00000050913.1	-21.38	192	214	151.00
eca-miR-8986a	ENSECAT00000050913.1	-17.52	992	1015	141.00
eca-miR-8986a	ENSECAT00000066772.1	-25.10	624	649	144.00
eca-miR-8986a	ENSECAT00000010849.3	-18.64	89	114	156.00
eca-miR-8986a	ENSECAT00000007687.3	-19.73	1681	1704	145.00
eca-miR-8986a	ENSECAT00000043241.2	-15.42	536	559	145.00
eca-miR-8986a	ENSECAT00000023030.2	-15.11	235	259	145.00
eca-miR-8986a	ENSECAT00000014792.3	-15.90	1647	1670	142.00
eca-miR-8986a	ENSECAT00000055980.1	-14.65	271	294	142.00
eca-miR-8986a	ENSECAT00000009697.3	-14.07	2399	2420	142.00
eca-miR-8986a	ENSECAT00000077755.1	-18.05	1056	1079	142.00
eca-miR-8986a	ENSECAT00000015429.3	-20.23	326	349	154.00
eca-miR-8986a	ENSECAT00000042115.2	-21.67	871	899	144.00
eca-miR-8986a	ENSECAT00000044429.1	-23.08	402	426	142.00
eca-miR-8986a	ENSECAT00000022718.3	-25.68	184	209	149.00
eca-miR-8986a	ENSECAT00000070501.1	-15.42	536	559	145.00
eca-miR-8986a	ENSECAT00000015309.2	-25.69	114	138	161.00
eca-miR-8986a	ENSECAT00000060563.1	-20.74	824	847	151.00
eca-miR-8986a	ENSECAT00000049129.2	-17.62	1560	1583	157.00
eca-miR-8986a	ENSECAT00000052189.2	-13.36	1947	1968	142.00
eca-miR-8986a	ENSECAT00000049009.2	-16.10	1702	1724	141.00
eca-miR-8986a	ENSECAT00000064257.1	-18.78	202	226	145.00
eca-miR-8986a	ENSECAT00000064257.1	-14.23	187	209	140.00
eca-miR-8986a	ENSECAT00000006450.3	-25.57	778	803	144.00
eca-miR-8986a	ENSECAT00000035137.1	-20.51	485	512	147.00
eca-miR-8986a	ENSECAT00000067457.1	-13.82	577	600	142.00
eca-miR-8986a	ENSECAT00000030174.1	-25.44	371	394	154.00
eca-miR-8986a	ENSECAT00000060060.2	-12.39	782	805	143.00
eca-miR-8986a	ENSECAT00000013977.3	-14.47	1470	1492	148.00
eca-miR-8986a	ENSECAT00000054351.2	-23.29	165	189	158.00
eca-miR-8986a	ENSECAT00000042163.1	-29.27	125	147	151.00
eca-miR-8986a	ENSECAT00000036454.1	-23.23	352	378	140.00
eca-miR-8986a	ENSECAT00000066068.1	-15.52	321	344	146.00
eca-miR-8986a	ENSECAT00000029109.2	-19.18	205	229	149.00
eca-miR-8986a	ENSECAT00000049057.2	-23.22	88	113	142.00
eca-miR-8986a	ENSECAT00000067648.1	-17.49	949	972	142.00
eca-miR-8986a	ENSECAT00000063714.2	-18.77	1560	1583	142.00
eca-miR-8986a	ENSECAT00000063714.2	-16.50	1511	1534	141.00
eca-miR-8986a	ENSECAT00000061799.1	-21.83	75	98	142.00
eca-miR-8986a	ENSECAT00000043503.2	-24.26	264	287	157.00
eca-miR-8986a	ENSECAT00000073094.1	-17.88	389	412	144.00
eca-miR-8986a	ENSECAT00000051383.1	-13.62	181	206	148.00
eca-miR-8986a	ENSECAT00000038265.2	-19.43	169	194	145.00
eca-miR-8986a	ENSECAT00000076988.1	-21.89	862	890	149.00
eca-miR-8986a	ENSECAT00000062445.2	-19.33	209	232	159.00
eca-miR-8986a	ENSECAT00000023843.3	-22.39	1934	1958	145.00
eca-miR-8986a	ENSECAT00000022694.3	-14.89	508	529	146.00
eca-miR-8986a	ENSECAT00000043000.1	-19.46	4124	4146	155.00
eca-miR-8986a	ENSECAT00000044428.2	-24.62	672	695	151.00
eca-miR-8986a	ENSECAT00000044428.2	-20.73	92	117	146.00
eca-miR-8986a	ENSECAT00000072814.1	-22.47	4	27	163.00
eca-miR-8986a	ENSECAT00000009456.2	-23.60	889	913	149.00
eca-miR-8986a	ENSECAT00000053217.2	-16.26	1300	1322	140.00
eca-miR-8986a	ENSECAT00000017751.3	-23.14	305	326	143.00
eca-miR-8986a	ENSECAT00000050960.1	-23.37	103	126	158.00
eca-miR-8986a	ENSECAT00000052460.1	-22.90	682	706	169.00
eca-miR-8986a	ENSECAT00000078008.1	-18.78	202	226	145.00
eca-miR-8986a	ENSECAT00000078008.1	-14.23	187	209	140.00
eca-miR-8986a	ENSECAT00000075751.1	-18.59	614	636	144.00
eca-miR-8986a	ENSECAT00000015739.3	-14.46	382	404	145.00
eca-miR-8986a	ENSECAT00000048945.2	-23.08	402	426	142.00
eca-miR-8986a	ENSECAT00000053920.2	-18.96	13	37	142.00
eca-miR-8986a	ENSECAT00000000503.2	-15.85	281	305	149.00
eca-miR-8986a	ENSECAT00000006880.2	-29.94	285	308	150.00
eca-miR-8986a	ENSECAT00000078711.1	-17.03	556	580	152.00
eca-miR-8986a	ENSECAT00000024408.3	-19.72	99	122	140.00
eca-miR-8986a	ENSECAT00000035447.1	-16.05	465	484	149.00
eca-miR-8986a	ENSECAT00000055538.2	-21.67	871	899	144.00
eca-miR-8986a	ENSECAT00000010416.2	-19.52	65	85	141.00
eca-miR-8986a	ENSECAT00000008954.2	-18.20	53	78	140.00
eca-miR-8986a	ENSECAT00000018436.3	-13.09	455	478	154.00
eca-miR-8986a	ENSECAT00000035184.1	-22.89	111	134	143.00
eca-miR-8986a	ENSECAT00000037498.2	-23.22	88	113	142.00
eca-miR-8986a	ENSECAT00000069970.1	-19.26	672	697	157.00
eca-miR-8986a	ENSECAT00000069970.1	-14.30	1	19	142.00
eca-miR-8986a	ENSECAT00000066378.1	-15.05	1	17	141.00
eca-miR-8986a	ENSECAT00000077873.1	-23.65	780	803	151.00
eca-miR-8986a	ENSECAT00000047867.2	-12.96	382	405	145.00
eca-miR-8986a	ENSECAT00000057621.2	-16.06	1222	1246	140.00
eca-miR-8986a	ENSECAT00000018747.3	-18.86	139	160	141.00
eca-miR-8986a	ENSECAT00000047747.2	-13.98	1829	1852	149.00
eca-miR-8986a	ENSECAT00000061295.1	-30.08	1833	1859	145.00
eca-miR-8986a	ENSECAT00000013784.3	-25.37	1011	1035	146.00
eca-miR-8986a	ENSECAT00000013784.3	-21.57	28	55	143.00
eca-miR-8986a	ENSECAT00000035518.1	-17.29	1565	1590	142.00
eca-miR-8986a	ENSECAT00000069338.1	-20.76	2420	2448	153.00
eca-miR-8986a	ENSECAT00000069338.1	-15.43	3610	3632	145.00
eca-miR-8986a	ENSECAT00000073427.1	-25.10	624	649	144.00
eca-miR-8986a	ENSECAT00000067718.1	-16.44	661	684	146.00
eca-miR-8986a	ENSECAT00000025773.3	-32.67	1759	1783	181.00
eca-miR-8986a	ENSECAT00000071807.1	-27.01	835	858	152.00
eca-miR-8986a	ENSECAT00000015044.2	-21.98	706	729	154.00
eca-miR-8986a	ENSECAT00000006176.3	-15.94	471	493	144.00
eca-miR-8986a	ENSECAT00000024767.2	-20.67	628	650	140.00
eca-miR-8986a	ENSECAT00000020833.3	-17.07	140	166	153.00
eca-miR-8986a	ENSECAT00000020833.3	-12.09	130	153	146.00
eca-miR-8986a	ENSECAT00000020833.3	-10.90	168	191	146.00
eca-miR-8986a	ENSECAT00000010104.2	-20.99	3	26	166.00
eca-miR-8986a	ENSECAT00000048944.1	-21.83	75	98	142.00
eca-miR-8986a	ENSECAT00000047938.1	-24.17	756	782	143.00
eca-miR-8986a	ENSECAT00000058306.2	-19.13	1605	1626	158.00
eca-miR-8986a	ENSECAT00000007493.2	-21.81	1112	1139	141.00
eca-miR-8986a	ENSECAT00000048704.2	-23.57	606	627	140.00
eca-miR-8986a	ENSECAT00000020330.3	-17.58	180	202	144.00
eca-miR-8986a	ENSECAT00000052530.2	-22.41	608	632	149.00
eca-miR-8986a	ENSECAT00000048049.1	-13.00	714	737	145.00
eca-miR-8986a	ENSECAT00000022404.2	-18.15	46	67	141.00
eca-miR-8986a	ENSECAT00000000278.3	-24.54	242	265	167.00
eca-miR-8986a	ENSECAT00000024575.2	-15.44	538	563	140.00
eca-miR-8986a	ENSECAT00000017046.2	-17.58	304	327	152.00
eca-miR-8986a	ENSECAT00000025341.3	-19.51	16	38	148.00
eca-miR-8986a	ENSECAT00000012106.2	-21.86	384	406	142.00
eca-miR-8986a	ENSECAT00000023329.3	-23.56	115	141	151.00
eca-miR-8986a	ENSECAT00000061988.1	-26.70	538	559	152.00
eca-miR-8986a	ENSECAT00000023601.3	-16.31	224	249	146.00
eca-miR-8986a	ENSECAT00000048512.1	-18.09	275	297	140.00
eca-miR-8986a	ENSECAT00000049126.1	-22.59	151	175	149.00
eca-miR-8986a	ENSECAT00000015163.2	-17.29	193	215	144.00
eca-miR-8986a	ENSECAT00000037840.2	-28.95	100	123	170.00
eca-miR-8986a	ENSECAT00000017357.3	-19.97	39	58	141.00
eca-miR-8986a	ENSECAT00000017357.3	-20.27	861	885	140.00
eca-miR-8986a	ENSECAT00000009334.3	-13.98	292	315	142.00
eca-miR-8986a	ENSECAT00000060320.2	-24.59	248	271	154.00
eca-miR-8986a	ENSECAT00000060320.2	-18.90	1329	1354	145.00
eca-miR-8986a	ENSECAT00000044737.1	-17.38	176	199	151.00
eca-miR-8986a	ENSECAT00000037328.2	-20.42	967	990	149.00
eca-miR-8986a	ENSECAT00000021326.2	-19.16	284	307	141.00
eca-miR-8986a	ENSECAT00000016480.3	-19.73	1024	1048	141.00
eca-miR-8986a	ENSECAT00000021063.2	-13.36	1947	1968	142.00
eca-miR-8986a	ENSECAT00000046788.2	-19.95	151	175	142.00
eca-miR-8986a	ENSECAT00000076817.1	-24.90	348	369	146.00
eca-miR-8986a	ENSECAT00000076817.1	-24.94	91	118	140.00
eca-miR-8986a	ENSECAT00000066065.1	-21.03	639	662	151.00
eca-miR-8986a	ENSECAT00000034831.2	-17.39	1382	1405	145.00
eca-miR-8986a	ENSECAT00000077560.1	-24.92	731	751	154.00
eca-miR-8986a	ENSECAT00000056422.2	-23.81	576	600	149.00
eca-miR-8986a	ENSECAT00000024957.3	-23.46	232	256	160.00
eca-miR-8986a	ENSECAT00000024957.3	-13.42	1	11	141.00
eca-miR-8986a	ENSECAT00000014500.3	-16.48	150	173	152.00
eca-miR-8986a	ENSECAT00000051523.2	-17.65	176	199	150.00
eca-miR-8986a	ENSECAT00000004626.2	-17.12	531	557	144.00
eca-miR-8986a	ENSECAT00000073114.1	-18.12	1815	1838	149.00
eca-miR-8986a	ENSECAT00000075700.1	-20.32	200	226	140.00
eca-miR-8986a	ENSECAT00000007683.3	-29.18	277	301	169.00
eca-miR-8986a	ENSECAT00000072108.1	-28.38	905	931	160.00
eca-miR-8986a	ENSECAT00000077479.1	-20.50	2950	2976	144.00
eca-miR-8986a	ENSECAT00000010605.2	-18.41	152	175	143.00
eca-miR-8986a	ENSECAT00000020400.3	-20.02	881	905	143.00
eca-miR-8986a	ENSECAT00000043396.1	-20.32	516	541	156.00
eca-miR-8986a	ENSECAT00000024214.3	-17.86	309	334	147.00
eca-miR-8986a	ENSECAT00000030433.1	-18.64	1	15	141.00
eca-miR-8986a	ENSECAT00000053885.1	-14.53	10	32	144.00
eca-miR-8986a	ENSECAT00000031990.2	-16.05	465	484	149.00
eca-miR-8986a	ENSECAT00000013422.3	-10.22	629	652	142.00
eca-miR-8986a	ENSECAT00000005168.3	-21.00	274	297	144.00
eca-miR-8986a	ENSECAT00000006868.3	-20.29	932	956	145.00
eca-miR-8986a	ENSECAT00000070536.1	-14.84	119	142	149.00
eca-miR-8986a	ENSECAT00000014587.2	-20.32	311	336	156.00
eca-miR-8986a	ENSECAT00000039498.2	-18.15	46	67	141.00
eca-miR-8986a	ENSECAT00000000085.3	-19.21	118	142	151.00
eca-miR-8986a	ENSECAT00000033250.2	-14.65	754	777	141.00
eca-miR-8986a	ENSECAT00000052911.2	-18.50	527	550	142.00
eca-miR-8986a	ENSECAT00000007099.2	-28.95	100	123	170.00
eca-miR-8986a	ENSECAT00000035444.2	-21.80	1806	1829	144.00
eca-miR-8986a	ENSECAT00000020056.3	-11.49	353	374	151.00
eca-miR-8986a	ENSECAT00000009381.2	-28.07	314	337	163.00
eca-miR-8986a	ENSECAT00000011970.2	-24.10	449	473	148.00
eca-miR-8986a	ENSECAT00000035181.2	-22.54	25	49	140.00
eca-miR-8986a	ENSECAT00000012584.3	-15.82	860	883	147.00
eca-miR-8986a	ENSECAT00000000811.2	-19.21	537	558	145.00
eca-miR-8986a	ENSECAT00000060118.2	-20.93	597	620	149.00
eca-miR-8986a	ENSECAT00000013350.2	-16.69	248	270	142.00
eca-miR-8986a	ENSECAT00000017307.3	-19.97	39	58	141.00
eca-miR-8986a	ENSECAT00000017307.3	-20.27	861	885	140.00
eca-miR-8986a	ENSECAT00000074550.1	-18.84	1	21	153.00
eca-miR-8986a	ENSECAT00000040195.2	-16.56	930	950	144.00
eca-miR-8986a	ENSECAT00000051833.2	-18.43	38	61	141.00
eca-miR-8986a	ENSECAT00000004936.3	-21.13	149	171	140.00
eca-miR-8986a	ENSECAT00000017595.2	-13.82	577	600	142.00
eca-miR-8986a	ENSECAT00000034366.1	-16.34	829	851	147.00
eca-miR-8986a	ENSECAT00000072418.1	-15.47	5365	5386	141.00
eca-miR-8986a	ENSECAT00000045589.1	-16.35	1024	1046	144.00
eca-miR-8986a	ENSECAT00000023878.2	-26.11	68	90	172.00
eca-miR-8986a	ENSECAT00000078818.1	-28.33	44	69	145.00
eca-miR-8986a	ENSECAT00000016621.2	-21.01	251	274	147.00
eca-miR-8986a	ENSECAT00000042149.2	-19.13	612	635	150.00
eca-miR-8986a	ENSECAT00000042149.2	-20.65	2517	2543	148.00
eca-miR-8986a	ENSECAT00000011801.2	-21.78	1161	1183	145.00
eca-miR-8986a	ENSECAT00000035012.2	-17.39	1382	1405	145.00
eca-miR-8986a	ENSECAT00000067332.1	-18.58	549	575	141.00
eca-miR-8986a	ENSECAT00000032363.2	-16.16	788	810	153.00
eca-miR-8986a	ENSECAT00000073592.1	-17.03	556	580	152.00
eca-miR-8986a	ENSECAT00000058974.2	-14.67	1816	1835	148.00
eca-miR-8986a	ENSECAT00000024955.3	-18.35	344	369	142.00
eca-miR-8986a	ENSECAT00000060094.1	-13.29	90	113	146.00
eca-miR-8986a	ENSECAT00000049746.2	-17.01	16	40	140.00
eca-miR-8986a	ENSECAT00000063294.1	-17.12	157	179	152.00
eca-miR-8986a	ENSECAT00000057585.2	-18.05	1056	1079	142.00
eca-miR-8986a	ENSECAT00000019597.2	-20.06	2476	2498	142.00
eca-miR-8986a	ENSECAT00000007824.2	-20.09	7	28	142.00
eca-miR-8986a	ENSECAT00000049626.1	-25.08	634	655	159.00
eca-miR-8986a	ENSECAT00000016277.3	-19.91	292	316	149.00
eca-miR-8986a	ENSECAT00000009140.3	-9.71	301	324	144.00
eca-miR-8986a	ENSECAT00000046306.1	-17.93	2686	2710	159.00
eca-miR-8986a	ENSECAT00000018743.3	-28.49	208	229	150.00
eca-miR-8986a	ENSECAT00000015423.3	-19.29	624	649	140.00
eca-miR-8986a	ENSECAT00000051832.2	-26.37	574	599	147.00
eca-miR-8986a	ENSECAT00000054719.2	-16.16	788	810	153.00
eca-miR-8986a	ENSECAT00000070917.1	-17.03	556	580	152.00
eca-miR-8986a	ENSECAT00000009451.3	-21.10	2371	2394	161.00
eca-miR-8986a	ENSECAT00000009451.3	-23.26	1414	1435	157.00
eca-miR-8986a	ENSECAT00000009451.3	-27.26	2312	2335	142.00
eca-miR-8986a	ENSECAT00000070774.1	-17.33	283	312	142.00
eca-miR-8986a	ENSECAT00000077094.1	-15.91	2041	2064	145.00
eca-miR-8986a	ENSECAT00000053883.1	-17.81	1681	1708	143.00
eca-miR-8986a	ENSECAT00000053883.1	-22.18	1703	1724	142.00
eca-miR-8986a	ENSECAT00000033359.1	-14.55	668	690	144.00
eca-miR-8986a	ENSECAT00000013420.3	-20.54	104	126	143.00
eca-miR-8986a	ENSECAT00000010100.3	-19.86	48	70	148.00
eca-miR-8986a	ENSECAT00000036439.2	-16.68	33	57	152.00
eca-miR-8986a	ENSECAT00000045085.2	-15.45	663	688	151.00
eca-miR-8986a	ENSECAT00000014465.2	-22.78	1373	1396	145.00
eca-miR-8986a	ENSECAT00000057967.2	-16.26	1300	1322	140.00
eca-miR-8986a	ENSECAT00000074085.1	-18.60	688	712	157.00
eca-miR-8986a	ENSECAT00000022640.2	-12.80	209	233	140.00
eca-miR-8986a	ENSECAT00000049745.2	-22.39	1934	1958	145.00
eca-miR-8986a	ENSECAT00000012605.3	-27.01	835	858	152.00
eca-miR-8986a	ENSECAT00000053834.2	-25.08	634	655	159.00
eca-miR-8986a	ENSECAT00000077045.1	-13.94	236	259	147.00
eca-miR-8986a	ENSECAT00000069022.1	-18.58	127	151	149.00
eca-miR-8986a	ENSECAT00000036487.2	-23.34	78	104	154.00
eca-miR-8986a	ENSECAT00000024571.3	-22.64	86	108	162.00
eca-miR-8986a	ENSECAT00000010842.2	-20.92	537	557	144.00
eca-miR-8986a	ENSECAT00000030933.2	-22.09	2615	2638	157.00
eca-miR-8986a	ENSECAT00000030933.2	-17.27	2384	2409	150.00
eca-miR-8986a	ENSECAT00000030933.2	-14.96	1239	1261	148.00
eca-miR-8986a	ENSECAT00000030933.2	-17.63	3729	3748	142.00
eca-miR-8986a	ENSECAT00000006554.2	-22.17	1259	1282	154.00
eca-miR-8986a	ENSECAT00000051559.1	-24.19	312	337	150.00
eca-miR-8986a	ENSECAT00000056195.2	-13.00	714	737	145.00
eca-miR-8986a	ENSECAT00000026645.2	-24.18	356	379	150.00
eca-miR-8986a	ENSECAT00000041916.2	-18.61	17	40	141.00
eca-miR-8986a	ENSECAT00000041102.1	-19.97	696	718	140.00
eca-miR-8986a	ENSECAT00000024211.3	-17.86	309	334	147.00
eca-miR-8986a	ENSECAT00000051711.1	-17.47	746	768	148.00
eca-miR-8986a	ENSECAT00000051711.1	-18.17	1764	1786	147.00
eca-miR-8986a	ENSECAT00000051711.1	-20.85	2336	2360	140.00
eca-miR-8986a	ENSECAT00000045587.2	-23.64	289	314	150.00
eca-miR-8986a	ENSECAT00000049002.1	-15.53	64	86	142.00
eca-miR-8986a	ENSECAT00000057655.2	-20.00	9	33	152.00
eca-miR-8986a	ENSECAT00000072967.1	-30.63	17	40	144.00
eca-miR-8986a	ENSECAT00000056921.1	-17.18	211	235	144.00
eca-miR-8986a	ENSECAT00000004159.2	-21.27	330	354	146.00
eca-miR-8986a	ENSECAT00000007359.2	-24.14	28	51	150.00
eca-miR-8986a	ENSECAT00000037995.1	-21.69	556	580	149.00
eca-miR-8986a	ENSECAT00000010650.3	-22.69	94	116	154.00
eca-miR-8986a	ENSECAT00000011264.3	-12.68	670	693	140.00
eca-miR-8986a	ENSECAT00000063004.1	-15.86	2166	2186	145.00
eca-miR-8986a	ENSECAT00000046113.2	-23.22	88	113	142.00
eca-miR-8986a	ENSECAT00000033941.2	-24.45	368	391	159.00
eca-miR-8986a	ENSECAT00000008819.3	-23.37	103	126	158.00
eca-miR-8986a	ENSECAT00000020747.2	-30.08	1833	1859	145.00
eca-miR-8986a	ENSECAT00000013338.3	-16.10	1702	1724	141.00
eca-miR-8986a	ENSECAT00000037492.1	-23.46	857	882	145.00
eca-miR-8986a	ENSECAT00000042610.1	-21.49	116	139	153.00
eca-miR-8986a	ENSECAT00000042610.1	-21.56	414	436	141.00
eca-miR-8986a	ENSECAT00000040695.2	-19.77	266	291	152.00
eca-miR-8986a	ENSECAT00000010689.3	-23.46	1171	1194	159.00
eca-miR-8986a	ENSECAT00000000416.3	-22.90	682	706	169.00
eca-miR-8986a	ENSECAT00000065629.1	-21.78	327	351	140.00
eca-miR-8986a	ENSECAT00000048738.2	-13.94	105	128	147.00
eca-miR-8986a	ENSECAT00000022007.3	-14.65	271	294	142.00
eca-miR-8986a	ENSECAT00000044661.1	-19.42	257	281	148.00
eca-miR-8986a	ENSECAT00000016155.2	-28.86	375	398	166.00
eca-miR-8986a	ENSECAT00000063746.2	-18.23	558	581	155.00
eca-miR-8986a	ENSECAT00000055580.2	-16.44	1812	1836	144.00
eca-miR-8986a	ENSECAT00000043535.2	-14.44	705	730	145.00
eca-miR-8986a	ENSECAT00000051830.2	-28.76	201	224	151.00
eca-miR-8986a	ENSECAT00000055188.2	-19.95	151	175	142.00
eca-miR-8986a	ENSECAT00000050681.1	-23.46	857	882	145.00
eca-miR-8986a	ENSECAT00000031857.2	-22.54	25	49	140.00
eca-miR-8986a	ENSECAT00000069883.1	-23.65	780	803	151.00
eca-miR-8986a	ENSECAT00000000464.2	-17.97	978	1000	153.00
eca-miR-8986a	ENSECAT00000073972.1	-17.03	556	580	152.00
eca-miR-8986a	ENSECAT00000039757.2	-19.95	151	175	142.00
eca-miR-8986a	ENSECAT00000072966.1	-16.44	1871	1895	144.00
eca-miR-8986a	ENSECAT00000057391.2	-20.25	455	477	141.00
eca-miR-8986a	ENSECAT00000053641.1	-14.71	507	530	147.00
eca-miR-8986a	ENSECAT00000050321.2	-19.91	292	316	149.00
eca-miR-8986a	ENSECAT00000064680.2	-14.65	271	294	142.00
eca-miR-8986a	ENSECAT00000005738.3	-15.94	471	493	144.00
eca-miR-8986a	ENSECAT00000018397.2	-17.72	969	991	147.00
eca-miR-8986a	ENSECAT00000066180.1	-21.10	3324	3347	161.00
eca-miR-8986a	ENSECAT00000066180.1	-23.26	2367	2388	157.00
eca-miR-8986a	ENSECAT00000066180.1	-19.25	295	320	145.00
eca-miR-8986a	ENSECAT00000066180.1	-27.26	3265	3288	142.00
eca-miR-8986a	ENSECAT00000045897.2	-20.97	1	22	163.00
eca-miR-8986a	ENSECAT00000026715.3	-29.19	90	115	144.00
eca-miR-8986a	ENSECAT00000007095.3	-12.85	213	236	141.00
eca-miR-8986a	ENSECAT00000060354.1	-23.60	889	913	149.00
eca-miR-8986a	ENSECAT00000006504.3	-21.27	3	26	150.00
eca-miR-8986a	ENSECAT00000025709.2	-17.91	94	117	147.00
eca-miR-8986a	ENSECAT00000038640.2	-14.63	1085	1107	149.00
eca-miR-8986a	ENSECAT00000028909.2	-18.63	504	531	152.00
eca-miR-8986a	ENSECAT00000002155.3	-22.89	111	134	143.00
eca-miR-8986a	ENSECAT00000030899.1	-20.16	608	632	152.00
eca-miR-8986a	ENSECAT00000033165.2	-21.46	331	353	158.00
eca-miR-8986a	ENSECAT00000031545.1	-19.56	563	586	159.00
eca-miR-8986a	ENSECAT00000031545.1	-16.54	1343	1367	152.00
eca-miR-8986a	ENSECAT00000016968.3	-13.98	1829	1852	149.00
eca-miR-8986a	ENSECAT00000074274.1	-24.59	248	271	154.00
eca-miR-8986a	ENSECAT00000074274.1	-18.90	1329	1354	145.00
eca-miR-8986a	ENSECAT00000047348.1	-22.69	94	116	154.00
eca-miR-8986a	ENSECAT00000065125.2	-26.08	279	305	149.00
eca-miR-8986a	ENSECAT00000038296.2	-16.38	66	89	149.00
eca-miR-8986a	ENSECAT00000067296.1	-17.62	1735	1758	157.00
eca-miR-8986a	ENSECAT00000048114.2	-17.09	159	182	148.00
eca-miR-8986a	ENSECAT00000077091.1	-25.16	639	662	153.00
eca-miR-8986a	ENSECAT00000024488.3	-30.63	17	40	144.00
eca-miR-8986a	ENSECAT00000025254.3	-19.68	1426	1453	144.00
eca-miR-8986a	ENSECAT00000049551.2	-20.29	932	956	145.00
eca-miR-8986a	ENSECAT00000044731.1	-16.59	446	469	147.00
eca-miR-8986a	ENSECAT00000070259.1	-21.57	685	710	141.00
eca-miR-8986a	ENSECAT00000063936.2	-19.68	1173	1200	144.00
eca-miR-8986a	ENSECAT00000069642.1	-15.60	94	118	149.00
eca-miR-8986a	ENSECAT00000076931.1	-15.52	321	344	146.00
eca-miR-8986a	ENSECAT00000039516.2	-17.98	21	44	141.00
eca-miR-8986a	ENSECAT00000008937.3	-12.78	66	87	142.00
eca-miR-8986a	ENSECAT00000043605.1	-23.62	93	114	167.00
eca-miR-8986a	ENSECAT00000054644.2	-19.24	579	601	157.00
eca-miR-8986a	ENSECAT00000056144.2	-18.55	176	199	151.00
eca-miR-8986a	ENSECAT00000002154.3	-21.49	116	139	153.00
eca-miR-8986a	ENSECAT00000002154.3	-21.56	414	436	141.00
eca-miR-8986a	ENSECAT00000061933.2	-24.54	242	265	167.00
eca-miR-8986a	ENSECAT00000012602.3	-15.82	860	883	147.00
eca-miR-8986a	ENSECAT00000006120.3	-14.70	953	976	149.00
eca-miR-8986a	ENSECAT00000013073.3	-21.64	1003	1025	147.00
eca-miR-8986a	ENSECAT00000065484.1	-17.47	504	527	147.00
eca-miR-8986a	ENSECAT00000014653.2	-19.03	349	373	147.00
eca-miR-8986a	ENSECAT00000013647.2	-21.34	1041	1065	141.00
eca-miR-8986a	ENSECAT00000016847.3	-19.26	672	697	157.00
eca-miR-8986a	ENSECAT00000016847.3	-14.30	1	19	142.00
eca-miR-8986a	ENSECAT00000066130.1	-17.33	283	312	142.00
eca-miR-8986a	ENSECAT00000035510.1	-19.87	850	874	145.00
eca-miR-8986a	ENSECAT00000045847.2	-16.06	1222	1246	140.00
eca-miR-8986a	ENSECAT00000054572.1	-14.84	119	142	149.00
eca-miR-8986a	ENSECAT00000070890.1	-14.41	69	92	150.00
eca-miR-8986a	ENSECAT00000032589.1	-22.54	15	38	142.00
eca-miR-8986a	ENSECAT00000077233.1	-15.82	860	883	147.00
eca-miR-8986a	ENSECAT00000075613.1	-15.96	542	565	147.00
eca-miR-8986a	ENSECAT00000066289.1	-22.67	299	321	141.00
eca-miR-8986a	ENSECAT00000022867.2	-19.41	576	601	141.00
eca-miR-8986a	ENSECAT00000039755.2	-14.46	382	404	145.00
eca-miR-8986a	ENSECAT00000007476.2	-16.97	6619	6642	146.00
eca-miR-8986a	ENSECAT00000042958.2	-22.15	278	300	144.00
eca-miR-8986a	ENSECAT00000050167.2	-19.16	284	307	141.00
eca-miR-8986a	ENSECAT00000073850.1	-16.47	66	90	150.00
eca-miR-8986a	ENSECAT00000018658.2	-22.54	469	496	151.00
eca-miR-8986a	ENSECAT00000018658.2	-18.83	433	458	149.00
eca-miR-8986a	ENSECAT00000075350.1	-17.29	540	566	146.00
eca-miR-8986a	ENSECAT00000075350.1	-23.74	1095	1122	140.00
eca-miR-8986a	ENSECAT00000038749.1	-18.71	3756	3779	147.00
eca-miR-8986a	ENSECAT00000038749.1	-12.43	2911	2935	143.00
eca-miR-8986a	ENSECAT00000038749.1	-20.55	3478	3503	142.00
eca-miR-8986a	ENSECAT00000024247.3	-17.86	309	334	147.00
eca-miR-8986a	ENSECAT00000011404.3	-23.65	780	803	151.00
eca-miR-8986a	ENSECAT00000074344.1	-18.76	55	79	140.00
eca-miR-8986a	ENSECAT00000036315.2	-16.06	1222	1246	140.00
eca-miR-8986a	ENSECAT00000054906.1	-18.45	262	287	153.00
eca-miR-8986a	ENSECAT00000056406.2	-12.77	567	593	140.00
eca-miR-8986a	ENSECAT00000041018.2	-16.02	1803	1825	148.00
eca-miR-8986a	ENSECAT00000067629.1	-18.05	1056	1079	142.00
eca-miR-8986a	ENSECAT00000016775.3	-20.68	796	820	143.00
eca-miR-8986a	ENSECAT00000068515.1	-15.96	109	132	142.00
eca-miR-8986a	ENSECAT00000043189.2	-22.17	1001	1024	142.00
eca-miR-8986a	ENSECAT00000035166.2	-16.56	103	126	153.00
eca-miR-8986a	ENSECAT00000029913.2	-26.40	336	363	164.00
eca-miR-8986a	ENSECAT00000052098.2	-22.20	229	256	153.00
eca-miR-8986a	ENSECAT00000078310.1	-12.01	931	954	141.00
eca-miR-8986a	ENSECAT00000031232.2	-19.27	2830	2856	140.00
eca-miR-8986a	ENSECAT00000059080.1	-30.08	1833	1859	145.00
eca-miR-8986a	ENSECAT00000051124.1	-21.15	106	133	146.00
eca-miR-8986a	ENSECAT00000068826.1	-18.05	1056	1079	142.00
eca-miR-8986a	ENSECAT00000034863.1	-23.64	1251	1273	141.00
eca-miR-8986a	ENSECAT00000001970.3	-20.75	655	678	142.00
eca-miR-8986a	ENSECAT00000008290.3	-19.86	398	421	147.00
eca-miR-8986a	ENSECAT00000054954.1	-20.22	673	696	150.00
eca-miR-8986a	ENSECAT00000048615.2	-19.95	516	540	142.00
eca-miR-8986a	ENSECAT00000051004.1	-22.86	200	223	149.00
eca-miR-8986a	ENSECAT00000040452.1	-19.83	605	630	143.00
eca-miR-8986a	ENSECAT00000078229.1	-28.88	63	86	145.00
eca-miR-8986a	ENSECAT00000067677.1	-18.20	53	78	140.00
eca-miR-8986a	ENSECAT00000019352.2	-17.82	567	589	148.00
eca-miR-8986a	ENSECAT00000053869.1	-18.32	131	156	145.00
eca-miR-8986a	ENSECAT00000053869.1	-11.18	1	8	140.00
eca-miR-8986a	ENSECAT00000045846.1	-21.13	760	783	144.00
eca-miR-8986a	ENSECAT00000045846.1	-16.27	346	369	142.00
eca-miR-8986a	ENSECAT00000023049.3	-15.40	127	150	146.00
eca-miR-8986a	ENSECAT00000032588.2	-18.35	344	369	142.00
eca-miR-8986a	ENSECAT00000075732.1	-17.03	556	580	152.00
eca-miR-8986a	ENSECAT00000004810.2	-12.96	382	405	145.00
eca-miR-8986a	ENSECAT00000073026.1	-18.91	709	734	142.00
eca-miR-8986a	ENSECAT00000051052.2	-15.38	413	433	142.00
eca-miR-8986a	ENSECAT00000003541.3	-20.20	483	506	156.00
eca-miR-8986a	ENSECAT00000033928.2	-16.44	1871	1895	144.00
eca-miR-8986a	ENSECAT00000014580.3	-25.86	457	480	154.00
eca-miR-8986a	ENSECAT00000045223.1	-28.07	314	337	163.00
eca-miR-8986a	ENSECAT00000038628.2	-18.09	275	297	140.00
eca-miR-8986a	ENSECAT00000057019.2	-28.95	100	123	170.00
eca-miR-8986a	ENSECAT00000006621.2	-12.27	1	18	143.00
eca-miR-8986a	ENSECAT00000066599.1	-30.63	17	40	144.00
eca-miR-8986a	ENSECAT00000021477.2	-21.83	75	98	142.00
eca-miR-8986a	ENSECAT00000053797.2	-21.04	341	367	152.00
eca-miR-8986a	ENSECAT00000067365.1	-16.14	116	138	147.00
eca-miR-8986a	ENSECAT00000015648.2	-16.57	444	466	142.00
eca-miR-8986a	ENSECAT00000076968.1	-28.49	208	229	150.00
eca-miR-8986a	ENSECAT00000068945.1	-24.90	348	369	146.00
eca-miR-8986a	ENSECAT00000068945.1	-24.94	91	118	140.00
eca-miR-8986a	ENSECAT00000053557.2	-22.09	2615	2638	157.00
eca-miR-8986a	ENSECAT00000053557.2	-17.27	2384	2409	150.00
eca-miR-8986a	ENSECAT00000053557.2	-14.96	1239	1261	148.00
eca-miR-8986a	ENSECAT00000053557.2	-17.63	3729	3748	142.00
eca-miR-8986a	ENSECAT00000063311.1	-20.47	138	160	145.00
eca-miR-8986a	ENSECAT00000007546.2	-18.60	688	712	157.00
eca-miR-8986a	ENSECAT00000018585.2	-12.17	19	43	141.00
eca-miR-8986a	ENSECAT00000041208.1	-20.63	1048	1069	151.00
eca-miR-8986a	ENSECAT00000031542.1	-15.39	97	119	140.00
eca-miR-8986a	ENSECAT00000043379.2	-25.16	639	662	153.00
eca-miR-8986a	ENSECAT00000022314.3	-10.66	497	520	140.00
eca-miR-8986a	ENSECAT00000024508.3	-30.63	17	40	144.00
eca-miR-8986a	ENSECAT00000021979.3	-15.57	160	183	142.00
eca-miR-8986a	ENSECAT00000055758.2	-18.69	636	660	143.00
eca-miR-8986a	ENSECAT00000072962.1	-26.11	68	90	172.00
eca-miR-8986a	ENSECAT00000073576.1	-18.55	277	300	151.00
eca-miR-8986a	ENSECAT00000055518.1	-16.33	739	762	147.00
eca-miR-8986a	ENSECAT00000017802.3	-18.12	1815	1838	149.00
eca-miR-8986a	ENSECAT00000039098.1	-18.74	957	983	155.00
eca-miR-8986a	ENSECAT00000058575.1	-24.19	312	337	150.00
eca-miR-8986a	ENSECAT00000046802.1	-15.39	97	119	140.00
eca-miR-8986a	ENSECAT00000036864.2	-19.62	1900	1923	151.00
eca-miR-8986a	ENSECAT00000032658.1	-19.26	672	697	157.00
eca-miR-8986a	ENSECAT00000032658.1	-14.30	1	19	142.00
eca-miR-8986a	ENSECAT00000067507.1	-22.77	140	165	157.00
eca-miR-8986a	ENSECAT00000056141.2	-22.69	84	106	152.00
eca-miR-8986a	ENSECAT00000005079.3	-17.49	121	149	141.00
eca-miR-8986a	ENSECAT00000063430.1	-18.73	241	264	146.00
eca-miR-8986a	ENSECAT00000057449.2	-26.08	279	305	149.00
eca-miR-8986a	ENSECAT00000034310.2	-19.64	704	728	152.00
eca-miR-8986a	ENSECAT00000061538.1	-17.62	1619	1642	157.00
eca-miR-8986a	ENSECAT00000064738.2	-18.58	127	151	149.00
eca-miR-8986a	ENSECAT00000062281.2	-19.49	583	606	158.00
eca-miR-8986a	ENSECAT00000019613.3	-22.20	229	256	153.00
eca-miR-8986a	ENSECAT00000019198.3	-18.67	1620	1642	148.00
eca-miR-8986a	ENSECAT00000040450.1	-15.26	323	347	143.00
eca-miR-8986a	ENSECAT00000044407.1	-19.92	358	381	142.00
eca-miR-8986a	ENSECAT00000060269.2	-16.44	1871	1895	144.00
eca-miR-8986a	ENSECAT00000032035.1	-22.04	959	985	141.00
eca-miR-8986a	ENSECAT00000048350.1	-21.82	1988	2013	144.00
eca-miR-8986a	ENSECAT00000043530.1	-24.19	312	337	150.00
eca-miR-8986a	ENSECAT00000022433.2	-19.60	133	154	147.00
eca-miR-8986a	ENSECAT00000051433.1	-26.08	279	305	149.00
eca-miR-8986a	ENSECAT00000003922.2	-26.65	189	212	167.00
eca-miR-8986a	ENSECAT00000014018.3	-22.56	99	122	147.00
eca-miR-8986a	ENSECAT00000018895.3	-19.70	2745	2767	144.00
eca-miR-8986a	ENSECAT00000019781.3	-16.68	33	57	152.00
eca-miR-8986a	ENSECAT00000072018.1	-25.10	624	649	144.00
eca-miR-8986a	ENSECAT00000054057.1	-12.57	1	12	147.00
eca-miR-8986a	ENSECAT00000068872.1	-24.19	312	337	150.00
eca-miR-8986a	ENSECAT00000042955.1	-23.29	165	189	158.00
eca-miR-8986a	ENSECAT00000044335.1	-20.76	223	252	151.00
eca-miR-8986a	ENSECAT00000004847.3	-16.03	580	607	148.00
eca-miR-8986a	ENSECAT00000000498.3	-17.24	2604	2627	149.00
eca-miR-8986a	ENSECAT00000000498.3	-16.66	1353	1376	141.00
eca-miR-8986a	ENSECAT00000048029.2	-18.09	275	297	140.00
eca-miR-8986a	ENSECAT00000036743.2	-25.87	2387	2412	161.00
eca-miR-8986a	ENSECAT00000057328.1	-23.64	569	592	166.00
eca-miR-8986a	ENSECAT00000067123.1	-20.83	267	288	142.00
eca-miR-8986a	ENSECAT00000039680.2	-22.17	88	110	140.00
eca-miR-8986a	ENSECAT00000046026.2	-22.78	20	41	154.00
eca-miR-8986a	ENSECAT00000051792.2	-16.68	33	57	152.00
eca-miR-8986a	ENSECAT00000005781.3	-20.99	268	291	145.00
eca-miR-8986a	ENSECAT00000059651.1	-12.89	1072	1094	140.00
eca-miR-8986a	ENSECAT00000046577.2	-19.43	169	194	145.00
eca-miR-8986a	ENSECAT00000064354.1	-15.14	1990	2013	145.00
eca-miR-8986a	ENSECAT00000042643.1	-14.84	119	142	149.00
eca-miR-8986a	ENSECAT00000055996.2	-17.80	627	649	142.00
eca-miR-8986a	ENSECAT00000018223.3	-22.03	383	408	160.00
eca-miR-8986a	ENSECAT00000030965.1	-22.81	114	136	148.00
eca-miR-8986a	ENSECAT00000063085.1	-17.29	540	566	146.00
eca-miR-8986a	ENSECAT00000063085.1	-23.74	1095	1122	140.00
eca-miR-8986a	ENSECAT00000067314.1	-12.86	326	348	145.00
eca-miR-8986a	ENSECAT00000002772.2	-16.92	4	28	156.00
eca-miR-8986a	ENSECAT00000038051.2	-25.08	634	655	159.00
eca-miR-8986a	ENSECAT00000040368.1	-16.56	531	557	144.00
eca-miR-8986a	ENSECAT00000007472.3	-18.27	1786	1809	144.00
eca-miR-8986a	ENSECAT00000011520.3	-22.67	299	321	141.00
eca-miR-8986a	ENSECAT00000067051.1	-25.86	457	480	154.00
eca-miR-8986a	ENSECAT00000052477.1	-30.63	17	40	144.00
eca-miR-8986a	ENSECAT00000031611.1	-26.08	279	305	149.00
eca-miR-8986a	ENSECAT00000035425.1	-22.39	1934	1958	145.00
eca-miR-8986a	ENSECAT00000018391.2	-20.00	15	37	151.00
eca-miR-8986a	ENSECAT00000069939.1	-32.42	1701	1725	150.00
eca-miR-8986a	ENSECAT00000058573.1	-20.23	326	349	154.00
eca-miR-8986a	ENSECAT00000038505.1	-19.37	141	166	142.00
eca-miR-8986a	ENSECAT00000035976.1	-17.47	504	527	147.00
eca-miR-8986a	ENSECAT00000016651.3	-21.65	264	288	143.00
eca-miR-8986a	ENSECAT00000019459.2	-21.78	265	291	140.00
eca-miR-8986a	ENSECAT00000036622.1	-21.69	556	580	149.00
eca-miR-8986a	ENSECAT00000062422.2	-21.10	2633	2656	161.00
eca-miR-8986a	ENSECAT00000062422.2	-23.26	1676	1697	157.00
eca-miR-8986a	ENSECAT00000062422.2	-27.26	2574	2597	142.00
eca-miR-8986a	ENSECAT00000031387.1	-25.44	371	394	154.00
eca-miR-8986a	ENSECAT00000020899.3	-19.42	1405	1431	145.00
eca-miR-8986a	ENSECAT00000064616.2	-14.39	467	490	145.00
eca-miR-8986a	ENSECAT00000075025.1	-21.97	513	535	140.00
eca-miR-8986a	ENSECAT00000052700.1	-23.46	857	882	145.00
eca-miR-8986a	ENSECAT00000035353.2	-18.33	544	569	150.00
eca-miR-8986a	ENSECAT00000001454.3	-23.46	1171	1194	159.00
eca-miR-8986a	ENSECAT00000018342.3	-18.55	313	334	142.00
eca-miR-8986a	ENSECAT00000055061.2	-14.43	467	489	143.00
eca-miR-8986a	ENSECAT00000025511.2	-22.88	1	14	149.00
eca-miR-8986a	ENSECAT00000038984.2	-19.13	1504	1525	158.00
eca-miR-8986a	ENSECAT00000056489.2	-19.56	589	612	141.00
eca-miR-8986a	ENSECAT00000073693.1	-25.01	2648	2672	141.00
eca-miR-8986a	ENSECAT00000050282.1	-15.52	321	344	146.00
eca-miR-8986a	ENSECAT00000020276.2	-18.09	195	218	141.00
eca-miR-8986a	ENSECAT00000067984.1	-26.46	575	603	142.00
eca-miR-8986a	ENSECAT00000053482.2	-19.43	169	194	145.00
eca-miR-8986a	ENSECAT00000072687.1	-16.71	393	416	140.00
eca-miR-8986a	ENSECAT00000024362.3	-19.23	363	386	145.00
eca-miR-8986a	ENSECAT00000023236.3	-19.79	403	427	151.00
eca-miR-8986a	ENSECAT00000023236.3	-24.14	2521	2544	142.00
eca-miR-8986a	ENSECAT00000014998.2	-23.89	676	700	154.00
eca-miR-8986a	ENSECAT00000014998.2	-13.18	660	680	149.00
eca-miR-8986a	ENSECAT00000058715.2	-17.89	492	516	141.00
eca-miR-8986a	ENSECAT00000024793.2	-19.49	583	606	158.00
eca-miR-8986a	ENSECAT00000065981.1	-17.85	462	484	160.00
eca-miR-8986a	ENSECAT00000053122.2	-18.17	981	1006	140.00
eca-miR-8986a	ENSECAT00000059066.2	-17.70	837	862	141.00
eca-miR-8986a	ENSECAT00000035041.2	-22.77	2131	2154	145.00
eca-miR-8986a	ENSECAT00000070564.1	-14.89	508	529	146.00
eca-miR-8986a	ENSECAT00000071178.1	-19.91	292	316	149.00
eca-miR-8986a	ENSECAT00000066929.1	-17.33	283	312	142.00
eca-miR-8986a	ENSECAT00000052427.1	-20.51	485	512	147.00
eca-miR-8986a	ENSECAT00000024864.3	-20.76	832	858	145.00
eca-miR-8986a	ENSECAT00000017455.3	-23.79	343	365	140.00
eca-miR-8986a	ENSECAT00000071369.1	-30.63	17	40	144.00
eca-miR-8986a	ENSECAT00000051158.1	-21.78	265	291	140.00
eca-miR-8986a	ENSECAT00000013401.3	-18.08	61	88	145.00
eca-miR-8986a	ENSECAT00000057517.1	-14.51	377	400	142.00
eca-miR-8986a	ENSECAT00000043015.2	-22.25	482	506	153.00
eca-miR-8986a	ENSECAT00000020418.2	-18.68	772	795	150.00
eca-miR-8986a	ENSECAT00000057374.2	-17.24	2604	2627	149.00
eca-miR-8986a	ENSECAT00000057374.2	-16.66	1353	1376	141.00
eca-miR-8986a	ENSECAT00000067983.1	-20.99	3	26	166.00
eca-miR-8986a	ENSECAT00000041252.2	-16.68	33	57	152.00
eca-miR-8986a	ENSECAT00000012946.2	-13.65	242	265	141.00
eca-miR-8986a	ENSECAT00000038743.2	-19.13	1504	1525	158.00
eca-miR-8986a	ENSECAT00000044332.1	-17.29	1565	1590	142.00
eca-miR-8986a	ENSECAT00000030460.1	-18.23	378	403	156.00
eca-miR-8986a	ENSECAT00000017526.2	-26.49	102	128	144.00
eca-miR-8986a	ENSECAT00000070826.1	-21.10	2942	2965	161.00
eca-miR-8986a	ENSECAT00000070826.1	-23.26	1985	2006	157.00
eca-miR-8986a	ENSECAT00000070826.1	-27.26	2883	2906	142.00
eca-miR-8986a	ENSECAT00000062803.1	-17.00	117	142	143.00
eca-miR-8986a	ENSECAT00000055251.1	-17.47	504	527	147.00
eca-miR-8986a	ENSECAT00000020466.2	-19.66	121	146	142.00
eca-miR-8986a	ENSECAT00000020466.2	-19.91	1742	1768	140.00
eca-miR-8986a	ENSECAT00000067360.1	-16.16	788	810	153.00
eca-miR-8986a	ENSECAT00000039548.1	-18.94	963	985	141.00
eca-miR-8986a	ENSECAT00000008969.2	-21.24	585	608	156.00
eca-miR-8986a	ENSECAT00000060528.2	-18.86	1806	1831	141.00
eca-miR-8986a	ENSECAT00000057182.2	-20.44	601	623	140.00
eca-miR-8986a	ENSECAT00000057182.2	-16.78	1637	1661	140.00
eca-miR-8986a	ENSECAT00000058882.1	-15.53	64	86	142.00
eca-miR-8986a	ENSECAT00000056319.1	-18.79	378	401	166.00
eca-miR-8986a	ENSECAT00000056319.1	-25.30	404	427	148.00
eca-miR-8986a	ENSECAT00000067814.1	-22.70	429	451	145.00
eca-miR-8986a	ENSECAT00000003215.3	-19.47	1093	1114	144.00
eca-miR-8986a	ENSECAT00000021806.3	-21.32	305	330	147.00
eca-miR-8986a	ENSECAT00000068700.1	-22.75	169	193	149.00
eca-miR-8986a	ENSECAT00000036931.2	-17.58	8	31	140.00
eca-miR-8986a	ENSECAT00000038431.2	-17.20	345	368	141.00
eca-miR-8986a	ENSECAT00000062339.2	-23.14	305	326	143.00
eca-miR-8986a	ENSECAT00000057493.2	-20.23	326	349	154.00
eca-miR-8986a	ENSECAT00000013008.3	-21.46	1369	1393	149.00
eca-miR-8986a	ENSECAT00000036276.1	-18.23	378	403	156.00
eca-miR-8986a	ENSECAT00000071799.1	-18.60	688	712	157.00
eca-miR-8986a	ENSECAT00000062922.1	-23.46	857	882	145.00
eca-miR-8986a	ENSECAT00000032102.1	-28.92	56	80	149.00
eca-miR-8986a	ENSECAT00000058713.2	-18.33	544	569	150.00
eca-miR-8986a	ENSECAT00000026434.3	-22.77	2284	2308	144.00
eca-miR-8986a	ENSECAT00000003837.3	-21.50	211	234	141.00
eca-miR-8986a	ENSECAT00000070682.1	-19.68	1173	1200	144.00
eca-miR-8986a	ENSECAT00000032653.2	-18.33	477	502	141.00
eca-miR-8986a	ENSECAT00000065587.1	-17.88	31	54	141.00
eca-miR-8986a	ENSECAT00000007780.2	-22.62	1403	1423	151.00
eca-miR-8986a	ENSECAT00000017262.3	-13.94	130	153	147.00
eca-miR-8986a	ENSECAT00000046405.1	-21.67	811	834	140.00
eca-miR-8986a	ENSECAT00000077696.1	-20.21	715	737	153.00
eca-miR-8986a	ENSECAT00000076019.1	-19.47	1093	1114	144.00
eca-miR-8986a	ENSECAT00000038933.1	-22.54	656	683	151.00
eca-miR-8986a	ENSECAT00000038933.1	-18.83	620	645	149.00
eca-miR-8986a	ENSECAT00000056175.2	-19.96	431	453	144.00
eca-miR-8986a	ENSECAT00000023282.3	-19.25	141	163	144.00
eca-miR-8986a	ENSECAT00000065084.2	-25.44	371	394	154.00
eca-miR-8986a	ENSECAT00000066784.1	-21.38	192	214	151.00
eca-miR-8986a	ENSECAT00000066784.1	-17.52	992	1015	141.00
eca-miR-8986a	ENSECAT00000006414.2	-22.40	676	698	156.00
eca-miR-8986a	ENSECAT00000003908.3	-23.81	576	600	149.00
eca-miR-8986a	ENSECAT00000035230.1	-20.20	483	506	156.00
eca-miR-8986a	ENSECAT00000012633.3	-19.41	34	58	150.00
eca-miR-8986a	ENSECAT00000019767.2	-16.46	1085	1107	144.00
eca-miR-8986a	ENSECAT00000031024.1	-21.12	116	141	157.00
eca-miR-8986a	ENSECAT00000040747.2	-14.70	953	976	149.00
eca-miR-8986a	ENSECAT00000003645.3	-12.48	1403	1426	140.00
eca-miR-8986a	ENSECAT00000076067.1	-16.21	425	448	153.00
eca-miR-8986a	ENSECAT00000005145.3	-21.00	274	297	144.00
eca-miR-8986a	ENSECAT00000034104.2	-20.25	504	526	140.00
eca-miR-8986a	ENSECAT00000031575.2	-20.10	490	513	145.00
eca-miR-8986a	ENSECAT00000041370.2	-24.54	242	265	167.00
eca-miR-8986a	ENSECAT00000013950.3	-25.55	6	29	145.00
eca-miR-8986a	ENSECAT00000078390.1	-21.04	341	367	152.00
eca-miR-8986a	ENSECAT00000074998.1	-26.11	68	90	172.00
eca-miR-8986a	ENSECAT00000062649.1	-12.89	1072	1094	140.00
eca-miR-8986a	ENSECAT00000069241.1	-19.96	431	453	144.00
eca-miR-8986a	ENSECAT00000023233.2	-21.75	599	622	141.00
eca-miR-8986a	ENSECAT00000016638.2	-22.69	84	106	152.00
eca-miR-8986a	ENSECAT00000052233.2	-20.20	483	506	156.00
eca-miR-8986a	ENSECAT00000050590.1	-20.51	485	512	147.00
eca-miR-8986a	ENSECAT00000012561.2	-17.57	165	187	142.00
eca-miR-8986a	ENSECAT00000064301.1	-21.35	646	668	144.00
eca-miR-8986a	ENSECAT00000066615.1	-21.80	309	333	140.00
eca-miR-8986a	ENSECAT00000052113.2	-25.87	2387	2412	161.00
eca-miR-8986a	ENSECAT00000045518.1	-20.63	1012	1035	141.00
eca-miR-8986a	ENSECAT00000042989.1	-18.47	326	348	149.00
eca-miR-8986a	ENSECAT00000071989.1	-25.69	114	138	161.00
eca-miR-8986a	ENSECAT00000056557.1	-29.25	814	835	158.00
eca-miR-8986a	ENSECAT00000056557.1	-21.87	2591	2612	153.00
eca-miR-8986a	ENSECAT00000056557.1	-17.81	3127	3150	145.00
eca-miR-8986a	ENSECAT00000024550.3	-17.34	93	114	156.00
eca-miR-8986a	ENSECAT00000013629.3	-22.13	518	541	154.00
eca-miR-8986a	ENSECAT00000029130.3	-22.29	677	697	157.00
eca-miR-8986a	ENSECAT00000078341.1	-18.06	928	953	143.00
eca-miR-8986a	ENSECAT00000019192.3	-16.05	465	484	149.00
eca-miR-8986a	ENSECAT00000066112.1	-18.05	1056	1079	142.00
eca-miR-8986a	ENSECAT00000065083.1	-18.49	2045	2071	144.00
eca-miR-8986a	ENSECAT00000038277.2	-18.90	181	203	147.00
eca-miR-8986a	ENSECAT00000039163.1	-19.66	121	146	142.00
eca-miR-8986a	ENSECAT00000039163.1	-19.91	1742	1768	140.00
eca-miR-8986a	ENSECAT00000043252.2	-17.86	309	334	147.00
eca-miR-8986a	ENSECAT00000030137.2	-18.12	2027	2050	149.00
eca-miR-8986a	ENSECAT00000016446.3	-20.58	758	781	142.00
eca-miR-8986a	ENSECAT00000052855.1	-20.76	273	302	151.00
eca-miR-8986a	ENSECAT00000021421.3	-19.16	284	307	141.00
eca-miR-8986a	ENSECAT00000053741.1	-23.84	889	911	146.00
eca-miR-8986a	ENSECAT00000032603.2	-19.47	1093	1114	144.00
eca-miR-8986a	ENSECAT00000067037.1	-16.65	3226	3250	141.00
eca-miR-8986a	ENSECAT00000009740.3	-17.29	1565	1590	142.00
eca-miR-8986a	ENSECAT00000036848.1	-17.53	238	260	147.00
eca-miR-8986a	ENSECAT00000067228.1	-20.23	326	349	154.00
eca-miR-8986a	ENSECAT00000059205.1	-21.80	309	333	140.00
eca-miR-8986a	ENSECAT00000073903.1	-25.16	639	662	153.00
eca-miR-8986a	ENSECAT00000062145.2	-22.26	819	841	147.00
eca-miR-8986a	ENSECAT00000065345.1	-16.95	394	417	145.00
eca-miR-8986a	ENSECAT00000073640.1	-19.26	672	697	157.00
eca-miR-8986a	ENSECAT00000073640.1	-14.30	1	19	142.00
eca-miR-8986a	ENSECAT00000020894.3	-16.06	1222	1246	140.00
eca-miR-8986a	ENSECAT00000065225.2	-23.46	232	256	160.00
eca-miR-8986a	ENSECAT00000065225.2	-13.42	1	11	141.00
eca-miR-8986a	ENSECAT00000042508.1	-23.46	857	882	145.00
eca-miR-8986a	ENSECAT00000000563.2	-13.21	1609	1632	147.00
eca-miR-8986a	ENSECAT00000002063.3	-14.44	82	105	140.00
eca-miR-8986a	ENSECAT00000043251.2	-20.29	932	956	145.00
eca-miR-8986a	ENSECAT00000022968.2	-24.11	204	228	165.00
eca-miR-8986a	ENSECAT00000029168.2	-19.52	65	85	141.00
eca-miR-8986a	ENSECAT00000012096.3	-20.44	601	623	140.00
eca-miR-8986a	ENSECAT00000012096.3	-16.78	1637	1661	140.00
eca-miR-8986a	ENSECAT00000075059.1	-21.67	811	834	140.00
eca-miR-8986a	ENSECAT00000015319.3	-21.10	250	273	142.00
eca-miR-8986a	ENSECAT00000013676.3	-15.55	959	983	140.00
eca-miR-8986a	ENSECAT00000015176.3	-16.83	466	491	144.00
eca-miR-8986a	ENSECAT00000043705.2	-22.64	86	108	162.00
eca-miR-8986a	ENSECAT00000074996.1	-17.91	94	117	147.00
eca-miR-8986a	ENSECAT00000066973.1	-23.79	650	672	149.00
eca-miR-8986a	ENSECAT00000073319.1	-17.64	1410	1434	149.00
eca-miR-8986a	ENSECAT00000004960.3	-18.09	275	297	140.00
eca-miR-8986a	ENSECAT00000056244.2	-25.08	634	655	159.00
eca-miR-8986a	ENSECAT00000010236.3	-19.92	972	996	145.00
eca-miR-8986a	ENSECAT00000074062.1	-19.26	672	697	157.00
eca-miR-8986a	ENSECAT00000074062.1	-14.30	1	19	142.00
eca-miR-8986a	ENSECAT00000054089.2	-20.10	389	413	146.00
eca-miR-8986a	ENSECAT00000041702.1	-19.62	461	484	165.00
eca-miR-8986a	ENSECAT00000014873.2	-17.80	627	649	142.00
eca-miR-8986a	ENSECAT00000043202.1	-22.77	2131	2154	145.00
eca-miR-8986a	ENSECAT00000053811.1	-19.89	344	368	141.00
eca-miR-8986a	ENSECAT00000054241.1	-13.28	2002	2025	145.00
eca-miR-8986a	ENSECAT00000016947.3	-17.04	466	489	145.00
eca-miR-8986a	ENSECAT00000074253.1	-22.45	446	467	155.00
eca-miR-8986a	ENSECAT00000013627.2	-20.03	419	442	163.00
eca-miR-8986a	ENSECAT00000069430.1	-19.77	266	291	152.00
eca-miR-8986a	ENSECAT00000033718.1	-22.56	859	884	150.00
eca-miR-8986a	ENSECAT00000072633.1	-13.39	551	574	145.00
eca-miR-8986a	ENSECAT00000037389.2	-28.95	100	123	170.00
eca-miR-8986a	ENSECAT00000068281.1	-18.06	928	953	143.00
eca-miR-8986a	ENSECAT00000070870.1	-18.73	292	315	146.00
eca-miR-8986a	ENSECAT00000040050.1	-22.58	3316	3338	150.00
eca-miR-8986a	ENSECAT00000040050.1	-16.32	2776	2801	148.00
eca-miR-8986a	ENSECAT00000039975.2	-14.65	271	294	142.00
eca-miR-8986a	ENSECAT00000011624.3	-18.33	544	569	150.00
eca-miR-8986a	ENSECAT00000071244.1	-14.63	1351	1373	149.00
eca-miR-8986a	ENSECAT00000032601.1	-18.09	275	297	140.00
eca-miR-8986a	ENSECAT00000040504.1	-21.94	560	584	140.00
eca-miR-8986a	ENSECAT00000062886.2	-19.37	141	166	142.00
eca-miR-8986a	ENSECAT00000075904.1	-30.63	17	40	144.00
eca-miR-8986a	ENSECAT00000009346.3	-25.08	634	655	159.00
eca-miR-8986a	ENSECAT00000023230.2	-21.75	599	622	141.00
eca-miR-8986a	ENSECAT00000057823.1	-14.71	507	530	147.00
eca-miR-8986a	ENSECAT00000035026.2	-14.84	119	142	149.00
eca-miR-8986a	ENSECAT00000066732.1	-30.63	17	40	144.00
eca-miR-8986a	ENSECAT00000061912.1	-19.72	836	859	145.00
eca-miR-8986a	ENSECAT00000035697.1	-16.31	515	538	142.00
eca-miR-8986a	ENSECAT00000012286.3	-27.26	401	424	163.00
eca-miR-8986a	ENSECAT00000002684.2	-20.63	1012	1035	141.00
eca-miR-8986a	ENSECAT00000044486.2	-18.35	372	397	142.00
eca-miR-8986a	ENSECAT00000013746.3	-16.21	425	448	153.00
eca-miR-8986a	ENSECAT00000069277.1	-19.68	1173	1200	144.00
eca-miR-8986a	ENSECAT00000077572.1	-23.65	780	803	151.00
eca-miR-8986a	ENSECAT00000057320.1	-30.25	91	115	153.00
eca-miR-8986a	ENSECAT00000060523.1	-15.39	97	119	140.00
eca-miR-8986a	ENSECAT00000067657.1	-19.60	271	301	145.00
eca-miR-8986a	ENSECAT00000030517.2	-19.94	236	259	142.00
eca-miR-8986a	ENSECAT00000019332.2	-14.80	52	77	144.00
eca-miR-8986a	ENSECAT00000062023.2	-22.89	103	126	143.00
eca-miR-8986a	ENSECAT00000009394.2	-24.02	1040	1063	162.00
eca-miR-8986a	ENSECAT00000047446.1	-20.14	17	37	143.00
eca-miR-8986a	ENSECAT00000041597.2	-13.09	538	561	140.00
eca-miR-8986a	ENSECAT00000075832.1	-17.38	469	492	159.00
eca-miR-8986a	ENSECAT00000011863.3	-26.21	193	216	171.00
eca-miR-8986a	ENSECAT00000021386.2	-12.01	931	954	141.00
eca-miR-8986a	ENSECAT00000031140.1	-22.03	383	408	160.00
eca-miR-8986a	ENSECAT00000058365.2	-22.94	80	104	145.00
eca-miR-8986a	ENSECAT00000019763.3	-16.68	33	57	152.00
eca-miR-8986a	ENSECAT00000013243.2	-25.35	205	228	146.00
eca-miR-8986a	ENSECAT00000004255.2	-26.81	592	618	143.00
eca-miR-8986a	ENSECAT00000040623.2	-23.46	232	256	160.00
eca-miR-8986a	ENSECAT00000040623.2	-13.42	1	11	141.00
eca-miR-8986a	ENSECAT00000069620.1	-18.36	38	60	141.00
eca-miR-8986a	ENSECAT00000037971.2	-19.85	1721	1746	153.00
eca-miR-8986a	ENSECAT00000038608.1	-23.90	351	372	161.00
eca-miR-8986a	ENSECAT00000059562.2	-16.02	1803	1825	148.00
eca-miR-8986a	ENSECAT00000068079.1	-23.79	650	672	149.00
eca-miR-8986a	ENSECAT00000056936.2	-19.91	292	316	149.00
eca-miR-8986a	ENSECAT00000051343.2	-20.23	326	349	154.00
eca-miR-8986a	ENSECAT00000054502.1	-19.79	403	427	151.00
eca-miR-8986a	ENSECAT00000054502.1	-24.14	2521	2544	142.00
eca-miR-8986a	ENSECAT00000000512.2	-19.92	361	384	142.00
eca-miR-8986a	ENSECAT00000022774.3	-28.56	436	458	140.00
eca-miR-8986a	ENSECAT00000064576.2	-16.44	1871	1895	144.00
eca-miR-8986a	ENSECAT00000024274.2	-17.53	238	260	147.00
eca-miR-8986a	ENSECAT00000049185.2	-12.63	82	105	154.00
eca-miR-8986a	ENSECAT00000024968.3	-18.35	344	369	142.00
eca-miR-8986a	ENSECAT00000042745.2	-19.91	292	316	149.00
eca-miR-8986a	ENSECAT00000035336.2	-18.94	963	985	141.00
eca-miR-8986a	ENSECAT00000013482.3	-18.64	1	15	141.00
eca-miR-8986a	ENSECAT00000013505.2	-16.31	140	164	152.00
eca-miR-8986a	ENSECAT00000023028.3	-17.42	699	723	159.00
eca-miR-8986a	ENSECAT00000015556.3	-20.40	276	295	149.00
eca-miR-8986a	ENSECAT00000010736.3	-19.78	795	816	144.00
eca-miR-8986a	ENSECAT00000011502.3	-19.89	665	689	141.00
eca-miR-8986a	ENSECAT00000020139.3	-13.44	46	68	146.00
eca-miR-8986a	ENSECAT00000033884.1	-19.91	292	316	149.00
eca-miR-8986a	ENSECAT00000071793.1	-20.63	1048	1069	151.00
eca-miR-8986a	ENSECAT00000010233.2	-20.99	3	26	166.00
eca-miR-8986a	ENSECAT00000050456.2	-18.29	1398	1420	147.00
[truncated: 250,225+ more rows]

## Sheet: EV-BM-MSC
microRNA	mRNA	energy	targetStart	targetEnd	score
[truncated: 237,495+ more rows]

[truncated: 1 more sheets: EV-fibroblasts]
