# Supplementary material for: Comparative Transcriptome and MicroRNA Profiles of Equine Mesenchymal Stem Cells, Fibroblasts, and Their Extracellular Vesicles
Source: Genes (Basel). 2025 Aug 5;16(8):936. doi: 10.3390/genes16080936 (PMC12386118; doi:10.3390/genes16080936)
Supplement: Supplementary file 1 [file genes-16-00936-s001.zip › Supplementary File S17.xls]

## Sheet: AT-MSC
Enrichment FDR	nGenes	Pathway Genes	Fold Enrichment	Pathway	URL	Genes
2.70648681929832e-32	1051	1971	1.33288844108568	Anatomical structure morphogenesis	http://amigo.geneontology.org/amigo/term/GO:0009653	PRKX PLXNA1 FGD1 MARCHF5 CALB1 NKX2-3 MEGF9 FERMT1 ACVR2A PTCH1 SEMA7A SYNE4 SSBP3 MMP15 TLR3 HDAC6 HIRA ZMYM3 SART3 COMP MPP5 HOXA2 DLX2 PPARA SLIT3 CFL2 EPHA5 HECW2 PAX5 KIF5B PTN BARX2 FN1 BTBD3 HOXC9 DLD NEDD4L ADAMTS16 DMTN CSF1R FOXL1 LUZP1 HOXC8 MMP2 HS6ST1 ASTN2 CCR2 BRSK1 LHX1 ITGA6 HEG1 TGFB1I1 MYOD1 ISL1 XIRP2 CRYGS SLITRK1 BRAF L1CAM DVL2 ATP2B4 RDX ADIPOQ CD9 HLX ALDOA BAMBI LY6E RHO…
1.70968978942982e-25	880	1659	1.32590984750267	Cellular response to organic substance	http://amigo.geneontology.org/amigo/term/GO:0071310	HNF4G GAS6 CCL17 CALB1 CPEB3 GOT1 GCNT2 FERMT1 ACVR2A PTCH1 HDAC6 ZNF423 WAS ABCD4 DENND4C COMP MPP5 HOXA2 PPARA SLIT3 KIF5B TRAF3IP2 TRIB3 PTPN2 HTR1B HTRA3 DMTN CSF1R LOC100050637 RORC CRY2 MMP2 ADAR HSPA1A SESN1 CCR5 CCR2 CD14 TGFB1I1 VWC2L MYOD1 FLT3 FOXO1 IKBKB ZFP91 TAC1 SMARCA5 PIAS2 UGCG F2RL1 ATP2B4 ADIPOQ GHR RNF14 GPR75 BAMBI CCR9 ERBIN IRS2 IFNAR2 RASL11B CXCR4 NUP35 VIM PML RAP1B USF…
7.72957086777528e-24	959	1849	1.29646084805647	Regulation of multicellular organismal process	http://amigo.geneontology.org/amigo/term/GO:0051239	PRKX GAS6 PLXNA1 NAP1L1 GCNT2 PRL FERMT1 ACVR2A PTCH1 KITLG SEMA7A TLR3 HDAC6 ZNF423 COMP ILRUN DLX2 ABI3BP PPARA PTN PTPN2 GPNMB CHRNB4 B2M DMTN ASIC2 CRY2 PTGES CCR2 DISC1 PANX3 GPR171 LHX1 CD14 HEG1 KRT84 TGFB1I1 MYOD1 NLRP6 IKBKB ISL1 MRTFB PRKAG3 SLITRK1 BRAF F2RL1 ATP2B4 GRK2 ADIPOQ GHR CD9 HLX BAMBI ERBIN G3BP1 RHOJ TRPV2 F2R DMP1 CD276 KPNA6 BCL6 PML TGFBR1 ADRB2 SMO POU2F2 CCR7 GPR68 COR…
2.5992450043918e-22	921	1781	1.29262758823145	Protein localization	http://amigo.geneontology.org/amigo/term/GO:0008104	GAS6 MARCHF5 EXOC2 WRN COPG1 FERMT1 PTCH1 ZDHHC4 NMD3 HDAC6 GNAI1 ZNF423 RAB3C SLC35A2 APBA1 RTP2 DENND4C EIF4ENIF1 SRP14 COMP MPP5 MARK4 HEATR3 STXBP5 ARL1 ILRUN BANP SLC4A1 KIF5B PTN SNX27 CACNB1 NEDD4L DMTN SUN2 ATG4C LARP7 TVP23C ASIC2 CRY2 ASTN2 EXOC3L1 WDFY4 HEG1 PRPF38B NUP93 CD68 SCFD2 IKBKB TRAM1L1 SGTB DVL2 F2RL1 ATP2B4 RDX ADIPOQ COG3 ERBIN IRS2 ING1 EXOC8 APBB3 WIPI1 TBC1D14 GPC4 NUP3…
1.07057357315095e-20	991	1954	1.26773010902686	Immune system process	http://amigo.geneontology.org/amigo/term/GO:0002376	PRKX GAS6 XG IL1B CCL17 CIAPIN1 ALAS2 NKX2-3 ACVR2A KITLG SEMA7A SSBP3 TLR3 RAB3C WAS SART3 EIF2B2 JAML ILRUN LOC100069029 IFI6 SLC4A1 TRIM58 KIF5B TRAF3IP2 PTN TCF3 PTPN2 SMPDL3B SFPQ SPINK5 GPNMB B2M LPXN CD8B SERPINB12 DMTN CSF1R FOXL1 LOC100050637 ADAR CCR5 GPR17 CCR2 CIAO3 TNK2 TRIM10 GPR171 IFI35 WDFY4 DPF2 CD14 NLRP6 FLT3 CD80 BRAF F2RL1 ADIPOQ CD9 HLX CCR9 ERBIN IRS2 G3BP1 RUNX1 DNAJA3 IF…
2.08369314327859e-19	536	972	1.37840307968074	Response to endogenous stimulus	http://amigo.geneontology.org/amigo/term/GO:0009719	HNF4G CPEB3 GOT1 GCNT2 FERMT1 ACVR2A ZNF423 DENND4C COMP MPP5 PPARA SLIT3 TRIB3 PTPN2 HTR1B HTRA3 DMTN CRY2 MMP2 SESN1 TGFB1I1 VWC2L MYOD1 FOXO1 TAC1 PIAS2 UGCG ATP2B4 ADIPOQ GHR CD9 RNF14 BAMBI IRS2 RASL11B VIM PML RAP1B USF1 TGFBR1 ADRB2 EPM2AIP1 VPS35 FIBIN HPGD SFR1 USP9X PAQR7 ADAM17 SNW1 PTPRK RAPGEF3 RRAGB TRH NCOA4 CLEC3B NR1D1 TGM2 LAMTOR4 CLOCK ADAM9 EIF4E INSIG2 RAB31 GDF6 UBE2O CTSL P…
2.38830355220449e-19	698	1323	1.31878284291112	Cell population proliferation	http://amigo.geneontology.org/amigo/term/GO:0008283	PRKX GAS6 THAP1 AIMP2 NAP1L1 NKX2-3 NDRG4 PRL FERMT1 ACVR2A YME1L1 PTCH1 KITLG SSBP3 ZNF423 SART3 COMP HPSE2 ABI3BP SLIT3 PTN PTPN2 PLXNB3 HTR1B GPNMB B2M EHF CSF1R PTGES MMP2 CCR2 DISC1 CNOT6L LHX1 IFI35 MYOD1 ISL1 PES1 BRAF TOB1 DVL2 F2RL1 ADIPOQ CD9 HLX BAMBI IRS2 ING1 DNAJA3 CBFA2T3 F2R USP13 CD276 MAB21L1 BCL6 PML RAP1B TGFBR1 CDKN2C SMO EGLN3 MITF GJA1 CARD11 PRKD1 ADAM17 PTPRK NR1D1 BID JA…
2.38830355220449e-19	935	1845	1.26675594272079	Catabolic process	http://amigo.geneontology.org/amigo/term/GO:0009056	CPEB3 PRXL2C PTER GOT1 GDA YME1L1 MMP15 HDAC6 EIF3E RYBP DLST BCO1 ABCD4 EIF4ENIF1 ILRUN BANP NIT1 PPARA SLC4A1 HECW2 TRAF3IP2 SMPDL3B HMGCLL1 TAF15 NEDD4L ATG4C SULT1B1 FAH MMP2 ATG2B HSPA1A SESN1 HMOX1 SMG5 CNOT6L FBXO31 TGFB1I1 URAD NLRP6 FOXO1 CTSA SGTB PRKAG3 RNF144B CNP ETFA NTAN1 ATP2B4 RDX ADIPOQ RNF14 PSMD13 ALDOA IRS2 ENO1 CBL WIPI1 GK CBFA2T3 GAPDHS DNASE1L1 TBC1D14 NRDE2 GGA3 USP13 VI…
2.38830355220449e-19	779	1500	1.29814710335485	Phosphorylation	http://amigo.geneontology.org/amigo/term/GO:0016310	PRKX GAS6 PLXNA1 PRXL2C MAP3K8 ACVR2A KITLG SEMA7A SPEG TLR3 STK35 HDAC6 WDFY2 DGKH MYO3B RICTOR DGKB EIF2AK4 MARK4 TOP1 CMPK1 PPARA STK17B SLC4A1 EPHA5 TRIB3 PTPN2 PLXNB3 GPNMB MKNK1 DMTN CSF1R CAB39L ADAR TNK2 BRSK1 ITGA6 CCNH HEG1 PRPS2 LOC100033941 FLT3 CD80 IKBKB ISL1 PRKAG3 BRAF DVL2 ATP2B4 GRK2 ADIPOQ GHR ALDOA IRS2 ENO1 CBL GK CBFA2T3 GAPDHS TPK1 HKDC1 PML TGFBR1 ADRB2 CDKN2C CHEK2 CSNK1A…
2.38830355220449e-19	443	778	1.42331766416521	Circulatory system development	http://amigo.geneontology.org/amigo/term/GO:0072359	PRKX NDRG4 PTCH1 TLR3 COMP ABI3BP SLIT3 FOXL1 LUZP1 MMP2 HS6ST1 CCR2 HEG1 ISL1 XIRP2 DVL2 ATP2B4 GRK2 LY6E RHOJ PML TGFBR1 CLEC14A DNAH11 SMO CACYBP RASA1 HPGD PARVA GJA1 TBC1D32 PRKD1 TBX18 RAPGEF3 BCOR AGO2 PRKCA SEMA6A CALD1 PTCD2 ANTXR1 GBX2 SMG9 SPHK2 ACAN TRIP11 KDM6A PKM EPHA2 ZMPSTE24 ADAM10 TBXT TENM4 BMPER ADTRP APOE AKT1 CCBE1 NF1 ADAM15 DAW1 GAB1 APOB EYA1 FBXW8 THBS1 HIPK2 AP2B1 STAT…
3.74403858883377e-19	973	1935	1.25692562673699	Regulation of localization	http://amigo.geneontology.org/amigo/term/GO:0032879	PRKX GAS6 PLXNA1 XG NDRG4 GCNT2 FERMT1 PTCH1 KITLG SEMA7A NMD3 HDAC6 GNAI1 RAB3C WAS APBA1 MARK4 STXBP5 ILRUN ATAD1 PPARA HECW2 KIF5B ZDHHC8 PTN TRIB3 PTPN2 CACNB1 PLXNB3 HTR1B GPNMB B2M NEDD4L DMTN SUN2 LARP7 SGIP1 CSF1R RASGRF2 ASIC2 CRY2 PTGES CCR5 ASTN2 CCR2 SYN1 ITGA6 TRIP6 NLRP6 BRAF F2RL1 ATP2B4 RDX ADIPOQ CD9 IRS2 RHOJ APBB3 CBL NRDE2 TRPV2 YIPF5 GPC4 F2R MFF BCL6 PML RAP1B C2 TGFBR1 ADRB…
3.74403858883377e-19	867	1698	1.27631866827619	Regulation of developmental process	http://amigo.geneontology.org/amigo/term/GO:0050793	PRKX GAS6 PLXNA1 FGD1 MARCHF5 NAP1L1 GCNT2 PRL FERMT1 ACVR2A PTCH1 KITLG SEMA7A SSBP3 TLR3 HDAC6 WDFY2 ZMYM3 EIF4ENIF1 COMP HOXA2 DLX2 ABI3BP PPARA DDX6 HECW2 PTN TRIB3 PTPN2 B2M FN1 NEDD4L DMTN CSF1R ASIC2 CCR2 DISC1 BRSK1 GPR171 LHX1 DPF2 KRT84 TGFB1I1 VWC2L MYOD1 IKBKB ISL1 MRTFB SLITRK1 BRAF DVL2 ATP2B4 RDX ADIPOQ GHR HLX ALDOA BAMBI RHOJ RUNX1 TRPV2 BBS12 DMP1 CD276 MFF PRDM6 BCL6 PML TGFBR1…
3.74403858883377e-19	789	1525	1.2932570944847	Establishment of localization in cell	http://amigo.geneontology.org/amigo/term/GO:0051649	GAS6 ZC3H11A NDRG4 COPG1 FERMT1 ZDHHC4 NMD3 HDAC6 RAB3C WAS SLC35A2 APBA1 RTP2 ABCD4 EIF4ENIF1 SRP14 HEATR3 STXBP5 ARL1 ATAD1 THOC7 SEC23IP KIF5B SEC22C SNX27 SFPQ SARNP NLGN4X HNRNPA2B1 DMTN SUN2 CRY2 CCR5 CCR2 SYN1 NXF1 BRSK1 PRPF38B NUP93 SCFD2 TRAM1L1 SGTB ANP32A BRAF KIF2B F2RL1 RDX ADIPOQ COG3 ERBIN ING1 WIPI1 TBC1D14 NRDE2 TRPV2 BBS12 YIPF5 NUP35 GGA3 F2R AMPH BICDL1 SLC22A3 MFF EXOC4 RRS1…
7.66510301776376e-19	709	1353	1.30986382604139	Tissue development	http://amigo.geneontology.org/amigo/term/GO:0009888	PRKX GAS6 PLXNA1 AIMP2 CALB1 PTER NKX2-3 GCNT2 MEGF9 FERMT1 ACVR2A PTCH1 KITLG SEMA7A SYNE4 SSBP3 MMP15 COMP MPP5 DLX2 PPARA CFL2 PAX5 PTN BARX2 SPINK5 EHF ADAMTS16 SULT1B1 FOXL1 LUZP1 MMP2 ASTN2 BRSK1 LHX1 ITGA6 HEG1 KRT84 TGFB1I1 MYOD1 IKBKB ISL1 MRTFB XIRP2 CRYGS DVL2 UGCG F2RL1 RDX ADIPOQ HLX BAMBI LY6E RUNX1 ACTL8 DMP1 VIM CD276 EXOC4 DUSP4 PML RAP1B TGFBR1 ADRB2 SMO POFUT2 EYS PHGDH TULP3 M…
1.95642584359313e-18	617	1157	1.33299805299096	Positive regulation of molecular function	http://amigo.geneontology.org/amigo/term/GO:0044093	GAS6 AIMP2 CCL17 WRN KITLG NMD3 TLR3 HDAC6 EIF3E RICTOR STXBP5 RFC2 ARL1 MBTPS2 EPHA5 TRIB3 TCF3 CACNB1 B2M LAPTM5 TBC1D2 CSF1R CAB39L ITGA6 MYOD1 FLT3 IKBKB ISL1 DVL2 F2RL1 ATP2B4 ADIPOQ BAMBI SIRT3 TBC1D14 CASP2 SSBP1 F2R RALGAPB PML ADRB2 EPM2AIP1 SMO RGS1 EGLN3 RASA1 CASP8 CDT1 GCG CARD11 ABL2 PRKD1 ADAM17 NEDD9 RAPGEF3 STARD8 MSH6 CLOCK ETAA1 FANK1 RIC1 CHUK BID CASP8AP2 TBC1D15 CRADD TAOK3 …
1.95642584359313e-18	943	1877	1.25581344995492	Regulation of protein metabolic process	http://amigo.geneontology.org/amigo/term/GO:0051246	GAS6 AIMP2 CPEB3 EIF5B ACVR2A KITLG SEMA7A HDAC6 WDFY2 EIF3E RYBP RICTOR EIF4ENIF1 SART3 EIF2AK4 HEATR3 BANP IFI6 DDX6 HECW2 PAX5 RPUSD4 PTN TRIB3 PTPN2 SPINK5 GPNMB LAPTM5 NEDD4L SERPINB12 DMTN CSF1R CAB39L CRY2 ADAR HSPA1A PHF1 VBP1 CNOT6L CCNH HEG1 SAE1 CD80 FOXO1 IKBKB ISL1 CTSA PRKAG3 RNF144B DVL2 ATP2B4 RDX ADIPOQ GHR RNF14 FANCI ITIH5 CBL BST2 CBFA2T3 CASP2 GGA3 F2R USP13 FETUB VIM HBS1L W…
1.95642584359313e-18	497	900	1.38035753180864	Cellular response to endogenous stimulus	http://amigo.geneontology.org/amigo/term/GO:0071495	HNF4G CPEB3 GOT1 GCNT2 FERMT1 ACVR2A ZNF423 DENND4C COMP MPP5 PPARA SLIT3 TRIB3 PTPN2 HTR1B HTRA3 DMTN CRY2 MMP2 SESN1 TGFB1I1 VWC2L MYOD1 FOXO1 TAC1 PIAS2 UGCG ATP2B4 ADIPOQ GHR RNF14 BAMBI IRS2 RASL11B VIM PML RAP1B USF1 TGFBR1 ADRB2 VPS35 HPGD SFR1 USP9X PAQR7 ADAM17 SNW1 PTPRK RAPGEF3 RRAGB TRH CLEC3B NR1D1 TGM2 LAMTOR4 CLOCK ADAM9 EIF4E INSIG2 RAB31 GDF6 UBE2O CTSL PDE8A KDM3A DSTYK ADAMTS7 …
4.65568282729565e-18	857	1689	1.26832012118181	Regulation of catalytic activity	http://amigo.geneontology.org/amigo/term/GO:0050790	GAS6 PLXNA1 FGD1 AIMP2 CCL17 WRN ACVR2A KITLG DENND4C RICTOR EIF2B2 STXBP5 RFC2 ARL1 PLEKHG7 RAPGEF5 ELL IFI6 SLC4A1 EPHA5 EPS8L1 PTN TRIB3 PTPN2 PLXNB3 SPINK5 LAPTM5 TBC1D2 SERPINB12 CSF1R CAB39L RASGRF2 CRY2 ADAR ITGA6 CCNH PPP1R12C HEG1 TDG FLT3 IKBKB PRKAG3 DENND2D DVL2 F2RL1 ATP2B4 RDX ADIPOQ ITIH5 IRS2 SIRT3 CBL DNAJA3 BST2 TBC1D14 CASP2 SSBP1 F2R FETUB RALGAPB WFDC1 BCL6 PML ADRB2 CDKN2C E…
9.56838439424148e-18	769	1497	1.28405092917527	Positive regulation of response to stimulus	http://amigo.geneontology.org/amigo/term/GO:0048584	GAS6 CCL17 PRXL2C NDRG4 GCNT2 PRL FERMT1 ACVR2A KITLG NPAS2 SEMA7A TLR3 HDAC6 ZNF423 WAS RICTOR EIF2B2 LOC100069029 UNC5CL TRAF3IP2 PTN PTPN2 SFPQ NR2C1 B2M LPXN DMTN CAVIN3 CSF1R SCUBE1 CCR2 DISC1 ARMC9 IFI35 CD14 TGFB1I1 TRIP6 NUP93 IKBKB RSPO4 BRAF DVL2 F2RL1 ADIPOQ GHR HLX BAMBI ERBIN CBL CASP2 DEDD2 CXCR4 F2R USP13 C8B CD276 PML RAP1B C2 TGFBR1 ADRB2 SMO VPS35 CCR7 IL28B PCID2 CD1b1 CASP8 TA…
1.87177255514606e-17	951	1907	1.2465437738914	Intracellular signal transduction	http://amigo.geneontology.org/amigo/term/GO:0035556	GAS6 CCL17 PRXL2C MAP3K8 NDRG4 GCNT2 CNKSR2 KITLG SEMA7A LOC100054420 TLR3 DGKH WAS DENND4C RICTOR DGKB EIF2AK4 PLEKHG7 RAPGEF5 PPARA IFI6 UNC5CL STK17B EPS8L1 TRAF3IP2 TRIB3 PTPN2 CACNB1 PLXNB3 SFPQ MKNK1 DMTN CAVIN3 CSF1R CAB39L RASGRF2 SESN1 CCR5 CCR2 BRSK1 IFI35 CD14 HEG1 FBXO31 TRIP6 NLRP6 FOXO1 IKBKB STAMBP BRAF DVL2 F2RL1 ATP2B4 ADIPOQ CCR9 ERBIN RHOJ CBL DNAJA3 RANBP9 RHNO1 CASP2 CXCR4 AS…
2.14246390239692e-17	499	913	1.36617859960477	Response to oxygen-containing compound	http://amigo.geneontology.org/amigo/term/GO:1901700	GAS6 CPEB3 GOT1 PTCH1 HDAC6 DENND4C HOXA2 SLIT3 TRIB3 PTPN2 HTR1B DMTN RORC CRY2 MMP2 SESN1 CCR5 CD14 MYOD1 FOXO1 ATP2B4 ADIPOQ GHR ERBIN LY6E IRS2 F2R VIM RAP1B USF1 TGFBR1 ADRB2 EPM2AIP1 SMO VPS35 CCR7 GPR68 FIBIN CDT1 GCG ABL2 PRKD1 ADAM17 SNW1 PTPRK RAPGEF3 RRAGB NR1D1 TGM2 LAMTOR4 ADAM9 EIF4E CHUK GFI1 MPO INSIG2 FANCC PRKCA RAB31 ACHE CLU LRP6 ADCY7 PJVK PDE8A PCGF2 SPHK2 TRIM41 RECQL5 STK2…
2.50139826428064e-17	682	1310	1.301340029527	Cell death	http://amigo.geneontology.org/amigo/term/GO:0008219	GAS6 AIMP2 CIAPIN1 BCL2A1 WRN YME1L1 KITLG NPAS2 TLR3 HDAC6 RYBP COMP PPARA SLIT3 IFI6 STK17B DAD1 TRAF3IP2 TRIB3 PTPN2 SFPQ GPNMB LAPTM5 FATE1 CSF1R ASIC2 ADAR ITGA6 TAX1BP1 LOC100033941 FOXO1 ISL1 ZFP91 RNF144B ANP32A BRAF F2RL1 ADIPOQ GPR75 RAPSN IRS2 ING1 CBL DNAJA3 DNASE1L1 CASP2 DEDD2 MFF BCL6 PML TGFBR1 CHEK2 SMO VPS35 EGLN3 PCID2 RASA1 CASP8 TAOK1 BAG3 MITF PARP2 GCG CARD11 PRKD1 BNIP3L S…
2.57265997271477e-17	638	1214	1.31365009623561	Programmed cell death	http://amigo.geneontology.org/amigo/term/GO:0012501	GAS6 AIMP2 CIAPIN1 BCL2A1 WRN YME1L1 KITLG TLR3 HDAC6 RYBP COMP PPARA SLIT3 IFI6 STK17B DAD1 TRAF3IP2 TRIB3 PTPN2 SFPQ LAPTM5 FATE1 CSF1R ASIC2 ADAR ITGA6 TAX1BP1 LOC100033941 FOXO1 ISL1 ZFP91 RNF144B ANP32A BRAF F2RL1 ADIPOQ RAPSN IRS2 CBL DNAJA3 DNASE1L1 CASP2 DEDD2 MFF BCL6 PML TGFBR1 CHEK2 SMO VPS35 EGLN3 PCID2 RASA1 CASP8 TAOK1 BAG3 MITF PARP2 GCG CARD11 BNIP3L SNW1 MSH6 DICER1 RRM2B TGM2 FA…
2.72778558905858e-17	793	1556	1.27391750302823	Organic substance catabolic process	http://amigo.geneontology.org/amigo/term/GO:1901575	CPEB3 PRXL2C GOT1 GDA YME1L1 HDAC6 EIF3E RYBP DLST BCO1 ABCD4 EIF4ENIF1 BANP PPARA SLC4A1 HECW2 TRAF3IP2 SMPDL3B HMGCLL1 TAF15 NEDD4L SULT1B1 FAH HSPA1A HMOX1 SMG5 CNOT6L FBXO31 TGFB1I1 URAD FOXO1 CTSA SGTB PRKAG3 RNF144B CNP ETFA NTAN1 ATP2B4 RDX ADIPOQ RNF14 PSMD13 ALDOA IRS2 ENO1 CBL GK CBFA2T3 GAPDHS DNASE1L1 NRDE2 GGA3 USP13 VIM LOC100061234 SMG7 HKDC1 UBAP1 PML SYNJ1 CHEK2 CSNK1A1 VPS35 PCI…
3.01126896561314e-17	649	1239	1.30933597440889	Homeostatic process	http://amigo.geneontology.org/amigo/term/GO:0042592	IL1B CALB1 ALAS2 NKX2-3 GOT1 GCNT2 ACVR2A PTCH1 KITLG TMPRSS3 ZNF423 SART3 IFI6 CFL2 SLC39A12 SLC4A1 TRAF3IP2 SLC30A9 PTPN2 ABCB7 B2M FATE1 MDM1 DLD NEDD4L DMTN CRY2 PTGES ADAR CCR5 HMOX1 CCR2 CIAO3 SCNN1A TRIM10 TAC1 SLITRK1 UGCG F2RL1 ATP2B4 ADIPOQ ALDOA CCR9 DNAJA3 GK CXCR4 FTH1 TRPV2 BBS12 F2R SLC9A8 HKDC1 BCL6 PML USF1 ADRB2 SMO CCR7 GPR68 UBAP2L CORIN TAOK1 BAG3 BACE2 GPR3 GCG CARD11 ABL2 P…
3.13238228851762e-17	585	1100	1.32935474757134	Regulation of cell population proliferation	http://amigo.geneontology.org/amigo/term/GO:0042127	GAS6 AIMP2 NAP1L1 NKX2-3 NDRG4 PRL FERMT1 PTCH1 KITLG SSBP3 ZNF423 COMP HPSE2 ABI3BP SLIT3 PTN PTPN2 PLXNB3 HTR1B GPNMB B2M CSF1R PTGES MMP2 CCR2 DISC1 CNOT6L LHX1 IFI35 MYOD1 ISL1 BRAF TOB1 DVL2 ADIPOQ CD9 HLX BAMBI IRS2 ING1 DNAJA3 CBFA2T3 F2R CD276 MAB21L1 BCL6 PML TGFBR1 CDKN2C SMO EGLN3 MITF GJA1 CARD11 PRKD1 ADAM17 PTPRK NR1D1 BID JAG2 FAM98B GKN3P PRKCA NMI PIK3CD NACC2 CLU ENPP3 SH2B3 PTP…
3.32545578572692e-17	612	1159	1.31991418488533	Vesicle-mediated transport	http://amigo.geneontology.org/amigo/term/GO:0016192	GAS6 EXOC2 NDRG4 COPG1 TMPRSS3 RAB3C WAS STX11 APBA1 STXBP5 ARL1 HPS1 ATAD1 SEC23IP SEC22C SNX27 HTR1B B2M NLGN4X DMTN SGIP1 TVP23C HSPA1A CCR2 EXOC3L1 SYN1 BRSK1 PRPF38B SCFD2 BRAF F2RL1 RDX GRK2 ADIPOQ GHR CD9 COG3 EXOC8 RHOJ CBL WIPI1 TBC1D14 YIPF5 GGA3 AMPH TMEM167B EXOC4 DOP1A FNBP1L ARL11 RAP1B C2 ADRB2 SYNJ1 VPS35 MICAL3 EYS ERC2 CORIN VTA1 TMPRSS15 STARD3NL PREPL PRKD1 TRAPPC12 RAB2B TGM2…
3.5153420729456e-17	798	1569	1.27132813367774	Nervous system development	http://amigo.geneontology.org/amigo/term/GO:0007399	GAS6 PLXNA1 NAP1L1 PTCH1 MACROD2 SEMA7A SSBP3 HDAC6 ZNF423 SLC2A1 EIF4ENIF1 EIF2B2 CNTN5 MPP5 MARK4 HOXA2 DLX2 SLIT3 SLC39A12 EPHA5 DDX6 HECW2 PAX5 KIF5B PTN PLXNB3 SPINK5 B2M VXN NLGN4X BTBD3 NEDD4L SUN2 CSF1R LUZP1 ASIC2 GABRA2 HOXC8 HS6ST1 ASTN2 PCSK2 CCR2 DISC1 BRSK1 LHX1 DPF2 VWC2L MACO1 ISL1 SLITRK1 BRAF L1CAM DVL2 UGCG CD9 HLX NRSN2 IRS2 RUNX1 CXCR4 TRPV2 GPC4 VIM BICDL1 PRDM6 BCL6 TGFBR1 …
3.99814496591178e-17	855	1697	1.25939505118721	Organic substance transport	http://amigo.geneontology.org/amigo/term/GO:0071702	GAS6 ZC3H11A EXOC2 COPG1 FERMT1 PTCH1 ZDHHC4 NMD3 HDAC6 RAB3C SLC35A2 SLC5A1 APBA1 RTP2 ABCD4 SLC2A1 EIF4ENIF1 SRP14 COMP HEATR3 STXBP5 ARL1 SLC2A2 THOC7 SLC4A1 SLC5A11 ZDHHC8 TRIB3 SNX27 HTR1B SLC6A1 SARNP HNRNPA2B1 DMTN ATG4C TVP23C CRY2 PTGES ABCC3 EXOC3L1 NXF1 PRPF38B SLC19A1 NUP93 SLC6A9 SCFD2 TRAM1L1 SGTB SLC45A4 UGCG F2RL1 ADIPOQ COG3 ERBIN LY6E IRS2 ING1 EXOC8 APBB3 SLC26A7 TBC1D14 NRDE2 …
4.23276676405289e-17	806	1588	1.2687096807216	Cellular catabolic process	http://amigo.geneontology.org/amigo/term/GO:0044248	CPEB3 PRXL2C GOT1 GDA YME1L1 HDAC6 EIF3E RYBP DLST BCO1 ABCD4 EIF4ENIF1 ILRUN NIT1 HECW2 TRAF3IP2 SMPDL3B HMGCLL1 TAF15 NEDD4L ATG4C FAH ATG2B HSPA1A SESN1 HMOX1 SMG5 CNOT6L FBXO31 TGFB1I1 URAD NLRP6 FOXO1 CTSA SGTB RNF144B CNP ETFA NTAN1 ATP2B4 RDX ADIPOQ RNF14 PSMD13 IRS2 CBL WIPI1 GK CBFA2T3 DNASE1L1 TBC1D14 NRDE2 USP13 VIM LOC100061234 SMG7 UBAP1 FNBP1L PML ADRB2 CHEK2 CSNK1A1 VPS35 PCID2 CAS…
4.99460286543968e-17	411	731	1.40540713780912	Enzyme linked receptor protein signaling pathway	http://amigo.geneontology.org/amigo/term/GO:0007167	GAS6 NDRG4 GCNT2 FERMT1 ACVR2A ZNF423 COMP MPP5 PPARA IFI6 EPHA5 PTPN2 HTRA3 CSF1R TNK2 TGFB1I1 VWC2L NUP93 FLT3 FOXO1 ADIPOQ GHR BAMBI IRS2 CBL RASL11B VIM PML TGFBR1 CLEC14A HPGD USP9X PRKD1 ADAM17 SNW1 NEDD9 PTPRK EFNA4 ADAM9 NEU3 ZDHHC17 SEMA6A PIK3CD CCDC88A GDF6 SH2B3 UBE2O EPHB6 DSTYK SHKBP1 ITGB5 EPHA2 SS18 HESX1 FGR STAT5B TBXT AKT2 BMPER MEN1 KL AKT1 SLC39A14 CCBE1 FYN RYK HSP90AB1 GAB1…
6.19590202751382e-17	685	1322	1.29519997193453	Cellular protein localization	http://amigo.geneontology.org/amigo/term/GO:0034613	GAS6 MARCHF5 WRN COPG1 FERMT1 PTCH1 ZDHHC4 NMD3 HDAC6 GNAI1 ZNF423 RAB3C SLC35A2 APBA1 RTP2 DENND4C EIF4ENIF1 SRP14 MPP5 MARK4 HEATR3 ARL1 ILRUN BANP SLC4A1 KIF5B PTN SNX27 CACNB1 NEDD4L DMTN SUN2 LARP7 CRY2 ASTN2 EXOC3L1 PRPF38B CD68 SCFD2 IKBKB TRAM1L1 SGTB DVL2 ATP2B4 RDX ADIPOQ COG3 ERBIN ING1 WIPI1 TBC1D14 GPC4 NUP35 GGA3 MFF RRS1 KPNA6 ARL11 PML SMO VPS35 YWHAQ TMEM35A BAG3 TULP3 PREPL GJA1…
7.47812169257718e-17	925	1858	1.24443934352151	Negative regulation of cellular metabolic process	http://amigo.geneontology.org/amigo/term/GO:0031324	GAS6 THAP1 CPEB3 PTCH1 HDAC6 ZNF423 RYBP BACH1 EIF4ENIF1 KDM1B HOXA2 DLX2 ELL PPARA IFI6 SLC4A1 DDX6 PAX5 TRAF3IP2 PTN TRIB3 BARX2 TCF3 PTPN2 SFPQ NR2C1 SPINK5 KDM8 SARNP TAF15 SERPINB12 DMTN LARP7 CAVIN3 RORC HOXC8 CRY2 ADAR PHF1 ZNF318 CBX4 CNOT6L LHX1 DPF2 HEG1 C1D IKBKB ISL1 CTSA TOB1 ATP2B4 ADIPOQ ITIH5 IRS2 CBL DNAJA3 BST2 CBFA2T3 TBC1D14 NRDE2 GGA3 FETUB ACTRT1 PRDM6 BCL6 PML CDKN2C SMO YW…
8.46817742100685e-17	687	1328	1.2931126850217	Cellular macromolecule localization	http://amigo.geneontology.org/amigo/term/GO:0070727	GAS6 MARCHF5 WRN COPG1 FERMT1 PTCH1 ZDHHC4 NMD3 HDAC6 GNAI1 ZNF423 RAB3C SLC35A2 APBA1 RTP2 DENND4C EIF4ENIF1 SRP14 MPP5 MARK4 HEATR3 ARL1 ILRUN BANP SLC4A1 KIF5B PTN SNX27 CACNB1 NEDD4L DMTN SUN2 LARP7 CRY2 ASTN2 EXOC3L1 PRPF38B CD68 SCFD2 IKBKB TRAM1L1 SGTB DVL2 ATP2B4 RDX ADIPOQ COG3 ERBIN ING1 WIPI1 TBC1D14 GPC4 NUP35 GGA3 MFF RRS1 KPNA6 ARL11 PML SMO VPS35 YWHAQ PCID2 TMEM35A BAG3 TULP3 PREP…
1.30823858869273e-16	657	1264	1.29925981292574	Protein phosphorylation	http://amigo.geneontology.org/amigo/term/GO:0006468	PRKX GAS6 MAP3K8 ACVR2A KITLG SEMA7A SPEG TLR3 STK35 HDAC6 WDFY2 MYO3B RICTOR EIF2AK4 MARK4 TOP1 STK17B EPHA5 TRIB3 PTPN2 PLXNB3 GPNMB MKNK1 DMTN CSF1R CAB39L ADAR TNK2 BRSK1 CCNH HEG1 LOC100033941 FLT3 CD80 IKBKB ISL1 PRKAG3 BRAF DVL2 ATP2B4 GRK2 ADIPOQ GHR CBL PML TGFBR1 ADRB2 CDKN2C CHEK2 CSNK1A1 TAOK1 PARVA GCG ABL2 PRKD1 ADAM17 NEDD9 RAPGEF3 MAD2L2 SIK1 ETAA1 PPP2R5D CHUK CSNK1G1 INPP5J PRKC…
1.61512584613301e-16	615	1173	1.3105536781749	Apoptotic process	http://amigo.geneontology.org/amigo/term/GO:0006915	GAS6 AIMP2 CIAPIN1 BCL2A1 WRN YME1L1 KITLG TLR3 RYBP COMP PPARA SLIT3 IFI6 STK17B DAD1 TRAF3IP2 TRIB3 PTPN2 SFPQ FATE1 CSF1R ASIC2 ADAR ITGA6 TAX1BP1 LOC100033941 FOXO1 ISL1 ZFP91 RNF144B ANP32A BRAF ADIPOQ RAPSN IRS2 CBL DNAJA3 DNASE1L1 CASP2 DEDD2 MFF BCL6 PML TGFBR1 CHEK2 SMO VPS35 EGLN3 PCID2 RASA1 CASP8 TAOK1 BAG3 MITF PARP2 GCG CARD11 BNIP3L SNW1 MSH6 DICER1 RRM2B TGM2 FANK1 STPG1 ERCC3 BID…
2.42161545113367e-16	779	1537	1.26689697789998	Movement of cell or subcellular component	http://amigo.geneontology.org/amigo/term/GO:0006928	PRKX GAS6 PLXNA1 XG CCL17 NKX2-3 NDRG4 GCNT2 COPG1 MEGF9 FERMT1 KITLG SEMA7A HDAC6 WAS SPAG16 JAML HOXA2 SLIT3 CFL2 EPHA5 KIF5B PTN PLXNB3 SFPQ GPNMB DMTN SUN2 CSF1R CCR5 ASTN2 CCR2 DISC1 LHX1 ITGA6 TRIP6 ISL1 BRAF L1CAM KIF2B F2RL1 ATP2B4 RDX ADIPOQ CD9 BAMBI CCR9 IRS2 RHOJ CXCR4 BBS12 GPC4 F2R BICDL1 FNBP1L BCL6 PML TGFBR1 CLEC14A DNAH11 SMO CCR7 CCR6 SORD MITF PARVA GJA1 USP9X PRKD1 ADAM17 NED…
3.18695000829354e-16	873	1749	1.24767692805438	Regulation of cellular protein metabolic process	http://amigo.geneontology.org/amigo/term/GO:0032268	GAS6 AIMP2 CPEB3 EIF5B ACVR2A KITLG SEMA7A HDAC6 WDFY2 EIF3E RYBP RICTOR EIF4ENIF1 SART3 EIF2AK4 HEATR3 IFI6 DDX6 PAX5 RPUSD4 PTN TRIB3 PTPN2 SPINK5 GPNMB LAPTM5 SERPINB12 DMTN CSF1R CAB39L CRY2 ADAR HSPA1A PHF1 CNOT6L CCNH HEG1 SAE1 CD80 IKBKB ISL1 PRKAG3 RNF144B DVL2 ATP2B4 RDX ADIPOQ GHR RNF14 FANCI ITIH5 CBL BST2 CBFA2T3 CASP2 F2R USP13 FETUB VIM HBS1L BCL6 PML TGFBR1 ADRB2 CDKN2C CSNK1A1 VPS…
3.28167662726639e-16	487	899	1.35408828094648	Regulation of hydrolase activity	http://amigo.geneontology.org/amigo/term/GO:0051336	GAS6 PLXNA1 FGD1 CCL17 WRN RICTOR STXBP5 ARL1 ELL IFI6 PTN PLXNB3 SPINK5 LAPTM5 TBC1D2 SERPINB12 CRY2 ITGA6 TDG IKBKB DVL2 F2RL1 RDX ITIH5 BST2 TBC1D14 CASP2 F2R FETUB RALGAPB WFDC1 BCL6 PML RGS1 EGLN3 PCID2 RASA1 CASP8 ABL2 PRKD1 NEDD9 RAPGEF3 STARD8 PPP1R35 PPP2R5D RIC1 BID CASP8AP2 TBC1D15 CRADD PLA2G5 ANTXR1 ASAP3 PTPRC UBE2O ARHGAP31 PTPA TTBK1 SPHK2 CSNK2A1 PPP1R1A EPHA2 PPP2R5A PHACTR3 DNA…
3.57573734802375e-16	584	1109	1.31631251661207	Intracellular transport	http://amigo.geneontology.org/amigo/term/GO:0046907	GAS6 ZC3H11A NDRG4 COPG1 FERMT1 ZDHHC4 NMD3 HDAC6 RAB3C WAS SLC35A2 APBA1 RTP2 ABCD4 EIF4ENIF1 SRP14 HEATR3 ARL1 THOC7 SEC23IP KIF5B SEC22C SNX27 SFPQ SARNP HNRNPA2B1 DMTN SUN2 CRY2 NXF1 PRPF38B NUP93 SCFD2 TRAM1L1 SGTB ANP32A RDX ADIPOQ COG3 ERBIN ING1 WIPI1 TBC1D14 NRDE2 BBS12 YIPF5 NUP35 GGA3 BICDL1 MFF RRS1 DOP1A FNBP1L KPNA6 ARL11 PML SMO VPS35 YWHAQ PCID2 VTA1 BAG3 PREPL PRKD1 BNIP3L MYRIP …
3.76021623018059e-16	529	990	1.33566697334328	Biological adhesion	http://amigo.geneontology.org/amigo/term/GO:0022610	PRKX GAS6 PLXNA1 XG GCNT2 MEGF9 FERMT1 KITLG COMP JAML ABI3BP PPARA LOC100065833 PCDH7 PTPN2 PLXNB3 SPINK5 GPNMB FN1 NLGN4X LPXN DMTN ASTN2 CCR2 LOC100067178 ITGA6 CD80 SLITRK1 BRAF VEZT L1CAM RDX ADIPOQ CD9 HLX DNAJA3 CXCR4 GPC4 DMP1 CD276 BCL6 PML CDH10 CCR7 RASA1 PARVA CARD11 ADAM17 NEDD9 PTPRK MAD2L2 ESAM ICOS TGM2 ADAM9 JAG2 NECTIN3 GPM6B SFTPD ASS1 PRKCA SEMA6A ACHE PECAM1 SH2B3 ANTXR1 PTPR…
4.53718947955629e-16	524	980	1.33654295569531	Cell adhesion	http://amigo.geneontology.org/amigo/term/GO:0007155	PRKX GAS6 PLXNA1 XG GCNT2 MEGF9 FERMT1 KITLG COMP JAML ABI3BP PPARA LOC100065833 PCDH7 PTPN2 PLXNB3 SPINK5 GPNMB FN1 NLGN4X LPXN DMTN ASTN2 CCR2 LOC100067178 ITGA6 CD80 SLITRK1 BRAF VEZT L1CAM RDX ADIPOQ CD9 HLX DNAJA3 CXCR4 GPC4 DMP1 CD276 BCL6 PML CDH10 CCR7 RASA1 PARVA CARD11 ADAM17 NEDD9 PTPRK MAD2L2 ESAM ICOS TGM2 ADAM9 JAG2 NECTIN3 GPM6B ASS1 PRKCA SEMA6A ACHE PECAM1 SH2B3 ANTXR1 PTPRC CDH8…
7.63594405207724e-16	571	1084	1.31669302827382	Cell migration	http://amigo.geneontology.org/amigo/term/GO:0016477	PRKX GAS6 PLXNA1 XG CCL17 NKX2-3 NDRG4 GCNT2 MEGF9 FERMT1 KITLG SEMA7A HDAC6 JAML PTN PLXNB3 GPNMB DMTN SUN2 CSF1R CCR5 ASTN2 CCR2 DISC1 LHX1 ITGA6 TRIP6 ISL1 BRAF L1CAM F2RL1 ATP2B4 RDX ADIPOQ CD9 BAMBI CCR9 IRS2 RHOJ CXCR4 GPC4 F2R PML TGFBR1 CLEC14A SMO CCR7 CCR6 MITF PARVA GJA1 USP9X PRKD1 ADAM17 NEDD9 PTPRK AGO2 ADAM9 FBXO45 PRKCA PIK3CD CCDC88A SLC37A4 ABHD6 ASAP3 PTPRC DCLK1 GBX2 SHTN1 RHO…
7.9291550828764e-16	476	879	1.35361696144288	Positive regulation of catalytic activity	http://amigo.geneontology.org/amigo/term/GO:0043085	GAS6 AIMP2 CCL17 WRN KITLG RICTOR STXBP5 RFC2 ARL1 EPHA5 TRIB3 LAPTM5 TBC1D2 CSF1R CAB39L ITGA6 FLT3 DVL2 F2RL1 ATP2B4 ADIPOQ SIRT3 TBC1D14 CASP2 SSBP1 F2R RALGAPB PML ADRB2 EPM2AIP1 RGS1 EGLN3 RASA1 CASP8 GCG ABL2 PRKD1 ADAM17 NEDD9 RAPGEF3 STARD8 MSH6 ETAA1 RIC1 BID CASP8AP2 TBC1D15 CRADD TAOK3 SPATC1L CCDC88A PLA2G5 SLC37A4 CLU ANTXR1 ASAP3 PTPRC ARHGAP31 DAZAP2 PTPA DSTYK TNKS TTBK1 EPHA2 DNA…
1.06570512957076e-15	853	1711	1.24616839219948	Negative regulation of nitrogen compound metabolic process	http://amigo.geneontology.org/amigo/term/GO:0051172	GAS6 THAP1 CPEB3 PTCH1 HDAC6 ZNF423 RYBP BACH1 EIF4ENIF1 KDM1B BANP HOXA2 DLX2 PPARA IFI6 SLC4A1 DDX6 PAX5 TRAF3IP2 PTN TRIB3 BARX2 TCF3 PTPN2 SFPQ NR2C1 SPINK5 KDM8 SARNP TAF15 SERPINB12 DMTN LARP7 RORC HOXC8 CRY2 ADAR PHF1 ZNF318 CBX4 VBP1 CNOT6L LHX1 DPF2 HEG1 C1D IKBKB ISL1 CTSA TOB1 ATP2B4 ADIPOQ ITIH5 CBL DNAJA3 BST2 CBFA2T3 NRDE2 GGA3 FETUB ACTRT1 PRDM6 BCL6 PML CDKN2C SMO YWHAQ PCID2 BAG3…
1.99590960189521e-15	704	1381	1.27425600985195	Nitrogen compound transport	http://amigo.geneontology.org/amigo/term/GO:0071705	GAS6 ZC3H11A EXOC2 COPG1 FERMT1 ZDHHC4 NMD3 HDAC6 RAB3C SLC35A2 APBA1 RTP2 EIF4ENIF1 SRP14 COMP HEATR3 STXBP5 ARL1 THOC7 SNX27 HTR1B SLC6A1 SARNP HNRNPA2B1 DMTN ATG4C TVP23C CRY2 EXOC3L1 NXF1 PRPF38B SLC19A1 NUP93 SLC6A9 SCFD2 TRAM1L1 SGTB F2RL1 ADIPOQ COG3 ERBIN LY6E IRS2 ING1 EXOC8 APBB3 TBC1D14 NRDE2 NUP35 GGA3 F2R SLC22A3 MFF DOP1A KPNA6 ARL11 PML SMO VPS35 YWHAQ GPR68 PCID2 VTA1 BAG3 BACE2 P…
2.11343771531365e-15	738	1457	1.26611898242896	Proteolysis	http://amigo.geneontology.org/amigo/term/GO:0006508	GAS6 YME1L1 PTCH1 MMP15 HDAC6 TMPRSS3 RYBP SART3 COMP PITRM1 MBTPS2 IFI6 UNC5CL HECW2 ADAMTS17 SPINK5 KDM8 LAPTM5 HTRA3 DLD NEDD4L SERPINB12 ADAMTS16 ATG4C MMP2 HSPA1A PCSK2 PCSK6 FBXO31 TGFB1I1 STAMBP CTSA SGTB RNF144B NTAN1 USP39 RNF14 PSMD13 ITIH5 CBL BST2 ERAP1 CBFA2T3 CASP2 TMPRSS7 F2R TASP1 USP13 FETUB LOC100061234 UBAP1 WFDC1 PML C2 CSNK1A1 CORIN EGLN3 PCID2 CASP8 TMPRSS15 BACE2 PREPL MMP1…
2.58286414564059e-15	601	1155	1.30067920763594	Positive regulation of signaling	http://amigo.geneontology.org/amigo/term/GO:0023056	GAS6 CCL17 CALB1 PRXL2C NDRG4 GCNT2 PRL FERMT1 ACVR2A KITLG SEMA7A TLR3 ZNF423 RICTOR UNC5CL KIF5B TRAF3IP2 PTN PTPN2 SFPQ NR2C1 CHRNB4 DMTN CAVIN3 CSF1R RASGRF2 SCUBE1 CCR2 DISC1 ARMC9 IFI35 CD14 TGFB1I1 TRIP6 NUP93 IKBKB RSPO4 BRAF DVL2 F2RL1 ADIPOQ GHR BAMBI ERBIN IRS2 CBL CASP2 DEDD2 CXCR4 F2R PML RAP1B TGFBR1 ADRB2 SMO VPS35 CCR7 GPR68 PCID2 CASP8 TAOK1 GCG CARD11 PRKD1 ADAM17 SNW1 RRAGB TRH…
2.90205323236667e-15	628	1215	1.29199572244702	Cell motility	http://amigo.geneontology.org/amigo/term/GO:0048870	PRKX GAS6 PLXNA1 XG CCL17 NKX2-3 NDRG4 GCNT2 MEGF9 FERMT1 KITLG SEMA7A HDAC6 WAS SPAG16 JAML CFL2 PTN PLXNB3 GPNMB DMTN SUN2 CSF1R CCR5 ASTN2 CCR2 DISC1 LHX1 ITGA6 TRIP6 ISL1 BRAF L1CAM F2RL1 ATP2B4 RDX ADIPOQ CD9 BAMBI CCR9 IRS2 RHOJ CXCR4 GPC4 F2R PML TGFBR1 CLEC14A DNAH11 SMO CCR7 CCR6 SORD MITF PARVA GJA1 USP9X PRKD1 ADAM17 NEDD9 PTPRK AGO2 ADAM9 FBXO45 PRKCA CFAP46 PIK3CD CCDC88A SLC37A4 ABH…
2.90205323236667e-15	628	1215	1.29199572244702	Localization of cell	http://amigo.geneontology.org/amigo/term/GO:0051674	PRKX GAS6 PLXNA1 XG CCL17 NKX2-3 NDRG4 GCNT2 MEGF9 FERMT1 KITLG SEMA7A HDAC6 WAS SPAG16 JAML CFL2 PTN PLXNB3 GPNMB DMTN SUN2 CSF1R CCR5 ASTN2 CCR2 DISC1 LHX1 ITGA6 TRIP6 ISL1 BRAF L1CAM F2RL1 ATP2B4 RDX ADIPOQ CD9 BAMBI CCR9 IRS2 RHOJ CXCR4 GPC4 F2R PML TGFBR1 CLEC14A DNAH11 SMO CCR7 CCR6 SORD MITF PARVA GJA1 USP9X PRKD1 ADAM17 NEDD9 PTPRK AGO2 ADAM9 FBXO45 PRKCA CFAP46 PIK3CD CCDC88A SLC37A4 ABH…
6.21505496868618e-15	596	1148	1.29772323849395	Positive regulation of cell communication	http://amigo.geneontology.org/amigo/term/GO:0010647	GAS6 CCL17 CALB1 PRXL2C NDRG4 GCNT2 PRL FERMT1 ACVR2A KITLG SEMA7A TLR3 ZNF423 RICTOR UNC5CL KIF5B TRAF3IP2 PTN PTPN2 SFPQ NR2C1 CHRNB4 DMTN CAVIN3 CSF1R RASGRF2 SCUBE1 CCR2 DISC1 ARMC9 IFI35 CD14 TGFB1I1 TRIP6 NUP93 IKBKB RSPO4 BRAF DVL2 F2RL1 ADIPOQ GHR BAMBI ERBIN IRS2 CBL CASP2 DEDD2 CXCR4 F2R PML RAP1B TGFBR1 ADRB2 SMO VPS35 CCR7 GPR68 PCID2 CASP8 TAOK1 GCG CARD11 PRKD1 ADAM17 SNW1 RRAGB TRH…
7.53652328413267e-15	421	770	1.36668705427969	Tube development	http://amigo.geneontology.org/amigo/term/GO:0035295	PRKX AIMP2 CALB1 NKX2-3 PTCH1 SSBP3 TLR3 COMP ADAMTS16 FOXL1 LUZP1 HS6ST1 CCR2 LHX1 HEG1 ISL1 DVL2 ATP2B4 HLX RHOJ PML TGFBR1 CLEC14A SMO RASA1 PHGDH TULP3 HPGD PARVA TBC1D32 RDH10 PRKD1 RAPGEF3 AGO2 TGM2 SFTPD PRKCA SEMA6A CALD1 PIK3CD GORAB SPATA2 GBX2 KDM6A PKM EPHA2 HESX1 VASP TBXT BMPER ADTRP APOE AKT1 CCBE1 NF1 MMP14 SDCCAG8 GAB1 APOB EYA1 THBS1 HIPK2 STAT1 PRDM1 WNT1 SRF ACVRL1 CAV1 MAP2K2…
7.81121560521819e-15	686	1348	1.27207270348897	Locomotion	http://amigo.geneontology.org/amigo/term/GO:0040011	PRKX GAS6 PLXNA1 XG CCL17 NKX2-3 NDRG4 GCNT2 MEGF9 FERMT1 KITLG SEMA7A HDAC6 WAS SPAG16 JAML HOXA2 SLIT3 CFL2 EPHA5 KIF5B PTN PTPN2 PLXNB3 GPNMB DMTN SUN2 CSF1R CCR5 ASTN2 CCR2 DISC1 LHX1 ITGA6 MACO1 TRIP6 ISL1 BRAF L1CAM F2RL1 ATP2B4 RDX ADIPOQ CD9 BAMBI CCR9 IRS2 RHOJ CXCR4 GPC4 F2R PML TGFBR1 CLEC14A DNAH11 SMO CCR7 CCR6 SORD MITF PARVA GJA1 USP9X PRKD1 ADAM17 NEDD9 PTPRK AGO2 ADAM9 FBXO45 PRK…
1.08356729386537e-14	447	827	1.35107582629177	Anatomical structure formation involved in morphogenesis	http://amigo.geneontology.org/amigo/term/GO:0048646	PRKX CALB1 PTCH1 SSBP3 MMP15 TLR3 PPARA CFL2 LUZP1 MMP2 HS6ST1 CCR2 LHX1 MYOD1 ISL1 DVL2 ATP2B4 CD9 RHOJ DMP1 EXOC4 BCL6 DUSP4 PML TGFBR1 CLEC14A SMO POFUT2 TULP3 PARVA GJA1 RDH10 PRKD1 TBX18 RAPGEF3 GNPAT AGO2 TGM2 ADAM9 PRKCA SEMA6A CALD1 PIK3CD KBTBD8 LRP6 GBX2 ITGB5 DSPP KDM6A PKM EPHA2 HESX1 VASP TBXT PAF1 TENM4 BMPER ADTRP LAMB3 AKT1 CCBE1 WNT10B NF1 MMP14 PALB2 SDCCAG8 GAB1 EYA1 LMOD3 CAPN…
1.08356729386537e-14	517	978	1.32138507846787	Positive regulation of multicellular organismal process	http://amigo.geneontology.org/amigo/term/GO:0051240	GAS6 PLXNA1 NAP1L1 GCNT2 FERMT1 ACVR2A KITLG SEMA7A TLR3 ABI3BP PTN CHRNB4 B2M DMTN ASIC2 CCR2 DISC1 PANX3 LHX1 CD14 HEG1 TGFB1I1 MYOD1 ISL1 MRTFB SLITRK1 BRAF F2RL1 ADIPOQ GHR HLX BAMBI G3BP1 TRPV2 F2R CD276 KPNA6 BCL6 TGFBR1 ADRB2 SMO POU2F2 CCR7 GPR68 PCID2 CASP8 ATP11C EXOSC3 GPR3 CARD11 PRKD1 ADAM17 LY9 RAPGEF3 AGO2 MAD2L2 TGM2 SYNDIG1 IL17B CHUK GPM6B PRKCA PIK3CD ACHE GDF6 CDKL5 CLU CAPRIN…
3.03727708159796e-14	455	848	1.34119910328869	Embryo development	http://amigo.geneontology.org/amigo/term/GO:0009790	ACVR2A PTCH1 KITLG SSBP3 MMP15 APBA1 HIRA RICTOR TOP1 HOXA2 DLX2 ELL PAX5 DAD1 HOXC9 DLD LUZP1 MMP2 HS6ST1 SLC35E2B LHX1 PCSK6 HEG1 TGFB1I1 LOC100033941 TRIP6 ISL1 DVL2 ADIPOQ HLX LY6E HOXC6 PBX2 EXOC4 DUSP4 TGFBR1 SMO POFUT2 PHGDH TULP3 GJA1 TBC1D32 RDH10 TBX18 SLC5A7 BCOR AFF3 ERCC3 JAG2 NCAPG2 INSIG2 FOXI1 SH2B3 KBTBD8 LRP6 GORAB SMPD4 PRPF19 GBX2 SMG9 PCGF2 ITGB5 KDM6A EPHA2 HESX1 KMT2A RUNDC…
3.33878885849297e-14	299	519	1.44006316050331	Regulation of cell adhesion	http://amigo.geneontology.org/amigo/term/GO:0030155	PRKX PLXNA1 GCNT2 FERMT1 ABI3BP PPARA PTPN2 PLXNB3 SPINK5 GPNMB LPXN DMTN CCR2 CD80 BRAF RDX ADIPOQ CD9 HLX DNAJA3 CXCR4 DMP1 CD276 BCL6 PML CCR7 RASA1 CARD11 NEDD9 MAD2L2 ICOS TGM2 ADAM9 JAG2 GPM6B ASS1 PRKCA SEMA6A SH2B3 PTPRC EPHB6 AP1AR EPHA2 STAT5B ADAM10 CALR ADTRP AKT1 FGG ADAM15 FAF1 CD74 MINK1 MDGA1 TNFRSF14 FBLN2 THBS1 WNT1 SRF JAK2 ACVRL1 CAV1 IL10 VEGFA ABCA12 SYK TSC1 P4HB IRAK1 LMO7…
3.55942133355772e-14	392	714	1.37235214430023	Cellular response to oxygen-containing compound	http://amigo.geneontology.org/amigo/term/GO:1901701	GAS6 CPEB3 GOT1 PTCH1 HDAC6 DENND4C HOXA2 TRIB3 PTPN2 HTR1B DMTN RORC MMP2 SESN1 CCR5 CD14 MYOD1 FOXO1 ATP2B4 ADIPOQ GHR LY6E IRS2 VIM RAP1B USF1 ADRB2 SMO VPS35 GPR68 GCG ABL2 PRKD1 SNW1 PTPRK RAPGEF3 RRAGB NR1D1 TGM2 LAMTOR4 ADAM9 EIF4E CHUK GFI1 MPO INSIG2 FANCC PRKCA RAB31 ACHE CLU LRP6 ADCY7 PJVK PDE8A PCGF2 SPHK2 TRIM41 RECQL5 SLC2A4 LY6H SMARCB1 STAT5B AKT2 PAF1 ITPR2 HRH3 KL AKT1 SLC39A14…
5.59067028162892e-14	725	1445	1.25414534195504	Cell development	http://amigo.geneontology.org/amigo/term/GO:0048468	PLXNA1 NAP1L1 ALAS2 MEGF9 KITLG SEMA7A SOHLH2 HDAC6 SPAG16 EIF2B2 COMP MPP5 HOXA2 DLX2 SLIT3 CFL2 SLC39A12 SLC4A1 EPHA5 HECW2 KIF5B PTN PLXNB3 B2M BTBD3 DLD NEDD4L DMTN CSF1R HS6ST1 DISC1 BRSK1 LHX1 HEG1 MYOD1 IKBKB ISL1 SLITRK1 BRAF L1CAM UGCG F2RL1 RDX ADIPOQ CASP2 TRPV2 VIM BICDL1 BCL6 RAP1B PLPPR4 LHX8 SMO POU2F2 GPR68 NYAP2 CCR6 PHGDH PARVA USP9X RDH10 ABL2 PRKD1 TBX18 NEDD9 AFG3L2 RAPGEF3 P…
8.40617469481561e-14	508	967	1.31315184497453	Regulation of programmed cell death	http://amigo.geneontology.org/amigo/term/GO:0043067	GAS6 CIAPIN1 BCL2A1 WRN YME1L1 KITLG HDAC6 RYBP COMP PPARA IFI6 STK17B DAD1 PTPN2 SFPQ LAPTM5 FATE1 CSF1R ASIC2 ADAR ITGA6 TAX1BP1 LOC100033941 FOXO1 ISL1 ZFP91 RNF144B ANP32A BRAF F2RL1 ADIPOQ RAPSN IRS2 CBL DNAJA3 CASP2 DEDD2 BCL6 PML TGFBR1 SMO PCID2 RASA1 CASP8 BAG3 MITF GCG CARD11 BNIP3L RRM2B TGM2 FANK1 STPG1 ERCC3 BID PRKCA CRADD PIK3CD UBD STK17A NACC2 CLU LRP6 PTPRC UBE2O SPATA2 PTPA DST…
9.67760665821078e-14	537	1031	1.30194707551442	Regulation of immune system process	http://amigo.geneontology.org/amigo/term/GO:0002682	GAS6 XG ACVR2A KITLG SEMA7A TLR3 WAS EIF2B2 ILRUN LOC100069029 TRAF3IP2 PTN PTPN2 SMPDL3B SFPQ SPINK5 GPNMB B2M LPXN CD8B ADAR GPR17 CCR2 GPR171 IFI35 CD14 NLRP6 CD80 BRAF F2RL1 ADIPOQ CD9 HLX ERBIN IRS2 DNAJA3 C8B CD276 BCL6 C2 CCR7 GPR68 IL28B PCID2 CD1b1 CASP8 MITF ATP11C LOC100069988 EXOSC3 WDR61 CARD11 ADAM17 MAD2L2 ICOS NR1D1 SLC39A10 GFI1 LOC100051526 NMI PIK3CD PLA2G5 ENPP3 ADCY7 TAP2 PTP…
1.16685280144128e-13	347	623	1.39225612804867	Tube morphogenesis	http://amigo.geneontology.org/amigo/term/GO:0035239	PRKX NKX2-3 PTCH1 TLR3 COMP ADAMTS16 LUZP1 HS6ST1 CCR2 LHX1 HEG1 ISL1 DVL2 ATP2B4 HLX RHOJ PML TGFBR1 CLEC14A SMO RASA1 TULP3 HPGD PARVA RDH10 PRKD1 RAPGEF3 AGO2 TGM2 PRKCA SEMA6A CALD1 PIK3CD GBX2 KDM6A PKM EPHA2 HESX1 VASP TBXT BMPER ADTRP APOE AKT1 CCBE1 NF1 MMP14 SDCCAG8 GAB1 APOB EYA1 THBS1 HIPK2 STAT1 PRDM1 WNT1 SRF ACVRL1 CAV1 PLXND1 IL10 ANGPT4 WNT7A PAX8 DCHS1 MED1 MEIS1 VEGFA LHX2 SYK T…
1.21793020568706e-13	572	1109	1.28926499914744	Establishment of protein localization	http://amigo.geneontology.org/amigo/term/GO:0045184	GAS6 EXOC2 COPG1 FERMT1 ZDHHC4 NMD3 HDAC6 RAB3C SLC35A2 APBA1 RTP2 EIF4ENIF1 SRP14 COMP HEATR3 STXBP5 ARL1 SNX27 DMTN ATG4C TVP23C CRY2 PRPF38B NUP93 CD68 SCFD2 TRAM1L1 SGTB F2RL1 ADIPOQ COG3 ERBIN IRS2 ING1 EXOC8 APBB3 TBC1D14 NUP35 GGA3 F2R MFF DOP1A KPNA6 ARL11 PML SMO VPS35 YWHAQ GPR68 VTA1 BAG3 BACE2 PREPL SERGEF GCG PRKD1 BNIP3L MYRIP RAPGEF3 TRH NCOA4 NR1D1 GOLPH3 CLOCK SEC16A SEC63 SYNDIG…
1.41517152118208e-13	538	1035	1.29933050846479	Positive regulation of signal transduction	http://amigo.geneontology.org/amigo/term/GO:0009967	GAS6 CCL17 PRXL2C NDRG4 GCNT2 PRL FERMT1 ACVR2A KITLG SEMA7A TLR3 ZNF423 RICTOR UNC5CL TRAF3IP2 PTPN2 SFPQ NR2C1 DMTN CAVIN3 CSF1R SCUBE1 DISC1 ARMC9 IFI35 CD14 TGFB1I1 TRIP6 NUP93 IKBKB RSPO4 BRAF DVL2 F2RL1 ADIPOQ GHR BAMBI ERBIN CBL CASP2 DEDD2 CXCR4 F2R PML RAP1B TGFBR1 ADRB2 SMO VPS35 CCR7 PCID2 CASP8 TAOK1 GCG CARD11 PRKD1 ADAM17 SNW1 RRAGB LAMTOR4 SLC39A10 CENPJ CHUK BID NEU3 JAG2 USP8 GFI…
2.18447610462635e-13	583	1136	1.28282653126505	Neurogenesis	http://amigo.geneontology.org/amigo/term/GO:0022008	GAS6 PLXNA1 NAP1L1 PTCH1 SEMA7A HDAC6 EIF4ENIF1 EIF2B2 MPP5 HOXA2 DLX2 SLIT3 SLC39A12 EPHA5 DDX6 HECW2 KIF5B PTN PLXNB3 B2M VXN BTBD3 NEDD4L SUN2 CSF1R HOXC8 HS6ST1 ASTN2 CCR2 DISC1 BRSK1 LHX1 VWC2L ISL1 SLITRK1 BRAF L1CAM UGCG CD9 RUNX1 CXCR4 TRPV2 VIM BICDL1 PRDM6 BCL6 TGFBR1 PLPPR4 LHX8 SMO NYAP2 PHGDH TULP3 USP9X ABL2 PRKD1 AFG3L2 PRDM12 NR1D1 TGM2 NAB2 EIF4E ZNF521 ERCC3 JAG2 FBXO45 ZDHHC17 …
2.32008923401257e-13	494	941	1.31224532881053	Regulation of apoptotic process	http://amigo.geneontology.org/amigo/term/GO:0042981	GAS6 CIAPIN1 BCL2A1 WRN YME1L1 KITLG RYBP COMP PPARA IFI6 STK17B DAD1 PTPN2 SFPQ FATE1 CSF1R ASIC2 ADAR ITGA6 TAX1BP1 LOC100033941 FOXO1 ISL1 ZFP91 RNF144B ANP32A BRAF ADIPOQ RAPSN IRS2 CBL CASP2 DEDD2 BCL6 PML TGFBR1 SMO PCID2 RASA1 CASP8 BAG3 MITF GCG CARD11 BNIP3L RRM2B TGM2 FANK1 STPG1 ERCC3 BID PRKCA CRADD PIK3CD UBD STK17A NACC2 CLU LRP6 PTPRC UBE2O PTPA DSTYK PCGF2 SPHK2 MAPK8IP1 RHBDD1 ST…
2.45717790639453e-13	575	1119	1.2844448688754	Negative regulation of response to stimulus	http://amigo.geneontology.org/amigo/term/GO:0048585	GAS6 NDRG4 FERMT1 PTCH1 SEMA7A ILRUN DLX2 PPARA SLIT3 IFI6 PTPN2 SMPDL3B HTR1B SPINK5 LPXN HTRA3 CAVIN3 CRY2 ADAR SESN1 GPR17 CCR2 IFI35 ITGA6 HEG1 TGFB1I1 VWC2L LOC100033941 NLRP6 FOXO1 ISL1 STAMBP PIAS2 F2RL1 ATP2B4 GRK2 ADIPOQ CD9 HLX BAMBI ERBIN G3BP1 CBL RANBP9 RASL11B LZTR1 CD276 WFDC1 BCL6 DUSP4 TGFBR1 ADRB2 CSNK1A1 VPS35 RASA1 CASP8 TULP3 CDT1 ADAM17 MAD2L2 RRM2B NR1D1 CLOCK BID INSIG2 NM…
2.57708702133139e-13	544	1051	1.29382009961484	Regulation of cell death	http://amigo.geneontology.org/amigo/term/GO:0010941	GAS6 CIAPIN1 BCL2A1 WRN YME1L1 KITLG NPAS2 HDAC6 RYBP COMP PPARA IFI6 STK17B DAD1 PTPN2 SFPQ GPNMB LAPTM5 FATE1 CSF1R ASIC2 ADAR ITGA6 TAX1BP1 LOC100033941 FOXO1 ISL1 ZFP91 RNF144B ANP32A BRAF F2RL1 ADIPOQ GPR75 RAPSN IRS2 ING1 CBL DNAJA3 CASP2 DEDD2 BCL6 PML TGFBR1 SMO VPS35 PCID2 RASA1 CASP8 BAG3 MITF GCG CARD11 PRKD1 BNIP3L RRM2B TGM2 FANK1 STPG1 ERCC3 BID PRKCA CRADD PIK3CD UBD STK17A NACC2 C…
3.49742000707452e-13	478	908	1.31589051973532	Regulation of multicellular organismal development	http://amigo.geneontology.org/amigo/term/GO:2000026	PRKX GAS6 PLXNA1 NAP1L1 FERMT1 ACVR2A PTCH1 KITLG SEMA7A TLR3 COMP DLX2 PTN PTPN2 B2M ASIC2 CCR2 DISC1 GPR171 LHX1 KRT84 MYOD1 IKBKB ISL1 SLITRK1 BRAF ATP2B4 ADIPOQ HLX RHOJ TRPV2 DMP1 CD276 BCL6 PML TGFBR1 ADRB2 SMO GPR68 PCID2 CASP8 MITF ATP11C WDR61 CARD11 PRKD1 RAPGEF3 BCOR AGO2 NR1D1 TGM2 SYNDIG1 GFI1 GPM6B PRKCA SEMA6A PIK3CD GDF6 NBR1 CDKL5 CAPRIN1 PTPRC GBX2 HSPA9 ADAMTS7 TMEM98 PKM EPHA2…
3.66948379291278e-13	337	606	1.39006461009477	Positive regulation of cell population proliferation	http://amigo.geneontology.org/amigo/term/GO:0008284	GAS6 NAP1L1 KITLG SSBP3 ZNF423 COMP HPSE2 PTN PLXNB3 HTR1B CSF1R MMP2 CCR2 DISC1 CNOT6L LHX1 ISL1 HLX BAMBI IRS2 DNAJA3 CD276 MAB21L1 BCL6 PML TGFBR1 SMO GJA1 CARD11 PRKD1 ADAM17 FAM98B PRKCA PIK3CD PTPRC SPHK2 STAT5B ADAM10 TBXT AKT2 CALR PPARD AKT1 WNT10B CD74 EYA1 CSF3 THBS1 HIPK2 STAT1 WNT1 ACVRL1 IL10 LOC100068317 WNT7A MED1 VEGFA LHX2 SYK CNBP CDH3 TNFAIP3 SINHCAF EAPP CSF2 SAAL1 FER EGFR T…
4.03726074391896e-13	729	1465	1.24384886330907	Positive regulation of biosynthetic process	http://amigo.geneontology.org/amigo/term/GO:0009891	NKX2-3 PRL ACVR2A PTCH1 NPAS2 NMD3 SSBP3 TLR3 EIF3E ZNF423 GTF2F1 WAS RYBP BACH1 KDM1B ZNF112 EDRF1 RFC2 DCAF6 BANP MBTPS2 HOXA2 DLX2 ELL PPARA PAX5 RPUSD4 SLC30A9 BARX2 TCF3 PTPN2 SFPQ NFYC KDM8 EHF LARP7 ZNF318 ZNF407 LHX1 DPF2 ITGA6 TGFB1I1 MYOD1 FOXO1 IKBKB ISL1 MRTFB SMARCA5 DVL2 F2RL1 RNF14 BAMBI IRS2 ING1 APBB3 RUNX1 PBX2 F2R TASP1 BCL9 VIM KPNA6 PML USF1 TGFBR1 ADRB2 CHEK2 EPM2AIP1 SMO PO…
5.0512173232635e-13	720	1446	1.24463472482475	Positive regulation of cellular biosynthetic process	http://amigo.geneontology.org/amigo/term/GO:0031328	NKX2-3 PRL ACVR2A PTCH1 NPAS2 NMD3 SSBP3 TLR3 EIF3E ZNF423 GTF2F1 WAS RYBP BACH1 KDM1B ZNF112 EDRF1 RFC2 DCAF6 BANP MBTPS2 HOXA2 DLX2 ELL PPARA PAX5 RPUSD4 SLC30A9 BARX2 TCF3 PTPN2 SFPQ NFYC KDM8 EHF LARP7 ZNF318 ZNF407 LHX1 DPF2 ITGA6 TGFB1I1 MYOD1 FOXO1 IKBKB ISL1 MRTFB SMARCA5 DVL2 F2RL1 RNF14 BAMBI IRS2 ING1 APBB3 RUNX1 PBX2 F2R TASP1 BCL9 VIM KPNA6 PML USF1 TGFBR1 ADRB2 CHEK2 EPM2AIP1 SMO PO…
6.88817646228121e-13	536	1038	1.29075895322705	Positive regulation of protein metabolic process	http://amigo.geneontology.org/amigo/term/GO:0051247	GAS6 AIMP2 ACVR2A KITLG SEMA7A HDAC6 WDFY2 EIF3E RICTOR SART3 HEATR3 HECW2 RPUSD4 TRIB3 GPNMB LAPTM5 NEDD4L CSF1R CAB39L HSPA1A PHF1 SAE1 CD80 FOXO1 ISL1 RNF144B DVL2 ATP2B4 RDX ADIPOQ GHR RNF14 FANCI CBFA2T3 CASP2 GGA3 F2R USP13 VIM BCL6 PML TGFBR1 ADRB2 CSNK1A1 VPS35 CCR7 EGLN3 CASP8 TAOK1 WDR61 GCG PRKD1 ADAM17 SNW1 NEDD9 RAPGEF3 PRDM12 AGO2 MAD2L2 CLEC3B ETAA1 PPP2R5D WWP2 BID CASP8AP2 NMI CR…
8.70814185358718e-13	489	936	1.30590240104942	Negative regulation of signaling	http://amigo.geneontology.org/amigo/term/GO:0023057	GAS6 NDRG4 FERMT1 PTCH1 DLX2 ATAD1 PPARA SLIT3 IFI6 PTPN2 SMPDL3B HTR1B LPXN HTRA3 CAVIN3 CRY2 ADAR SESN1 IFI35 ITGA6 HEG1 TGFB1I1 VWC2L LOC100033941 NLRP6 FOXO1 ISL1 STAMBP BRAF PIAS2 F2RL1 ATP2B4 GRK2 ADIPOQ BAMBI ERBIN G3BP1 CBL RANBP9 RASL11B LZTR1 BCL6 DUSP4 RAP1B TGFBR1 ADRB2 CSNK1A1 RASA1 CASP8 TULP3 GJA1 CDT1 ADAM17 MAD2L2 RRM2B NR1D1 CLOCK BID INSIG2 NMI SEMA6A TAOK3 CLU SH2B3 ABHD6 PTPR…
8.98264234371779e-13	488	934	1.30602249033894	Negative regulation of cell communication	http://amigo.geneontology.org/amigo/term/GO:0010648	GAS6 NDRG4 FERMT1 PTCH1 DLX2 ATAD1 PPARA SLIT3 IFI6 PTPN2 SMPDL3B HTR1B LPXN HTRA3 CAVIN3 CRY2 ADAR SESN1 IFI35 ITGA6 HEG1 TGFB1I1 VWC2L LOC100033941 NLRP6 FOXO1 ISL1 STAMBP BRAF PIAS2 F2RL1 ATP2B4 GRK2 ADIPOQ BAMBI ERBIN G3BP1 CBL RANBP9 RASL11B LZTR1 BCL6 DUSP4 RAP1B TGFBR1 ADRB2 CSNK1A1 RASA1 CASP8 TULP3 GJA1 CDT1 ADAM17 MAD2L2 RRM2B NR1D1 CLOCK BID INSIG2 NMI SEMA6A TAOK3 CLU SH2B3 ABHD6 PTPR…
1.41522573735414e-12	544	1059	1.28404619895675	Plasma membrane bounded cell projection organization	http://amigo.geneontology.org/amigo/term/GO:0120036	PLXNA1 FGD1 SPATA6 SEMA7A HDAC6 ZNF423 WAS SPAG16 MARK4 VDAC3 HOXA2 SLIT3 SLC39A12 EPHA5 EPS8L1 HECW2 KIF5B PTN PLXNB3 CEP126 B2M BTBD3 NEDD4L TTC17 DMTN CSF1R DISC1 BRSK1 ARMC9 LHX1 ISL1 SLITRK1 BRAF L1CAM F2RL1 RDX TRPV2 BBS12 VIM BICDL1 FNBP1L TGFBR1 PLPPR4 SMO VPS35 NYAP2 PHGDH IQUB PARVA USP9X TBC1D32 ABL2 PRKD1 RGL3 AFG3L2 PRDM12 CENPJ FBXO45 ZDHHC17 GFI1 INPP5J GPM6B WRAP73 CFAP46 KIF5A CC…
1.62510741700294e-12	526	1020	1.28903076411057	Protein transport	http://amigo.geneontology.org/amigo/term/GO:0015031	GAS6 EXOC2 COPG1 FERMT1 ZDHHC4 NMD3 HDAC6 RAB3C SLC35A2 APBA1 RTP2 EIF4ENIF1 SRP14 COMP HEATR3 STXBP5 ARL1 SNX27 DMTN ATG4C TVP23C CRY2 PRPF38B NUP93 SCFD2 TRAM1L1 SGTB F2RL1 ADIPOQ COG3 ERBIN IRS2 ING1 EXOC8 APBB3 TBC1D14 NUP35 GGA3 F2R MFF DOP1A KPNA6 ARL11 PML SMO VPS35 YWHAQ GPR68 VTA1 BAG3 BACE2 PREPL SERGEF GCG PRKD1 BNIP3L MYRIP RAPGEF3 TRH NCOA4 NR1D1 GOLPH3 CLOCK SEC16A SEC63 SYNDIG1 ADA…
1.68714890008397e-12	554	1082	1.27985336298715	Cell projection organization	http://amigo.geneontology.org/amigo/term/GO:0030030	PLXNA1 FGD1 SPATA6 SEMA7A HDAC6 ZNF423 WAS SPAG16 MARK4 VDAC3 HOXA2 SLIT3 SLC39A12 EPHA5 EPS8L1 HECW2 KIF5B PTN PLXNB3 CEP126 B2M BTBD3 NEDD4L TTC17 DMTN CSF1R DISC1 BRSK1 ARMC9 LHX1 ISL1 SLITRK1 BRAF L1CAM F2RL1 RDX RHOJ TRPV2 BBS12 VIM BICDL1 FNBP1L TGFBR1 PLPPR4 SMO VPS35 NYAP2 PHGDH IQUB PARVA USP9X TBC1D32 ABL2 PRKD1 RGL3 AFG3L2 PRDM12 CENPJ FBXO45 ZDHHC17 GFI1 INPP5J GPM6B WRAP73 CFAP46 KIF…
1.80949641944066e-12	412	772	1.33400551702611	Animal organ morphogenesis	http://amigo.geneontology.org/amigo/term/GO:0009887	PRKX PLXNA1 CALB1 NKX2-3 MEGF9 PTCH1 COMP HOXA2 DLX2 PPARA SLIT3 PAX5 PTN BARX2 HOXC9 ADAMTS16 HOXC8 MMP2 LHX1 ITGA6 HEG1 ISL1 XIRP2 DVL2 HLX LY6E DMP1 EXOC4 PML TGFBR1 DNAH11 LHX8 SMO EYS TULP3 PARVA MMP13 RDH10 BCOR ODAM TGM2 NAB2 JAG2 NECTIN3 INSIG2 FANCC FOXI1 PTCD2 GBX2 PCGF2 NPHP3 ACAN DSPP TRIP11 KDM6A EPHA2 HESX1 ZMPSTE24 FGR TBXT WNT10B MMP14 PALB2 PITX2 ADAM15 RYK AQP5 LHX9 ALX1 EYA1 MA…
1.80949641944066e-12	209	347	1.50554770544423	Regulation of GTPase activity	http://amigo.geneontology.org/amigo/term/GO:0043087	PLXNA1 FGD1 CCL17 RICTOR STXBP5 PLXNB3 TBC1D2 ITGA6 DVL2 F2RL1 RDX TBC1D14 F2R RALGAPB BCL6 RGS1 RASA1 NEDD9 RAPGEF3 STARD8 RIC1 TBC1D15 ASAP3 ARHGAP31 EPHA2 RUNDC1 MMUT SH3BP1 AKT2 SIPA1L2 PIP5K1A NF1 GIT2 LLGL2 GDI2 GIT1 SOD1 LARS1 ARHGAP25 RIC8B SH3BP4 NTRK1 TSC1 EPHB3 ALS2 AJUBA RASGRP1 SEMA4D PYCARD MET RIN1 MYO9B ELMOD1 OCRL STARD13 CCDC125 VAV3 NGEF ARHGAP21 OPHN1 PLXNA4 GMIP RGS6 ARHGAP19…
2.04352690644077e-12	389	723	1.34489696654674	Immune system development	http://amigo.geneontology.org/amigo/term/GO:0002520	PRKX GAS6 CIAPIN1 ALAS2 NKX2-3 ACVR2A KITLG SSBP3 SART3 SLC4A1 TRAF3IP2 PTN TCF3 PTPN2 B2M SERPINB12 DMTN CSF1R FOXL1 ADAR CCR2 CIAO3 TRIM10 GPR171 DPF2 FLT3 BRAF F2RL1 ADIPOQ HLX CCR9 RUNX1 DNAJA3 CBFA2T3 RBM47 BCL6 PML TGFBR1 POU2F2 CCR7 GPR68 PCID2 CASP8 MITF ATP11C EXOSC3 WDR61 CARD11 LY9 MSH6 MAD2L2 ICOS L3MBTL3 WDR38 ARMC6 LY6D JAG2 GFI1 NCAPG2 UBD SLC37A4 IFND1 SH2B3 PTPRC CD79A EIF2AK1 HS…
2.59430519472761e-12	462	882	1.30933597440889	Negative regulation of signal transduction	http://amigo.geneontology.org/amigo/term/GO:0009968	GAS6 NDRG4 FERMT1 PTCH1 DLX2 PPARA SLIT3 IFI6 PTPN2 SMPDL3B HTR1B LPXN HTRA3 CAVIN3 CRY2 ADAR SESN1 IFI35 ITGA6 HEG1 TGFB1I1 VWC2L LOC100033941 NLRP6 FOXO1 ISL1 STAMBP PIAS2 F2RL1 ATP2B4 GRK2 ADIPOQ BAMBI ERBIN G3BP1 CBL RANBP9 RASL11B LZTR1 BCL6 DUSP4 TGFBR1 ADRB2 CSNK1A1 RASA1 CASP8 TULP3 CDT1 ADAM17 MAD2L2 RRM2B NR1D1 CLOCK BID INSIG2 NMI SEMA6A TAOK3 CLU SH2B3 PTPRC PCGF2 MAPK8IP1 EPHA2 OPTN …
3.05272524788087e-12	715	1445	1.23684678551428	Positive regulation of nucleobase-containing compound metabolic process	http://amigo.geneontology.org/amigo/term/GO:0045935	CPEB3 PRXL2C NKX2-3 WRN PRL ACVR2A PTCH1 NPAS2 NMD3 SSBP3 TLR3 ZNF423 GTF2F1 WAS RYBP BACH1 EIF4ENIF1 KDM1B ZNF112 EDRF1 RFC2 DCAF6 BANP MBTPS2 HOXA2 DLX2 ELL PPARA PAX5 SLC30A9 BARX2 TCF3 SFPQ NFYC KDM8 EHF LARP7 ZNF318 ZNF407 CNOT6L LHX1 DPF2 ITGA6 TGFB1I1 MYOD1 FOXO1 IKBKB ISL1 MRTFB SMARCA5 DVL2 F2RL1 RNF14 BAMBI ING1 APBB3 RUNX1 PBX2 F2R TASP1 BCL9 KPNA6 PML USF1 TGFBR1 ADRB2 CHEK2 SMO POU2F…
3.07743946762875e-12	520	1010	1.28694409005806	Lipid metabolic process	http://amigo.geneontology.org/amigo/term/GO:0006629	NKX2-3 ACOT11 SGMS1 DGKH BCO1 ABCD4 DGKB HACD4 HEATR3 CERS4 MTMR6 PPARA TRIB3 SMPDL3B HMGCLL1 LOC102147639 PIGN CSF1R SULT1B1 PTGES AGPAT4 NSDHL ETFA UGCG HSD17B3 ADIPOQ IRS2 GK INPP4A SYNJ1 PLPPR4 CERK HPGD ACAD9 RDH10 SAMD8 HPGDS ELOVL2 MOGAT1 CRYL1 GNPAT NR1D1 CYP51A1 CHUK NEU3 GFI1 INPP5J ACSM3 INSIG2 PIK3CD PLA2G5 SLC37A4 ITPKC ABHD6 LOC100070352 ELOVL7 SMPD4 PIGT PRPF19 MTMR1 PLPPR1 LIPK NP…
5.895813483603e-12	293	523	1.40037271867511	Vasculature development	http://amigo.geneontology.org/amigo/term/GO:0001944	PRKX TLR3 COMP LUZP1 MMP2 HS6ST1 CCR2 HEG1 ISL1 ATP2B4 RHOJ PML TGFBR1 CLEC14A SMO RASA1 HPGD PARVA PRKD1 RAPGEF3 AGO2 PRKCA SEMA6A CALD1 ANTXR1 GBX2 SPHK2 PKM EPHA2 ADAM10 TBXT BMPER ADTRP APOE AKT1 CCBE1 NF1 GAB1 APOB EYA1 FBXW8 THBS1 HIPK2 AP2B1 STAT1 PRDM1 SRF ACVRL1 CAV1 PLXND1 IL10 ANGPT4 WNT7A MED1 MEIS1 VEGFA SYK CDH2 ADGRB2 EPHB3 AMOTL2 ROCK2 GPC3 WASF2 PKNOX1 MINAR1 KLF4 PLXDC1 EGF MEOX…
5.895813483603e-12	282	500	1.40979775280899	Positive regulation of hydrolase activity	http://amigo.geneontology.org/amigo/term/GO:0051345	CCL17 WRN STXBP5 ARL1 LAPTM5 TBC1D2 ITGA6 DVL2 F2RL1 TBC1D14 CASP2 F2R RALGAPB PML RGS1 EGLN3 RASA1 CASP8 ABL2 PRKD1 NEDD9 RAPGEF3 STARD8 RIC1 BID CASP8AP2 TBC1D15 CRADD PLA2G5 ANTXR1 ASAP3 PTPRC ARHGAP31 PTPA TTBK1 EPHA2 DNAJC15 RUNDC1 MMUT SH3BP1 AKT2 SIPA1L2 PIP5K1A AKT1 NF1 GIT2 HSP90AB1 LLGL2 ARL6IP5 GDI2 GIT1 LARS1 HIP1R STAT1 ARHGAP25 PINK1 NCSTN RIC8B PNLIP NTRK1 SYK ITK TSC1 DNAJA2 ALS2 …
6.21906226391538e-12	786	1610	1.22032182911311	Regulation of cellular component organization	http://amigo.geneontology.org/amigo/term/GO:0051128	PLXNA1 MARCHF5 FERMT1 SEMA7A HDAC6 GNAI1 WAS RICTOR DGKB MARK4 STXBP5 VDAC3 ATAD1 SLIT3 CFL2 SLC39A12 EPS8L1 HECW2 PTN PLXNB3 SFPQ B2M MDM1 NEDD4L SACS DMTN SGIP1 CSF1R ASIC2 HSPA1A SMG5 BRSK1 VBP1 LOC100033941 MYOD1 IKBKB SLITRK1 BRAF F2RL1 RDX ADIPOQ PLEKHH2 ENO1 G3BP1 CBL TBC1D14 TRPV2 GPC4 SSBP1 VIM MFF WFDC1 FNBP1L BCL6 PML RAP1B TGFBR1 ADRB2 CDKN2C SYNJ1 VPS35 PCID2 CCSAP RASA1 TAOK1 FEN1 D…
6.37727871755497e-12	503	976	1.28823732280934	Positive regulation of cellular protein metabolic process	http://amigo.geneontology.org/amigo/term/GO:0032270	GAS6 AIMP2 ACVR2A KITLG SEMA7A HDAC6 WDFY2 EIF3E RICTOR SART3 HEATR3 RPUSD4 TRIB3 GPNMB LAPTM5 CSF1R CAB39L HSPA1A PHF1 SAE1 CD80 ISL1 RNF144B DVL2 ATP2B4 RDX ADIPOQ GHR RNF14 FANCI CBFA2T3 CASP2 F2R USP13 VIM BCL6 PML TGFBR1 ADRB2 CSNK1A1 VPS35 EGLN3 CASP8 TAOK1 WDR61 GCG PRKD1 ADAM17 SNW1 NEDD9 RAPGEF3 PRDM12 AGO2 MAD2L2 CLEC3B ETAA1 PPP2R5D BID CASP8AP2 NMI CRADD TAOK3 SPATC1L CCDC88A GDF6 IFN…
6.55133633285256e-12	512	996	1.28495622461157	Organonitrogen compound catabolic process	http://amigo.geneontology.org/amigo/term/GO:1901565	GOT1 GDA YME1L1 HDAC6 RYBP DLST BANP HECW2 SMPDL3B HMGCLL1 NEDD4L FAH HSPA1A HMOX1 FBXO31 TGFB1I1 URAD FOXO1 CTSA SGTB RNF144B NTAN1 ATP2B4 RDX RNF14 PSMD13 CBL CBFA2T3 GGA3 USP13 LOC100061234 UBAP1 PML CHEK2 CSNK1A1 VPS35 CASP8 LOC111774802 FBXL7 USP9X QDPR BNIP3L NUDT3 USP31 MAD2L2 NR1D1 CLOCK WWP2 RIC1 NEU3 USP8 FBXO45 UBR3 USP12 UBD PLA2G5 STT3B CLU AMN1 PCYOX1L CTSL RNF130 SMPD4 PRPF19 PDE8A…
8.28857750415958e-12	280	497	1.4082486792618	Blood vessel development	http://amigo.geneontology.org/amigo/term/GO:0001568	PRKX TLR3 COMP LUZP1 MMP2 HS6ST1 CCR2 HEG1 ISL1 ATP2B4 RHOJ PML TGFBR1 CLEC14A SMO RASA1 HPGD PARVA PRKD1 RAPGEF3 AGO2 PRKCA SEMA6A CALD1 ANTXR1 GBX2 SPHK2 PKM EPHA2 TBXT BMPER ADTRP APOE AKT1 CCBE1 NF1 GAB1 APOB EYA1 FBXW8 THBS1 HIPK2 AP2B1 STAT1 PRDM1 SRF ACVRL1 CAV1 PLXND1 IL10 ANGPT4 WNT7A MED1 MEIS1 VEGFA SYK CDH2 ADGRB2 EPHB3 AMOTL2 ROCK2 GPC3 WASF2 PKNOX1 MINAR1 KLF4 PLXDC1 EGF MEOX2 HGS E…
1.0946964240587e-11	343	631	1.35875911592958	Regulation of anatomical structure morphogenesis	http://amigo.geneontology.org/amigo/term/GO:0022603	PLXNA1 FGD1 MARCHF5 SEMA7A TLR3 ZMYM3 HECW2 FN1 NEDD4L DMTN CSF1R CCR2 BRSK1 LHX1 ISL1 SLITRK1 BRAF DVL2 ATP2B4 RDX ALDOA BAMBI RHOJ TRPV2 MFF PML SMO VPS35 GJA1 PRKD1 NEDD9 RAPGEF3 AGO2 PRKCA SEMA6A PIK3CD CDKL5 CAPRIN1 AP1AR PKM TMEM135 EPHA2 ZMPSTE24 FGR PPM1J TENM4 BMPER DDHD2 ZFYVE27 CALR CCBE1 NF1 FYN RYK GAB1 FBXW8 KIF13B NTNG2 PARVB THBS1 HIPK2 STAT1 SRF OMA1 ACVRL1 MAP2K2 PLXND1 PINK1 IL…
1.16343855915274e-11	564	1114	1.26552760575313	Regulation of intracellular signal transduction	http://amigo.geneontology.org/amigo/term/GO:1902531	GAS6 CCL17 PRXL2C NDRG4 GCNT2 KITLG SEMA7A TLR3 DENND4C RICTOR PPARA UNC5CL EPS8L1 TRAF3IP2 PTPN2 SFPQ CAVIN3 CSF1R RASGRF2 SESN1 IFI35 CD14 HEG1 TRIP6 NLRP6 FOXO1 IKBKB STAMBP BRAF DVL2 F2RL1 ATP2B4 ADIPOQ ERBIN CBL RANBP9 F2R LZTR1 RALGAPB RRS1 BCL6 DUSP4 RAP1B TGFBR1 ADRB2 PCID2 RASA1 CASP8 TAOK1 CDT1 RPA2 GCG CARD11 PRKD1 STARD8 RALGPS2 RRAGB RRM2B NR1D1 LAMTOR4 ETAA1 CHUK BID ZDHHC17 NMI SEM…
1.25097009936662e-11	671	1354	1.23874400533071	Cellular response to stress	http://amigo.geneontology.org/amigo/term/GO:0033554	GAS6 WRN MACROD2 NPAS2 TLR3 HDAC6 WAS SLC2A1 BACH1 EIF2AK4 RFC2 MBTPS2 PPARA UNC5CL TRIB3 PTPN2 SFPQ B2M CETN2 RASGRF2 MMP2 HSPA1A PHF1 SESN1 BRSK1 FBXO31 TDG MYOD1 FOXO1 SGTB PRKAG3 BRAF F2RL1 FAAP100 FANCI WIPI1 RHNO1 CASP2 NRDE2 USP13 BCL6 PML CHEK2 TAOK1 BAG3 FEN1 SFR1 PARP2 RPA2 PRKD1 BNIP3L SNW1 PTPRK MSH6 RRAGB POLD1 MAD2L2 RRM2B SIK1 CLOCK ETAA1 CHUK ERCC3 BID FBXO45 MPO TMTC4 INSIG2 ASS1…
1.62245338721797e-11	393	740	1.32751226004872	Regulation of cellular component movement	http://amigo.geneontology.org/amigo/term/GO:0051270	PRKX GAS6 PLXNA1 XG NDRG4 GCNT2 FERMT1 KITLG SEMA7A HDAC6 WAS PTN PLXNB3 GPNMB DMTN SUN2 CSF1R CCR2 ITGA6 TRIP6 BRAF F2RL1 ATP2B4 RDX ADIPOQ CD9 IRS2 RHOJ F2R BCL6 TGFBR1 DNAH11 SMO CCR7 CCR6 MITF GJA1 PRKD1 ADAM17 NEDD9 PTPRK AGO2 ADAM9 PRKCA PIK3CD ABHD6 PTPRC SHTN1 AP1AR PTPRG EPHA2 STK24 GAS2L2 FGR ADAM10 AKT2 BMPER CALR ADTRP APOE AKT1 CCBE1 NF1 MMP14 ADAM15 CD74 LDB2 TACR2 MINK1 MAP4K4 TNFR…
1.76100301154507e-11	263	464	1.41682260710429	Transmembrane receptor protein tyrosine kinase signaling pathway	http://amigo.geneontology.org/amigo/term/GO:0007169	NDRG4 IFI6 EPHA5 PTPN2 CSF1R TNK2 FLT3 FOXO1 ADIPOQ GHR IRS2 CBL CLEC14A PRKD1 ADAM17 NEDD9 EFNA4 NEU3 ZDHHC17 SEMA6A PIK3CD CCDC88A SH2B3 EPHB6 DSTYK SHKBP1 EPHA2 SS18 FGR STAT5B AKT2 KL AKT1 SLC39A14 CCBE1 FYN RYK GAB1 PTPN12 THBS1 GIT1 HIP1R APC TRIM72 WNT1 JAK2 gh ANGPT4 VEGFA NTRK1 SYK CDH3 TSC1 SHC2 RAC1 EPHB3 FER EGFR GRB2 IGF1 INSR MVB12A AR RPE65 LGMN NUCKS1 MET EFEMP1 MYOC NGF EGF PTPRA…
1.84352024113878e-11	521	1021	1.27552710319719	Macromolecule catabolic process	http://amigo.geneontology.org/amigo/term/GO:0009057	CPEB3 YME1L1 HDAC6 EIF3E RYBP EIF4ENIF1 BANP HECW2 TRAF3IP2 TAF15 NEDD4L HSPA1A SMG5 CNOT6L FBXO31 TGFB1I1 FOXO1 CTSA SGTB RNF144B NTAN1 RDX RNF14 PSMD13 CBL CBFA2T3 DNASE1L1 NRDE2 GGA3 USP13 VIM LOC100061234 SMG7 UBAP1 PML CHEK2 CSNK1A1 VPS35 PCID2 CASP8 FASTKD5 FEN1 EXOSC3 DCP2 FBXL7 USP9X BNIP3L USP31 AGO2 DICER1 MAD2L2 NR1D1 CLOCK WWP2 RIC1 USP8 FBXO45 UBR3 USP12 UBD STT3B CLU AMN1 PCYOX1L CT…
1.84352024113878e-11	177	289	1.53092224500718	Positive regulation of GTPase activity	http://amigo.geneontology.org/amigo/term/GO:0043547	CCL17 STXBP5 TBC1D2 ITGA6 DVL2 F2RL1 TBC1D14 F2R RALGAPB RGS1 RASA1 NEDD9 RAPGEF3 STARD8 RIC1 TBC1D15 ASAP3 ARHGAP31 EPHA2 RUNDC1 MMUT SH3BP1 AKT2 SIPA1L2 PIP5K1A NF1 GIT2 LLGL2 GDI2 GIT1 LARS1 ARHGAP25 RIC8B NTRK1 TSC1 ALS2 RASGRP1 SEMA4D RIN1 MYO9B ELMOD1 OCRL STARD13 CCDC125 NGEF ARHGAP21 OPHN1 GMIP RGS6 ARHGAP19 DOCK8 RASAL2 RGS2 RAB3GAP1 ARHGAP15 ARHGAP26 RABGAP1L NTRK3 RASGRP3 EPHA4 MAPRE2 …
1.8582805746332e-11	363	676	1.34226306252272	Hematopoietic or lymphoid organ development	http://amigo.geneontology.org/amigo/term/GO:0048534	PRKX GAS6 CIAPIN1 ALAS2 NKX2-3 ACVR2A KITLG SSBP3 SART3 SLC4A1 TRAF3IP2 PTN PTPN2 B2M SERPINB12 DMTN CSF1R FOXL1 ADAR CCR2 CIAO3 TRIM10 GPR171 DPF2 FLT3 BRAF F2RL1 ADIPOQ HLX CCR9 RUNX1 DNAJA3 CBFA2T3 RBM47 BCL6 PML TGFBR1 POU2F2 CCR7 GPR68 PCID2 CASP8 MITF ATP11C WDR61 CARD11 LY9 L3MBTL3 WDR38 ARMC6 LY6D JAG2 GFI1 NCAPG2 UBD SLC37A4 IFND1 SH2B3 PTPRC CD79A EIF2AK1 HSPA9 TMEM98 EPHA2 KMT2A ZMPSTE…
2.05133673853911e-11	268	475	1.41032399310492	Response to growth factor	http://amigo.geneontology.org/amigo/term/GO:0070848	GAS6 GCNT2 FERMT1 ACVR2A HDAC6 ZNF423 COMP MPP5 PPARA HTRA3 TGFB1I1 VWC2L TAC1 ATP2B4 BAMBI RASL11B PML TGFBR1 HPGD USP9X PRKD1 ADAM17 SNW1 PTPRK CLEC3B ADAM9 ZDHHC17 SEMA6A PIK3CD GDF6 UBE2O PDE8A DSTYK ADAMTS7 ITGB5 EPHA2 STAT5B BMPER MEN1 KL AKT1 CCBE1 FYN HSP90AB1 GAB1 PTPN12 THBS1 HIPK2 WNT1 ACVRL1 CAV1 IL10 WNT7A MED1 VEGFA NTRK1 NR3C1 ZNF451 FER HTRA1 GPC3 LGMN CD44 NLK VEPH1 NGF KLF4 SKIL…
2.08847735983439e-11	576	1144	1.25856070775985	Cytoskeleton organization	http://amigo.geneontology.org/amigo/term/GO:0007010	FGD1 MAP7D2 HDAC6 GNAI1 WAS SPAG16 ZMYM3 RICTOR MARK4 SYNM CFL2 SLC39A12 CEP126 MDM1 TTC17 DMTN CETN2 SUN2 CAVIN3 CSF1R HSPA1A DISC1 BRSK1 MAP7D1 IKBKB XIRP2 BRAF KIF2B F2RL1 RDX PSTPIP1 PLEKHH2 RHOJ MARCKS RANBP9 VIM BCL6 HAUS3 XIRP1 TGFBR1 KATNAL1 CHEK2 CSNK1A1 MICAL3 CCSAP RASA1 TAOK1 PARVA GJA1 TUBGCP5 NEDD9 RGL3 RAPGEF3 STARD8 MYBL2 MAD2L2 ESAM CENPJ GPM6B WRAP73 MYH14 CFAP46 CALD1 MAP9 SPAT…
2.12599792408377e-11	658	1328	1.23852714227697	Positive regulation of RNA metabolic process	http://amigo.geneontology.org/amigo/term/GO:0051254	CPEB3 NKX2-3 PRL ACVR2A PTCH1 NPAS2 NMD3 SSBP3 TLR3 ZNF423 GTF2F1 WAS RYBP BACH1 EIF4ENIF1 KDM1B ZNF112 EDRF1 DCAF6 BANP MBTPS2 HOXA2 DLX2 ELL PPARA PAX5 SLC30A9 BARX2 TCF3 SFPQ NFYC KDM8 EHF LARP7 ZNF318 ZNF407 CNOT6L LHX1 DPF2 ITGA6 TGFB1I1 MYOD1 FOXO1 IKBKB ISL1 MRTFB SMARCA5 DVL2 F2RL1 RNF14 BAMBI ING1 APBB3 RUNX1 PBX2 F2R TASP1 BCL9 KPNA6 PML USF1 TGFBR1 ADRB2 CHEK2 SMO POU2F2 PCID2 MITF SFR…
2.24020286994312e-11	482	936	1.2872085016479	Neuron differentiation	http://amigo.geneontology.org/amigo/term/GO:0030182	PLXNA1 PTCH1 SEMA7A HDAC6 EIF4ENIF1 MPP5 HOXA2 DLX2 SLIT3 SLC39A12 EPHA5 DDX6 HECW2 KIF5B PTN PLXNB3 B2M VXN BTBD3 NEDD4L CSF1R HOXC8 HS6ST1 BRSK1 LHX1 VWC2L ISL1 SLITRK1 BRAF L1CAM UGCG RUNX1 TRPV2 VIM BICDL1 BCL6 TGFBR1 PLPPR4 LHX8 SMO NYAP2 PHGDH TULP3 USP9X ABL2 PRKD1 AFG3L2 PRDM12 EIF4E ZNF521 ERCC3 JAG2 FBXO45 ZDHHC17 GFI1 INPP5J GPM6B KIF5A CDKL5 ATXN10 CAPRIN1 MCOLN3 MCF2 PIGT DCLK1 PJVK …
2.56775627325782e-11	386	727	1.32718236945835	Regulation of locomotion	http://amigo.geneontology.org/amigo/term/GO:0040012	PRKX GAS6 PLXNA1 XG NDRG4 GCNT2 FERMT1 KITLG SEMA7A HDAC6 WAS PTN PTPN2 PLXNB3 GPNMB DMTN SUN2 CSF1R CCR2 ITGA6 TRIP6 BRAF F2RL1 ATP2B4 RDX ADIPOQ CD9 IRS2 RHOJ CXCR4 F2R TGFBR1 SMO CCR7 CCR6 MITF GJA1 PRKD1 ADAM17 NEDD9 PTPRK AGO2 ADAM9 PRKCA PIK3CD ABHD6 PTPRC SHTN1 AP1AR PTPRG EPHA2 STK24 GAS2L2 FGR ADAM10 AKT2 BMPER CALR ADTRP APOE AKT1 CCBE1 NF1 MMP14 ADAM15 RYK CD74 LDB2 TACR2 MINK1 MAP4K4 …
2.71525314376068e-11	352	654	1.34537274434675	Regulation of cell migration	http://amigo.geneontology.org/amigo/term/GO:0030334	PRKX GAS6 PLXNA1 XG NDRG4 GCNT2 FERMT1 KITLG SEMA7A HDAC6 PTN PLXNB3 GPNMB DMTN SUN2 CSF1R CCR2 ITGA6 TRIP6 BRAF F2RL1 ATP2B4 RDX ADIPOQ CD9 IRS2 RHOJ F2R TGFBR1 SMO CCR7 MITF GJA1 PRKD1 ADAM17 NEDD9 PTPRK AGO2 ADAM9 PRKCA PIK3CD ABHD6 PTPRC SHTN1 PTPRG EPHA2 STK24 FGR ADAM10 AKT2 BMPER CALR ADTRP APOE AKT1 CCBE1 NF1 MMP14 ADAM15 CD74 LDB2 MINK1 MAP4K4 TNFRSF14 NTNG2 THBS1 APC ACVRL1 CAV1 PLXND1 …
2.76118712059454e-11	529	1041	1.27023083920254	Generation of neurons	http://amigo.geneontology.org/amigo/term/GO:0048699	GAS6 PLXNA1 NAP1L1 PTCH1 SEMA7A HDAC6 EIF4ENIF1 MPP5 HOXA2 DLX2 SLIT3 SLC39A12 EPHA5 DDX6 HECW2 KIF5B PTN PLXNB3 B2M VXN BTBD3 NEDD4L CSF1R HOXC8 HS6ST1 ASTN2 DISC1 BRSK1 LHX1 VWC2L ISL1 SLITRK1 BRAF L1CAM UGCG RUNX1 TRPV2 VIM BICDL1 BCL6 TGFBR1 PLPPR4 LHX8 SMO NYAP2 PHGDH TULP3 USP9X ABL2 PRKD1 AFG3L2 PRDM12 NR1D1 TGM2 EIF4E ZNF521 ERCC3 JAG2 FBXO45 ZDHHC17 GFI1 INPP5J GPM6B KIF5A CDKL5 ATXN10 C…
2.81622983378478e-11	461	891	1.29330492482935	Positive regulation of developmental process	http://amigo.geneontology.org/amigo/term/GO:0051094	GAS6 PLXNA1 MARCHF5 NAP1L1 GCNT2 ACVR2A PTCH1 KITLG SEMA7A SSBP3 TLR3 WDFY2 DLX2 ABI3BP PTN B2M NEDD4L DMTN ASIC2 DISC1 LHX1 TGFB1I1 VWC2L MYOD1 ISL1 MRTFB SLITRK1 BRAF ADIPOQ GHR HLX BAMBI TRPV2 CD276 MFF BCL6 TGFBR1 ADRB2 SMO VPS35 TACSTD2 GPR68 PCID2 CASP8 ATP11C EXOSC3 GJA1 PRKD1 NEDD9 RAPGEF3 AGO2 MAD2L2 TGM2 SYNDIG1 ADAM9 GPM6B PRKCA PIK3CD GDF6 CDKL5 CAPRIN1 PTPRC DHX37 PKM CELF1 STAT5B TE…
3.18109079867846e-11	616	1236	1.24577597565118	Positive regulation of RNA biosynthetic process	http://amigo.geneontology.org/amigo/term/GO:1902680	NKX2-3 PRL ACVR2A PTCH1 NPAS2 NMD3 SSBP3 TLR3 ZNF423 GTF2F1 WAS RYBP BACH1 KDM1B ZNF112 EDRF1 DCAF6 BANP MBTPS2 HOXA2 DLX2 ELL PPARA PAX5 SLC30A9 BARX2 TCF3 SFPQ NFYC KDM8 EHF LARP7 ZNF318 ZNF407 LHX1 DPF2 ITGA6 TGFB1I1 MYOD1 FOXO1 IKBKB ISL1 MRTFB SMARCA5 DVL2 F2RL1 RNF14 BAMBI ING1 APBB3 RUNX1 PBX2 F2R TASP1 BCL9 KPNA6 PML USF1 TGFBR1 ADRB2 CHEK2 SMO POU2F2 PCID2 MITF SFR1 PRKD1 SNW1 MYBL2 AGO2…
3.19916720244398e-11	683	1387	1.23089767850473	Positive regulation of macromolecule biosynthetic process	http://amigo.geneontology.org/amigo/term/GO:0010557	NKX2-3 PRL ACVR2A PTCH1 NPAS2 NMD3 SSBP3 TLR3 EIF3E ZNF423 GTF2F1 WAS RYBP BACH1 KDM1B ZNF112 EDRF1 RFC2 DCAF6 BANP MBTPS2 HOXA2 DLX2 ELL PPARA PAX5 RPUSD4 SLC30A9 BARX2 TCF3 SFPQ NFYC KDM8 EHF LARP7 ZNF318 ZNF407 LHX1 DPF2 ITGA6 TGFB1I1 MYOD1 FOXO1 IKBKB ISL1 MRTFB SMARCA5 DVL2 F2RL1 RNF14 BAMBI IRS2 ING1 APBB3 RUNX1 PBX2 F2R TASP1 BCL9 VIM KPNA6 PML USF1 TGFBR1 ADRB2 CHEK2 EPM2AIP1 SMO POU2F2 C…
3.34763524567446e-11	246	431	1.42670947981361	Blood vessel morphogenesis	http://amigo.geneontology.org/amigo/term/GO:0048514	PRKX TLR3 COMP HS6ST1 CCR2 HEG1 ISL1 ATP2B4 RHOJ PML TGFBR1 CLEC14A SMO RASA1 HPGD PARVA PRKD1 RAPGEF3 AGO2 PRKCA SEMA6A CALD1 GBX2 PKM EPHA2 TBXT BMPER ADTRP APOE AKT1 CCBE1 NF1 GAB1 APOB EYA1 THBS1 HIPK2 STAT1 PRDM1 SRF ACVRL1 CAV1 PLXND1 IL10 ANGPT4 WNT7A MED1 MEIS1 VEGFA SYK CDH2 ADGRB2 EPHB3 AMOTL2 ROCK2 WASF2 PKNOX1 MINAR1 KLF4 PLXDC1 EGF MEOX2 HGS ETS1 SLC1A1 TGFA STARD13 WARS1 MYO18B EDN1…
3.60567348456045e-11	370	694	1.33266184453197	Regulation of cell motility	http://amigo.geneontology.org/amigo/term/GO:2000145	PRKX GAS6 PLXNA1 XG NDRG4 GCNT2 FERMT1 KITLG SEMA7A HDAC6 WAS PTN PLXNB3 GPNMB DMTN SUN2 CSF1R CCR2 ITGA6 TRIP6 BRAF F2RL1 ATP2B4 RDX ADIPOQ CD9 IRS2 RHOJ F2R TGFBR1 SMO CCR7 CCR6 MITF GJA1 PRKD1 ADAM17 NEDD9 PTPRK AGO2 ADAM9 PRKCA PIK3CD ABHD6 PTPRC SHTN1 AP1AR PTPRG EPHA2 STK24 GAS2L2 FGR ADAM10 AKT2 BMPER CALR ADTRP APOE AKT1 CCBE1 NF1 MMP14 ADAM15 CD74 LDB2 TACR2 MINK1 MAP4K4 TNFRSF14 NTNG2 T…
3.85732741128205e-11	615	1235	1.24476069999932	Positive regulation of nucleic acid-templated transcription	http://amigo.geneontology.org/amigo/term/GO:1903508	NKX2-3 PRL ACVR2A PTCH1 NPAS2 SSBP3 TLR3 ZNF423 GTF2F1 WAS RYBP BACH1 KDM1B ZNF112 EDRF1 DCAF6 BANP MBTPS2 HOXA2 DLX2 ELL PPARA PAX5 SLC30A9 BARX2 TCF3 SFPQ NFYC KDM8 EHF LARP7 ZNF318 ZNF407 LHX1 DPF2 ITGA6 TGFB1I1 MYOD1 FOXO1 IKBKB ISL1 MRTFB SMARCA5 DVL2 F2RL1 RNF14 BAMBI ING1 APBB3 RUNX1 PBX2 F2R TASP1 BCL9 KPNA6 PML USF1 TGFBR1 ADRB2 CHEK2 SMO POU2F2 PCID2 MITF SFR1 PRKD1 SNW1 MYBL2 AGO2 MAD2…
3.85732741128205e-11	615	1235	1.24476069999932	Positive regulation of transcription, DNA-templated	http://amigo.geneontology.org/amigo/term/GO:0045893	NKX2-3 PRL ACVR2A PTCH1 NPAS2 SSBP3 TLR3 ZNF423 GTF2F1 WAS RYBP BACH1 KDM1B ZNF112 EDRF1 DCAF6 BANP MBTPS2 HOXA2 DLX2 ELL PPARA PAX5 SLC30A9 BARX2 TCF3 SFPQ NFYC KDM8 EHF LARP7 ZNF318 ZNF407 LHX1 DPF2 ITGA6 TGFB1I1 MYOD1 FOXO1 IKBKB ISL1 MRTFB SMARCA5 DVL2 F2RL1 RNF14 BAMBI ING1 APBB3 RUNX1 PBX2 F2R TASP1 BCL9 KPNA6 PML USF1 TGFBR1 ADRB2 CHEK2 SMO POU2F2 PCID2 MITF SFR1 PRKD1 SNW1 MYBL2 AGO2 MAD2…
4.53967459405453e-11	878	1834	1.19666584198231	Response to external stimulus	http://amigo.geneontology.org/amigo/term/GO:0009605	GAS6 PLXNA1 CCL17 WRN MACROD2 SEMA7A TLR3 GTF2F1 WAS SLC2A1 RICTOR DGKB EIF2AK4 JAML ILRUN LOC100069029 HOXA2 PPARA SLIT3 IFI6 EPHA5 TRIM58 KIF5B TRAF3IP2 PTN PTPN2 SMPDL3B PLXNB3 SFPQ SPINK5 B2M DMTN CSF1R LOC100050637 ASIC2 CRY2 PTGES ADAR SESN1 CCR5 GPR17 CCR2 TNK2 TRIM10 LHX1 IFI35 WDFY4 CD14 MACO1 MYOD1 NLRP6 FOXO1 ISL1 PRKAG3 BRAF L1CAM F2RL1 ADIPOQ CD9 CCR9 ERBIN G3BP1 WIPI1 IFNAR2 BST2 CA…
4.87671743921156e-11	524	1033	1.26796911576128	Regulation of cell differentiation	http://amigo.geneontology.org/amigo/term/GO:0045595	PRKX GAS6 PLXNA1 NAP1L1 GCNT2 ACVR2A PTCH1 KITLG SEMA7A HDAC6 WDFY2 EIF4ENIF1 HOXA2 DLX2 ABI3BP PPARA DDX6 PTN TRIB3 PTPN2 B2M DMTN CCR2 DISC1 GPR171 LHX1 DPF2 KRT84 TGFB1I1 VWC2L MYOD1 IKBKB ISL1 SLITRK1 BRAF ADIPOQ HLX BAMBI RUNX1 TRPV2 BBS12 CD276 PRDM6 BCL6 TGFBR1 SMO TACSTD2 GPR68 POFUT2 PCID2 CASP8 MITF ATP11C GJA1 WDR61 CARD11 PRKD1 NEDD9 MAD2L2 NR1D1 TGM2 CLOCK EIF4E GDF6 NBR1 CDKL5 CAPRI…
6.52653391087366e-11	544	1079	1.26024552798443	Regulation of phosphate metabolic process	http://amigo.geneontology.org/amigo/term/GO:0019220	GAS6 PRXL2C ACVR2A KITLG SEMA7A HDAC6 WDFY2 RICTOR HEATR3 ELL PPARA SLC4A1 EPHA5 PTN TRIB3 PTPN2 GPNMB DMTN CSF1R CAB39L CRY2 ADAR SMG5 ITGA6 CCNH HEG1 FLT3 CD80 IKBKB ISL1 PRKAG3 DVL2 ATP2B4 ADIPOQ GHR IRS2 CBL CBFA2T3 PML TGFBR1 ADRB2 CDKN2C PARVA GCG PRKD1 ADAM17 NEDD9 RAPGEF3 MAD2L2 PPP1R35 ETAA1 PPP2R5D INPP5J TAOK3 SPATC1L CCDC88A GDF6 IFND1 CLU SH2B3 LRP6 PTPRC EIF2AK1 DAZAP2 PDE8A PTPA SP…
6.52653391087366e-11	544	1079	1.26024552798443	Regulation of phosphorus metabolic process	http://amigo.geneontology.org/amigo/term/GO:0051174	GAS6 PRXL2C ACVR2A KITLG SEMA7A HDAC6 WDFY2 RICTOR HEATR3 ELL PPARA SLC4A1 EPHA5 PTN TRIB3 PTPN2 GPNMB DMTN CSF1R CAB39L CRY2 ADAR SMG5 ITGA6 CCNH HEG1 FLT3 CD80 IKBKB ISL1 PRKAG3 DVL2 ATP2B4 ADIPOQ GHR IRS2 CBL CBFA2T3 PML TGFBR1 ADRB2 CDKN2C PARVA GCG PRKD1 ADAM17 NEDD9 RAPGEF3 MAD2L2 PPP1R35 ETAA1 PPP2R5D INPP5J TAOK3 SPATC1L CCDC88A GDF6 IFND1 CLU SH2B3 LRP6 PTPRC EIF2AK1 DAZAP2 PDE8A PTPA SP…
7.37915552844028e-11	239	419	1.42580977556047	Response to hormone	http://amigo.geneontology.org/amigo/term/GO:0009725	HNF4G GOT1 DENND4C SLIT3 TRIB3 PTPN2 CRY2 MYOD1 FOXO1 PIAS2 UGCG ADIPOQ GHR RNF14 IRS2 USF1 EPM2AIP1 FIBIN SFR1 PAQR7 TRH NCOA4 NR1D1 CLOCK EIF4E INSIG2 RAB31 CTSL KDM3A SLC2A4 STAT5B AKT2 CALR KL ADTRP PPARD AKT1 SLC39A14 WNT10B TRIM68 BCAS3 APC TRIM72 STAT1 SRF JAK2 CAV1 gh IL10 LOC100068317 WNT7A PAX8 MED1 NEDD4 NR3C1 TSC1 PTGER2 FER GCGR LATS2 ZDHHC7 GRB2 INSR AR RPE65 OCSTAMP NUCKS1 OTOP1 PR…
9.85662304171038e-11	622	1256	1.23787974071576	Immune response	http://amigo.geneontology.org/amigo/term/GO:0006955	IL1B CCL17 NKX2-3 SEMA7A TLR3 WAS EIF2B2 ILRUN LOC100069029 IFI6 TRIM58 KIF5B TRAF3IP2 PTPN2 SMPDL3B SFPQ SPINK5 B2M LPXN CD8B LOC100050637 ADAR CCR5 GPR17 CCR2 TNK2 TRIM10 IFI35 CD14 NLRP6 BRAF F2RL1 HLX CCR9 ERBIN G3BP1 IFNAR2 BST2 HLA-DMA CXCR4 VIM C8B LOC100061234 CD276 BCL6 PML C2 CCR7 IL28B CCR6 CD1b1 LOC100069988 EXOSC3 CARD11 PRKD1 ADAM17 BNIP3L LY9 MSH6 MAD2L2 CD7 NR1D1 LGALS3 SLC39A10 G…
1.00946659786907e-10	322	595	1.35274711366736	Negative regulation of programmed cell death	http://amigo.geneontology.org/amigo/term/GO:0043069	GAS6 CIAPIN1 BCL2A1 YME1L1 KITLG COMP PPARA IFI6 DAD1 LAPTM5 FATE1 CSF1R ASIC2 ADAR ITGA6 TAX1BP1 LOC100033941 FOXO1 ISL1 ZFP91 RNF144B BRAF IRS2 CBL DNAJA3 BCL6 TGFBR1 SMO PCID2 RASA1 CASP8 BAG3 MITF GCG BNIP3L RRM2B FANK1 BID PRKCA CLU LRP6 UBE2O DSTYK PCGF2 MAPK8IP1 RHBDD1 STAT5B AKT2 APOE AKT1 FGG PSEN2 PALB2 SERPINB10 NONO CD74 HSP90AB1 AATF EYA1 MUTYH MAP4K4 THBS1 HIPK2 SOD1 HIP1R DNAJB6 DI…
1.08743950983601e-10	260	464	1.40066113249854	Cellular response to growth factor stimulus	http://amigo.geneontology.org/amigo/term/GO:0071363	GAS6 GCNT2 FERMT1 ACVR2A ZNF423 COMP MPP5 PPARA HTRA3 TGFB1I1 VWC2L TAC1 ATP2B4 BAMBI RASL11B PML TGFBR1 HPGD USP9X PRKD1 ADAM17 SNW1 PTPRK CLEC3B ADAM9 ZDHHC17 SEMA6A PIK3CD GDF6 UBE2O PDE8A DSTYK ADAMTS7 ITGB5 STAT5B BMPER MEN1 KL AKT1 CCBE1 FYN HSP90AB1 GAB1 PTPN12 THBS1 HIPK2 WNT1 ACVRL1 CAV1 IL10 WNT7A MED1 VEGFA NTRK1 NR3C1 ZNF451 HTRA1 GPC3 LGMN CD44 NLK VEPH1 NGF KLF4 SKIL HIVEP1 LOC10007…
1.30301864803082e-10	336	626	1.3416605627983	Positive regulation of immune system process	http://amigo.geneontology.org/amigo/term/GO:0002684	GAS6 XG KITLG SEMA7A EIF2B2 LOC100069029 PTN PTPN2 SFPQ B2M LPXN CCR2 IFI35 CD80 BRAF F2RL1 HLX IRS2 DNAJA3 C8B CD276 BCL6 C2 CCR7 GPR68 IL28B PCID2 CD1b1 CASP8 ATP11C EXOSC3 CARD11 ADAM17 MAD2L2 ICOS SLC39A10 NMI PIK3CD PLA2G5 ENPP3 TAP2 PTPRC CD79A EPHB6 SPPL3 TTBK1 SPHK2 TESPA1 FGR STAT5B C9 ADAM10 CALR TMEM64 MASP1 FYN MMP14 ADORA2B NONO CD74 THEMIS2 TNFRSF14 SNX4 THBS1 CAV1 IL10 NECTIN2 MED1…
1.31899442019929e-10	355	667	1.33039385160396	Regulation of catabolic process	http://amigo.geneontology.org/amigo/term/GO:0009894	CPEB3 PRXL2C HDAC6 RYBP EIF4ENIF1 BANP PPARA SLC4A1 HECW2 TRAF3IP2 TAF15 NEDD4L HSPA1A SESN1 CNOT6L NLRP6 FOXO1 CTSA RNF144B ATP2B4 RDX RNF14 IRS2 CBFA2T3 TBC1D14 NRDE2 GGA3 USP13 VIM PML ADRB2 CHEK2 CSNK1A1 VPS35 PCID2 BAG3 FASTKD5 HPGD EXOSC3 DCP2 PRKD1 BNIP3L AGO2 MAD2L2 WWP2 RIC1 FEZ1 TMEM59 CLU FXR1 OPTN ZMPSTE24 PTPN3 PSMD1 RNF19A PIAS1 AKT2 EIF4G1 APOE AKT1 WNT10B TRIM68 FYN TARDBP FAF1 HS…
1.44708366770403e-10	204	349	1.4611084434404	Cellular response to hormone stimulus	http://amigo.geneontology.org/amigo/term/GO:0032870	HNF4G GOT1 DENND4C SLIT3 TRIB3 PTPN2 CRY2 MYOD1 FOXO1 PIAS2 UGCG ADIPOQ GHR RNF14 IRS2 USF1 SFR1 PAQR7 TRH NR1D1 CLOCK EIF4E INSIG2 RAB31 CTSL KDM3A SLC2A4 STAT5B AKT2 CALR KL ADTRP PPARD AKT1 SLC39A14 WNT10B TRIM68 BCAS3 APC TRIM72 STAT1 JAK2 CAV1 gh PAX8 MED1 NEDD4 NR3C1 TSC1 PTGER2 FER GCGR LATS2 ZDHHC7 GRB2 INSR AR RPE65 OCSTAMP NUCKS1 OTOP1 PRKCE PTGFR LOC100629895 ACACA ROBO2 PTPRA TNS2 DNA…
1.7014355263336e-10	342	640	1.33574587616543	Hemopoiesis	http://amigo.geneontology.org/amigo/term/GO:0030097	PRKX GAS6 CIAPIN1 ALAS2 NKX2-3 ACVR2A KITLG SSBP3 SART3 SLC4A1 TRAF3IP2 PTN PTPN2 B2M SERPINB12 DMTN CSF1R ADAR CCR2 CIAO3 TRIM10 GPR171 DPF2 FLT3 BRAF F2RL1 ADIPOQ HLX CCR9 RUNX1 DNAJA3 CBFA2T3 RBM47 BCL6 PML POU2F2 CCR7 GPR68 PCID2 CASP8 MITF ATP11C WDR61 CARD11 LY9 L3MBTL3 WDR38 ARMC6 LY6D JAG2 GFI1 NCAPG2 UBD SLC37A4 IFND1 SH2B3 PTPRC CD79A EIF2AK1 HSPA9 TMEM98 EPHA2 KMT2A STAT5B PAF1 FARP2 T…
1.86420259300639e-10	312	576	1.35397242808192	Negative regulation of apoptotic process	http://amigo.geneontology.org/amigo/term/GO:0043066	GAS6 CIAPIN1 BCL2A1 YME1L1 KITLG COMP PPARA IFI6 DAD1 FATE1 CSF1R ASIC2 ADAR ITGA6 TAX1BP1 LOC100033941 FOXO1 ISL1 ZFP91 RNF144B BRAF IRS2 CBL BCL6 TGFBR1 SMO PCID2 RASA1 BAG3 MITF GCG BNIP3L RRM2B FANK1 BID PRKCA CLU LRP6 UBE2O DSTYK PCGF2 MAPK8IP1 RHBDD1 STAT5B AKT2 APOE AKT1 FGG PSEN2 PALB2 SERPINB10 NONO CD74 HSP90AB1 AATF EYA1 MAP4K4 THBS1 HIPK2 SOD1 HIP1R DNAJB6 DIPK2A WNT1 CAV1 PINK1 IL10 …
1.94527748340149e-10	238	420	1.41646346322416	Response to lipid	http://amigo.geneontology.org/amigo/term/GO:0033993	HNF4G GOT1 PTCH1 HOXA2 SLIT3 RORC CRY2 CCR5 CD14 MYOD1 PIAS2 RNF14 ERBIN F2R VIM TGFBR1 SMO CCR7 FIBIN PAQR7 ABL2 ADAM17 SNW1 NR1D1 CLOCK ADAM9 EIF4E GFI1 INSIG2 PRKCA CLU LRP6 KDM3A SPHK2 TRIM41 STAT5B PAF1 CALR ADTRP PPARD TRIM68 ADAM15 ABCA1 GIT1 CAV1 CFTR IL10 MED1 NEDD4 NR3C1 IRAK1 TNFAIP3 FER ROCK2 EGFR PDK3 S100A9 AR PYCARD PRKCE PTGFR CXCL1 LOC100629895 LOC100061663 MRC1 OTUD5 DNAAF4 TNIP…
2.03782784493851e-10	640	1301	1.22964680987041	Small molecule metabolic process	http://amigo.geneontology.org/amigo/term/GO:0044281	GAD2 PRXL2C GOT1 BCL2A1 ACOT11 GDA MACROD2 LOC100054420 IDH3B DLST FARS2 ABCD4 HACD4 CMPK1 PPARA SLC4A1 TRIB3 PTPN2 HMGCLL1 LOC102147639 CA6 DLD SULT1B1 FAH PTGES NSDHL PDHA1 URAD PRPS2 PRKAG3 CNP ETFA HSD17B3 ATP2B4 ADIPOQ ALDOA IRS2 ENO1 GATB ST6GAL1 GK CBFA2T3 GAPDHS TPK1 HKDC1 SYNJ1 EPM2AIP1 POFUT2 PHGDH PDHB SORD HPGD ME2 ACAD9 SERGEF GCG QDPR RDH10 HPGDS ELOVL2 CRYL1 GNPAT NUDT3 RRM2B FUCA2…
2.06027385868289e-10	396	758	1.30588126207536	Protein catabolic process	http://amigo.geneontology.org/amigo/term/GO:0030163	YME1L1 HDAC6 RYBP BANP HECW2 NEDD4L HSPA1A FBXO31 TGFB1I1 FOXO1 CTSA SGTB RNF144B NTAN1 RDX RNF14 PSMD13 CBL CBFA2T3 GGA3 USP13 LOC100061234 UBAP1 PML CHEK2 CSNK1A1 VPS35 CASP8 FBXL7 USP9X BNIP3L USP31 MAD2L2 NR1D1 CLOCK WWP2 RIC1 USP8 FBXO45 UBR3 USP12 UBD STT3B CLU AMN1 PCYOX1L CTSL RNF130 PRPF19 FBXO9 ADAMTS7 RHBDD1 ZMPSTE24 PTPN3 PSMD1 RNF19A C5H1orf116 PIAS1 APOE WNT10B FYN USP20 FAF1 HSP90A…
2.20325491501176e-10	426	824	1.29229033837841	Epithelium development	http://amigo.geneontology.org/amigo/term/GO:0060429	PRKX PLXNA1 AIMP2 CALB1 PTER FERMT1 PTCH1 SYNE4 SSBP3 MPP5 SPINK5 EHF ADAMTS16 SULT1B1 LUZP1 ASTN2 BRSK1 LHX1 HEG1 KRT84 TGFB1I1 IKBKB CRYGS DVL2 UGCG F2RL1 RDX ADIPOQ ACTL8 VIM PML RAP1B SMO PHGDH TULP3 GJA1 TBC1D32 RDH10 ADAM17 TBX18 RAPGEF3 TGM2 CLOCK ADAM9 ERCC3 JAG2 PIK3CD GORAB MCOLN3 GBX2 IRF6 DSPP KDM6A EPHA2 HESX1 ZMPSTE24 VASP STAT5B PPM1J TBXT GLI2 BMPER EXOC5 WNT10B MMP14 PALB2 RYK LD…
2.30820497521109e-10	561	1124	1.24759682259068	Negative regulation of biosynthetic process	http://amigo.geneontology.org/amigo/term/GO:0009890	GAS6 THAP1 CPEB3 PTCH1 ZNF423 RYBP BACH1 EIF4ENIF1 KDM1B HOXA2 DLX2 PPARA DDX6 PAX5 TRIB3 BARX2 TCF3 PTPN2 SFPQ NR2C1 KDM8 SARNP LARP7 RORC HOXC8 CRY2 ZNF318 CBX4 CNOT6L LHX1 DPF2 C1D ISL1 TOB1 ATP2B4 ADIPOQ DNAJA3 CBFA2T3 ACTRT1 PRDM6 BCL6 PML SMO YWHAQ BAG3 MITF EXOSC3 DCP2 ZBTB32 SNW1 PTPRK PRDM12 BCOR AGO2 MAD2L2 NR1D1 CLOCK L3MBTL3 NAB2 EIF4E WWP2 CASP8AP2 GFI1 ZNF180 INSIG2 NACC2 IKZF5 TMEM…
2.30820497521109e-10	230	404	1.42306317650651	Positive regulation of locomotion	http://amigo.geneontology.org/amigo/term/GO:0040017	GAS6 XG GCNT2 FERMT1 KITLG SEMA7A HDAC6 PTN GPNMB DMTN SUN2 CSF1R CCR2 ITGA6 TRIP6 F2RL1 RDX IRS2 RHOJ F2R TGFBR1 SMO CCR7 CCR6 PRKD1 ADAM17 NEDD9 AGO2 ADAM9 PRKCA PIK3CD PTPRC SHTN1 FGR ADAM10 AKT2 CALR AKT1 CCBE1 MMP14 CD74 TACR2 MAP4K4 TNFRSF14 THBS1 APC CAV1 MAP2K2 ANGPT4 WNT7A VEGFA RAC1 FER ROCK2 EGFR IGF1 INSR SEMA4D PPP3CA PYCARD LGMN MET MYOC PRKCE STX4 CARMIL2 EGF ETS1 SELP ONECUT2 EDN1…
3.07497511950415e-10	312	578	1.34928740237921	Cell-cell adhesion	http://amigo.geneontology.org/amigo/term/GO:0098609	XG GCNT2 COMP JAML PPARA PCDH7 PTPN2 PLXNB3 GPNMB NLGN4X DMTN ASTN2 CCR2 CD80 SLITRK1 VEZT RDX ADIPOQ CD9 HLX DNAJA3 GPC4 CD276 BCL6 CDH10 CCR7 PARVA CARD11 MAD2L2 ESAM ICOS ADAM9 NECTIN3 ASS1 PRKCA PECAM1 SH2B3 PTPRC CDH8 EPHB6 ITGB5 STAT5B TENM4 NPTN ADTRP AKT1 FGG CD74 MINK1 MDGA1 TNFRSF14 NTNG2 PODXL2 CDHR3 WNT1 SRF MPZ CAV1 IL10 DCHS1 NECTIN2 OBSL1 NT5E ABCA12 CDHR1 SYK CDH3 IRAK1 CDH2 EPHB3…
3.44622355192535e-10	227	399	1.42210175210918	Positive regulation of cellular component movement	http://amigo.geneontology.org/amigo/term/GO:0051272	GAS6 XG GCNT2 FERMT1 KITLG SEMA7A HDAC6 PTN GPNMB DMTN SUN2 CSF1R CCR2 ITGA6 TRIP6 F2RL1 RDX IRS2 RHOJ F2R BCL6 TGFBR1 SMO CCR7 CCR6 PRKD1 ADAM17 NEDD9 AGO2 ADAM9 PRKCA PIK3CD PTPRC SHTN1 FGR ADAM10 AKT2 CALR AKT1 CCBE1 MMP14 CD74 TACR2 MAP4K4 TNFRSF14 THBS1 APC CAV1 MAP2K2 ANGPT4 WNT7A VEGFA RAC1 FER ROCK2 EGFR IGF1 INSR SEMA4D PPP3CA PYCARD LGMN MET MYOC PRKCE STX4 CARMIL2 EGF ETS1 SELP ONECUT2…
5.12359304867665e-10	385	738	1.30401347044788	Cell morphogenesis	http://amigo.geneontology.org/amigo/term/GO:0000902	PLXNA1 FGD1 MEGF9 SEMA7A HDAC6 ZMYM3 SART3 HOXA2 SLIT3 EPHA5 HECW2 KIF5B PTN FN1 BTBD3 NEDD4L DMTN CSF1R BRSK1 LHX1 HEG1 ISL1 SLITRK1 BRAF L1CAM RDX ALDOA BAMBI RHOJ TRPV2 BCL6 PLPPR4 SMO NYAP2 PARVA USP9X NEDD9 AFG3L2 FBXO45 ZDHHC17 KIF5A CDKL5 CLU ANTXR1 CAPRIN1 DCLK1 GBX2 SHTN1 SNX2 AP1AR EPHA2 SS18 SMARCC1 ZMPSTE24 VASP FGR PPM1J ZFYVE27 NPTN CALR FYN RYK HSP90AB1 RERE DPYSL2 MINK1 FBXW8 MATN…
5.1492595463715e-10	224	394	1.42111592607739	Positive regulation of cell motility	http://amigo.geneontology.org/amigo/term/GO:2000147	GAS6 XG GCNT2 FERMT1 KITLG SEMA7A HDAC6 PTN GPNMB DMTN SUN2 CSF1R CCR2 ITGA6 TRIP6 F2RL1 RDX IRS2 RHOJ F2R TGFBR1 SMO CCR7 CCR6 PRKD1 ADAM17 NEDD9 AGO2 ADAM9 PRKCA PIK3CD PTPRC SHTN1 FGR ADAM10 AKT2 CALR AKT1 CCBE1 MMP14 CD74 TACR2 MAP4K4 TNFRSF14 THBS1 APC CAV1 MAP2K2 ANGPT4 WNT7A VEGFA RAC1 FER ROCK2 EGFR IGF1 INSR SEMA4D PPP3CA PYCARD LGMN MET MYOC PRKCE STX4 CARMIL2 EGF ETS1 SELP ONECUT2 EDN1…
5.15748451256017e-10	305	565	1.34936394466435	Response to organonitrogen compound	http://amigo.geneontology.org/amigo/term/GO:0010243	CPEB3 GOT1 DENND4C TRIB3 PTPN2 HTR1B DMTN CRY2 MMP2 SESN1 FOXO1 SGTB ATP2B4 ADIPOQ GHR CD9 ERBIN IRS2 USP13 VIM RAP1B USF1 ADRB2 EPM2AIP1 VPS35 RAPGEF3 RRAGB TGM2 LAMTOR4 INSIG2 RAB31 STT3B TRIM41 RECQL5 SLC2A4 RHBDD1 STAT5B C5H1orf116 P2RX6 AKT2 ITPR2 HRH3 KL ADTRP APOE AKT1 SLC39A14 WNT10B FYN CAPN2 RNF139 LARS1 APC TRIM72 STAT1 JAK2 CAV1 CFTR gh NCSTN LOC100068317 SH3BP4 SYK TSC1 TNFAIP3 FBXO6…
6.60229483272486e-10	570	1150	1.23895269673315	Regulation of protein modification process	http://amigo.geneontology.org/amigo/term/GO:0031399	GAS6 AIMP2 ACVR2A KITLG SEMA7A HDAC6 WDFY2 RICTOR SART3 HEATR3 PAX5 PTN TRIB3 PTPN2 GPNMB DMTN CSF1R CAB39L CRY2 ADAR PHF1 CCNH HEG1 SAE1 CD80 IKBKB ISL1 PRKAG3 DVL2 ATP2B4 ADIPOQ GHR FANCI CBL BCL6 PML TGFBR1 ADRB2 CDKN2C TAOK1 PARVA WDR61 GCG PRKD1 ADAM17 SNW1 NEDD9 RAPGEF3 PRDM12 BCOR MAD2L2 ETAA1 PPP2R5D GFI1 INPP5J NMI TAOK3 SPATC1L CCDC88A GDF6 IFND1 TMEM59 CLU SH2B3 LRP6 PTPRC EIF2AK1 DAZA…
7.81515482468325e-10	301	558	1.34837287296165	Regulation of cellular catabolic process	http://amigo.geneontology.org/amigo/term/GO:0031329	CPEB3 PRXL2C HDAC6 RYBP EIF4ENIF1 TRAF3IP2 TAF15 HSPA1A SESN1 CNOT6L NLRP6 FOXO1 CTSA RNF144B ATP2B4 RDX RNF14 IRS2 CBFA2T3 TBC1D14 NRDE2 USP13 VIM PML ADRB2 CSNK1A1 VPS35 PCID2 BAG3 FASTKD5 EXOSC3 DCP2 PRKD1 BNIP3L AGO2 RIC1 FEZ1 TMEM59 CLU FXR1 OPTN ZMPSTE24 PTPN3 RNF19A PIAS1 AKT2 EIF4G1 APOE AKT1 WNT10B TRIM68 TARDBP FAF1 HSP90AB1 FBXW8 RNF139 HIPK2 WNT1 CAV1 SH3GLB1 PINK1 IL10 TYSND1 SH3BP4 …
8.67172171774491e-10	175	295	1.48283812201931	Regulation of cell-cell adhesion	http://amigo.geneontology.org/amigo/term/GO:0022407	GCNT2 PPARA PTPN2 GPNMB DMTN CCR2 CD80 RDX ADIPOQ CD9 HLX DNAJA3 CD276 BCL6 CCR7 CARD11 MAD2L2 ICOS ASS1 PRKCA SH2B3 PTPRC EPHB6 STAT5B ADTRP AKT1 FGG CD74 MINK1 MDGA1 TNFRSF14 WNT1 CAV1 IL10 ABCA12 SYK IRAK1 EPHB3 MYB IGF1 RASGRP1 PYCARD FGB SASH3 CD44 KLF4 ZP4 ETS1 SELP MBP LOC100053159 ZAP70 CD6 CD40LG NFKBIZ DOCK8 NR4A3 IL27RA FLOT2 SRC SOX13 NOTCH4 EFNB1 CD1D CD5 DRA PAG1 LYN ALOX5 JAG1 RGCC…
9.99011595237038e-10	494	982	1.25745708188463	Peptidyl-amino acid modification	http://amigo.geneontology.org/amigo/term/GO:0018193	PRKX GAS6 KITLG ZDHHC4 HDAC6 RICTOR TUSC3 TOP1 FKBP9 EPHA5 PAX5 ZDHHC8 PTPN2 MKNK1 CWC27 DMTN CSF1R PHF1 CBX4 TNK2 BRSK1 SAE1 MYOD1 FLT3 CD80 IKBKB ISL1 PIAS2 DVL2 ATP2B4 GRK2 GHR SIRT3 CBL ST6GAL1 TGFBR1 CSNK1A1 EGLN3 PARP2 WDR61 GCG ABL2 PRKD1 ADAM17 SNW1 NEDD9 RAPGEF3 PRDM12 BCOR MAD2L2 CHUK CSNK1G1 ZDHHC17 GFI1 INPP5J PRKCA IFND1 STT3B SH2B3 ZFR2 EP400 PTPRC DCLK1 PTPA KDM3A TNKS TTBK1 PCGF2 …
1.13192094588944e-09	184	314	1.46475802116848	Ameboidal-type cell migration	http://amigo.geneontology.org/amigo/term/GO:0001667	PRKX FERMT1 KITLG SEMA7A HDAC6 DMTN ISL1 BRAF ATP2B4 RHOJ PML TGFBR1 CLEC14A SMO GJA1 PRKD1 ADAM17 AGO2 ADAM9 PRKCA PIK3CD GBX2 PTPRG EPHA2 TBXT BMPER CALR ADTRP PIP5K1A PPARD APOE AKT1 CCBE1 NF1 ALX1 THBS1 SRF ACVRL1 PLXND1 ANGPT4 WNT7A VEGFA CDH2 RAC1 FER AMOTL2 ROCK2 LGMN WASF2 MET ITGA4 PRKCE KLF4 EGF MEOX2 ETS1 STARD13 YTHDF3 FAP RTN4 SMURF2 KIT SRC EVL EFNB1 STAT5A EFNB2 GDF2 AMOTL1 MAPRE2 …
1.2469272262148e-09	214	376	1.42266824685531	Positive regulation of cell migration	http://amigo.geneontology.org/amigo/term/GO:0030335	GAS6 XG GCNT2 FERMT1 KITLG SEMA7A HDAC6 PTN GPNMB DMTN SUN2 CSF1R CCR2 ITGA6 TRIP6 F2RL1 RDX IRS2 RHOJ F2R TGFBR1 SMO CCR7 PRKD1 ADAM17 NEDD9 AGO2 ADAM9 PRKCA PIK3CD PTPRC SHTN1 FGR ADAM10 AKT2 CALR AKT1 CCBE1 MMP14 CD74 MAP4K4 TNFRSF14 THBS1 APC CAV1 ANGPT4 WNT7A VEGFA RAC1 FER ROCK2 EGFR IGF1 INSR SEMA4D PPP3CA PYCARD LGMN MET MYOC PRKCE STX4 CARMIL2 EGF ETS1 SELP ONECUT2 EDN1 RTN4 DOCK8 NR4A3 …
1.30733479355912e-09	339	642	1.31990410674269	Cellular protein catabolic process	http://amigo.geneontology.org/amigo/term/GO:0044257	YME1L1 HDAC6 RYBP HECW2 NEDD4L HSPA1A FBXO31 TGFB1I1 SGTB RNF144B NTAN1 RDX RNF14 PSMD13 CBL CBFA2T3 USP13 LOC100061234 UBAP1 PML CHEK2 CSNK1A1 VPS35 CASP8 FBXL7 USP9X BNIP3L USP31 NR1D1 CLOCK WWP2 RIC1 USP8 FBXO45 UBR3 USP12 UBD STT3B CLU AMN1 PCYOX1L CTSL RNF130 PRPF19 FBXO9 ADAMTS7 RHBDD1 ZMPSTE24 PSMD1 RNF19A C5H1orf116 PIAS1 APOE WNT10B USP20 FAF1 HSP90AB1 WWP1 FBXW8 CAPN2 RNF139 HIPK2 UBE3B…
1.41948236736703e-09	477	946	1.26039001111415	Positive regulation of transcription by RNA polymerase II	http://amigo.geneontology.org/amigo/term/GO:0045944	NKX2-3 PRL ACVR2A NPAS2 SSBP3 TLR3 GTF2F1 WAS BACH1 KDM1B ZNF112 DCAF6 MBTPS2 HOXA2 DLX2 ELL PPARA PAX5 SLC30A9 BARX2 TCF3 SFPQ NFYC EHF LARP7 ZNF407 DPF2 ITGA6 MYOD1 FOXO1 IKBKB ISL1 MRTFB DVL2 F2RL1 PBX2 BCL9 KPNA6 USF1 ADRB2 SMO POU2F2 MITF PRKD1 SNW1 MYBL2 AGO2 NR1D1 CLOCK WWP2 ZNF521 CHUK GFI1 FOXI1 LRP6 GBX2 KDM3A TNKS IRF6 IRF2 CREB3L2 SS18 KMT2A SMARCB1 STAT5B TBXT GLI2 E4F1 NFIC NPAT PPA…
1.43519535204908e-09	548	1105	1.23964116770856	Negative regulation of cellular biosynthetic process	http://amigo.geneontology.org/amigo/term/GO:0031327	GAS6 THAP1 CPEB3 PTCH1 ZNF423 RYBP BACH1 EIF4ENIF1 KDM1B HOXA2 DLX2 PPARA DDX6 PAX5 TRIB3 BARX2 TCF3 PTPN2 SFPQ NR2C1 KDM8 SARNP LARP7 RORC HOXC8 CRY2 ZNF318 CBX4 CNOT6L LHX1 DPF2 C1D ISL1 TOB1 ATP2B4 ADIPOQ DNAJA3 CBFA2T3 ACTRT1 PRDM6 BCL6 PML SMO YWHAQ BAG3 MITF EXOSC3 DCP2 ZBTB32 SNW1 PTPRK PRDM12 BCOR AGO2 MAD2L2 NR1D1 CLOCK L3MBTL3 NAB2 EIF4E WWP2 CASP8AP2 GFI1 ZNF180 INSIG2 NACC2 IKZF5 TMEM…
1.44259272010808e-09	463	915	1.26484586976429	Regulation of phosphorylation	http://amigo.geneontology.org/amigo/term/GO:0042325	GAS6 PRXL2C ACVR2A KITLG SEMA7A HDAC6 WDFY2 RICTOR PPARA SLC4A1 EPHA5 TRIB3 PTPN2 GPNMB DMTN CSF1R CAB39L ADAR ITGA6 CCNH HEG1 FLT3 CD80 IKBKB ISL1 PRKAG3 DVL2 ATP2B4 ADIPOQ GHR IRS2 CBL CBFA2T3 PML TGFBR1 ADRB2 CDKN2C PARVA GCG PRKD1 ADAM17 NEDD9 RAPGEF3 MAD2L2 ETAA1 PPP2R5D INPP5J TAOK3 SPATC1L CCDC88A GDF6 IFND1 CLU SH2B3 LRP6 PTPRC EIF2AK1 DAZAP2 PDE8A NIBAN1 DSTYK TTBK1 FXR1 EPHA2 PPP2R5A PR…
1.5222141171736e-09	395	765	1.29066451666331	Cellular lipid metabolic process	http://amigo.geneontology.org/amigo/term/GO:0044255	NKX2-3 ACOT11 SGMS1 DGKH BCO1 ABCD4 DGKB HACD4 CERS4 MTMR6 PPARA TRIB3 SMPDL3B LOC102147639 PIGN CSF1R PTGES AGPAT4 ETFA UGCG ADIPOQ IRS2 GK INPP4A SYNJ1 PLPPR4 CERK HPGD ACAD9 RDH10 SAMD8 HPGDS ELOVL2 MOGAT1 CRYL1 GNPAT NEU3 INPP5J ACSM3 INSIG2 PIK3CD PLA2G5 SLC37A4 ITPKC ABHD6 LOC100070352 ELOVL7 SMPD4 PIGT MTMR1 PLPPR1 SPHK2 LRAT ZMPSTE24 SOAT1 AKT2 PLPPR5 DDHD2 GIP ADTRP PIP5K1A PPARD APOE AK…
1.83070254882716e-09	305	570	1.33752741883396	Positive regulation of cell differentiation	http://amigo.geneontology.org/amigo/term/GO:0045597	GAS6 PLXNA1 NAP1L1 GCNT2 ACVR2A PTCH1 KITLG SEMA7A WDFY2 DLX2 ABI3BP PTN DMTN DISC1 LHX1 TGFB1I1 VWC2L MYOD1 ISL1 SLITRK1 BRAF ADIPOQ HLX BAMBI TRPV2 CD276 BCL6 TGFBR1 SMO TACSTD2 GPR68 PCID2 CASP8 ATP11C GJA1 PRKD1 NEDD9 TGM2 GDF6 CDKL5 CAPRIN1 PTPRC STAT5B TENM4 EIF4G1 ZFYVE27 CALR TMEM64 AKT1 WNT10B MMP14 CD74 HSP90AB1 ALX1 APOB CSF3 LMOD3 FBXW8 SPEN STAT1 SRF ACVRL1 MAP2K2 HIF1AN IL10 MED1 OB…
2.03112358013462e-09	446	879	1.26830496807464	Cellular macromolecule catabolic process	http://amigo.geneontology.org/amigo/term/GO:0044265	CPEB3 YME1L1 HDAC6 EIF3E RYBP EIF4ENIF1 HECW2 TRAF3IP2 TAF15 NEDD4L HSPA1A SMG5 CNOT6L FBXO31 TGFB1I1 SGTB RNF144B NTAN1 RDX RNF14 PSMD13 CBL CBFA2T3 DNASE1L1 NRDE2 USP13 VIM LOC100061234 SMG7 UBAP1 PML CHEK2 CSNK1A1 VPS35 PCID2 CASP8 FASTKD5 FEN1 EXOSC3 DCP2 FBXL7 USP9X BNIP3L USP31 AGO2 DICER1 NR1D1 CLOCK WWP2 RIC1 USP8 FBXO45 UBR3 USP12 UBD STT3B CLU AMN1 PCYOX1L CTSL RNF130 PRPF19 SMG9 FBXO9 …
2.23242230593859e-09	202	353	1.43038969957314	Angiogenesis	http://amigo.geneontology.org/amigo/term/GO:0001525	PRKX TLR3 HS6ST1 CCR2 ISL1 ATP2B4 RHOJ PML TGFBR1 CLEC14A PARVA PRKD1 RAPGEF3 AGO2 PRKCA SEMA6A CALD1 GBX2 PKM EPHA2 BMPER ADTRP AKT1 CCBE1 NF1 GAB1 THBS1 HIPK2 STAT1 SRF ACVRL1 CAV1 PLXND1 IL10 ANGPT4 WNT7A MED1 MEIS1 VEGFA ADGRB2 EPHB3 AMOTL2 ROCK2 WASF2 PKNOX1 MINAR1 KLF4 PLXDC1 EGF MEOX2 HGS ETS1 TGFA STARD13 WARS1 EDN1 VEGFD EFNB2 B4GALT1 GDF2 ANXA2 AMOTL1 SCG2 ALOX5 C1GALT1 ESM1 RGCC CXCL10…
2.4078416263239e-09	409	798	1.28114452998382	Chemical homeostasis	http://amigo.geneontology.org/amigo/term/GO:0048878	CALB1 ALAS2 GOT1 PTCH1 TMPRSS3 IFI6 SLC39A12 SLC4A1 SLC30A9 PTPN2 ABCB7 B2M FATE1 NEDD4L CRY2 CCR5 HMOX1 CCR2 CIAO3 SCNN1A TAC1 UGCG F2RL1 ATP2B4 ADIPOQ CCR9 GK CXCR4 FTH1 TRPV2 F2R SLC9A8 HKDC1 PML USF1 GPR68 CORIN BACE2 GCG ABL2 PRKD1 PACS2 AFG3L2 POLD1 NCOA4 NR1D1 TGM2 SLC9A9 STEAP3 SLC39A10 TMPRSS11F TMTC4 SFTPD SLC37A4 PTPRC EIF2AK1 KISS1 ITPR3 SPPL3 MALRD1 TRPM1 NR1D2 ATP2A2 SLC2A4 SMARCB1 …
2.59448639367544e-09	558	1131	1.23324483145433	Regulation of transport	http://amigo.geneontology.org/amigo/term/GO:0051049	GAS6 NDRG4 FERMT1 PTCH1 RAB3C APBA1 STXBP5 ATAD1 HECW2 KIF5B ZDHHC8 TRIB3 CACNB1 HTR1B B2M NEDD4L DMTN SGIP1 RASGRF2 ASIC2 CRY2 PTGES CCR2 SYN1 NLRP6 BRAF F2RL1 RDX ADIPOQ IRS2 APBB3 CBL NRDE2 TRPV2 YIPF5 F2R MFF PML RAP1B C2 ADRB2 SMO VPS35 GPR68 POFUT2 CORIN BAG3 PREPL GJA1 SERGEF GCG PRKD1 BNIP3L RAPGEF3 TRH RAB2B NR1D1 TGM2 CLOCK SEC16A ADAM9 WWP2 RIC1 NEU3 GPM6B SFTPD DYSF KCNAB1 SNAP91 CLU …
2.65585026759247e-09	288	535	1.34560135483857	Regulation of proteolysis	http://amigo.geneontology.org/amigo/term/GO:0030162	GAS6 HDAC6 RYBP SART3 IFI6 SPINK5 LAPTM5 SERPINB12 HSPA1A RNF144B RNF14 ITIH5 BST2 CBFA2T3 CASP2 F2R USP13 FETUB WFDC1 PML CSNK1A1 EGLN3 PCID2 CASP8 CLEC3B BID CASP8AP2 CRADD TMEM59 CLU ANTXR1 UBE2O TTBK1 TMEM98 RHBDD1 PTPN3 PAPLN RNF19A PIAS1 APOE AKT1 CCBE1 WNT10B AMBP SERPINB10 HSP90AB1 FBXW8 ARL6IP5 THBS1 RNF139 HIPK2 HIP1R DNAJB6 STAT1 WNT1 CAV1 IL10 NCSTN SYK USP7 ROCK2 SERPINB1 DDX3X SERPI…
3.2594628732768e-09	339	646	1.31173132589599	Negative regulation of cell death	http://amigo.geneontology.org/amigo/term/GO:0060548	GAS6 CIAPIN1 BCL2A1 YME1L1 KITLG NPAS2 COMP PPARA IFI6 DAD1 GPNMB LAPTM5 FATE1 CSF1R ASIC2 ADAR ITGA6 TAX1BP1 LOC100033941 FOXO1 ISL1 ZFP91 RNF144B BRAF IRS2 CBL DNAJA3 BCL6 TGFBR1 SMO VPS35 PCID2 RASA1 CASP8 BAG3 MITF GCG PRKD1 BNIP3L RRM2B FANK1 BID PRKCA CLU LRP6 UBE2O PDE8A DSTYK PCGF2 MAPK8IP1 RHBDD1 STAT5B AKT2 APOE AKT1 FGG PSEN2 PM20D1 PALB2 SERPINB10 NONO CD74 HSP90AB1 AATF EYA1 MUTYH MA…
3.27433336579578e-09	333	633	1.31497723237704	Intracellular protein transport	http://amigo.geneontology.org/amigo/term/GO:0006886	GAS6 COPG1 FERMT1 ZDHHC4 HDAC6 RAB3C SLC35A2 APBA1 RTP2 EIF4ENIF1 SRP14 HEATR3 ARL1 SNX27 DMTN CRY2 PRPF38B SCFD2 TRAM1L1 SGTB ADIPOQ COG3 ERBIN ING1 TBC1D14 NUP35 GGA3 MFF KPNA6 ARL11 PML SMO VPS35 YWHAQ BAG3 PRKD1 BNIP3L MYRIP RAPGEF3 NCOA4 SEC16A SEC63 SYNDIG1 RIC1 BID TBC1D15 RAB31 SRP72 VPS41 SPCS2 SNX2 SLC35D3 HSPA9 RHBDD1 DNAJC15 RUNDC1 UNC93B1 EEF1AKMT2 AKT2 CALR GRIP1 AKT1 ARF3 FYN TARDB…
4.33846734041092e-09	186	322	1.44389224055368	Cellular response to lipid	http://amigo.geneontology.org/amigo/term/GO:0071396	HNF4G PTCH1 HOXA2 RORC CRY2 CCR5 CD14 MYOD1 PIAS2 RNF14 VIM SMO PAQR7 ABL2 SNW1 NR1D1 CLOCK ADAM9 EIF4E GFI1 INSIG2 PRKCA CLU LRP6 KDM3A SPHK2 TRIM41 PAF1 CALR ADTRP TRIM68 ADAM15 ABCA1 GIT1 CFTR IL10 MED1 NEDD4 NR3C1 IRAK1 TNFAIP3 ROCK2 EGFR PDK3 AR PYCARD PRKCE CXCL1 LOC100629895 MRC1 DNAAF4 TNIP3 PDE4B PTK7 DDX5 CD6 ABHD2 SBNO2 SETX SRC CXCL11 FSHR SELENOS PRMT2 TNFRSF1B LOC100630489 CXCL6 CMP…
4.43480657272285e-09	409	801	1.27634623586403	Positive regulation of gene expression	http://amigo.geneontology.org/amigo/term/GO:0010628	GAS6 FERMT1 SEMA7A TLR3 EIF3E EIF4ENIF1 RPUSD4 TRAF3IP2 B2M TAF15 ADAR CCR2 PANX3 CD14 HEG1 ISL1 BRAF F2RL1 RDX ADIPOQ G3BP1 F2R VIM CD276 KPNA6 TGFBR1 SMO POU2F2 VPS35 CCR7 CASP8 MITF EXOSC3 GJA1 CARD11 ADAM17 SNW1 LY9 AGO2 MAD2L2 CLEC3B IL17B CHUK FAM98B PIK3CD CLU PTPRC PRPF19 IL18R1 NIBAN1 TTBK1 SPHK2 FXR1 KDM6A PKM RHBDD1 CELF1 ZMPSTE24 FGR STAT5B IFIH1 TLR7 EIF4G1 CALR ADTRP PPARD AKT1 CCBE…
6.10533333323595e-09	362	699	1.29452101410539	Positive regulation of protein modification process	http://amigo.geneontology.org/amigo/term/GO:0031401	GAS6 AIMP2 ACVR2A KITLG SEMA7A HDAC6 WDFY2 RICTOR SART3 HEATR3 TRIB3 GPNMB CSF1R CAB39L PHF1 SAE1 CD80 ISL1 DVL2 ATP2B4 ADIPOQ GHR FANCI BCL6 TGFBR1 ADRB2 TAOK1 WDR61 GCG PRKD1 ADAM17 SNW1 NEDD9 RAPGEF3 PRDM12 MAD2L2 ETAA1 PPP2R5D NMI TAOK3 SPATC1L CCDC88A GDF6 IFND1 CLU PTPRC DAZAP2 PDE8A PTPA SPPL3 NIBAN1 TTBK1 SPHK2 FXR1 PPP2R5A PRR5 KMT2A SMARCB1 PIAS1 AKT2 PAF1 EIF4G1 BANK1 SYMPK ADTRP AKT1 …
6.7528148264428e-09	270	500	1.34980635907244	Regulation of cytokine production	http://amigo.geneontology.org/amigo/term/GO:0001817	GAS6 FERMT1 SEMA7A TLR3 ILRUN PPARA GPNMB B2M CCR2 PANX3 CD14 HEG1 ISL1 F2RL1 ADIPOQ ERBIN G3BP1 F2R CD276 KPNA6 BCL6 PML POU2F2 CCR7 CASP8 CARD11 ADAM17 LY9 DICER1 IL17B CHUK NMI SLC37A4 CLU ADCY7 PTPRC IL18R1 SPHK2 EPHA2 FGR STAT5B IFIH1 TLR7 BANK1 NPTN CCBE1 ADORA2B CD74 HSP90AB1 MAPKBP1 TNFRSF14 THBS1 GIT1 SOD1 STAT1 IL10 SRGN SLC7A5 SYK CDH3 ITK IRAK1 ARNT TNFAIP3 CSF2 RAC1 IL13 TRAF3IP1 SER…
8.31745768333552e-09	223	401	1.39007489643093	Skeletal system development	http://amigo.geneontology.org/amigo/term/GO:0001501	ACVR2A COMP MBTPS2 HOXA2 DLX2 PAX5 BARX2 HOXC9 HOXC8 MMP2 LHX1 RUNX1 HOXC6 TGFBR1 GPR68 TULP3 MMP13 RDH10 NAB2 JAG2 INSIG2 GDF6 SH2B3 PTPRC PCGF2 ACAN ADAMTS7 CREB3L2 TRIP11 EPHA2 ZMPSTE24 FGR TBXT SBDS SLC39A14 WNT10B MMP14 PITX2 PAPSS2 RYK LNPK ALX1 EYA1 MATN1 WNT1 SRF WNT7A DCHS1 MED1 MEIS1 IFT80 IGF1 SEMA4D NEUROG1 SLC39A3 TRIM45 CD44 WASF2 EFEMP1 MYOC NLE1 TAPT1 ALPL SFRP4 EDN1 HOXB1 HEXB NS…
1.1507337120731e-08	248	455	1.36244190903526	Developmental growth	http://amigo.geneontology.org/amigo/term/GO:0048589	PLXNA1 PRL PTCH1 SEMA7A HDAC6 APBA1 COMP SLIT3 PTN NEDD4L LHX1 HEG1 MYOD1 SLITRK1 GHR CD9 HLX LY6E TRPV2 TGFBR1 ADRB2 SMO EYS MMP13 USP9X RDH10 AFG3L2 NCAPG2 CDKL5 DCLK1 PRPF19 KDM6A HESX1 CELF1 ZMPSTE24 STAT5B TENM4 ZFYVE27 SBDS PPARD WNT10B PALB2 RYK HSP90AB1 HELT DPYSL2 MATN1 MAP1B ULK2 SOD1 DIPK2A SRF gh WNT7A MED1 LHX2 IFT80 LATS2 IFRD1 XRCC2 IGF1 INSR SEMA4D AR LGMN SASH3 STK3 NGF TRIM28 TN…
1.3767063114439e-08	321	613	1.30894762027144	Central nervous system development	http://amigo.geneontology.org/amigo/term/GO:0007417	PTCH1 MACROD2 SEMA7A SSBP3 ZNF423 SLC2A1 EIF2B2 MPP5 HOXA2 DLX2 EPHA5 PAX5 PTN SPINK5 B2M BTBD3 SUN2 CSF1R LHX1 MACO1 ISL1 IRS2 CXCR4 VIM SYNJ1 LHX8 SMO PHGDH TULP3 GNPAT NR1D1 FBXO45 FANCC CLU DCLK1 GBX2 SMG9 DHX37 SPHK2 ACAN TMEM98 HESX1 CELF1 CCDC141 TENM4 FYN EFHC1 RYK HSP90AB1 HELT RERE DPYSL2 MDGA1 GIT1 NDE1 WNT1 SRF NCSTN WNT7A PAX8 MED1 LHX2 DAAM2 YWHAE TSC1 CDH2 IGF2BP1 EPHB3 DPCD GFAP S…
1.3767063114439e-08	272	507	1.34103049772702	Cytokine production	http://amigo.geneontology.org/amigo/term/GO:0001816	GAS6 FERMT1 SEMA7A TLR3 ILRUN PPARA GPNMB B2M CCR2 PANX3 CD14 HEG1 ISL1 F2RL1 ADIPOQ ERBIN G3BP1 F2R CD276 KPNA6 BCL6 PML POU2F2 CCR7 CASP8 CARD11 ADAM17 LY9 DICER1 IL17B CHUK NMI SLC37A4 CLU ADCY7 PTPRC IL18R1 SPHK2 EPHA2 FGR STAT5B IFIH1 TLR7 BANK1 NPTN CCBE1 ADORA2B CD74 HSP90AB1 MAPKBP1 TNFRSF14 THBS1 GIT1 SOD1 STAT1 IL10 SRGN SLC7A5 SYK CDH3 ITK IRAK1 ARNT TNFAIP3 CSF2 RAC1 IL13 TRAF3IP1 SER…
1.45369201614553e-08	290	546	1.32764836565936	Embryo development ending in birth or egg hatching	http://amigo.geneontology.org/amigo/term/GO:0009792	ACVR2A PTCH1 SSBP3 APBA1 RICTOR HOXA2 DLX2 ELL PAX5 DAD1 HOXC9 LUZP1 HS6ST1 SLC35E2B LHX1 HEG1 LOC100033941 TRIP6 ISL1 DVL2 LY6E HOXC6 TGFBR1 SMO PHGDH TULP3 TBC1D32 RDH10 TBX18 SLC5A7 BCOR JAG2 NCAPG2 KBTBD8 LRP6 GORAB SMPD4 PRPF19 GBX2 SMG9 PCGF2 KDM6A EPHA2 RUNDC1 SMARCB1 VASP ADAM10 TBXT SBDS NPAT MMP14 PALB2 ALX1 APOB EYA1 FBXW8 CAPN2 CELF4 PRDM1 WNT1 SRF ACVRL1 IL10 DCHS1 MED1 LHX2 TSC1 ARN…
1.52980902559915e-08	144	240	1.49978484341382	Peptidyl-serine phosphorylation	http://amigo.geneontology.org/amigo/term/GO:0018105	PRKX GAS6 HDAC6 RICTOR TOP1 MKNK1 DMTN BRSK1 IKBKB ATP2B4 GRK2 TGFBR1 CSNK1A1 GCG PRKD1 RAPGEF3 MAD2L2 CHUK CSNK1G1 INPP5J IFND1 DCLK1 TNKS TTBK1 CSNK2A1 EIF4G1 MAST3 AKT1 HSP90AB1 CSF3 UHMK1 HIPK2 CAV1 PINK1 VEGFA CLSPN SYK CDK1 LATS2 ROCK2 CSNK1D EGFR PLCL2 PDK3 SMTNL1 CD44 NLK FNIP2 SRPK2 NGF PRKCE EPO TERF2IP MAP3K12 SLC1A1 SAA1 RAF1 NTRK3 PRKAA2 MAPK7 RPS6KB1 PCK1 CSNK2A2 PRKCI PRKCZ CSNK1G2…
1.56504867524559e-08	355	688	1.28978589973814	Organic acid metabolic process	http://amigo.geneontology.org/amigo/term/GO:0006082	GAD2 PRXL2C GOT1 ACOT11 IDH3B DLST FARS2 ABCD4 HACD4 PPARA SLC4A1 TRIB3 HMGCLL1 DLD SULT1B1 FAH PTGES PDHA1 URAD PRKAG3 ETFA ATP2B4 ADIPOQ ALDOA IRS2 ENO1 GATB ST6GAL1 GK CBFA2T3 GAPDHS HKDC1 PHGDH PDHB HPGD ME2 ACAD9 SERGEF QDPR RDH10 HPGDS ELOVL2 CRYL1 GNPAT NR1D1 HAGHL MPO ACSM3 INSIG2 ASS1 CSAD PLA2G5 SLC37A4 IDH2 ELOVL7 MALRD1 MDH1B PKM MMUT HYI STAT5B SARDH AKT2 AGXT HAL IVD GIP ADTRP PPARD…
1.76595840224974e-08	347	671	1.29266105480525	Oxoacid metabolic process	http://amigo.geneontology.org/amigo/term/GO:0043436	GAD2 PRXL2C GOT1 ACOT11 IDH3B DLST FARS2 ABCD4 HACD4 PPARA SLC4A1 TRIB3 HMGCLL1 DLD SULT1B1 FAH PTGES PDHA1 PRKAG3 ETFA ATP2B4 ADIPOQ ALDOA IRS2 ENO1 GATB ST6GAL1 GK CBFA2T3 GAPDHS HKDC1 PHGDH PDHB HPGD ME2 ACAD9 SERGEF QDPR RDH10 HPGDS ELOVL2 CRYL1 GNPAT NR1D1 HAGHL MPO ACSM3 INSIG2 ASS1 CSAD PLA2G5 SLC37A4 IDH2 ELOVL7 MALRD1 MDH1B PKM MMUT HYI SARDH AKT2 AGXT HAL IVD GIP ADTRP PPARD AKT1 FABP5 …
1.89309653159906e-08	324	621	1.30416073340332	Regulation of immune response	http://amigo.geneontology.org/amigo/term/GO:0050776	TLR3 WAS EIF2B2 ILRUN LOC100069029 TRAF3IP2 PTPN2 SMPDL3B SFPQ SPINK5 B2M LPXN CD8B ADAR GPR17 CCR2 IFI35 CD14 NLRP6 BRAF F2RL1 HLX ERBIN C8B CD276 BCL6 C2 CCR7 IL28B CD1b1 LOC100069988 EXOSC3 CARD11 MAD2L2 NR1D1 SLC39A10 GFI1 LOC100051526 NMI ENPP3 ADCY7 TAP2 PTPRC CD79A ALPK1 SPPL3 SPHK2 TESPA1 ZMPSTE24 UNC93B1 FGR STAT5B C9 IFIH1 TLR7 PJA2 SPPL2A APOE MASP1 FYN ADORA2B NONO CD74 HSP90AB1 THEMI…
1.99392650957584e-08	523	1064	1.22867711952604	Negative regulation of cellular macromolecule biosynthetic process	http://amigo.geneontology.org/amigo/term/GO:2000113	GAS6 THAP1 CPEB3 PTCH1 ZNF423 RYBP BACH1 EIF4ENIF1 KDM1B HOXA2 DLX2 PPARA DDX6 PAX5 TRIB3 BARX2 TCF3 PTPN2 SFPQ NR2C1 KDM8 SARNP LARP7 RORC HOXC8 CRY2 ZNF318 CBX4 CNOT6L LHX1 DPF2 C1D ISL1 TOB1 ADIPOQ DNAJA3 CBFA2T3 ACTRT1 PRDM6 BCL6 PML SMO YWHAQ BAG3 MITF EXOSC3 DCP2 ZBTB32 SNW1 PTPRK PRDM12 BCOR AGO2 MAD2L2 NR1D1 CLOCK L3MBTL3 NAB2 EIF4E WWP2 CASP8AP2 GFI1 ZNF180 NACC2 IKZF5 TMEM59 CAPRIN1 EIF…
2.07995239686575e-08	327	628	1.30156487207091	Response to nitrogen compound	http://amigo.geneontology.org/amigo/term/GO:1901698	CPEB3 GOT1 TLR3 DENND4C TRIB3 PTPN2 HTR1B DMTN CRY2 MMP2 SESN1 FOXO1 SGTB ATP2B4 ADIPOQ GHR CD9 ERBIN LY6E IRS2 USP13 VIM RAP1B USF1 ADRB2 EPM2AIP1 VPS35 RAPGEF3 RRAGB TGM2 LAMTOR4 INSIG2 RAB31 ACHE IFND1 STT3B TRIM41 RECQL5 SLC2A4 RHBDD1 LY6H STAT5B IFIH1 C5H1orf116 P2RX6 AKT2 ITPR2 HRH3 KL ADTRP APOE AKT1 SLC39A14 WNT10B FYN CAPN2 RNF139 LARS1 APC TRIM72 STAT1 JAK2 CAV1 CFTR gh NCSTN LOC1000683…
2.14916189744229e-08	342	661	1.29330916905579	Carboxylic acid metabolic process	http://amigo.geneontology.org/amigo/term/GO:0019752	GAD2 PRXL2C GOT1 ACOT11 IDH3B DLST FARS2 ABCD4 HACD4 PPARA SLC4A1 TRIB3 HMGCLL1 DLD FAH PTGES PDHA1 PRKAG3 ETFA ATP2B4 ADIPOQ ALDOA IRS2 ENO1 GATB ST6GAL1 GK CBFA2T3 GAPDHS HKDC1 PHGDH PDHB HPGD ME2 ACAD9 SERGEF QDPR RDH10 HPGDS ELOVL2 CRYL1 GNPAT NR1D1 HAGHL ACSM3 INSIG2 ASS1 CSAD PLA2G5 SLC37A4 IDH2 ELOVL7 MALRD1 MDH1B PKM MMUT HYI SARDH AKT2 AGXT HAL IVD GIP ADTRP PPARD AKT1 FABP5 AIG1 PM20D1 …
2.90749932877471e-08	319	612	1.30291766080885	Actin filament-based process	http://amigo.geneontology.org/amigo/term/GO:0030029	FGD1 WAS RICTOR CFL2 TTC17 DMTN SUN2 CAVIN3 CSF1R IKBKB XIRP2 BRAF F2RL1 RDX PSTPIP1 PLEKHH2 RHOJ MARCKS FNBP1L BCL6 XIRP1 TGFBR1 MICAL3 RASA1 PARVA NEDD9 RAPGEF3 STARD8 MAD2L2 ESAM GPM6B MYH14 CALD1 SPATC1L CCDC88A ANTXR1 ASAP3 AP1AR ITGB5 INF2 GAS2L2 PHACTR3 SORBS2 VASP SH3BP1 PPM1J FSCN1 SAMD14 FARP2 CALR PIP5K1A SPECC1 GAB1 LLGL2 CSF3 MINK1 MUTYH LMOD3 PARVB CSRP1 HIP1R SRF CAV1 ARHGAP25 TMSB…
3.07600219009051e-08	392	773	1.26760599098365	Protein modification by small protein conjugation or removal	http://amigo.geneontology.org/amigo/term/GO:0070647	MARCHF5 AIMP2 HDAC6 RYBP SART3 HECW2 TRIM58 TRAF3IP2 TRIB3 PDZRN4 RMND5B NEDD4L WDSUB1 CBX4 TRIM10 FBXO31 SAE1 STAMBP RNF144B PIAS2 USP39 RNF14 FANCI CBL UBR7 USP13 LZTR1 PML TGFBR1 FBXL7 USP9X KLHL9 BCOR USP31 MAD2L2 WWP2 USP8 FBXO45 UBR3 USP12 NMI UBD KBTBD8 SHPRH UBE2O RNF130 UBE2E3 SPATA2 PRPF19 FBXO9 TNKS PCGF2 WSB2 TRIM41 IFIH1 RNF19A C5H1orf116 RNF141 PIAS1 PAF1 PJA2 DTX4 DESI2 KLHL13 AKT1…
3.19644895269887e-08	147	248	1.48164228482413	Positive regulation of leukocyte activation	http://amigo.geneontology.org/amigo/term/GO:0002696	GAS6 CCR2 CD80 F2RL1 HLX IRS2 DNAJA3 CD276 BCL6 CCR7 PCID2 ATP11C EXOSC3 CARD11 MAD2L2 ICOS PTPRC EPHB6 TTBK1 SPHK2 FGR STAT5B MMP14 ADORA2B CD74 SNX4 THBS1 CAV1 IL10 NECTIN2 SYK IL13 MYB IGF1 RASGRP1 PYCARD SASH3 STX4 ZP4 LOC100053159 ZAP70 VAV3 CD6 CD40LG NFKBIZ NSD2 DOCK8 IL27RA FLOT2 SOX13 EFNB1 CD1D CD5 DRA RIF1 KARS1 CD320 MALT1 KMT5C PCK1 VAMP7 PRKCZ FGF10 NCKAP1L LBP CD3E GPAM XBP1 TGFBR2…
3.38399996827632e-08	526	1074	1.22421916144579	Negative regulation of macromolecule biosynthetic process	http://amigo.geneontology.org/amigo/term/GO:0010558	GAS6 THAP1 CPEB3 PTCH1 ZNF423 RYBP BACH1 EIF4ENIF1 KDM1B HOXA2 DLX2 PPARA DDX6 PAX5 TRIB3 BARX2 TCF3 PTPN2 SFPQ NR2C1 KDM8 SARNP LARP7 RORC HOXC8 CRY2 ZNF318 CBX4 CNOT6L LHX1 DPF2 C1D ISL1 TOB1 ADIPOQ DNAJA3 CBFA2T3 ACTRT1 PRDM6 BCL6 PML SMO YWHAQ BAG3 MITF EXOSC3 DCP2 ZBTB32 SNW1 PTPRK PRDM12 BCOR AGO2 MAD2L2 NR1D1 CLOCK L3MBTL3 NAB2 EIF4E WWP2 CASP8AP2 GFI1 ZNF180 NACC2 IKZF5 TMEM59 CAPRIN1 EIF…
4.54809027063044e-08	170	296	1.43560486137584	Epithelial cell proliferation	http://amigo.geneontology.org/amigo/term/GO:0050673	PRKX THAP1 PRL FERMT1 ACVR2A PTCH1 PTN PLXNB3 B2M EHF TGFBR1 SMO PRKD1 ADAM17 PTPRK NR1D1 GKN3P PRKCA PIK3CD IRF6 EPHA2 BMPER PPARD APOE AKT1 WNT10B NF1 EYA1 THBS1 STAT1 ACVRL1 CAV1 MAP2K2 IL10 NCSTN WNT7A MED1 VEGFA IFT80 CDH3 TNFAIP3 SERPINB1 EGFR GPC3 IGF1 DEAF1 AR ITGA4 EGF TGFA GLI1 IGFBP4 IFT57 FAP ATP5IF1 RTN4 VEGFD FSHR STAT5A B4GALT1 GDF2 SCG2 ALOX5 RGCC UHRF1 IGFBP5 DLL4 VIP OSR1 SULF2 …
4.54809027063044e-08	149	253	1.47212082785678	Positive regulation of cell activation	http://amigo.geneontology.org/amigo/term/GO:0050867	GAS6 CCR2 CD80 F2RL1 HLX IRS2 DNAJA3 CD276 BCL6 CCR7 PCID2 ATP11C EXOSC3 CARD11 MAD2L2 ICOS PTPRC EPHB6 TTBK1 SPHK2 FGR STAT5B MMP14 ADORA2B CD74 SNX4 THBS1 CAV1 IL10 NECTIN2 SYK IL13 MYB IGF1 RASGRP1 PYCARD SASH3 STX4 ZP4 SELP LOC100053159 ZAP70 VAV3 CD6 CD40LG NFKBIZ NSD2 DOCK8 IL27RA FLOT2 SOX13 EFNB1 CD1D CD5 DRA RIF1 KARS1 CD320 MALT1 KMT5C PCK1 VAMP7 PRKCZ FGF10 NCKAP1L LBP CD3E GPAM XBP1 T…
4.94060778148208e-08	390	771	1.26441004957066	Negative regulation of protein metabolic process	http://amigo.geneontology.org/amigo/term/GO:0051248	GAS6 CPEB3 HDAC6 RYBP EIF4ENIF1 BANP IFI6 DDX6 PAX5 PTN TRIB3 PTPN2 SPINK5 SERPINB12 DMTN CRY2 ADAR PHF1 VBP1 CNOT6L HEG1 IKBKB CTSA ADIPOQ ITIH5 CBL BST2 GGA3 FETUB PML CDKN2C PCID2 PARVA EXOSC3 DCP2 BCOR AGO2 MAD2L2 EIF4E RIC1 INPP5J TMEM59 CLU SH2B3 LRP6 CAPRIN1 PTPRC EIF2AK1 UBE2O PTPA KDM3A NIBAN1 SPHK2 FXR1 TMEM98 PPP1R1A PHACTR3 SMARCB1 PTPN3 PAPLN EIF4G1 MEN1 BANK1 CALR APOE AKT1 FYN TARD…
5.1539848325329e-08	321	619	1.2962599212058	Growth	http://amigo.geneontology.org/amigo/term/GO:0040007	PLXNA1 WRN PRL PTCH1 SEMA7A HDAC6 APBA1 COMP SLIT3 PTN NEDD4L LHX1 HEG1 MYOD1 SLITRK1 GHR CD9 HLX LY6E TRPV2 WFDC1 BCL6 PML TGFBR1 ADRB2 CDKN2C SMO EYS MMP13 USP9X RDH10 ADAM17 AFG3L2 MAD2L2 NCAPG2 CDKL5 DCLK1 PRPF19 SPHK2 KDM6A HESX1 CELF1 ZMPSTE24 STAT5B ADAM10 TENM4 EIF4G1 ZFYVE27 SBDS PPARD AKT1 WNT10B MMP14 PALB2 ADAM15 RYK HSP90AB1 HELT DPYSL2 MATN1 MAP1B ULK2 SOD1 DIPK2A SRF N6AMT1 ACVRL1 …
5.99322570897636e-08	284	539	1.31706523045617	Chordate embryonic development	http://amigo.geneontology.org/amigo/term/GO:0043009	ACVR2A PTCH1 SSBP3 APBA1 HOXA2 DLX2 ELL PAX5 DAD1 HOXC9 LUZP1 HS6ST1 SLC35E2B LHX1 HEG1 LOC100033941 TRIP6 ISL1 DVL2 LY6E HOXC6 TGFBR1 SMO PHGDH TULP3 TBC1D32 RDH10 TBX18 SLC5A7 BCOR JAG2 NCAPG2 KBTBD8 LRP6 GORAB SMPD4 PRPF19 GBX2 SMG9 PCGF2 KDM6A EPHA2 RUNDC1 SMARCB1 VASP ADAM10 TBXT SBDS NPAT MMP14 PALB2 ALX1 APOB EYA1 FBXW8 CAPN2 CELF4 PRDM1 WNT1 SRF ACVRL1 IL10 DCHS1 MED1 LHX2 TSC1 ARNT TASOR…
7.39983862864047e-08	217	396	1.36975299251178	Heart development	http://amigo.geneontology.org/amigo/term/GO:0007507	NDRG4 PTCH1 ABI3BP SLIT3 FOXL1 LUZP1 HEG1 ISL1 XIRP2 DVL2 GRK2 LY6E TGFBR1 DNAH11 SMO CACYBP PARVA GJA1 TBC1D32 TBX18 BCOR PTCD2 SMG9 ACAN TRIP11 KDM6A ZMPSTE24 TBXT TENM4 ADAM15 DAW1 EYA1 AP2B1 PRDM1 DIPK2A SRF ACVRL1 MAP2K2 PLXND1 DCHS1 MED1 TSC1 NDUFV2 EGFR GPC3 NOX4 IGF1 INSR ZDHHC16 STK3 DNAAF4 MYLK2 PTK7 GLI1 IFT57 MEF2A EDN1 NSD2 RTN4 CPLANE1 TNFRSF1B NTRK3 LEMD2 TBX3 ALPK2 JAG1 ACTC1 ZIC3…
7.39983862864047e-08	343	669	1.28157997332073	Negative regulation of gene expression	http://amigo.geneontology.org/amigo/term/GO:0010629	GAS6 CPEB3 FERMT1 EIF3E EIF4ENIF1 ILRUN PPARA SLIT3 DDX6 TRAF3IP2 SPINK5 GPNMB TAF15 ADAR SMG5 CNOT6L SMARCA5 F2RL1 ATP2B4 ADIPOQ ERBIN NRDE2 ZC3H7A VIM SMG7 CD276 BCL6 PML SMO CCR7 PCID2 FASTKD5 EXOSC3 DCP2 AGO2 DICER1 EIF4E WWP2 HENMT1 NMI SLC37A4 TMEM59 CAPRIN1 ADCY7 PTPRC SMG9 TTBK1 FXR1 TMEM98 EPHA2 CELF1 ZMPSTE24 ADAM10 ATF7IP EIF4G1 BANK1 NPTN CALR APOE FYN TARDBP HSP90AB1 SRSF7 MAPKBP1 CE…
8.20989069272298e-08	369	727	1.26873133246148	Negative regulation of cellular protein metabolic process	http://amigo.geneontology.org/amigo/term/GO:0032269	GAS6 CPEB3 HDAC6 RYBP EIF4ENIF1 IFI6 DDX6 PAX5 PTN TRIB3 PTPN2 SPINK5 SERPINB12 DMTN CRY2 ADAR PHF1 CNOT6L HEG1 IKBKB ADIPOQ ITIH5 CBL BST2 FETUB PML CDKN2C PCID2 PARVA EXOSC3 DCP2 BCOR AGO2 MAD2L2 EIF4E RIC1 INPP5J TMEM59 SH2B3 LRP6 CAPRIN1 PTPRC UBE2O PTPA KDM3A NIBAN1 SPHK2 FXR1 TMEM98 PPP1R1A PHACTR3 SMARCB1 PTPN3 PAPLN EIF4G1 MEN1 BANK1 CALR APOE AKT1 FYN TARDBP AMBP CRTAP SERPINB10 HSP90AB1…
8.5143326473529e-08	236	437	1.34992075913677	Sensory organ development	http://amigo.geneontology.org/amigo/term/GO:0007423	CALB1 HOXA2 DLX2 LHX1 CRYGS DVL2 RHOJ VIM MAB21L1 TGFBR1 PLPPR4 TULP3 MITF TBC1D32 RDH10 RAB11FIP4 JAG2 NECTIN3 INSIG2 CRYBB1 FOXI1 ACHE MCOLN3 PJVK GBX2 SMG9 TRIP11 EPHA2 HESX1 ADAM10 BMPER RHEB WNT10B PITX2 AQP5 EYA1 MYCL CELF4 MIP HIPK2 SOD1 PRDM1 WNT1 SRF ACVRL1 PAX8 DCHS1 MED1 OBSL1 IFT88 MEIS1 LHX2 CRYGA RPE65 TCIRG1 NEUROG1 CECR2 PKNOX1 ZDHHC16 OTOP1 EFEMP1 BLOC1S5 CELSR1 SKIL CRB1 CRYGB S…
9.12385015470565e-08	261	491	1.32872995292263	MAPK cascade	http://amigo.geneontology.org/amigo/term/GO:0000165	GAS6 CCL17 PRXL2C MAP3K8 NDRG4 GCNT2 KITLG SEMA7A TLR3 UNC5CL PTPN2 CAVIN3 CSF1R CCR5 NLRP6 FOXO1 BRAF DVL2 F2RL1 ADIPOQ RANBP9 F2R DUSP4 RAP1B ADRB2 TAOK1 GCG ZDHHC17 SEMA6A TAOK3 PLA2G5 NBR1 SH2B3 PTPRC PDE8A MAP4K2 DSTYK MAPK8IP1 EPHA2 HESX1 BMPER MEN1 PJA2 BANK1 KL APOE FGG NF1 RYK CD74 PRDX1 MINK1 MAP4K4 ARL6IP5 HIPK2 CAV1 MAP2K2 PPEF2 VEGFA NTRK1 SYK IRAK1 CDH2 AKAP13 EGFR DUSP1 AJUBA GRB2 …
9.29920619358849e-08	510	1044	1.22108919243462	Biological process involved in interspecies interaction between organisms	http://amigo.geneontology.org/amigo/term/GO:0044419	GAS6 CCL17 EXOC2 MACROD2 TLR3 GTF2F1 WAS DGKB ILRUN LOC100069029 THOC7 IFI6 TRIM58 KIF5B TRAF3IP2 PTPN2 SFPQ SPINK5 B2M CSF1R LOC100050637 ADAR CCR5 TNK2 TRIM10 IFI35 WDFY4 CD14 NLRP6 F2RL1 GRK2 ADIPOQ ERBIN LY6E G3BP1 IFNAR2 BST2 F2R VIM C8B KPNA6 PML C2 POU2F2 RGS1 CCR7 IL28B LOC100069988 PRKD1 ADAM17 BNIP3L SNW1 FUCA2 NR1D1 ADAM9 LGALS3 CHUK GFI1 MPO SFTPD PRKCA NMI UBD IFND1 LYST CLU TAP2 PTP…
9.32303665135436e-08	342	668	1.27975652806269	Negative regulation of multicellular organismal process	http://amigo.geneontology.org/amigo/term/GO:0051241	GAS6 FERMT1 PTCH1 SEMA7A ZNF423 ILRUN DLX2 ABI3BP PPARA PTN PTPN2 GPNMB B2M CRY2 CCR2 F2RL1 ATP2B4 GRK2 ADIPOQ CD9 HLX ERBIN CD276 BCL6 PML TGFBR1 ADRB2 SMO CCR7 GPR68 GJA1 BCOR DICER1 MAD2L2 NR1D1 ANXA5 NMI SEMA6A SLC37A4 SH2B3 ABHD6 ADCY7 PTPRC HSPA9 ADAMTS7 PTPRG TMEM98 EPHA2 ATP2A2 BANK1 NPTN CALR ADTRP APOE FGG WNT10B ADORA2B RYK CD74 HSP90AB1 MAPKBP1 THBS1 GIT1 CTDSP1 SOD1 STAT1 SRF ACVRL1 …
1.01314490831933e-07	188	336	1.39860888175495	Multicellular organismal homeostasis	http://amigo.geneontology.org/amigo/term/GO:0048871	IL1B GCNT2 ZNF423 MDM1 PTGES CCR2 SCNN1A UGCG ADIPOQ TRPV2 BBS12 F2R ADRB2 SMO GPR3 NR1D1 TMPRSS11F SFTPD ACHE ABHD6 KDM3A SLC35D3 NR1D2 KMT2A EIF4G1 TMEM64 FABP5 WNT10B PM20D1 DEF8 LDB2 NCDN SOD1 CROCC SRF CAV1 CFTR ABCA12 CDHR1 SYK CDH3 IL13 CARTPT SH3GL2 NOX4 PLCL2 RPE65 TCIRG1 SASH3 MET ACACA CRB1 ELOVL6 LIPA TNS2 SLC1A1 MBP TRPM8 MAK TJP3 PRKAB1 SRC ACP5 FSHR PNPLA1 ALOX12B CRTC1 USH2A ALOXE…
1.04997933047174e-07	319	618	1.29026797478157	Positive regulation of phosphorus metabolic process	http://amigo.geneontology.org/amigo/term/GO:0010562	GAS6 PRXL2C ACVR2A KITLG SEMA7A HDAC6 WDFY2 RICTOR HEATR3 PPARA EPHA5 GPNMB CSF1R CAB39L ITGA6 FLT3 CD80 ISL1 DVL2 ATP2B4 ADIPOQ GHR TGFBR1 ADRB2 GCG PRKD1 ADAM17 NEDD9 RAPGEF3 MAD2L2 ETAA1 PPP2R5D TAOK3 SPATC1L CCDC88A GDF6 IFND1 CLU PTPRC DAZAP2 PDE8A PTPA SPPL3 NIBAN1 DSTYK TTBK1 FXR1 EPHA2 PPP2R5A PRR5 FGR AKT2 EIF4G1 BANK1 SYMPK ADTRP AKT1 FYN SLC8A2 ADORA2B RYK CD74 HSP90AB1 CSF3 MINK1 TNFR…
1.04997933047174e-07	319	618	1.29026797478157	Positive regulation of phosphate metabolic process	http://amigo.geneontology.org/amigo/term/GO:0045937	GAS6 PRXL2C ACVR2A KITLG SEMA7A HDAC6 WDFY2 RICTOR HEATR3 PPARA EPHA5 GPNMB CSF1R CAB39L ITGA6 FLT3 CD80 ISL1 DVL2 ATP2B4 ADIPOQ GHR TGFBR1 ADRB2 GCG PRKD1 ADAM17 NEDD9 RAPGEF3 MAD2L2 ETAA1 PPP2R5D TAOK3 SPATC1L CCDC88A GDF6 IFND1 CLU PTPRC DAZAP2 PDE8A PTPA SPPL3 NIBAN1 DSTYK TTBK1 FXR1 EPHA2 PPP2R5A PRR5 FGR AKT2 EIF4G1 BANK1 SYMPK ADTRP AKT1 FYN SLC8A2 ADORA2B RYK CD74 HSP90AB1 CSF3 MINK1 TNFR…
1.05485476533013e-07	899	1942	1.1571460472271	Transcription by RNA polymerase II	http://amigo.geneontology.org/amigo/term/GO:0006366	THAP1 CPEB3 NKX2-3 LOC100063722 PRL ACVR2A PTCH1 NPAS2 SSBP3 TLR3 SOHLH2 ZNF423 GTF2F1 WAS RYBP BACH1 KDM1B ZNF112 DCAF6 MBTPS2 HOXA2 DLX2 ELL PPARA PAX5 SLC30A9 TRIB3 BARX2 TCF3 PTPN2 SFPQ NR2C1 NFYC SARNP HOXC9 EHF RPRD1A CSRNP1 LARP7 FOXL1 ZNF322 RORC HOXC8 CRY2 CBX4 ZNF407 LHX1 DPF2 ITGA6 CCNH MYOD1 FOXO1 IKBKB ISL1 RFX7 MRTFB PIAS2 DVL2 F2RL1 ATP2B4 ZNF286A HLX GTF2A1 APBB3 RUNX1 DNAJA3 HOXC…
1.089759733155e-07	333	649	1.28255868735696	Neuron projection development	http://amigo.geneontology.org/amigo/term/GO:0031175	PLXNA1 SEMA7A HDAC6 HOXA2 SLIT3 SLC39A12 EPHA5 HECW2 KIF5B PTN PLXNB3 B2M BTBD3 NEDD4L CSF1R BRSK1 LHX1 ISL1 SLITRK1 BRAF L1CAM TRPV2 VIM BICDL1 PLPPR4 SMO NYAP2 PHGDH USP9X ABL2 PRKD1 AFG3L2 PRDM12 FBXO45 ZDHHC17 GFI1 INPP5J GPM6B KIF5A CDKL5 ATXN10 CAPRIN1 MCF2 DCLK1 PJVK GBX2 SHTN1 TRIP11 EPHA2 STK24 VASP SAMD14 ZFYVE27 NPTN APOE GRIP1 FYN RYK HSP90AB1 RERE DPYSL2 MINK1 FBXW8 VAPA KIF13B MAP1B…
1.19206760449095e-07	300	577	1.29964024559256	Supramolecular fiber organization	http://amigo.geneontology.org/amigo/term/GO:0097435	HDAC6 WAS RICTOR COMP CFL2 SLC39A12 CEP126 B2M TTC17 DMTN VBP1 BRAF KIF2B F2RL1 RDX PSTPIP1 PLEKHH2 MARCKS VIM XIRP1 TGFBR1 KATNAL1 MICAL3 CCSAP RASA1 TAOK1 TUBGCP5 NEDD9 RAPGEF3 MAD2L2 ESAM CENPJ CALD1 SPATC1L CCDC88A CLU ASAP3 ACAN AP1AR ITGB5 GAS2L2 SORBS2 MAP10 VASP PPM1J CEP192 FSCN1 SAMD14 APOE CRTAP HSP90AB1 CSF3 LMOD3 MAP1B GIT1 CSRP1 NDE1 HIP1R APC DNAJB6 SRF CLIP3 ARHGAP25 TMSB4X ACTR2 …
1.29187938722555e-07	166	291	1.42591227953433	Myeloid cell differentiation	http://amigo.geneontology.org/amigo/term/GO:0030099	PRKX ALAS2 NKX2-3 ACVR2A KITLG SLC4A1 PTPN2 B2M DMTN CSF1R ADAR TRIM10 GPR171 F2RL1 ADIPOQ CBFA2T3 BCL6 PML CCR7 GPR68 CASP8 MITF WDR61 L3MBTL3 NCAPG2 UBD SH2B3 EIF2AK1 HSPA9 EPHA2 STAT5B PAF1 FARP2 TMEM64 CD74 CSF3 STAT1 SRF JAK2 PRXL2A MED1 MEIS1 PABPC4 VEGFA CSF2 RPS19 GPC3 KAT7 TCIRG1 WASF2 OCSTAMP PKNOX1 EIF6 EPO ETS1 CDIN1 LBR NCOA6 ATP5IF1 SBNO2 KIT SRC FSHR DHRS2 ANXA2 LYN JAG1 ADD1 HOXB7…
1.30599815443084e-07	303	584	1.29690298959585	Regulation of protein localization	http://amigo.geneontology.org/amigo/term/GO:0032880	GAS6 FERMT1 PTCH1 NMD3 HDAC6 GNAI1 MARK4 STXBP5 ILRUN KIF5B CACNB1 NEDD4L DMTN LARP7 ASTN2 F2RL1 ATP2B4 RDX ADIPOQ IRS2 APBB3 GPC4 F2R MFF SMO GPR68 TMEM35A BAG3 CDT1 SERGEF GCG PRKD1 BNIP3L TRAPPC12 RAPGEF3 TRH NR1D1 CLOCK SEC16A ADAM9 WWP2 CENPJ USP8 CCDC88A TMEM59 DCLK1 SLC35D3 TMEM98 DNAJC1 EPHA2 PPP2R5A ADAM10 AKT2 GIP ADTRP APOE AKT1 FGG TRIM68 FYN TARDBP MMP14 HSP90AB1 LLGL2 EXPH5 UHMK1 RP…
1.31172101050112e-07	292	560	1.30338444725248	Actin cytoskeleton organization	http://amigo.geneontology.org/amigo/term/GO:0030036	FGD1 WAS RICTOR CFL2 TTC17 DMTN CAVIN3 CSF1R IKBKB XIRP2 BRAF F2RL1 RDX PSTPIP1 PLEKHH2 RHOJ MARCKS BCL6 XIRP1 TGFBR1 MICAL3 RASA1 PARVA NEDD9 RAPGEF3 STARD8 MAD2L2 ESAM GPM6B MYH14 CALD1 SPATC1L CCDC88A ANTXR1 ASAP3 AP1AR ITGB5 INF2 GAS2L2 PHACTR3 SORBS2 VASP SH3BP1 PPM1J FSCN1 SAMD14 FARP2 CALR PIP5K1A SPECC1 GAB1 LLGL2 CSF3 MINK1 MUTYH LMOD3 PARVB CSRP1 HIP1R SRF ARHGAP25 TMSB4X ACTR2 DAAM1 EH…
1.33692026727307e-07	102	162	1.57384829247129	Endothelial cell migration	http://amigo.geneontology.org/amigo/term/GO:0043542	PRKX ATP2B4 RHOJ TGFBR1 CLEC14A PRKD1 ADAM17 PRKCA PIK3CD EPHA2 BMPER CALR ADTRP APOE AKT1 CCBE1 NF1 THBS1 SRF ACVRL1 PLXND1 ANGPT4 WNT7A VEGFA RAC1 ROCK2 LGMN MET KLF4 EGF MEOX2 ETS1 STARD13 FAP STAT5A EFNB2 GDF2 RGCC DLL4 SPARC SIRT1 SMOC2 BCAR1 PIK3C2A PXN ABL1 FGFR1 LGALS8 RIN2 HIF1A ANXA1 GLUL ANGPT1 GATA2 CD40 ROBO1 BMP4 FSTL1 PDCD10 PAXIP1 ANXA3 PDGFB GPLD1 HDAC9 KDR CYP1B1 LGALS12 PIK3CG …
1.42115723453516e-07	105	168	1.56227587855606	Protein autophosphorylation	http://amigo.geneontology.org/amigo/term/GO:0046777	PRKX GPNMB MKNK1 CSF1R ADIPOQ CHEK2 PRKD1 PPP2R5D TAOK3 CDKL5 PTPRC EIF2AK1 CSNK2A1 PPP2R5A STK24 FGR FYN MINK1 ULK2 CAV1 PINK1 VEGFA NTRK1 SYK IRAK1 EPHB3 FER DDX3X EGFR INSR SLK NLK TRIM28 PPP2R5E MAP3K12 ZAP70 MAK EIF2AK2 KIT MYO3A SRC DAPK3 EPHA4 LYN ENPP1 NBN FGFR2 TOM1L1 MAPK3 STK39 INSRR STK11 ABL1 FGFR1 CLK1 ULK1 CAMK4 OBSCN ATP13A2 PRKACA MARK3 CAMK2B MAP4K1 ERRFI1 NLRP12 TYRO3 EIF2S1 PD…
1.48782993682043e-07	411	824	1.24678715744959	Regulation of organelle organization	http://amigo.geneontology.org/amigo/term/GO:0033043	MARCHF5 HDAC6 GNAI1 WAS RICTOR MARK4 VDAC3 CFL2 SLC39A12 HECW2 SFPQ MDM1 DMTN CSF1R HSPA1A SMG5 LOC100033941 BRAF F2RL1 RDX PLEKHH2 ENO1 G3BP1 TBC1D14 SSBP1 MFF PML TGFBR1 ADRB2 SYNJ1 VPS35 PCID2 CCSAP RASA1 TAOK1 FEN1 DCP2 GPR3 CDT1 BNIP3L TRAPPC12 RAPGEF3 ESAM CENPJ BID GPM6B WRAP73 MAP9 CCDC88A FEZ1 CDKL5 ASAP3 ATXN2L PJVK TNKS AP1AR TMEM135 GAS2L2 VASP SH3BP1 PPM1J AKT2 ATF7IP FSCN1 DDHD2 CAL…
1.48782993682043e-07	137	232	1.47608134732538	Response to peptide	http://amigo.geneontology.org/amigo/term/GO:1901652	GOT1 DENND4C TRIB3 PTPN2 CRY2 MMP2 FOXO1 ADIPOQ GHR ERBIN IRS2 VIM USF1 ADRB2 EPM2AIP1 INSIG2 RAB31 TRIM41 SLC2A4 STAT5B AKT2 KL AKT1 SLC39A14 FYN APC TRIM72 STAT1 JAK2 CAV1 gh LOC100068317 TSC1 TNFAIP3 FER GCGR IRF5 ZDHHC7 GRB2 IGF1 INSR KAT7 RPE65 LGMN NUCKS1 OTOP1 ITGA4 EIF6 PTPRA TNS2 IRS4 PID1 MYO1C SRC SNX6 STAT5A BAIAP2L1 EPHA4 JAG1 ENPP1 MMP9 MDM2 CREB1 ARHGEF2 RPS6KB1 SIRT1 PCK1 PRKCI NR…
1.73481814757962e-07	151	261	1.44615269064806	Peptidyl-serine modification	http://amigo.geneontology.org/amigo/term/GO:0018209	PRKX GAS6 HDAC6 RICTOR TOP1 MKNK1 DMTN BRSK1 IKBKB ATP2B4 GRK2 TGFBR1 CSNK1A1 PARP2 GCG PRKD1 RAPGEF3 MAD2L2 CHUK CSNK1G1 INPP5J IFND1 DCLK1 TNKS TTBK1 CSNK2A1 EIF4G1 MAST3 AKT1 HSP90AB1 GALNT2 CSF3 UHMK1 HIPK2 CAV1 PINK1 VEGFA CLSPN SYK CDK1 LATS2 ROCK2 CSNK1D EGFR PLCL2 PDK3 SMTNL1 CD44 NLK FNIP2 SRPK2 NGF PRKCE EPO TERF2IP MAP3K12 SLC1A1 SAA1 RAF1 NTRK3 PRKAA2 MAPK7 RPS6KB1 PCK1 CSNK2A2 PRKCI …
2.05108100632711e-07	378	752	1.25646868530679	Neuron development	http://amigo.geneontology.org/amigo/term/GO:0048666	PLXNA1 SEMA7A HDAC6 MPP5 HOXA2 SLIT3 SLC39A12 EPHA5 HECW2 KIF5B PTN PLXNB3 B2M BTBD3 NEDD4L CSF1R HS6ST1 BRSK1 LHX1 ISL1 SLITRK1 BRAF L1CAM UGCG TRPV2 VIM BICDL1 PLPPR4 LHX8 SMO NYAP2 PHGDH USP9X ABL2 PRKD1 AFG3L2 PRDM12 FBXO45 ZDHHC17 GFI1 INPP5J GPM6B KIF5A CDKL5 ATXN10 CAPRIN1 MCF2 DCLK1 PJVK GBX2 SHTN1 TRIP11 EPHA2 STK24 VASP TENM4 SAMD14 ZFYVE27 FARP2 NPTN APOE GRIP1 FYN RYK HSP90AB1 RERE DP…
2.09213576863783e-07	317	617	1.28425660551642	Secretion	http://amigo.geneontology.org/amigo/term/GO:0046903	EXOC2 COPG1 RAB3C APBA1 COMP STXBP5 TRAF3IP2 HTR1B DMTN TVP23C CRY2 PTGES CCR2 EXOC3L1 SYN1 PCSK6 CSN3 PRPF38B NLRP6 SCFD2 BRAF F2RL1 LY6E IRS2 EXOC8 APBB3 SLC26A7 F2R TMEM167B EXOC4 RAP1B GPR68 POFUT2 MICAL3 ERC2 CORIN BACE2 PREPL GJA1 SERGEF GCG TRH RAB2B NR1D1 CLOCK ADAM9 STEAP3 RIC1 PLA2G5 RAB31 RAB11FIP5 SPHK2 DNAJC1 ATP2A2 FGR STAT5B HRH3 EXOC5 GIP ADTRP APOE FGG ADORA2B AQP5 CD74 USF2 LLGL…
2.09213576863783e-07	257	486	1.32182683387295	Head development	http://amigo.geneontology.org/amigo/term/GO:0060322	PTCH1 MACROD2 SEMA7A SSBP3 ZNF423 MPP5 HOXA2 DLX2 EPHA5 PAX5 B2M BTBD3 SUN2 CSF1R MMP2 LHX1 MACO1 ISL1 BRAF IRS2 CXCR4 SYNJ1 LHX8 SMO TULP3 GNPAT FBXO45 FANCC DCLK1 GBX2 SMG9 DHX37 SPHK2 HESX1 CELF1 CCDC141 FYN MMP14 EFHC1 RYK RERE DPYSL2 MDGA1 GIT1 NDE1 WNT1 SRF MAP2K2 WNT7A MED1 LHX2 YWHAE TSC1 CDH2 IGF2BP1 EPHB3 DPCD ZNF365 DDX10 EGF ROBO2 JHY SLC1A1 GLI1 GHRH CIC OPHN1 PLXNA4 HOXB1 RTN4 SHANK…
2.12130291649658e-07	296	571	1.29578608771305	Positive regulation of phosphorylation	http://amigo.geneontology.org/amigo/term/GO:0042327	GAS6 PRXL2C ACVR2A KITLG SEMA7A HDAC6 WDFY2 RICTOR EPHA5 GPNMB CSF1R CAB39L ITGA6 FLT3 CD80 ISL1 DVL2 ATP2B4 ADIPOQ GHR TGFBR1 ADRB2 GCG PRKD1 ADAM17 NEDD9 RAPGEF3 MAD2L2 ETAA1 TAOK3 SPATC1L CCDC88A GDF6 IFND1 CLU PTPRC DAZAP2 PDE8A NIBAN1 DSTYK TTBK1 FXR1 EPHA2 PRR5 FGR AKT2 EIF4G1 BANK1 ADTRP AKT1 FYN SLC8A2 RYK CD74 HSP90AB1 CSF3 MINK1 TNFRSF14 THBS1 HIPK2 DIPK2A WNT1 CLIP3 ACVRL1 CAV1 gh PINK…
2.12890235129562e-07	137	233	1.46974623424673	Tissue migration	http://amigo.geneontology.org/amigo/term/GO:0090130	PRKX FERMT1 HDAC6 ATP2B4 RHOJ TGFBR1 CLEC14A PRKD1 ADAM17 ADAM9 PRKCA PIK3CD PTPRG EPHA2 TBXT BMPER CALR ADTRP PPARD APOE AKT1 CCBE1 NF1 THBS1 SRF ACVRL1 PLXND1 ANGPT4 WNT7A VEGFA RAC1 ROCK2 LGMN MET PRKCE KLF4 EGF MEOX2 ETS1 STARD13 FAP RTN4 KIT SRC EVL STAT5A EFNB2 GDF2 MAPRE2 ACTC1 MMP9 RGCC DLL4 SPARC SIRT1 SMOC2 FGF10 BCAR1 PIK3C2A PXN ABL1 FGFR1 ACTA2 LGALS8 TGFBR2 RIN2 FGF7 HIF1A ANXA1 GLU…
2.15639232300981e-07	354	699	1.26591281489864	Cell activation	http://amigo.geneontology.org/amigo/term/GO:0001775	GAS6 NKX2-3 WAS COMP JAML TRAF3IP2 PTPN2 GPNMB B2M DMTN CCR2 IFI35 WDFY4 FLT3 CD80 BRAF F2RL1 CD9 HLX CCR9 IRS2 DNAJA3 F2R CD276 BCL6 SMO POU2F2 CCR7 PCID2 ATP11C EXOSC3 CARD11 LY9 MSH6 MAD2L2 ICOS NR1D1 ADAM9 LY6D JAG2 PRKCA DYSF NMI UBD IFND1 CLU ENPP3 SH2B3 PTPRC CD79A EPHB6 TTBK1 SPHK2 TMEM98 MAPK8IP1 FGR STAT5B ADAM10 BMPER PJA2 BANK1 DNASE1 APOE FGG FYN MMP14 ADORA2B CD74 THEMIS2 TNFRSF14 S…
2.1866241461734e-07	134	227	1.47555924388731	Homeostasis of number of cells	http://amigo.geneontology.org/amigo/term/GO:0048872	ALAS2 NKX2-3 ACVR2A KITLG SART3 SLC4A1 TRAF3IP2 PTPN2 B2M DMTN ADAR CCR2 TRIM10 DNAJA3 F2R BCL6 SMO CCR7 UBAP2L CARD11 L3MBTL3 NCAPG2 FANCC PIK3CD SLC37A4 SH2B3 HSPA9 KMT2A STAT5B AKT1 CD74 PRDX1 SOD1 STAT1 SRF JAK2 NCSTN MED1 SLC15A4 TNFAIP3 CDH2 RPS19 KAT7 TCIRG1 SLC39A3 SASH3 PKNOX1 SKIL EPO LIPA ETS1 CDIN1 PDE4B NLE1 ATP5IF1 KIT LYN ADD1 MAEA SP3 NCKAP1L RB1 UFL1 EPAS1 GPAM PRDM14 ILDR2 ABL1 …
2.21910559564489e-07	222	411	1.35017127022655	Endocytosis	http://amigo.geneontology.org/amigo/term/GO:0006897	TMPRSS3 ATAD1 HTR1B B2M NLGN4X SGIP1 F2RL1 GRK2 ADIPOQ GHR CD9 RHOJ CBL AMPH FNBP1L ADRB2 SYNJ1 EYS CORIN TMPRSS15 NEU3 RAB31 ACHE SNAP91 CLU LRP6 CTSL CACNG4 SNX2 RHOU TBC1D5 APOE USP20 ABCA1 THBS1 HIP1R AP2B1 CLIP3 CAV1 ARHGAP25 CLINT1 VEGFA NEDD4 SYK GRB2 GPC3 INSR PPP3CA PYCARD WASF2 DNM3 PIK3C3 MRC1 EGF DENND1C CD6 MSR1 LMBR1L STON2 SFRP4 OPHN1 RHOBTB1 MX1 OLR1 SH3GL3 DBNL SRC MARCO LRP1 PHL…
2.44207829533446e-07	399	800	1.24669615108774	Regulation of protein phosphorylation	http://amigo.geneontology.org/amigo/term/GO:0001932	GAS6 ACVR2A KITLG SEMA7A HDAC6 WDFY2 RICTOR TRIB3 PTPN2 GPNMB DMTN CSF1R CAB39L ADAR CCNH HEG1 CD80 ISL1 PRKAG3 DVL2 ATP2B4 ADIPOQ GHR CBL PML TGFBR1 ADRB2 CDKN2C PARVA GCG PRKD1 ADAM17 NEDD9 RAPGEF3 MAD2L2 ETAA1 PPP2R5D INPP5J TAOK3 SPATC1L CCDC88A GDF6 IFND1 CLU SH2B3 LRP6 PTPRC EIF2AK1 DAZAP2 PDE8A NIBAN1 TTBK1 FXR1 PPP2R5A PRR5 FGR TLR7 AKT2 EIF4G1 BMPER MEN1 BANK1 ADTRP APOE AKT1 FYN TARDBP …
2.60294026469582e-07	146	252	1.44820494139165	Leukocyte cell-cell adhesion	http://amigo.geneontology.org/amigo/term/GO:0007159	PPARA PTPN2 GPNMB CCR2 CD80 HLX DNAJA3 CD276 BCL6 CCR7 CARD11 ICOS ASS1 PTPRC EPHB6 STAT5B ADTRP AKT1 CD74 TNFRSF14 PODXL2 CAV1 NT5E SYK IRAK1 MYB IGF1 RASGRP1 S100A9 SEMA4D PYCARD SASH3 CD44 ITGA4 KLF4 LOC100061663 ZP4 TNIP1 ETS1 SELP LOC100053159 ZAP70 CD6 CD40LG NFKBIZ DOCK8 NR4A3 IL27RA OLR1 FLOT2 SOX13 EFNB1 CD1D CD5 DRA PAG1 ALOX5 DLG5 MALT1 PCK1 MAD1L1 CBLB PRKCZ FOXJ1 NCKAP1L ZDHHC21 CD3E…
2.60294026469582e-07	503	1035	1.2148015720405	Cell-cell signaling	http://amigo.geneontology.org/amigo/term/GO:0007267	CHRNA6 CALB1 FERMT1 ZNF423 APBA1 DGKB STXBP5 ATAD1 KIF5B PTN HTR1B GPNMB CHRNB4 NLGN4X FOXL1 RASGRF2 GABRA2 CRY2 PTGES CCR5 CCR2 DISC1 PANX3 EXOC3L1 SYN1 BRSK1 LHX1 PRPF38B TGFB1I1 ISL1 RSPO4 GRIK1 TAC1 BRAF GABRR1 DVL2 F2RL1 ADIPOQ BAMBI RAPSN LY6E IRS2 G3BP1 GPC4 F2R BCL9 RAP1B ADRB2 CSNK1A1 SMO GPR68 ERC2 BACE2 MITF PREPL GJA1 GCG TBX18 PMCH SLC5A7 MAD2L2 TRH NR1D1 CLOCK EIF4E CSNK1G1 USP8 DYT…
2.67556118668906e-07	201	367	1.36901341292542	Pattern specification process	http://amigo.geneontology.org/amigo/term/GO:0007389	ACVR2A PTCH1 SSBP3 HOXA2 DLX2 HOXC9 HOXC8 LHX1 PCSK6 ISL1 DVL2 HOXC6 PBX2 HOXC5 TGFBR1 DNAH11 SMO TULP3 TBC1D32 TBX18 RGL3 BCOR GORAB GBX2 PCGF2 NPHP3 KDM6A KMT2A TBXT PALB2 DAW1 HELT EYA1 HIPK2 APC WNT1 SRF ACVRL1 WNT7A DCHS1 LHX2 DAAM2 TASOR DPCD GPC3 XRCC2 AR NEUROG1 CELSR1 MEOX2 DNAAF4 NLE1 RFX3 AIDA CHRD GLI1 IFT57 EDN1 HOXB1 SOSTDC1 BMPR1B DZIP1L EFNB1 HOXB2 HOXA10 TRA2B TBX3 PBX1 LRP5 HES7…
2.71325281102215e-07	284	546	1.30017977878365	Positive regulation of transport	http://amigo.geneontology.org/amigo/term/GO:0051050	GAS6 PTCH1 STXBP5 ATAD1 KIF5B ZDHHC8 CACNB1 B2M SGIP1 PTGES F2RL1 RDX ADIPOQ IRS2 APBB3 CBL NRDE2 TRPV2 F2R MFF C2 ADRB2 SMO GPR68 BAG3 GCG PRKD1 RAPGEF3 TRH RAB2B SEC16A ADAM9 SFTPD CLU PTPRC SPHK2 SLC35D3 LRAT FGR AKT2 TBC1D5 CALR APOE AKT1 FGG FYN TARDBP STPG4 ADORA2B EXPH5 RPH3AL ABCA1 SNX4 SOD1 HIP1R CLIP3 CAV1 CFTR PINK1 VEGFA NEDD4 ABCA12 SYK CDH3 FCER1G CDH2 IL13 CARTPT ZNF205 GPC3 IGF1 I…
3.07680316863267e-07	307	597	1.28541023709671	Proteolysis involved in cellular protein catabolic process	http://amigo.geneontology.org/amigo/term/GO:0051603	YME1L1 HDAC6 RYBP HECW2 NEDD4L HSPA1A FBXO31 TGFB1I1 SGTB RNF144B NTAN1 RNF14 PSMD13 CBL CBFA2T3 USP13 LOC100061234 UBAP1 PML CSNK1A1 CASP8 FBXL7 USP9X USP31 NR1D1 CLOCK WWP2 USP8 FBXO45 UBR3 USP12 UBD STT3B CLU AMN1 PCYOX1L CTSL RNF130 PRPF19 FBXO9 ADAMTS7 RHBDD1 ZMPSTE24 PSMD1 RNF19A C5H1orf116 PIAS1 APOE WNT10B USP20 HSP90AB1 WWP1 FBXW8 CAPN2 RNF139 HIPK2 UBE3B USP46 TRIM72 WNT1 OMA1 CAV1 USP3…
3.22561876576727e-07	516	1066	1.20995775359839	Negative regulation of nucleobase-containing compound metabolic process	http://amigo.geneontology.org/amigo/term/GO:0045934	GAS6 THAP1 CPEB3 PTCH1 ZNF423 RYBP BACH1 EIF4ENIF1 KDM1B HOXA2 DLX2 PPARA SLC4A1 PAX5 TRAF3IP2 TRIB3 BARX2 TCF3 PTPN2 SFPQ NR2C1 KDM8 SARNP TAF15 LARP7 RORC HOXC8 CRY2 ZNF318 CBX4 LHX1 DPF2 C1D ISL1 TOB1 ADIPOQ DNAJA3 CBFA2T3 NRDE2 ACTRT1 PRDM6 BCL6 PML SMO YWHAQ BAG3 MITF DCP2 ZBTB32 SNW1 PTPRK PRDM12 MSH6 BCOR MAD2L2 NR1D1 CLOCK L3MBTL3 NAB2 WWP2 CASP8AP2 GFI1 ZNF180 NACC2 IKZF5 SAMD11 TNKS PCG…
3.24030685799834e-07	863	1868	1.15481291922388	Regulation of transcription by RNA polymerase II	http://amigo.geneontology.org/amigo/term/GO:0006357	THAP1 CPEB3 NKX2-3 LOC100063722 PRL ACVR2A PTCH1 NPAS2 SSBP3 TLR3 SOHLH2 ZNF423 GTF2F1 WAS RYBP BACH1 KDM1B ZNF112 DCAF6 MBTPS2 HOXA2 DLX2 ELL PPARA PAX5 SLC30A9 TRIB3 BARX2 TCF3 PTPN2 SFPQ NR2C1 NFYC SARNP HOXC9 EHF RPRD1A CSRNP1 LARP7 FOXL1 ZNF322 RORC HOXC8 CRY2 CBX4 ZNF407 DPF2 ITGA6 CCNH MYOD1 FOXO1 IKBKB ISL1 RFX7 MRTFB PIAS2 DVL2 F2RL1 ATP2B4 ZNF286A HLX APBB3 RUNX1 DNAJA3 HOXC6 PBX2 HOXC5…
3.27784287589845e-07	86	133	1.61630948037078	Myeloid cell homeostasis	http://amigo.geneontology.org/amigo/term/GO:0002262	ALAS2 ACVR2A KITLG SLC4A1 TRAF3IP2 PTPN2 B2M DMTN ADAR CCR2 TRIM10 BCL6 L3MBTL3 NCAPG2 FANCC PIK3CD SLC37A4 SH2B3 HSPA9 STAT5B PRDX1 SOD1 STAT1 SRF JAK2 NCSTN MED1 SLC15A4 RPS19 KAT7 PKNOX1 EPO ETS1 CDIN1 PDE4B ATP5IF1 KIT LYN ADD1 MAEA SP3 NCKAP1L RB1 UFL1 EPAS1 SCNN1B HCLS1 JAM3 HIF1A ANXA1 STAT3 IL6 IREB2 GATA2 KMT2E BMP4 GAS2L1 FLVCR1 JAK3 SMAD5 TAL1 SFXN1 RBFOX2 SLC11A2 PRKDC BRD1 SLC25A38 J…
3.34964952844509e-07	231	432	1.33661380720907	Epithelial cell differentiation	http://amigo.geneontology.org/amigo/term/GO:0030855	PRKX AIMP2 PTER PTCH1 SYNE4 SPINK5 EHF SULT1B1 LHX1 HEG1 KRT84 TGFB1I1 IKBKB UGCG F2RL1 RDX ADIPOQ ACTL8 VIM RAP1B SMO RAPGEF3 CLOCK ADAM9 ERCC3 JAG2 MCOLN3 IRF6 DSPP EPHA2 STAT5B WNT10B EXPH5 MYCL SOD1 STAT1 PRDM1 UPK3A ACVRL1 CAV1 PAX8 MED1 ABCA12 CDH3 CDH2 CDK1 ROCK2 ZDHHC7 BDH2 AR CEP63 MET MARVELD2 SKIL RFX3 PTK7 GLI1 ONECUT2 SFRP4 OPHN1 TJP3 SRC ALOX15B PDZD7 KLF7 BCCIP FSHR ANXA4 PNPLA1 VD…
4.40352776132194e-07	318	623	1.27590042858639	Leukocyte activation	http://amigo.geneontology.org/amigo/term/GO:0045321	GAS6 NKX2-3 WAS JAML TRAF3IP2 PTPN2 GPNMB B2M CCR2 IFI35 WDFY4 FLT3 CD80 BRAF F2RL1 HLX CCR9 IRS2 DNAJA3 CD276 BCL6 POU2F2 CCR7 PCID2 ATP11C EXOSC3 CARD11 LY9 MSH6 MAD2L2 ICOS NR1D1 ADAM9 LY6D JAG2 DYSF NMI UBD IFND1 CLU ENPP3 PTPRC CD79A EPHB6 TTBK1 SPHK2 TMEM98 MAPK8IP1 FGR STAT5B ADAM10 PJA2 BANK1 DNASE1 FYN MMP14 ADORA2B CD74 THEMIS2 TNFRSF14 SNX4 THBS1 PRDM1 WNT1 SRF CAV1 IL10 NCSTN THOC1 NE…
5.68751848812055e-07	249	473	1.31587887952798	Tissue morphogenesis	http://amigo.geneontology.org/amigo/term/GO:0048729	PRKX PLXNA1 FERMT1 PTCH1 SYNE4 MPP5 ADAMTS16 FOXL1 LUZP1 ASTN2 BRSK1 LHX1 HEG1 TGFB1I1 ISL1 XIRP2 CRYGS DVL2 LY6E EXOC4 PML TGFBR1 SMO POFUT2 TULP3 GJA1 RDH10 ADAM17 TBX18 TGM2 JAG2 PIK3CD PTCD2 GORAB GBX2 KDM6A EPHA2 HESX1 VASP PPM1J TBXT GLI2 EXOC5 MMP14 RYK EYA1 MATN1 WNT1 SRF ACVRL1 PLXND1 IL10 WNT7A PAX8 DCHS1 MED1 LHX2 TSC1 TRAF3IP1 AJUBA ZDHHC7 GRB2 GPC3 AR CECR2 CD44 MET STK3 CELSR1 CARMI…
6.40217638887773e-07	221	413	1.3375805100664	Monocarboxylic acid metabolic process	http://amigo.geneontology.org/amigo/term/GO:0032787	PRXL2C ACOT11 ABCD4 HACD4 PPARA SLC4A1 TRIB3 DLD FAH PTGES PDHA1 PRKAG3 ETFA ADIPOQ ALDOA IRS2 ENO1 GK CBFA2T3 GAPDHS HKDC1 PHGDH PDHB HPGD ME2 ACAD9 RDH10 HPGDS ELOVL2 CRYL1 GNPAT NR1D1 HAGHL ACSM3 INSIG2 SLC37A4 IDH2 ELOVL7 MALRD1 PKM HYI AKT2 AGXT HAL GIP ADTRP PPARD AKT1 FABP5 AIG1 CD74 ACOX3 PDHX GIT1 GRHPR AUH CYP2S1 CAV1 TYSND1 AOAH NUDT7 TYRP1 CYP2B6 ACLY PTGS1 PFKFB2 KLKB1 ERLIN2 BDH2 PD…
6.5203277492477e-07	227	426	1.33196854246845	Regulation of MAPK cascade	http://amigo.geneontology.org/amigo/term/GO:0043408	GAS6 CCL17 PRXL2C NDRG4 GCNT2 KITLG SEMA7A TLR3 UNC5CL PTPN2 CAVIN3 CSF1R NLRP6 FOXO1 BRAF DVL2 F2RL1 ADIPOQ RANBP9 F2R DUSP4 RAP1B ADRB2 TAOK1 GCG ZDHHC17 SEMA6A TAOK3 PLA2G5 NBR1 SH2B3 PTPRC PDE8A MAP4K2 DSTYK MAPK8IP1 EPHA2 BMPER MEN1 PJA2 BANK1 KL APOE FGG NF1 RYK CD74 PRDX1 MINK1 MAP4K4 ARL6IP5 HIPK2 CAV1 PPEF2 VEGFA NTRK1 SYK IRAK1 CDH2 AKAP13 EGFR DUSP1 AJUBA GRB2 NOX4 IGF1 RASGRP1 INSR AR…
6.97956419415511e-07	128	218	1.46767935746918	Positive regulation of lymphocyte activation	http://amigo.geneontology.org/amigo/term/GO:0051251	GAS6 CCR2 CD80 HLX IRS2 DNAJA3 CD276 BCL6 CCR7 PCID2 ATP11C EXOSC3 CARD11 MAD2L2 ICOS PTPRC EPHB6 STAT5B MMP14 CD74 CAV1 IL10 SYK MYB IGF1 RASGRP1 PYCARD SASH3 ZP4 LOC100053159 ZAP70 VAV3 CD6 CD40LG NFKBIZ NSD2 DOCK8 IL27RA FLOT2 SOX13 EFNB1 CD1D CD5 DRA RIF1 CD320 MALT1 KMT5C PCK1 PRKCZ FGF10 NCKAP1L CD3E GPAM XBP1 TGFBR2 IL2 ANXA1 IL6 TNFSF11 VCAM1 CD40 NOD2 PIK3R6 SH3KBP1 CCDC88B IL2RA IL4I1 P…
7.40990351657374e-07	286	555	1.2881034991482	Regulation of cellular localization	http://amigo.geneontology.org/amigo/term/GO:0060341	GAS6 NDRG4 FERMT1 NMD3 GNAI1 MARK4 ILRUN KIF5B CACNB1 NEDD4L DMTN LARP7 ASTN2 ATP2B4 RDX ADIPOQ NRDE2 YIPF5 GPC4 F2R MFF PML SMO GPR68 TMEM35A BAG3 CDT1 GCG PRKD1 BNIP3L TRAPPC12 RAPGEF3 NR1D1 SEC16A CCDC88A TMEM59 DCLK1 SPHK2 SLC35D3 TMEM98 EPHA2 PPP2R5A FGR ADAM10 AKT2 AKT1 FYN TARDBP MMP14 STPG4 ADORA2B KIAA1614 HSP90AB1 UHMK1 MAP1B SNX4 RNF139 CROCC APC CLIP3 CAV1 CFTR PINK1 NEDD4 ABCA12 SYK …
7.77555824879212e-07	116	194	1.49463094360827	Regulation of angiogenesis	http://amigo.geneontology.org/amigo/term/GO:0045765	TLR3 CCR2 ISL1 ATP2B4 RHOJ PML PRKD1 RAPGEF3 AGO2 PRKCA SEMA6A PKM EPHA2 BMPER CCBE1 NF1 GAB1 THBS1 HIPK2 STAT1 ACVRL1 PLXND1 IL10 ANGPT4 VEGFA ADGRB2 ROCK2 MINAR1 KLF4 HGS ETS1 WARS1 VEGFD GDF2 ALOX5 RGCC CXCL10 CCN6 MAPK7 SPARC SIRT1 NAXE SMOC2 DLL1 XBP1 ABL1 PGK1 FOXO4 TGFBR2 CXCL8 HIF1A PDCL3 GLUL EPN1 ADAMTS1 STAT3 FASLG GATA2 KRIT1 SULF1 BRCA1 CD40 NODAL PIK3R6 PRKCB ANXA3 JAK1 ATF2 TNMD IT…
8.26229997580809e-07	207	384	1.3474629452546	Cellular response to organonitrogen compound	http://amigo.geneontology.org/amigo/term/GO:0071417	CPEB3 GOT1 DENND4C TRIB3 PTPN2 HTR1B DMTN MMP2 SESN1 FOXO1 ATP2B4 ADIPOQ GHR IRS2 VIM RAP1B USF1 ADRB2 VPS35 RAPGEF3 RRAGB TGM2 LAMTOR4 INSIG2 RAB31 TRIM41 RECQL5 SLC2A4 STAT5B AKT2 ITPR2 HRH3 KL AKT1 SLC39A14 WNT10B FYN CAPN2 LARS1 APC TRIM72 STAT1 JAK2 CAV1 CFTR gh NCSTN SH3BP4 TSC1 FER GCGR ZDHHC7 GRB2 GNAI3 IGF1 INSR RPE65 LGMN NUCKS1 OTOP1 ITGA4 HSP90B1 PTPRA TNS2 SLC1A1 PDE4B PPP1R9B BLM IR…
8.69452719903881e-07	232	438	1.32401097287673	Response to organic cyclic compound	http://amigo.geneontology.org/amigo/term/GO:0014070	HNF4G GOT1 PTCH1 TLR3 SLIT3 HTR1B DMTN RORC CRY2 CCR5 MYOD1 PIAS2 ATP2B4 RNF14 RAP1B TGFBR1 SMO VPS35 FIBIN PAQR7 SNW1 RAPGEF3 TGM2 CLOCK EIF4E INSIG2 IFND1 CLU LRP6 KDM3A RECQL5 STAT5B IFIH1 P2RX6 ITPR2 HRH3 CALR ADTRP WNT10B TRIM68 ARL6IP5 STAT1 CAV1 CFTR IL10 NCSTN MED1 NEDD4 NR3C1 ROCK2 EGFR GNAI3 AR PRKCE PTGFR LOC100629895 HSP90B1 SLC1A1 DNAAF4 PDE4B PPP1R9B DDX5 BLM ALPL ABHD2 LOC100059683…
9.02677322426473e-07	243	462	1.31474645364198	Lipid biosynthetic process	http://amigo.geneontology.org/amigo/term/GO:0008610	SGMS1 HACD4 PPARA TRIB3 PIGN PTGES NSDHL UGCG HSD17B3 INPP4A RDH10 SAMD8 ELOVL2 MOGAT1 GNPAT NR1D1 GFI1 ACSM3 INSIG2 PIK3CD ITPKC ABHD6 LOC100070352 ELOVL7 SMPD4 PIGT PRPF19 SPHK2 MALRD1 GIP PIP5K1A APOE AKT1 FABP5 PI4K2A CD74 APOB PIGG HMGCS1 AGPS LSS SOD1 CEPT1 CFTR PGAP3 MED1 AGMO PCYT1B LPCAT2 ACLY PTGS1 PIGQ AJUBA ERLIN2 CYP17A1 ACSL6 LPL PIGA RPE65 ZBTB45 MSMO1 ACACA PIK3C3 EIF6 ELOVL6 ACSL…
9.17004203650375e-07	462	950	1.21561508360909	Response to external biotic stimulus	http://amigo.geneontology.org/amigo/term/GO:0043207	CCL17 MACROD2 TLR3 GTF2F1 WAS DGKB ILRUN LOC100069029 IFI6 TRIM58 KIF5B TRAF3IP2 PTPN2 SFPQ SPINK5 B2M LOC100050637 ADAR CCR5 TNK2 TRIM10 IFI35 WDFY4 CD14 NLRP6 F2RL1 ADIPOQ ERBIN G3BP1 IFNAR2 BST2 F2R VIM C8B KPNA6 PML C2 POU2F2 RGS1 CCR7 IL28B LOC100069988 PRKD1 ADAM17 BNIP3L FUCA2 NR1D1 ADAM9 LGALS3 CHUK GFI1 MPO SFTPD PRKCA NMI UBD IFND1 LYST CLU TAP2 PTPRC ALPK1 DCLK1 FBXO9 AGBL5 IRF2 TRIM41…
9.26287592287943e-07	132	227	1.45353597159048	Epithelium migration	http://amigo.geneontology.org/amigo/term/GO:0090132	PRKX FERMT1 HDAC6 ATP2B4 RHOJ TGFBR1 CLEC14A PRKD1 ADAM17 ADAM9 PRKCA PIK3CD PTPRG EPHA2 BMPER CALR ADTRP PPARD APOE AKT1 CCBE1 NF1 THBS1 SRF ACVRL1 PLXND1 ANGPT4 WNT7A VEGFA RAC1 ROCK2 LGMN MET PRKCE KLF4 EGF MEOX2 ETS1 STARD13 FAP RTN4 KIT SRC EVL STAT5A EFNB2 GDF2 MAPRE2 MMP9 RGCC DLL4 SPARC SIRT1 SMOC2 FGF10 BCAR1 PIK3C2A PXN ABL1 FGFR1 LGALS8 TGFBR2 RIN2 FGF7 HIF1A ANXA1 GLUL ANLN PPM1F ANGP…
9.27793598302087e-07	196	361	1.35714602635784	Regulation of vesicle-mediated transport	http://amigo.geneontology.org/amigo/term/GO:0060627	GAS6 NDRG4 RAB3C APBA1 STXBP5 ATAD1 B2M SGIP1 CCR2 SYN1 BRAF F2RL1 RDX ADIPOQ CBL YIPF5 RAP1B C2 PREPL RAB2B TGM2 NEU3 SFTPD DYSF SNAP91 CLU PTPRC SPHK2 ATP2A2 FGR AKT2 TBC1D5 CALR APOE FGG ADORA2B EXPH5 RPH3AL SNX4 RNF139 GIT1 SOD1 HIP1R CLIP3 CAV1 CFTR WNT7A VEGFA SYK FCER1G USP7 IL13 GPC3 INSR CPLX1 PPP3CA PYCARD CACNA1I FGB MBTPS1 SYT6 STX4 EGF ACSL3 HGS LOC100053159 EIPR1 STON2 SFRP4 OPHN1 S…
9.34305531771003e-07	131	225	1.45534677397933	Epithelial cell migration	http://amigo.geneontology.org/amigo/term/GO:0010631	PRKX FERMT1 HDAC6 ATP2B4 RHOJ TGFBR1 CLEC14A PRKD1 ADAM17 ADAM9 PRKCA PIK3CD PTPRG EPHA2 BMPER CALR ADTRP PPARD APOE AKT1 CCBE1 NF1 THBS1 SRF ACVRL1 PLXND1 ANGPT4 WNT7A VEGFA RAC1 ROCK2 LGMN MET PRKCE KLF4 EGF MEOX2 ETS1 STARD13 FAP RTN4 KIT SRC EVL STAT5A EFNB2 GDF2 MAPRE2 MMP9 RGCC DLL4 SPARC SIRT1 SMOC2 FGF10 BCAR1 PIK3C2A PXN ABL1 FGFR1 LGALS8 TGFBR2 RIN2 FGF7 HIF1A ANXA1 GLUL ANLN PPM1F ANGP…
9.58093760791679e-07	229	432	1.32504139329384	Neuron projection morphogenesis	http://amigo.geneontology.org/amigo/term/GO:0048812	PLXNA1 SEMA7A HDAC6 HOXA2 SLIT3 EPHA5 HECW2 KIF5B PTN BTBD3 NEDD4L CSF1R BRSK1 LHX1 ISL1 SLITRK1 BRAF L1CAM TRPV2 PLPPR4 SMO NYAP2 USP9X AFG3L2 FBXO45 ZDHHC17 KIF5A CDKL5 CAPRIN1 DCLK1 GBX2 SHTN1 EPHA2 VASP ZFYVE27 NPTN FYN RYK HSP90AB1 RERE DPYSL2 MINK1 FBXW8 KIF13B MAP1B NTNG2 ULK2 SRF MAP2K2 WNT7A OBSL1 GFRA3 LHX2 NEDD4 NTRK1 ISL2 CDH2 EPHB3 CNTN4 ALS2 IFRD1 CHODL SEMA4D PPP3CA CRMP1 ZNF365 KE…
9.66363288054769e-07	146	256	1.42557673918241	Urogenital system development	http://amigo.geneontology.org/amigo/term/GO:0001655	PRKX CALB1 PTCH1 ADAMTS16 LHX1 ADIPOQ TGFBR1 SMO TBC1D32 RDH10 TBX18 RRM2B GDF6 PTCD2 NPHP3 ZMPSTE24 BMPER EYA1 AP2B1 STAT1 PRDM1 WNT1 UPK3A PLXND1 PAX8 DCHS1 IFT88 TSC1 EPHB3 TRAF3IP1 GPC3 AR ROBO2 TNS2 NLE1 PTK7 GZF1 FMN1 CPLANE1 NPHS1 EPHA4 ITGA8 JAG1 C1GALT1 PBX1 MMP9 WFS1 DLG5 DACT2 SEC61A1 HOXB7 OSR1 HOXB13 SULF2 SMAD6 UMOD AKR1B1 DLL1 FGF10 FOXJ1 STK11 CER1 TFAP2B EAF2 SMAD2 ACTA2 NOTCH2 I…
1.08700194845996e-06	271	524	1.29275347507998	Cellular component morphogenesis	http://amigo.geneontology.org/amigo/term/GO:0032989	PLXNA1 SEMA7A HDAC6 HOXA2 SLIT3 CFL2 EPHA5 HECW2 KIF5B PTN BTBD3 NEDD4L CSF1R BRSK1 LHX1 ISL1 SLITRK1 BRAF L1CAM CD9 TRPV2 SSBP1 MFF PLPPR4 SMO NYAP2 USP9X AFG3L2 GNPAT FBXO45 ZDHHC17 MYH14 KIF5A CDKL5 CAPRIN1 DCLK1 GBX2 SHTN1 SNX2 EPHA2 SMARCC1 VASP TENM4 ZFYVE27 NPTN FYN RYK HSP90AB1 RERE DPYSL2 MINK1 LMOD3 FBXW8 KIF13B MAP1B NTNG2 ULK2 CSRP1 SRF MAP2K2 WNT7A NECTIN2 OBSL1 GFRA3 LHX2 NEDD4 NTRK…
1.09821902691444e-06	461	949	1.21426205271122	Response to other organism	http://amigo.geneontology.org/amigo/term/GO:0051707	CCL17 MACROD2 TLR3 GTF2F1 WAS DGKB ILRUN LOC100069029 IFI6 TRIM58 KIF5B TRAF3IP2 PTPN2 SFPQ SPINK5 B2M LOC100050637 ADAR CCR5 TNK2 TRIM10 IFI35 WDFY4 CD14 NLRP6 F2RL1 ADIPOQ ERBIN G3BP1 IFNAR2 BST2 F2R VIM C8B KPNA6 PML C2 POU2F2 RGS1 CCR7 IL28B LOC100069988 PRKD1 ADAM17 BNIP3L FUCA2 NR1D1 ADAM9 LGALS3 CHUK GFI1 MPO SFTPD PRKCA NMI UBD IFND1 LYST CLU TAP2 PTPRC ALPK1 DCLK1 FBXO9 AGBL5 IRF2 TRIM41…
1.09847131129814e-06	117	197	1.4845586013487	Regulation of vasculature development	http://amigo.geneontology.org/amigo/term/GO:1901342	TLR3 CCR2 ISL1 ATP2B4 RHOJ PML PRKD1 RAPGEF3 AGO2 PRKCA SEMA6A PKM EPHA2 ADAM10 BMPER CCBE1 NF1 GAB1 THBS1 HIPK2 STAT1 ACVRL1 PLXND1 IL10 ANGPT4 VEGFA ADGRB2 ROCK2 MINAR1 KLF4 HGS ETS1 WARS1 VEGFD GDF2 ALOX5 RGCC CXCL10 CCN6 MAPK7 SPARC SIRT1 NAXE SMOC2 DLL1 XBP1 ABL1 PGK1 FOXO4 TGFBR2 CXCL8 HIF1A PDCL3 GLUL EPN1 ADAMTS1 STAT3 FASLG GATA2 KRIT1 SULF1 BRCA1 CD40 NODAL PIK3R6 PRKCB ANXA3 JAK1 ATF2 …
1.15071099327069e-06	224	422	1.32682387411017	Regulation of cell activation	http://amigo.geneontology.org/amigo/term/GO:0050865	GAS6 PTPN2 GPNMB DMTN CCR2 CD80 BRAF F2RL1 CD9 HLX IRS2 DNAJA3 CD276 BCL6 CCR7 PCID2 ATP11C EXOSC3 CARD11 MAD2L2 ICOS NR1D1 PRKCA ENPP3 SH2B3 PTPRC EPHB6 TTBK1 SPHK2 MAPK8IP1 FGR STAT5B PJA2 BANK1 APOE MMP14 ADORA2B CD74 THEMIS2 TNFRSF14 SNX4 THBS1 PRDM1 CAV1 IL10 THOC1 NECTIN2 SYK FCER1G SLC15A4 TNFAIP3 IL13 FER MYB IGF1 RASGRP1 PYCARD SASH3 STX4 ZP4 SELP LOC100053159 ZAP70 VAV3 CD6 CD40LG NFKBI…
1.21197173144018e-06	252	483	1.30416073340332	Embryonic morphogenesis	http://amigo.geneontology.org/amigo/term/GO:0048598	ACVR2A PTCH1 MMP15 HIRA HOXA2 DLX2 PAX5 HOXC9 DLD LUZP1 MMP2 LHX1 TGFB1I1 DVL2 ADIPOQ HLX PBX2 EXOC4 DUSP4 TGFBR1 SMO POFUT2 TULP3 GJA1 TBC1D32 RDH10 TBX18 AFF3 JAG2 INSIG2 FOXI1 GBX2 PCGF2 ITGB5 KDM6A EPHA2 HESX1 VASP TBXT PAF1 TENM4 LAMB3 MMP14 LNPK ALX1 EYA1 HIPK2 SOD1 WNT1 SRF IL10 WNT7A MED1 LHX2 TSC1 TASOR DUSP1 GRB2 GPC3 AR NEUROG1 SLC39A3 CECR2 OTOP1 EFEMP1 ITGA4 STK3 BLOC1S5 CELSR1 KLF4 …
1.24970323807901e-06	234	444	1.3173785786743	Plasma membrane bounded cell projection morphogenesis	http://amigo.geneontology.org/amigo/term/GO:0120039	PLXNA1 SEMA7A HDAC6 HOXA2 SLIT3 EPHA5 HECW2 KIF5B PTN BTBD3 NEDD4L CSF1R BRSK1 LHX1 ISL1 SLITRK1 BRAF L1CAM TRPV2 PLPPR4 SMO NYAP2 USP9X AFG3L2 FBXO45 ZDHHC17 KIF5A CDKL5 CAPRIN1 DCLK1 GBX2 SHTN1 SNX2 EPHA2 VASP ZFYVE27 NPTN FYN RYK HSP90AB1 RERE DPYSL2 MINK1 FBXW8 KIF13B MAP1B NTNG2 ULK2 SRF MAP2K2 WNT7A OBSL1 GFRA3 LHX2 NEDD4 NTRK1 ISL2 CDH2 EPHB3 CNTN4 ALS2 IFRD1 CHODL SEMA4D PPP3CA CRMP1 ZNF3…
1.26671112347837e-06	351	702	1.24982070284485	Regulation of cellular component biogenesis	http://amigo.geneontology.org/amigo/term/GO:0044087	FERMT1 HDAC6 WAS RICTOR MARK4 STXBP5 VDAC3 SLC39A12 EPS8L1 MDM1 SACS DMTN ASIC2 HSPA1A IKBKB SLITRK1 BRAF F2RL1 RDX G3BP1 TBC1D14 GPC4 FNBP1L RAP1B TGFBR1 CCSAP RASA1 CDT1 SAMD8 TRAPPC12 RAPGEF3 ESAM SYNDIG1 CENPJ BID GPM6B WRAP73 CCDC88A FEZ1 CDKL5 CLU ANTXR1 ASAP3 ATXN2L TTBK1 SPHK2 AP1AR FXR1 EPHA2 VASP ATF7IP EIF4G1 FSCN1 FARP2 APOE WNT10B SDCCAG8 FAF1 DEF8 LDB2 CSF3 MDGA1 LMOD3 NTNG2 ABCA1 G…
1.29878855026858e-06	514	1071	1.1996411601536	Defense response	http://amigo.geneontology.org/amigo/term/GO:0006952	IL1B CCL17 SEMA7A TLR3 WAS RICTOR ILRUN LOC100069029 ABI3BP PPARA IFI6 TRIM58 KIF5B TRAF3IP2 PTN PTPN2 SMPDL3B SFPQ SPINK5 LAPTM5 FN1 LOC100050637 PTGES ADAR CCR5 GPR17 CCR2 TNK2 TRIM10 IFI35 CD14 NLRP6 ISL1 TAC1 F2RL1 ADIPOQ G3BP1 IFNAR2 BST2 F2R VIM C8B CD276 WFDC1 KPNA6 BCL6 PML C2 VPS35 CCR7 IL28B LOC100069988 PRKD1 ADAM17 BNIP3L IRGC NR1D1 CLOCK IL17B EIF4E LGALS3 MPO SFTPD NMI UBD IFND1 LYS…
1.41729153829857e-06	87	138	1.57586088619568	Response to steroid hormone	http://amigo.geneontology.org/amigo/term/GO:0048545	HNF4G GOT1 SLIT3 CRY2 MYOD1 PIAS2 RNF14 FIBIN PAQR7 CLOCK EIF4E KDM3A CALR ADTRP TRIM68 CAV1 IL10 MED1 NEDD4 NR3C1 AR LOC100629895 DNAAF4 DDX5 ABHD2 SRC FSHR PRMT2 PTGES3 SKP2 PER1 NPAS4 RPS6KB1 SIRT1 CSN1S1 UFL1 YWHAH CRY1 SCNN1B GHRHR TGFB3 ABCA2 ANXA1 FBXO32 HDAC1 VPS18 IL6 SOX30 TRERF1 BRCA1 NODAL PARK7 BMP4 NR0B1 TP63 RBFOX2 SAFB2 TCF21 RXRA BCL2 POU4F2 DAXX UBA5 SFRP1 ZMIZ1 NPC1 TFPI PADI2 …
1.42016415575064e-06	264	510	1.29393202176878	Positive regulation of protein phosphorylation	http://amigo.geneontology.org/amigo/term/GO:0001934	GAS6 ACVR2A KITLG SEMA7A HDAC6 WDFY2 RICTOR GPNMB CSF1R CAB39L CD80 ISL1 DVL2 ATP2B4 ADIPOQ GHR TGFBR1 ADRB2 GCG PRKD1 ADAM17 NEDD9 RAPGEF3 MAD2L2 ETAA1 TAOK3 SPATC1L CCDC88A GDF6 IFND1 CLU PTPRC DAZAP2 PDE8A NIBAN1 TTBK1 FXR1 PRR5 AKT2 EIF4G1 BANK1 ADTRP AKT1 FYN SLC8A2 CD74 HSP90AB1 CSF3 MINK1 TNFRSF14 HIPK2 DIPK2A WNT1 CLIP3 ACVRL1 CAV1 gh PINK1 ANGPT4 VEGFA CLSPN SYK IRAK1 INCENP CSF2 RAC1 AL…
1.42570013786073e-06	242	462	1.30933597440889	Cell part morphogenesis	http://amigo.geneontology.org/amigo/term/GO:0032990	PLXNA1 SEMA7A HDAC6 HOXA2 SLIT3 EPHA5 HECW2 KIF5B PTN BTBD3 NEDD4L CSF1R BRSK1 LHX1 ISL1 SLITRK1 BRAF L1CAM TRPV2 SSBP1 MFF PLPPR4 SMO NYAP2 USP9X AFG3L2 FBXO45 ZDHHC17 MYH14 KIF5A CDKL5 CAPRIN1 DCLK1 GBX2 SHTN1 SNX2 EPHA2 SMARCC1 VASP ZFYVE27 NPTN FYN RYK HSP90AB1 RERE DPYSL2 MINK1 FBXW8 KIF13B MAP1B NTNG2 ULK2 SRF MAP2K2 WNT7A OBSL1 GFRA3 LHX2 NEDD4 NTRK1 ISL2 CDH2 EPHB3 CNTN4 ALS2 IFRD1 CHODL …
1.4960864081378e-06	235	447	1.31412915064223	Cell projection morphogenesis	http://amigo.geneontology.org/amigo/term/GO:0048858	PLXNA1 SEMA7A HDAC6 HOXA2 SLIT3 EPHA5 HECW2 KIF5B PTN BTBD3 NEDD4L CSF1R BRSK1 LHX1 ISL1 SLITRK1 BRAF L1CAM TRPV2 PLPPR4 SMO NYAP2 USP9X AFG3L2 FBXO45 ZDHHC17 KIF5A CDKL5 CAPRIN1 DCLK1 GBX2 SHTN1 SNX2 EPHA2 SMARCC1 VASP ZFYVE27 NPTN FYN RYK HSP90AB1 RERE DPYSL2 MINK1 FBXW8 KIF13B MAP1B NTNG2 ULK2 SRF MAP2K2 WNT7A OBSL1 GFRA3 LHX2 NEDD4 NTRK1 ISL2 CDH2 EPHB3 CNTN4 ALS2 IFRD1 CHODL SEMA4D PPP3CA CR…
1.51123139274106e-06	120	204	1.47037729746453	Anatomical structure homeostasis	http://amigo.geneontology.org/amigo/term/GO:0060249	GCNT2 CFL2 MDM1 CCR2 ALDOA BBS12 F2R ADRB2 SMO TAOK1 BAG3 SFTPD KMT2A TMEM64 SLC8A2 DEF8 LDB2 NCDN SOD1 CROCC SRF ABCA12 CDHR1 SYK CDH3 CARTPT SH3GL2 NOX4 RPE65 TCIRG1 SASH3 ACACA CRB1 LIPA SLC1A1 MBP MAK TJP3 SRC ACP5 FSHR USH2A ADD1 ABCA3 ABCA4 OAS1 RHO MFSD2A SNX10 ATP6AP1 TLR9 STK39 CLCN3 RB1 EPAS1 TNFRSF11A LOX PRDM14 STK11 ILDR2 PFKM GAA MTM1 HIF1A NAPSA DMD TFF2 TNFSF11 ANGPT1 TJP2 GATA2 N…
1.55193227243061e-06	474	981	1.20777780458401	Response to biotic stimulus	http://amigo.geneontology.org/amigo/term/GO:0009607	CCL17 MACROD2 TLR3 GTF2F1 WAS DGKB ILRUN LOC100069029 IFI6 TRIM58 KIF5B TRAF3IP2 PTPN2 SFPQ SPINK5 B2M LAPTM5 LOC100050637 ADAR CCR5 TNK2 TRIM10 IFI35 WDFY4 CD14 NLRP6 F2RL1 ADIPOQ ERBIN G3BP1 IFNAR2 BST2 F2R VIM C8B KPNA6 PML C2 SMO POU2F2 RGS1 CCR7 IL28B LOC100069988 PRKD1 ADAM17 BNIP3L FUCA2 NR1D1 ADAM9 LGALS3 CHUK GFI1 MPO SFTPD PRKCA NMI UBD IFND1 LYST CLU TAP2 PTPRC ALPK1 DCLK1 FBXO9 AGBL5 …
1.59996304579629e-06	114	192	1.48416208462826	Cellular response to peptide	http://amigo.geneontology.org/amigo/term/GO:1901653	GOT1 DENND4C TRIB3 PTPN2 FOXO1 ADIPOQ GHR IRS2 VIM USF1 ADRB2 INSIG2 RAB31 TRIM41 SLC2A4 STAT5B AKT2 KL AKT1 SLC39A14 FYN APC TRIM72 STAT1 JAK2 CAV1 gh TSC1 FER GCGR ZDHHC7 GRB2 IGF1 INSR RPE65 LGMN NUCKS1 OTOP1 ITGA4 PTPRA TNS2 IRS4 PID1 MYO1C SRC SNX6 STAT5A BAIAP2L1 EPHA4 ENPP1 MDM2 ARHGEF2 RPS6KB1 SIRT1 PCK1 PRKCI NR4A2 PRKCZ GHRHR NFKB1 MARS1 FOXO4 NCOA5 OSBPL8 NDEL1 SLC27A1 LEPROT STAT3 VCA…
1.63024795526216e-06	111	186	1.49172148404063	Intracellular receptor signaling pathway	http://amigo.geneontology.org/amigo/term/GO:0030522	NR2C1 RORC CRY2 PIAS2 RNF14 ERBIN PML SNW1 NR1D1 CLOCK ALPK1 KDM3A IFIH1 CALR PPARD FABP5 TRIM68 TSPAN6 NR1I2 MED1 NEDD4 NR3C1 ARNT SLC15A4 TNFAIP3 SLC15A3 PDK3 AR LOC100629895 DNAAF4 DDX5 CLPB NR4A3 SRC ALOX15B FSHR PRMT2 ALOXE3 PTGES3 SKP2 PER1 DHRS3 ZNF536 NR5A1 SIRT1 NR4A2 SEC14L1 UFL1 OASL YWHAH CRY1 GHRHR TRIM15 NR5A2 TKFC HDAC1 LSM14A RORA STAT3 VPS18 OTULIN PPARG TRERF1 BRCA1 RARB NOD2 NO…
1.82963631576316e-06	130	225	1.44423725662071	Renal system development	http://amigo.geneontology.org/amigo/term/GO:0072001	PRKX CALB1 PTCH1 ADAMTS16 LHX1 ADIPOQ TGFBR1 SMO TBC1D32 RDH10 TBX18 RRM2B GDF6 PTCD2 NPHP3 ZMPSTE24 BMPER EYA1 AP2B1 STAT1 PRDM1 WNT1 UPK3A PLXND1 PAX8 DCHS1 IFT88 TSC1 TRAF3IP1 GPC3 ROBO2 TNS2 NLE1 PTK7 GZF1 FMN1 CPLANE1 NPHS1 EPHA4 ITGA8 JAG1 C1GALT1 PBX1 MMP9 WFS1 DLG5 DACT2 SEC61A1 HOXB7 OSR1 SULF2 SMAD6 UMOD AKR1B1 DLL1 FGF10 FOXJ1 CER1 TFAP2B SMAD2 ACTA2 NOTCH2 IRX1 NFIA IRX2 ITGA3 HNF1B A…
1.87936067436733e-06	223	422	1.32090055324361	Cellular response to nitrogen compound	http://amigo.geneontology.org/amigo/term/GO:1901699	CPEB3 GOT1 DENND4C TRIB3 PTPN2 HTR1B DMTN MMP2 SESN1 FOXO1 ATP2B4 ADIPOQ GHR LY6E IRS2 VIM RAP1B USF1 ADRB2 VPS35 RAPGEF3 RRAGB TGM2 LAMTOR4 INSIG2 RAB31 ACHE TRIM41 RECQL5 SLC2A4 LY6H STAT5B IFIH1 AKT2 ITPR2 HRH3 KL AKT1 SLC39A14 WNT10B FYN CAPN2 LARS1 APC TRIM72 STAT1 JAK2 CAV1 CFTR gh NCSTN SH3BP4 TSC1 FER GCGR RTF2 ZDHHC7 GRB2 GNAI3 IGF1 INSR RPE65 LGMN NUCKS1 OTOP1 ITGA4 HSP90B1 PTPRA TNS2 S…
2.00554651465747e-06	163	294	1.38585560927694	Regulation of protein catabolic process	http://amigo.geneontology.org/amigo/term/GO:0042176	RYBP BANP HECW2 NEDD4L HSPA1A FOXO1 CTSA RNF144B RDX RNF14 CBFA2T3 GGA3 USP13 PML CHEK2 CSNK1A1 VPS35 MAD2L2 WWP2 RIC1 CLU PTPN3 PSMD1 RNF19A PIAS1 APOE WNT10B FYN FAF1 HSP90AB1 FBXW8 RNF139 HIPK2 APC WNT1 CAV1 IL10 NEDD4 TNFAIP3 USP7 EGFR UBQLN4 GFAP GPC3 PIGA SGTA NSF TRIB2 RNF217 CCDC22 EGF DNAAF4 HERPUD1 OPHN1 MYCBP2 PLK3 ATP5IF1 SMURF2 DDB1 LRP1 RNF19B TNFRSF1B RAB7A ANXA2 EPHA4 UCHL5 COP1 V…
2.07222066485505e-06	364	734	1.23960418483794	Positive regulation of cellular component organization	http://amigo.geneontology.org/amigo/term/GO:0051130	PLXNA1 MARCHF5 FERMT1 SEMA7A WAS RICTOR MARK4 ATAD1 CFL2 EPS8L1 PTN PLXNB3 SFPQ B2M SGIP1 ASIC2 MYOD1 SLITRK1 BRAF F2RL1 G3BP1 CBL TRPV2 SSBP1 MFF FNBP1L PML RAP1B TGFBR1 ADRB2 SYNJ1 VPS35 FEN1 CDT1 ABL2 PRKD1 RAPGEF3 SYNDIG1 ADAM9 CENPJ BID WRAP73 CCDC88A CDKL5 CLU CAPRIN1 TNKS TTBK1 AP1AR EPHA2 VASP AKT2 TBC1D5 ATF7IP EIF4G1 FSCN1 DDHD2 ZFYVE27 APOE WNT10B FYN FAF1 LNPK DEF8 POT1 CSF3 LMOD3 FBX…
2.64772813032418e-06	421	864	1.21799656457797	Regulation of response to stress	http://amigo.geneontology.org/amigo/term/GO:0080134	FERMT1 NPAS2 SEMA7A TLR3 HDAC6 WAS RICTOR ILRUN MBTPS2 PPARA UNC5CL TRAF3IP2 PTPN2 SMPDL3B SFPQ SPINK5 B2M DMTN PTGES ADAR SESN1 GPR17 CCR2 IFI35 NLRP6 FOXO1 ISL1 BRAF F2RL1 ATP2B4 ADIPOQ CD9 F2R USP13 CD276 WFDC1 BCL6 PML VPS35 CCR7 TAOK1 RPA2 MAD2L2 NR1D1 CLOCK ETAA1 BID INSIG2 NMI TAOK3 NBR1 NACC2 CLU ENPP3 SH2B3 EIF2AK1 SPATA2 PDE8A MAP4K2 TTBK1 HELB FXR1 AUNIP RECQL5 MAPK8IP1 NR1D2 STK24 CEL…
2.69716068570679e-06	475	987	1.20296825501784	Negative regulation of RNA metabolic process	http://amigo.geneontology.org/amigo/term/GO:0051253	GAS6 THAP1 CPEB3 PTCH1 ZNF423 RYBP BACH1 EIF4ENIF1 KDM1B HOXA2 DLX2 PPARA PAX5 TRAF3IP2 TRIB3 BARX2 TCF3 PTPN2 SFPQ NR2C1 KDM8 SARNP TAF15 LARP7 RORC HOXC8 CRY2 ZNF318 CBX4 LHX1 DPF2 C1D ISL1 TOB1 ADIPOQ DNAJA3 CBFA2T3 NRDE2 ACTRT1 PRDM6 BCL6 PML SMO YWHAQ BAG3 MITF ZBTB32 SNW1 PTPRK PRDM12 BCOR MAD2L2 NR1D1 CLOCK L3MBTL3 NAB2 WWP2 CASP8AP2 GFI1 ZNF180 NACC2 IKZF5 SAMD11 PCGF2 RECQL5 NR1D2 NELFB …
2.69716068570679e-06	288	566	1.2719023407043	Export from cell	http://amigo.geneontology.org/amigo/term/GO:0140352	EXOC2 COPG1 RAB3C APBA1 COMP STXBP5 HTR1B DMTN TVP23C CRY2 PTGES CCR2 EXOC3L1 SYN1 PCSK6 PRPF38B SCFD2 BRAF F2RL1 LY6E IRS2 EXOC8 APBB3 F2R TMEM167B EXOC4 RAP1B GPR68 MICAL3 ERC2 BACE2 PREPL GJA1 SERGEF GCG TRH RAB2B NR1D1 CLOCK ADAM9 STEAP3 RIC1 RAB31 RAB11FIP5 SPHK2 DNAJC1 ATP2A2 FGR ABCC5 HRH3 EXOC5 GIP ADTRP APOE FGG SLC8A2 ADORA2B LLGL2 EXPH5 RPH3AL ABCA1 SNX4 GIT1 TRIM72 CFTR PINK1 WNT7A PA…
2.78173068085e-06	219	415	1.31908787432782	Immune effector process	http://amigo.geneontology.org/amigo/term/GO:0002252	NKX2-3 SEMA7A TLR3 WAS LOC100069029 KIF5B TRAF3IP2 SPINK5 B2M CCR2 IFI35 F2RL1 HLX C8B BCL6 C2 CD1b1 EXOSC3 LY9 MSH6 MAD2L2 MPO DYSF NMI PLA2G5 IFND1 LYST CLU ENPP3 TAP2 PTPRC EPHB6 SPHK2 TMEM98 FGR STAT5B C9 DNASE1 MASP1 ADORA2B CD74 PRDX1 TNFRSF14 SNX4 IL10 THOC1 NECTIN2 SYK FCER1G TSC1 SLC15A4 IL13 RPS19 FER MYB RSAD2 PLCL2 RASGRP1 PYCARD TCIRG1 SASH3 HK1 PRKCE STX4 MAP3K7 SERPING1 POU2AF1 ERC…
2.797007593695e-06	247	476	1.29708283026335	Localization within membrane	http://amigo.geneontology.org/amigo/term/GO:0051668	GAS6 EXOC2 NDRG4 PTCH1 ZDHHC4 RAB3C RTP2 DENND4C SRP14 SLC4A1 KIF5B PTN SNX27 CACNB1 DMTN IKBKB TRAM1L1 SGTB ATP2B4 RDX ADIPOQ EXOC8 GPC4 GGA3 MFF VPS35 PREPL PACS2 GOLPH3 RAB11FIP4 SEC16A SEC63 BID NECTIN3 CCDC88A RAB31 SRP72 TMEM59 LRP6 PTPRC CACNG4 LOC100056436 VPS35L EPHA2 PPP2R5A OPTN TSPAN14 GET1 ADAM10 AKT2 ZFYVE27 EXOC5 PIP5K1A APOE GRIP1 AKT1 FYN MMP14 ARL6IP5 SNX4 CLIP3 SH3GLB1 ARL5B DC…
2.80423456036578e-06	140	247	1.4168007967472	Regulation of epithelial cell proliferation	http://amigo.geneontology.org/amigo/term/GO:0050678	PRL PTCH1 PTN PLXNB3 B2M TGFBR1 SMO PRKD1 ADAM17 PTPRK NR1D1 GKN3P PRKCA PIK3CD PPARD APOE AKT1 WNT10B NF1 EYA1 THBS1 STAT1 ACVRL1 CAV1 IL10 WNT7A MED1 VEGFA IFT80 CDH3 TNFAIP3 EGFR GPC3 IGF1 DEAF1 AR ITGA4 EGF TGFA GLI1 IFT57 ATP5IF1 RTN4 VEGFD STAT5A B4GALT1 GDF2 SCG2 ALOX5 RGCC UHRF1 DLL4 VIP OSR1 SULF2 SPARC A4GNT SIRT1 NRAS FGFR2 FGF10 RB1 STK11 BRCA2 FGFR1 EAF2 NOTCH2 FGF7 EGFL7 PDCL3 STAT3…
3.23128855999421e-06	61	90	1.69420139718968	Positive regulation of lymphocyte proliferation	http://amigo.geneontology.org/amigo/term/GO:0050671	CCR2 IRS2 DNAJA3 CD276 BCL6 CARD11 PTPRC STAT5B CD74 SYK IGF1 PYCARD SASH3 ZP4 ZAP70 VAV3 CD6 CD40LG IL27RA EFNB1 CD1D CD320 FGF10 NCKAP1L CD3E GPAM TGFBR2 IL2 ANXA1 IL6 VCAM1 CD40 CCDC88B IL2RA JAK3 NFATC2 NCK2 IL6ST TNFSF13B BCL2 AGER TRAF6 CDKN1A PELI1 SPTA1 IL12RB1 FOXP3 TNFSF9 CD28 PRKCQ GPR183 ZNF335 IL1A TFRC CORO1A HES1 IL1B LEP IGFBP2 IL21 SELENOK
3.37054267489412e-06	145	258	1.40483722412793	Protein localization to cell periphery	http://amigo.geneontology.org/amigo/term/GO:1990778	GAS6 PTCH1 GNAI1 RAB3C DENND4C SLC4A1 KIF5B CACNB1 IKBKB ATP2B4 RDX ADIPOQ GPC4 GGA3 VPS35 PREPL PACS2 GOLPH3 SEC16A NECTIN3 CCDC88A RAB31 TMEM59 LRP6 EPHA2 PPP2R5A OPTN TSPAN14 ADAM10 AKT2 ZFYVE27 EXOC5 PIP5K1A GRIP1 AKT1 MMP14 ARL6IP5 CLIP3 DCHS1 ABCA12 IFT80 CDH2 ROCK2 EGFR ZDHHC7 ZDHHC3 CPLX1 CRB3 AR ZDHHC22 STX4 ACSL3 SLC1A1 ZDHHC5 TMBIM1 FLOT2 LRP1 RAB7A MRAP CACNG7 EPB41L2 TTC7B GORASP2 ST…
3.52138110485938e-06	267	521	1.28100624821334	Cell morphogenesis involved in differentiation	http://amigo.geneontology.org/amigo/term/GO:0000904	PLXNA1 MEGF9 SEMA7A HDAC6 HOXA2 SLIT3 EPHA5 HECW2 KIF5B PTN BTBD3 NEDD4L DMTN CSF1R BRSK1 LHX1 HEG1 ISL1 SLITRK1 BRAF L1CAM TRPV2 PLPPR4 SMO PARVA USP9X NEDD9 AFG3L2 FBXO45 ZDHHC17 KIF5A CDKL5 ANTXR1 CAPRIN1 DCLK1 GBX2 AP1AR EPHA2 VASP ZFYVE27 NPTN CALR FYN RYK HSP90AB1 RERE DPYSL2 FBXW8 MATN1 KIF13B MAP1B NTNG2 ULK2 PARVB SOD1 SRF MAP2K2 WNT7A OBSL1 GFRA3 LHX2 NEDD4 NTRK1 CDHR1 ISL2 P4HB CDH2 RA…
3.66000072746029e-06	103	172	1.49687828363976	Bone development	http://amigo.geneontology.org/amigo/term/GO:0060348	COMP MBTPS2 GPR68 TULP3 MMP13 NAB2 INSIG2 SH2B3 PTPRC TRIP11 ZMPSTE24 TBXT SBDS MMP14 PITX2 PAPSS2 MATN1 WNT1 SRF DCHS1 MED1 MEIS1 IFT80 IGF1 SEMA4D NEUROG1 TRIM45 WASF2 MYOC ALPL SFRP4 NSD2 RPL13 THBS3 KIT SRC BMPR1B ANXA2 PLS3 LRP5 RAB23 DHRS3 SULF2 COL1A1 SNX10 ATP6AP1 PAFAH1B1 LOX CER1 NOTCH2 TGFBR2 ABI1 FREM1 SHOX2 EPYC EXT2 GLG1 TNFSF11 SULF1 RARB RANBP3L INPPL1 PPIB BMP4 OSR2 SIGLEC15 FBN1…
3.85284240561005e-06	126	219	1.43814984984887	Regulation of leukocyte cell-cell adhesion	http://amigo.geneontology.org/amigo/term/GO:1903037	PPARA PTPN2 GPNMB CCR2 CD80 HLX DNAJA3 CD276 BCL6 CCR7 CARD11 ICOS ASS1 PTPRC EPHB6 STAT5B ADTRP AKT1 CD74 TNFRSF14 CAV1 SYK IRAK1 MYB IGF1 RASGRP1 PYCARD SASH3 CD44 KLF4 ZP4 ETS1 SELP LOC100053159 ZAP70 CD6 CD40LG NFKBIZ DOCK8 NR4A3 IL27RA FLOT2 SOX13 EFNB1 CD1D CD5 DRA PAG1 ALOX5 DLG5 MALT1 PCK1 MAD1L1 CBLB PRKCZ FOXJ1 NCKAP1L ZDHHC21 CD3E GPAM XBP1 TGFBR2 IL2 ANXA1 MARCHF7 TIGIT ITCH IL6 TNFSF…
4.14187646672651e-06	331	664	1.24605618265556	Protein modification by small protein conjugation	http://amigo.geneontology.org/amigo/term/GO:0032446	MARCHF5 AIMP2 HDAC6 RYBP HECW2 TRIM58 TRAF3IP2 TRIB3 PDZRN4 RMND5B NEDD4L WDSUB1 CBX4 TRIM10 FBXO31 SAE1 RNF144B PIAS2 RNF14 FANCI CBL UBR7 LZTR1 PML TGFBR1 FBXL7 KLHL9 BCOR MAD2L2 WWP2 FBXO45 UBR3 NMI UBD KBTBD8 SHPRH UBE2O RNF130 UBE2E3 PRPF19 FBXO9 TNKS PCGF2 WSB2 TRIM41 IFIH1 RNF19A RNF141 PIAS1 PAF1 PJA2 DTX4 KLHL13 AKT1 TRIM68 FYN HSP90AB1 WWP1 RNF138 EYA1 DDB2 FBXW8 ASB10 RNF139 UBE3B TRIM…
4.28081139258416e-06	65	98	1.65792542214113	Positive regulation of leukocyte proliferation	http://amigo.geneontology.org/amigo/term/GO:0070665	KITLG CCR2 IRS2 DNAJA3 CD276 BCL6 CARD11 PTPRC STAT5B CD74 SYK IGF1 PYCARD SASH3 OCSTAMP ZP4 ZAP70 VAV3 CD6 CD40LG IL27RA EFNB1 CD1D LYN CD320 FGF10 NCKAP1L MAPK3 CD3E GPAM TGFBR2 IL2 ANXA1 IL6 VCAM1 CD40 CCDC88B IL2RA JAK3 NFATC2 NCK2 IL6ST TNFSF13B BCL2 AGER TRAF6 CDKN1A PELI1 SPTA1 IL12RB1 FOXP3 TNFSF9 CD28 PRKCQ GPR183 ZNF335 IL1A TFRC CORO1A HES1 IL1B LEP IGFBP2 IL21 SELENOK
4.39048206892008e-06	156	282	1.38278035208366	Transmembrane receptor protein serine/threonine kinase signaling pathway	http://amigo.geneontology.org/amigo/term/GO:0007178	GCNT2 FERMT1 ACVR2A ZNF423 COMP MPP5 PPARA HTRA3 TGFB1I1 VWC2L NUP93 BAMBI RASL11B VIM PML TGFBR1 HPGD USP9X ADAM17 SNW1 PTPRK ADAM9 GDF6 UBE2O ITGB5 TBXT BMPER MEN1 HSP90AB1 THBS1 HIPK2 WNT1 JAK2 ACVRL1 CAV1 ZNF451 BTBD11 HTRA1 GPC3 NCEH1 NLK VEPH1 SKIL HIVEP1 LOC100072794 TMPRSS6 DDX5 CHRD ONECUT2 CTDSPL2 SMURF2 FBN2 SRC SOSTDC1 BMPR1B CHRDL1 SNX6 SKI GDF2 LEMD2 DACT2 SMAD6 SIRT1 SNX25 FGF10 BM…
4.48143573740467e-06	329	660	1.24603336738168	Protein localization to organelle	http://amigo.geneontology.org/amigo/term/GO:0033365	MARCHF5 WRN FERMT1 NMD3 ZNF423 SLC35A2 EIF4ENIF1 SRP14 MARK4 HEATR3 ARL1 ILRUN BANP SUN2 LARP7 CRY2 CD68 TRAM1L1 SGTB RDX COG3 ING1 GPC4 NUP35 GGA3 MFF RRS1 KPNA6 PML SMO VPS35 BAG3 TULP3 CDT1 TBC1D32 RPA2 PRKD1 BNIP3L TRAPPC12 NCOA4 SEC16A SEC63 BID INSIG2 WRAP73 CCDC88A SRP72 SPCS2 CACNG4 DCLK1 TNKS TBRG1 TMEM98 GAS2L2 OPTN DNAJC15 EEF1AKMT2 GET1 ADAM10 PAF1 CEP192 CEP350 LAMP3 CALR AKT1 FYN TA…
4.48524744767043e-06	58	85	1.70563766505885	Viral genome replication	http://amigo.geneontology.org/amigo/term/GO:0019079	GAS6 PPARA LOC100050637 ADAR GRK2 KPNA6 SMARCB1 VAPA ROCK2 DDX3X RSAD2 NUCKS1 SRPK2 TRIM28 PPID EIF2AK2 MX1 DDB1 MPHOSPH8 STAU1 STOM ATG16L2 TOP2A VAPB OAS1 RAB29 ATG5 OAS2 OASL RNASEL CXCL8 NR5A2 ATG16L1 SLPI MORC2 PPIB PLSCR1 ZC3HAV1 TBC1D20 FKBP6 CCNK RAB5A ISG20 BCL2 LTF NOTCH1 PI4KA N4BP1 RAD23A MAVS FBXL2 PKN2 FMR1 TRIM6 CCL8 HMGA2
4.7867758436299e-06	81	129	1.5695422779912	Regulation of endothelial cell migration	http://amigo.geneontology.org/amigo/term/GO:0010594	ATP2B4 RHOJ PRKD1 ADAM17 PRKCA PIK3CD EPHA2 BMPER CALR APOE AKT1 CCBE1 NF1 THBS1 ACVRL1 ANGPT4 WNT7A VEGFA RAC1 ROCK2 LGMN MET KLF4 EGF MEOX2 ETS1 STARD13 STAT5A GDF2 RGCC DLL4 SPARC SIRT1 SMOC2 BCAR1 PIK3C2A ABL1 FGFR1 RIN2 HIF1A ANXA1 GLUL ANGPT1 GATA2 CD40 BMP4 PDCD10 ANXA3 PDGFB GPLD1 HDAC9 KDR PIK3CG DCN HSPB1 NRP1 FGF1 PLCG1 VASH1 ATP5F1A MAP2K3 NOTCH1 SLIT2 FBXW7 ATP5F1B PTPRM PRCP DNAJA4 …
5.13212632058245e-06	85	137	1.55087240498996	Positive regulation of T cell activation	http://amigo.geneontology.org/amigo/term/GO:0050870	CCR2 CD80 HLX DNAJA3 CD276 BCL6 CCR7 CARD11 ICOS PTPRC EPHB6 STAT5B CD74 CAV1 SYK MYB IGF1 RASGRP1 PYCARD SASH3 ZP4 LOC100053159 ZAP70 CD6 CD40LG NFKBIZ DOCK8 IL27RA FLOT2 SOX13 EFNB1 CD1D CD5 DRA MALT1 PCK1 PRKCZ NCKAP1L CD3E GPAM XBP1 TGFBR2 IL2 ANXA1 IL6 TNFSF11 VCAM1 PIK3R6 CCDC88B IL2RA IL4I1 VSIR JAK3 CD47 NCK2 IL6ST TNFSF13B LEF1 AGER TRAF6 NKAP ZMIZ1 SPTA1 IL12RB1 IL23A FOXP3 TNFSF9 CD28 …
5.25041763068503e-06	48	67	1.79078787273292	Positive regulation of T cell proliferation	http://amigo.geneontology.org/amigo/term/GO:0042102	CCR2 DNAJA3 CD276 CARD11 PTPRC STAT5B SYK IGF1 PYCARD SASH3 ZP4 ZAP70 CD6 CD40LG IL27RA EFNB1 CD1D NCKAP1L CD3E GPAM TGFBR2 IL2 ANXA1 IL6 VCAM1 CCDC88B IL2RA JAK3 NCK2 IL6ST TNFSF13B AGER TRAF6 SPTA1 IL12RB1 FOXP3 TNFSF9 CD28 PRKCQ IL1A TFRC CORO1A HES1 IL1B LEP IGFBP2 IL21 SELENOK
5.4286496146408e-06	92	151	1.52296032664538	Positive regulation of leukocyte cell-cell adhesion	http://amigo.geneontology.org/amigo/term/GO:1903039	CCR2 CD80 HLX DNAJA3 CD276 BCL6 CCR7 CARD11 ICOS PTPRC EPHB6 STAT5B CD74 CAV1 SYK IRAK1 MYB IGF1 RASGRP1 PYCARD SASH3 CD44 ZP4 ETS1 SELP LOC100053159 ZAP70 CD6 CD40LG NFKBIZ DOCK8 NR4A3 IL27RA FLOT2 SOX13 EFNB1 CD1D CD5 DRA ALOX5 MALT1 PCK1 PRKCZ NCKAP1L CD3E GPAM XBP1 TGFBR2 IL2 ANXA1 IL6 TNFSF11 VCAM1 PIK3R6 CCDC88B IL2RA IL4I1 VSIR JAK3 CD47 NCK2 IL6ST TNFSF13B LEF1 AGER TRAF6 NKAP HAS2 ZMIZ1 …
5.43631093380563e-06	174	321	1.35494580869161	Positive regulation of cytokine production	http://amigo.geneontology.org/amigo/term/GO:0001819	FERMT1 SEMA7A TLR3 B2M CCR2 PANX3 CD14 HEG1 ISL1 F2RL1 ADIPOQ G3BP1 F2R CD276 KPNA6 POU2F2 CCR7 CASP8 CARD11 ADAM17 LY9 IL17B CHUK CLU PTPRC IL18R1 SPHK2 FGR STAT5B IFIH1 TLR7 CCBE1 ADORA2B CD74 TNFRSF14 THBS1 SOD1 STAT1 IL10 SLC7A5 SYK ITK IRAK1 ARNT CSF2 IL13 DDX3X IRF5 RSAD2 RASGRP1 LPL PYCARD SASH3 HK1 MAP3K7 MBP PDE4B MCOLN2 CD6 POU2AF1 CD40LG EIF2AK2 DHX9 IL27RA KIT ALOX15B GDF2 RGCC OAS1 D…
5.65709406521152e-06	61	91	1.67558379941837	Positive regulation of mononuclear cell proliferation	http://amigo.geneontology.org/amigo/term/GO:0032946	CCR2 IRS2 DNAJA3 CD276 BCL6 CARD11 PTPRC STAT5B CD74 SYK IGF1 PYCARD SASH3 ZP4 ZAP70 VAV3 CD6 CD40LG IL27RA EFNB1 CD1D CD320 FGF10 NCKAP1L CD3E GPAM TGFBR2 IL2 ANXA1 IL6 VCAM1 CD40 CCDC88B IL2RA JAK3 NFATC2 NCK2 IL6ST TNFSF13B BCL2 AGER TRAF6 CDKN1A PELI1 SPTA1 IL12RB1 FOXP3 TNFSF9 CD28 PRKCQ GPR183 ZNF335 IL1A TFRC CORO1A HES1 IL1B LEP IGFBP2 IL21 SELENOK
6.03368840999852e-06	233	449	1.29714130852049	Brain development	http://amigo.geneontology.org/amigo/term/GO:0007420	PTCH1 MACROD2 SEMA7A SSBP3 ZNF423 MPP5 HOXA2 DLX2 EPHA5 PAX5 B2M BTBD3 SUN2 CSF1R LHX1 MACO1 ISL1 IRS2 CXCR4 SYNJ1 LHX8 SMO TULP3 GNPAT FBXO45 FANCC DCLK1 GBX2 SMG9 DHX37 SPHK2 HESX1 CELF1 CCDC141 FYN EFHC1 RYK RERE DPYSL2 MDGA1 GIT1 NDE1 WNT1 SRF WNT7A MED1 LHX2 YWHAE TSC1 CDH2 IGF2BP1 EPHB3 DPCD ZNF365 EGF ROBO2 JHY SLC1A1 GLI1 GHRH CIC OPHN1 PLXNA4 HOXB1 RTN4 SHANK3 SRC SMARCA1 NSUN5 CPLANE1 R…
6.55817639129603e-06	307	613	1.25185956206645	Protein ubiquitination	http://amigo.geneontology.org/amigo/term/GO:0016567	MARCHF5 AIMP2 HDAC6 RYBP HECW2 TRIM58 TRAF3IP2 TRIB3 PDZRN4 RMND5B NEDD4L WDSUB1 TRIM10 FBXO31 RNF144B RNF14 FANCI CBL UBR7 LZTR1 PML TGFBR1 FBXL7 KLHL9 BCOR MAD2L2 WWP2 FBXO45 UBR3 NMI UBD KBTBD8 SHPRH UBE2O RNF130 UBE2E3 PRPF19 FBXO9 TNKS PCGF2 WSB2 TRIM41 RNF19A RNF141 PAF1 PJA2 DTX4 KLHL13 AKT1 TRIM68 FYN HSP90AB1 WWP1 RNF138 DDB2 FBXW8 ASB10 RNF139 UBE3B TRIM72 CAV1 PINK1 TRIM37 NEDD4 MTMR8 …
6.6734120363257e-06	202	382	1.32179990562649	Positive regulation of immune response	http://amigo.geneontology.org/amigo/term/GO:0050778	EIF2B2 LOC100069029 PTPN2 SFPQ B2M LPXN CCR2 IFI35 BRAF F2RL1 HLX C8B CD276 C2 CCR7 IL28B CD1b1 EXOSC3 CARD11 MAD2L2 SLC39A10 NMI TAP2 PTPRC CD79A SPPL3 SPHK2 TESPA1 FGR STAT5B C9 MASP1 FYN ADORA2B NONO CD74 THEMIS2 SNX4 IL10 NECTIN2 MED1 SYK ITK FCER1G SLC15A4 IL13 RPS19 MYB RSAD2 PLCL2 RASGRP1 PYCARD SASH3 STX4 ZP4 MAP3K7 SERPING1 PDE4B ZAP70 VAV3 NFKBIZ CD1C NSD2 BTNL9 IL27RA CACNB3 CD1D C7 DR…
6.90284205488938e-06	159	290	1.3704930465678	Regionalization	http://amigo.geneontology.org/amigo/term/GO:0003002	ACVR2A PTCH1 SSBP3 HOXA2 DLX2 HOXC9 HOXC8 LHX1 PCSK6 ISL1 DVL2 HOXC6 PBX2 HOXC5 TGFBR1 SMO TULP3 TBC1D32 TBX18 GORAB GBX2 PCGF2 KDM6A KMT2A TBXT PALB2 HELT HIPK2 WNT1 SRF ACVRL1 WNT7A LHX2 TASOR DPCD GPC3 XRCC2 AR NEUROG1 CELSR1 MEOX2 NLE1 AIDA CHRD GLI1 IFT57 EDN1 HOXB1 SOSTDC1 BMPR1B DZIP1L HOXB2 HOXA10 TRA2B TBX3 PBX1 LRP5 HES7 ZIC3 GSX2 DLL4 MEOX1 HOXB7 OSR1 SMAD6 RING1 DLL1 FGF10 FOXJ1 ARL13…
7.66879301244997e-06	124	217	1.42836651753697	Kidney development	http://amigo.geneontology.org/amigo/term/GO:0001822	PRKX CALB1 PTCH1 ADAMTS16 LHX1 ADIPOQ TGFBR1 SMO TBC1D32 RDH10 RRM2B GDF6 PTCD2 NPHP3 ZMPSTE24 BMPER EYA1 AP2B1 STAT1 PRDM1 WNT1 UPK3A PLXND1 PAX8 DCHS1 IFT88 TSC1 TRAF3IP1 GPC3 ROBO2 TNS2 NLE1 PTK7 GZF1 FMN1 CPLANE1 NPHS1 EPHA4 ITGA8 JAG1 C1GALT1 PBX1 MMP9 WFS1 DLG5 DACT2 SEC61A1 HOXB7 OSR1 SULF2 SMAD6 UMOD AKR1B1 DLL1 FGF10 FOXJ1 CER1 TFAP2B SMAD2 ACTA2 NOTCH2 IRX1 IRX2 ITGA3 HNF1B ANKS6 SOX8 A…
7.84480820823832e-06	185	346	1.3365134683601	Cellular response to organic cyclic compound	http://amigo.geneontology.org/amigo/term/GO:0071407	HNF4G PTCH1 HTR1B DMTN RORC CRY2 MYOD1 PIAS2 ATP2B4 RNF14 RAP1B SMO VPS35 PAQR7 SNW1 RAPGEF3 TGM2 CLOCK EIF4E INSIG2 CLU LRP6 KDM3A RECQL5 IFIH1 ITPR2 HRH3 CALR ADTRP WNT10B TRIM68 ARL6IP5 CAV1 CFTR NCSTN MED1 NEDD4 NR3C1 ROCK2 EGFR GNAI3 AR LOC100629895 HSP90B1 SLC1A1 DNAAF4 PDE4B PPP1R9B DDX5 BLM ALPL ABHD2 LOC100059683 DHX9 SRC FSHR PRMT2 AQP9 PTGES3 GNAO1 SKP2 PER1 HTR4 IGFBP5 LCOR DRD2 NPAS4…
8.41507554368604e-06	208	396	1.31294296056428	Regulation of leukocyte activation	http://amigo.geneontology.org/amigo/term/GO:0002694	GAS6 PTPN2 GPNMB CCR2 CD80 BRAF F2RL1 HLX IRS2 DNAJA3 CD276 BCL6 CCR7 PCID2 ATP11C EXOSC3 CARD11 MAD2L2 ICOS NR1D1 ENPP3 PTPRC EPHB6 TTBK1 SPHK2 MAPK8IP1 FGR STAT5B PJA2 BANK1 MMP14 ADORA2B CD74 THEMIS2 TNFRSF14 SNX4 THBS1 PRDM1 CAV1 IL10 THOC1 NECTIN2 SYK SLC15A4 TNFAIP3 IL13 FER MYB IGF1 RASGRP1 PYCARD SASH3 STX4 ZP4 LOC100053159 ZAP70 VAV3 CD6 CD40LG NFKBIZ NSD2 DOCK8 IL27RA FLOT2 SOX13 EFNB1 …
8.71451190127947e-06	313	628	1.24584038213515	Positive regulation of intracellular signal transduction	http://amigo.geneontology.org/amigo/term/GO:1902533	GAS6 CCL17 PRXL2C NDRG4 GCNT2 KITLG SEMA7A TLR3 RICTOR UNC5CL TRAF3IP2 PTPN2 SFPQ CAVIN3 CSF1R IFI35 CD14 TRIP6 IKBKB BRAF DVL2 F2RL1 ADIPOQ ERBIN CBL F2R RAP1B TGFBR1 ADRB2 PCID2 CASP8 TAOK1 GCG CARD11 PRKD1 RRAGB LAMTOR4 CHUK BID NMI PIK3CD UBD TAOK3 SPATC1L PLA2G5 NACC2 PTPRC ALPK1 PDE8A MAP4K2 SPPL3 DSTYK SPHK2 MAPK8IP1 PRR5 FGR TLR7 CEP192 BMPER PJA2 BANK1 CALR KL S100A4 PPARD APOE RHEB FGG …
8.98841967871301e-06	295	588	1.25407179367085	Cellular homeostasis	http://amigo.geneontology.org/amigo/term/GO:0019725	ALAS2 TMPRSS3 CFL2 SLC39A12 SLC4A1 SLC30A9 ABCB7 FATE1 DLD CCR5 CCR2 TAC1 F2RL1 ATP2B4 ALDOA CCR9 CXCR4 FTH1 TRPV2 F2R HKDC1 PML GPR68 TAOK1 BAG3 GCG ABL2 PRKD1 PACS2 AFG3L2 NCOA4 NR1D1 TGM2 SLC39A10 TMTC4 SLC37A4 PTPRC KISS1 ITPR3 SPPL3 TRPM1 ATP2A2 SMARCB1 ITPR2 NPTN TMEM64 APOE SLC39A14 FYN SLC8A2 STPG4 RHCG SLC39A6 LOC100630595 CALCB GIT1 SOD1 SRF CAV1 CFTR ABCA12 RHOT1 PTGER2 CCDC115 CARTPT …
8.98841967871301e-06	308	617	1.24779506151123	Negative regulation of developmental process	http://amigo.geneontology.org/amigo/term/GO:0051093	GAS6 MARCHF5 FERMT1 PTCH1 SEMA7A EIF4ENIF1 HOXA2 DLX2 PPARA DDX6 PTN TRIB3 PTPN2 B2M DMTN CCR2 GPR171 DPF2 TGFB1I1 ISL1 ATP2B4 ADIPOQ HLX BAMBI BBS12 PRDM6 BCL6 PML TGFBR1 ADRB2 SMO GPR68 WDR61 RAPGEF3 BCOR MAD2L2 NR1D1 EIF4E SEMA6A NBR1 NPHP3 AP1AR HSPA9 ADAMTS7 TMEM98 EPHA2 STAT5B PAF1 MEN1 CALR TMEM64 PPARD WNT10B RYK CD74 THBS1 CTDSP1 TRIM72 STAT1 WNT1 OMA1 ACVRL1 CAV1 PINK1 SRGN ANGPT4 WNT7A…
9.72075644147003e-06	210	401	1.30903914013675	Cell morphogenesis involved in neuron differentiation	http://amigo.geneontology.org/amigo/term/GO:0048667	PLXNA1 SEMA7A HDAC6 HOXA2 SLIT3 EPHA5 HECW2 KIF5B PTN BTBD3 NEDD4L CSF1R BRSK1 LHX1 ISL1 SLITRK1 BRAF L1CAM TRPV2 PLPPR4 SMO USP9X AFG3L2 FBXO45 ZDHHC17 KIF5A CDKL5 CAPRIN1 DCLK1 GBX2 EPHA2 VASP ZFYVE27 NPTN FYN RYK HSP90AB1 RERE DPYSL2 FBXW8 KIF13B MAP1B NTNG2 ULK2 SOD1 SRF MAP2K2 WNT7A OBSL1 GFRA3 LHX2 NEDD4 NTRK1 CDHR1 ISL2 CDH2 EPHB3 CNTN4 IFRD1 CHODL SEMA4D PPP3CA CRMP1 ZNF365 KEL NGF ROBO2 …
9.79965661748985e-06	198	375	1.31981066220416	Positive regulation of transferase activity	http://amigo.geneontology.org/amigo/term/GO:0051347	GAS6 KITLG RICTOR RFC2 EPHA5 TRIB3 CSF1R CAB39L FLT3 DVL2 ATP2B4 ADIPOQ ADRB2 EPM2AIP1 GCG ADAM17 NEDD9 ETAA1 TAOK3 SPATC1L CCDC88A CLU DAZAP2 DSTYK TNKS TTBK1 EPHA2 FGR AKT1 SLC8A2 RYK CD74 HSP90AB1 POT1 MINK1 DIPK2A ANGPT4 VEGFA NTRK1 CLSPN IRAK1 INCENP DTX3L EPHB3 ALS2 DDX3X EGFR AJUBA NOX4 IGF1 RASGRP1 INSR CCNY KLF4 TPD52L1 EPO EGF MAP3K7 SLC1A1 TGFA VAV3 EDN1 PABPN1 ATG14 NTRK2 KIT SRC VAC1…
1.09161048854242e-05	268	529	1.26635897301482	Secretion by cell	http://amigo.geneontology.org/amigo/term/GO:0032940	EXOC2 COPG1 RAB3C APBA1 COMP STXBP5 HTR1B DMTN TVP23C CRY2 PTGES CCR2 EXOC3L1 SYN1 PCSK6 PRPF38B SCFD2 BRAF F2RL1 LY6E IRS2 EXOC8 APBB3 F2R TMEM167B EXOC4 RAP1B GPR68 MICAL3 ERC2 BACE2 PREPL GJA1 SERGEF GCG TRH RAB2B NR1D1 CLOCK ADAM9 STEAP3 RIC1 RAB31 RAB11FIP5 SPHK2 DNAJC1 ATP2A2 FGR HRH3 EXOC5 GIP ADTRP APOE FGG ADORA2B LLGL2 EXPH5 RPH3AL ABCA1 SNX4 GIT1 TRIM72 CFTR PINK1 WNT7A PAX8 ABCA12 SYK…
1.09307663199142e-05	189	356	1.32705681369481	Positive regulation of catabolic process	http://amigo.geneontology.org/amigo/term/GO:0009896	CPEB3 PRXL2C EIF4ENIF1 HECW2 NEDD4L HSPA1A SESN1 CNOT6L FOXO1 RNF144B RDX RNF14 IRS2 CBFA2T3 GGA3 USP13 ADRB2 CSNK1A1 VPS35 BAG3 EXOSC3 DCP2 PRKD1 BNIP3L AGO2 WWP2 TMEM59 CLU OPTN RNF19A PIAS1 AKT2 APOE TRIM68 TARDBP FAF1 FBXW8 RNF139 APC CAV1 SH3GLB1 PINK1 SH3BP4 NEDD4 TNFAIP3 DTX3L GPC3 GNAI3 IGF1 INSR PIGA SGTA NSF TRIB2 PRKCE RNF217 CCDC22 SAMD4A EGF YTHDF3 RUFY4 HERPUD1 SAA1 PATL1 MOV10 PLK3…
1.15250078874476e-05	302	605	1.2477548835013	Response to cytokine	http://amigo.geneontology.org/amigo/term/GO:0034097	GAS6 CCL17 WAS ABCD4 SLIT3 KIF5B TRAF3IP2 PTPN2 CSF1R LOC100050637 ADAR CCR5 CCR2 MYOD1 FLT3 IKBKB ZFP91 SMARCA5 UGCG F2RL1 ADIPOQ GHR GPR75 CCR9 ERBIN IFNAR2 CXCR4 NUP35 VIM PML CACYBP CCR7 CASP8 ADAM17 IRGC MYBL2 AFF3 NR1D1 ADAM9 CHUK GFI1 PRKCA NMI UBD IFND1 SH2B3 PTPRC SPATA2 SMPD4 MCF2 IL18R1 KDM3A MAT2A ADAMTS7 SLC2A4 LRAT STAT5B IFIH1 ADAM10 GALT AKT1 MSC CD74 HSP90AB1 SRSF7 CSF3 NFYB STAT…
1.30179352071845e-05	164	303	1.35294122288155	Positive regulation of cell adhesion	http://amigo.geneontology.org/amigo/term/GO:0045785	GCNT2 FERMT1 ABI3BP DMTN CCR2 CD80 BRAF HLX DNAJA3 DMP1 CD276 BCL6 CCR7 CARD11 NEDD9 ICOS TGM2 ADAM9 PRKCA PTPRC EPHB6 STAT5B CALR FGG CD74 FBLN2 JAK2 CAV1 VEGFA SYK TSC1 P4HB IRAK1 RAC1 MYB IGF1 RASGRP1 PPP3CA PYCARD FGB SASH3 CD44 MYOC PRKCE STX4 ZP4 ETS1 SELP LOC100053159 ZAP70 VAV3 CHRD CD6 CD40LG ARPC2 NFKBIZ DOCK8 NR4A3 IL27RA FLOT2 FMN1 SOX13 EFNB1 CD1D CD5 DRA EPHA4 ALOX5 STX3 MALT1 PCK1 …
1.34228225960048e-05	196	372	1.31701536428812	Negative regulation of intracellular signal transduction	http://amigo.geneontology.org/amigo/term/GO:1902532	PPARA PTPN2 CAVIN3 SESN1 IFI35 HEG1 NLRP6 FOXO1 STAMBP F2RL1 ATP2B4 ADIPOQ ERBIN RANBP9 LZTR1 BCL6 DUSP4 RASA1 CASP8 CDT1 RRM2B NR1D1 BID NMI SEMA6A TAOK3 CLU SH2B3 PTPRC MAPK8IP1 EPHA2 OPTN MEN1 BANK1 APOE NF1 NONO CD74 TSPAN6 MAPKBP1 THBS1 STAT1 CAV1 ARHGAP25 PINK1 THOC1 PPEF2 SH3BP4 TSC1 TNFAIP3 DDX3X DUSP1 AJUBA PYCARD CD44 MINAR1 MET MYOC CCDC22 EPO TNIP1 TNIP3 MGRN1 CCDC125 AIDA CGNL1 HERPU…
1.38823811696788e-05	111	192	1.44510518766436	Negative regulation of cell adhesion	http://amigo.geneontology.org/amigo/term/GO:0007162	PLXNA1 GCNT2 PPARA PTPN2 PLXNB3 GPNMB LPXN DMTN RDX ADIPOQ CD9 HLX CD276 BCL6 RASA1 MAD2L2 ASS1 SEMA6A SH2B3 PTPRC AP1AR ADAM10 ADTRP AKT1 ADAM15 CD74 TNFRSF14 THBS1 WNT1 ACVRL1 IL10 ABCA12 DUSP1 SEMA4D MYOC KLF4 MELTF MBP PLXNA4 NOTCH4 PAG1 JAG1 RGCC DLG5 B4GALNT2 DACT2 MAPK7 AKNA ARHGAP6 COL1A1 DLC1 PRKG1 CORO2B MAD1L1 CBLB FOXJ1 KNG1 ABL1 JAM3 IL2 ANXA1 MARCHF7 TIGIT ITCH PPM1F PHLDB2 ANGPT1 T…
1.4646431083311e-05	108	186	1.45140468717466	Response to peptide hormone	http://amigo.geneontology.org/amigo/term/GO:0043434	GOT1 DENND4C TRIB3 PTPN2 CRY2 FOXO1 ADIPOQ GHR IRS2 USF1 EPM2AIP1 INSIG2 RAB31 SLC2A4 STAT5B AKT2 KL AKT1 SLC39A14 APC TRIM72 STAT1 JAK2 CAV1 gh LOC100068317 TSC1 FER GCGR ZDHHC7 GRB2 INSR RPE65 NUCKS1 OTOP1 EIF6 PTPRA TNS2 IRS4 PID1 MYO1C SRC STAT5A BAIAP2L1 ENPP1 CREB1 RPS6KB1 SIRT1 PCK1 PRKCI NR4A2 PRKCZ CRY1 GHRHR NFKB1 MARS1 FOXO4 NCOA5 OSBPL8 HADHA SORT1 NDEL1 SLC27A1 LEPROT STAT3 SLC25A33 …
1.47406133584319e-05	325	658	1.23462531436041	Negative regulation of transcription by RNA polymerase II	http://amigo.geneontology.org/amigo/term/GO:0000122	THAP1 CPEB3 PTCH1 RYBP BACH1 KDM1B HOXA2 DLX2 PPARA PAX5 TRIB3 BARX2 TCF3 PTPN2 SFPQ NR2C1 SARNP LARP7 RORC HOXC8 CRY2 CBX4 ISL1 DNAJA3 PRDM6 BCL6 SMO BAG3 MITF ZBTB32 SNW1 PRDM12 BCOR MAD2L2 NR1D1 WWP2 GFI1 ZNF180 NACC2 IKZF5 PCGF2 NR1D2 HESX1 PIAS1 TBXT PAF1 GLI2 ATF7IP E4F1 MEN1 BCL11A GFI1B NFIC CALR PPARD TBL1XR1 WNT10B MSC SIN3B LDB2 ALX1 MIER2 HELT NR1I2 SPEN PRDM2 HIPK2 PRDM1 SRF CAV1 HIF…
1.47406133584319e-05	123	217	1.41684743271812	Protein localization to plasma membrane	http://amigo.geneontology.org/amigo/term/GO:0072659	GAS6 PTCH1 RAB3C DENND4C SLC4A1 KIF5B CACNB1 IKBKB ATP2B4 RDX ADIPOQ GGA3 VPS35 PREPL PACS2 GOLPH3 SEC16A NECTIN3 CCDC88A RAB31 TMEM59 LRP6 EPHA2 PPP2R5A OPTN TSPAN14 AKT2 ZFYVE27 EXOC5 PIP5K1A GRIP1 AKT1 MMP14 ARL6IP5 CLIP3 DCHS1 ABCA12 CDH2 ROCK2 EGFR ZDHHC7 ZDHHC3 CRB3 AR ZDHHC22 STX4 ACSL3 ZDHHC5 TMBIM1 FLOT2 LRP1 RAB7A MRAP TTC7B GORASP2 STX3 PKP2 ANK1 PRKCI SEC23A PRKCZ ZDHHC23 PLS1 SPTBN1 …
1.51221100260997e-05	260	513	1.2668747865094	Modification-dependent protein catabolic process	http://amigo.geneontology.org/amigo/term/GO:0019941	HDAC6 RYBP HECW2 NEDD4L HSPA1A FBXO31 TGFB1I1 SGTB RNF144B NTAN1 RNF14 PSMD13 CBL CBFA2T3 USP13 UBAP1 PML CSNK1A1 FBXL7 USP9X USP31 CLOCK WWP2 USP8 FBXO45 UBR3 USP12 UBD STT3B CLU AMN1 PCYOX1L RNF130 FBXO9 ZMPSTE24 PSMD1 RNF19A C5H1orf116 PIAS1 WNT10B USP20 HSP90AB1 WWP1 FBXW8 RNF139 HIPK2 UBE3B USP46 TRIM72 WNT1 CAV1 USP38 NEDD4 CUL1 USP7 FBXO6 PSMA4 DTX3L FBXO11 UBQLN4 ERLIN2 DNAJC10 SPSB4 SGTA…
1.5302413393513e-05	255	502	1.26973816424477	Ubiquitin-dependent protein catabolic process	http://amigo.geneontology.org/amigo/term/GO:0006511	HDAC6 RYBP HECW2 NEDD4L HSPA1A FBXO31 TGFB1I1 SGTB RNF144B NTAN1 RNF14 PSMD13 CBL CBFA2T3 USP13 UBAP1 PML CSNK1A1 FBXL7 USP9X USP31 CLOCK WWP2 USP8 FBXO45 UBR3 USP12 UBD STT3B CLU AMN1 RNF130 FBXO9 PSMD1 RNF19A C5H1orf116 PIAS1 WNT10B USP20 HSP90AB1 WWP1 FBXW8 RNF139 HIPK2 UBE3B USP46 TRIM72 WNT1 CAV1 USP38 NEDD4 CUL1 USP7 FBXO6 PSMA4 DTX3L FBXO11 UBQLN4 ERLIN2 DNAJC10 SPSB4 SGTA TRIB2 RNF121 HSP…
1.55282418306641e-05	595	1277	1.16467238557977	Transmembrane transport	http://amigo.geneontology.org/amigo/term/GO:0055085	GAS6 CHRNA6 SLC35A2 SLC5A1 ABCD4 SLC2A1 TUSC3 SLC2A2 VDAC3 SLC39A12 SLC4A1 HECW2 SLC5A11 SLC30A9 TRIB3 ANO10 CACNB1 ABCB7 CHRNB4 SLC6A1 NEDD4L SLC4A7 RASGRF2 ASIC2 GABRA2 ABCC3 SLC7A7 CCR5 PANX3 SCNN1A SLC35E2B SLC19A1 SLC6A9 TRAM1L1 GRIK1 GABRR1 ATP2B4 KCNA6 ADIPOQ IRS2 CNGA2 SLC26A7 TRPV2 F2R SLC9A8 SLC22A3 SLC39A7 ADRB2 GJA1 PRKD1 AFG3L2 SLC5A7 SLC25A29 SLC38A5 NIPA2 SEC63 SLC9A9 WWP2 SLC39A10…
1.56037899620336e-05	103	176	1.46285832264795	Positive regulation of cell-cell adhesion	http://amigo.geneontology.org/amigo/term/GO:0022409	GCNT2 DMTN CCR2 CD80 HLX DNAJA3 CD276 BCL6 CCR7 CARD11 ICOS PTPRC EPHB6 STAT5B FGG CD74 CAV1 SYK IRAK1 MYB IGF1 RASGRP1 PYCARD FGB SASH3 CD44 ZP4 ETS1 SELP LOC100053159 ZAP70 CD6 CD40LG NFKBIZ DOCK8 NR4A3 IL27RA FLOT2 SOX13 EFNB1 CD1D CD5 DRA ALOX5 MALT1 PCK1 PRKCZ NCKAP1L CD3E GPAM XBP1 TGFBR2 IL2 ANXA1 IL6 TNFSF11 VCAM1 NODAL PIK3R6 CCDC88B ADAM19 IL2RA IL4I1 VSIR JAK3 F11R JAK1 CD47 NCK2 IL6ST…
1.65976630161378e-05	171	319	1.33993316731329	Positive regulation of kinase activity	http://amigo.geneontology.org/amigo/term/GO:0033674	GAS6 KITLG RICTOR EPHA5 CSF1R CAB39L FLT3 DVL2 ATP2B4 ADIPOQ ADRB2 GCG ADAM17 NEDD9 ETAA1 TAOK3 SPATC1L CCDC88A CLU DAZAP2 DSTYK TTBK1 EPHA2 FGR AKT1 SLC8A2 RYK CD74 HSP90AB1 MINK1 DIPK2A ANGPT4 VEGFA NTRK1 CLSPN IRAK1 INCENP EPHB3 ALS2 DDX3X EGFR AJUBA NOX4 IGF1 RASGRP1 INSR CCNY TPD52L1 EPO EGF MAP3K7 SLC1A1 TGFA VAV3 EDN1 ATG14 NTRK2 KIT SRC VAC14 NTRK3 PRKAG2 MAP3K4 EPHA4 LYN NEURL1 CACUL1 RG…
1.68443342970384e-05	433	904	1.19728399188456	Negative regulation of transcription, DNA-templated	http://amigo.geneontology.org/amigo/term/GO:0045892	GAS6 THAP1 CPEB3 PTCH1 ZNF423 RYBP BACH1 KDM1B HOXA2 DLX2 PPARA PAX5 TRIB3 BARX2 TCF3 PTPN2 SFPQ NR2C1 KDM8 SARNP LARP7 RORC HOXC8 CRY2 ZNF318 CBX4 LHX1 DPF2 C1D ISL1 TOB1 ADIPOQ DNAJA3 CBFA2T3 ACTRT1 PRDM6 BCL6 PML SMO YWHAQ BAG3 MITF ZBTB32 SNW1 PTPRK PRDM12 BCOR MAD2L2 NR1D1 CLOCK L3MBTL3 NAB2 WWP2 CASP8AP2 GFI1 ZNF180 NACC2 IKZF5 SAMD11 PCGF2 RECQL5 NR1D2 NELFB HESX1 PIAS1 TBXT PAF1 GLI2 ATF7…
1.70601098076133e-05	266	527	1.26167858427601	Lymphocyte activation	http://amigo.geneontology.org/amigo/term/GO:0046649	GAS6 NKX2-3 WAS JAML TRAF3IP2 PTPN2 GPNMB B2M CCR2 WDFY4 FLT3 CD80 BRAF F2RL1 HLX CCR9 IRS2 DNAJA3 CD276 BCL6 POU2F2 CCR7 PCID2 ATP11C EXOSC3 CARD11 LY9 MSH6 MAD2L2 ICOS LY6D JAG2 IFND1 PTPRC CD79A EPHB6 TMEM98 MAPK8IP1 FGR STAT5B BANK1 FYN MMP14 CD74 THEMIS2 TNFRSF14 PRDM1 WNT1 SRF CAV1 IL10 NCSTN THOC1 NTRK1 SYK ITK FCER1G TSC1 SLC15A4 TNFAIP3 MYB RSAD2 PLCL2 IGF1 RASGRP1 KAT7 PYCARD TCIRG1 SAS…
1.71729093959548e-05	321	650	1.23443829419445	Response to abiotic stimulus	http://amigo.geneontology.org/amigo/term/GO:0009628	ALAS2 NDRG4 WRN TLR3 BACH1 EIF2AK4 PTN HTR1B ASIC2 CRY2 MMP2 CIAO3 BRSK1 MYOD1 FOXO1 BRAF ATP2B4 DNAJA3 RHNO1 CBFA2T3 CASP2 CXCR4 TRPV2 PML USF1 ADRB2 GPR68 EYS EGLN3 CASP8 BAG3 ADAM17 BNIP3L PTPRK PRDM12 MSH6 POLD1 CLOCK ERCC3 CRADD MAP3K1 CDH8 PJVK NPEPPS TRPM1 TMEM135 SLC2A4 RHBDD1 KMT2A ZMPSTE24 REV1 TLR7 AKT2 DDHD2 MEN1 ITPR2 TRPM3 PPARD AKT1 FYN STRBP AQP5 HSP90AB1 EYA1 DDB2 SOD1 SRF NDUFS2…
1.77157893201713e-05	169	315	1.34107745257638	Axonogenesis	http://amigo.geneontology.org/amigo/term/GO:0007409	PLXNA1 SEMA7A HDAC6 HOXA2 SLIT3 EPHA5 KIF5B CSF1R BRSK1 LHX1 ISL1 SLITRK1 BRAF L1CAM TRPV2 PLPPR4 SMO USP9X AFG3L2 FBXO45 ZDHHC17 KIF5A CDKL5 DCLK1 GBX2 EPHA2 VASP ZFYVE27 NPTN RYK HSP90AB1 DPYSL2 KIF13B MAP1B NTNG2 ULK2 SRF MAP2K2 WNT7A GFRA3 LHX2 NTRK1 ISL2 CDH2 EPHB3 CNTN4 IFRD1 CHODL SEMA4D CRMP1 KEL NGF ROBO2 PTK7 METRN PTPRZ1 PLXNA4 NPTX1 TNN MYCBP2 RTN4 NFASC DBNL BMPR1B KLF7 EFNB1 EFNB2 B…
1.83033883280913e-05	161	298	1.3504774037451	Reproductive system development	http://amigo.geneontology.org/amigo/term/GO:0061458	ACVR2A KITLG EIF2B2 SLIT3 PTN HS6ST1 LHX1 HSD17B3 TGFBR1 LHX8 RDH10 SPATA2 DHX37 HESX1 STAT5B PPARD HSP90AB1 LHX9 FBXW8 SOD1 PRDM1 IL10 WNT7A MED1 PCYT1B ARNT CSF2 HTRA1 GRB2 AR NEUROG1 STK3 ROBO2 TRIM28 ERCC1 DAZAP1 KIT SRC HSD17B2 BMPR1B BIRC3 FSHR HOXA10 MAP3K4 STOX2 TBX3 OSR1 HOXB13 NR5A1 YBX3 SIRT1 SP3 ASB1 RXFP2 FGF10 EPAS1 STK11 DLX3 BRCA2 IMMP2L PLEKHA1 EAF2 NOTCH2 MAMLD1 HIF1A KIF18A SOX…
1.89481997553112e-05	160	296	1.35115751658903	Reproductive structure development	http://amigo.geneontology.org/amigo/term/GO:0048608	ACVR2A KITLG EIF2B2 SLIT3 PTN HS6ST1 LHX1 HSD17B3 TGFBR1 LHX8 RDH10 SPATA2 DHX37 HESX1 STAT5B PPARD HSP90AB1 LHX9 FBXW8 SOD1 PRDM1 IL10 WNT7A MED1 PCYT1B ARNT CSF2 HTRA1 GRB2 AR NEUROG1 STK3 ROBO2 TRIM28 ERCC1 DAZAP1 KIT SRC HSD17B2 BMPR1B BIRC3 FSHR HOXA10 MAP3K4 STOX2 TBX3 OSR1 HOXB13 NR5A1 YBX3 SIRT1 SP3 ASB1 RXFP2 FGF10 EPAS1 STK11 DLX3 BRCA2 IMMP2L PLEKHA1 EAF2 NOTCH2 MAMLD1 HIF1A KIF18A SOX…
1.9015301082119e-05	230	448	1.28329804309962	Inflammatory response	http://amigo.geneontology.org/amigo/term/GO:0006954	IL1B CCL17 SEMA7A TLR3 RICTOR ABI3BP PPARA TRAF3IP2 PTN PTPN2 SMPDL3B FN1 PTGES CCR5 GPR17 CCR2 IFI35 CD14 NLRP6 ISL1 TAC1 ADIPOQ F2R CD276 WFDC1 KPNA6 BCL6 VPS35 CCR7 LOC100069988 NR1D1 CLOCK IL17B NMI ENPP3 ADCY7 EIF2AK1 SPATA2 EPHB6 TTBK1 NR1D2 EPHA2 CELF1 STAT5B TLR7 PJA2 DNASE1 PPARD APOE HMGB1 ADORA2B LOC100069290 IL22RA2 SNX4 THBS1 GIT1 SOD1 JAK2 IL10 AOAH NT5E SYK TNFAIP3 PTGS1 PTGER2 IL1…
1.98224172910492e-05	151	277	1.36262040526767	Ossification	http://amigo.geneontology.org/amigo/term/GO:0001503	ACVR2A PTCH1 HIRA COMP HOXA2 PTN MMP2 ADAR BAMBI RUNX1 DMP1 CD276 ADRB2 SMO MMP13 PRKD1 BCOR CLEC3B NAB2 GPM6B ACHE NBR1 EPHA2 ZMPSTE24 FGR MEN1 TMEM64 KL SBDS WNT10B MMP14 MATN1 GIT1 SRGN DCHS1 IFT80 GPC3 IGF1 SEMA4D TCIRG1 LRP3 MYOC MGP CHRD GLI1 TAPT1 HEMGN PHEX ALPL OSTN TNN SBNO2 THBS3 FBN2 ACP5 BMPR1B SKI GDF2 ANO6 ALOX5 JAG1 ENPP1 PBX1 MMP9 LRP5 IGFBP5 DHRS3 OSR1 COL1A1 SMAD6 SNX10 SP3 ATP…
2.19847371913321e-05	354	726	1.21883341269167	Organophosphate metabolic process	http://amigo.geneontology.org/amigo/term/GO:0019637	PRXL2C ACOT11 GDA SGMS1 LOC100054420 DGKH DLST MTMR6 CMPK1 PPARA SLC4A1 SMPDL3B LOC102147639 PIGN DLD CSF1R SULT1B1 AGPAT4 PDHA1 URAD PRPS2 PRKAG3 CNP ALDOA ENO1 GK CBFA2T3 GAPDHS TPK1 INPP4A HKDC1 SYNJ1 PLPPR4 MOCS2 PDHB SAMD8 GNPAT NUDT3 RRM2B INPP5J ACSM3 PIK3CD PLA2G5 ITPKC ENPP3 ABHD6 LOC100070352 ADCY7 ELOVL7 SMPD4 PIGT MTMR1 PDE8A PLPPR1 RRM2 SPHK2 PKM EPHA2 PLPPR5 PIP5K1A FABP5 PI4K2A ADO…
2.21099399778105e-05	433	906	1.19464098086494	Negative regulation of nucleic acid-templated transcription	http://amigo.geneontology.org/amigo/term/GO:1903507	GAS6 THAP1 CPEB3 PTCH1 ZNF423 RYBP BACH1 KDM1B HOXA2 DLX2 PPARA PAX5 TRIB3 BARX2 TCF3 PTPN2 SFPQ NR2C1 KDM8 SARNP LARP7 RORC HOXC8 CRY2 ZNF318 CBX4 LHX1 DPF2 C1D ISL1 TOB1 ADIPOQ DNAJA3 CBFA2T3 ACTRT1 PRDM6 BCL6 PML SMO YWHAQ BAG3 MITF ZBTB32 SNW1 PTPRK PRDM12 BCOR MAD2L2 NR1D1 CLOCK L3MBTL3 NAB2 WWP2 CASP8AP2 GFI1 ZNF180 NACC2 IKZF5 SAMD11 PCGF2 RECQL5 NR1D2 NELFB HESX1 PIAS1 TBXT PAF1 GLI2 ATF7…
2.33351392251132e-05	534	1139	1.17191265200904	Cell cycle	http://amigo.geneontology.org/amigo/term/GO:0007049	THAP1 PTCH1 STK35 GNAI1 BACH1 EIF2AK4 MARK4 BANP HECW2 SFPQ GPNMB CEP126 KDM8 MDM1 CETN2 CSPP1 HSPA1A TTC28 BRSK1 CCNH FBXO31 LOC100033941 STAMBP PES1 KIF2B ATP2B4 PSMD13 RHNO1 CASP2 NRDE2 RRS1 HAUS3 PML CDKN2C KATNAL1 CHEK2 PCID2 CCSAP TAOK1 PHGDH FEN1 HPGD GPR3 GJA1 FBXL7 CDT1 RPA2 ADAM17 SEPTIN11 KLHL9 TRAPPC12 PTPRK MYBL2 MSH6 CLOCK RAB11FIP4 ETAA1 EIF4E CENPJ ERCC3 BID USP8 WRAP73 PRKCA CRAD…
2.41276547272796e-05	73	117	1.5596053214987	Cellular response to steroid hormone stimulus	http://amigo.geneontology.org/amigo/term/GO:0071383	HNF4G CRY2 MYOD1 PIAS2 RNF14 PAQR7 CLOCK EIF4E KDM3A CALR ADTRP TRIM68 MED1 NEDD4 NR3C1 AR LOC100629895 DNAAF4 DDX5 ABHD2 SRC FSHR PRMT2 PTGES3 SKP2 PER1 NPAS4 RPS6KB1 SIRT1 UFL1 YWHAH CRY1 SCNN1B GHRHR ANXA1 FBXO32 HDAC1 VPS18 TRERF1 BRCA1 NODAL PARK7 BMP4 NR0B1 TP63 RBFOX2 SAFB2 TCF21 RXRA POU4F2 DAXX UBA5 SFRP1 ZMIZ1 NPC1 TFPI PADI2 WBP2 ESR1 RXRB TMF1 HNF4A PAGR1 ATP1A1 SRARP ATP1A2 KLF9 ESR2…
2.46828555230785e-05	94	159	1.47777542223164	Cellular response to peptide hormone stimulus	http://amigo.geneontology.org/amigo/term/GO:0071375	GOT1 DENND4C TRIB3 PTPN2 FOXO1 ADIPOQ GHR IRS2 USF1 INSIG2 RAB31 SLC2A4 STAT5B AKT2 KL AKT1 SLC39A14 APC TRIM72 STAT1 JAK2 CAV1 gh TSC1 FER GCGR ZDHHC7 GRB2 INSR RPE65 NUCKS1 OTOP1 PTPRA TNS2 IRS4 PID1 MYO1C SRC STAT5A BAIAP2L1 ENPP1 RPS6KB1 SIRT1 PCK1 PRKCI NR4A2 PRKCZ GHRHR NFKB1 MARS1 FOXO4 NCOA5 OSBPL8 NDEL1 SLC27A1 LEPROT STAT3 SLC25A33 LPIN3 DNAI1 SNX5 APPL1 SESN3 GLP2R GPLD1 HDAC9 SORL1 PA…
2.51596761099162e-05	218	423	1.28823126818051	Dephosphorylation	http://amigo.geneontology.org/amigo/term/GO:0016311	FRA10AC1 DUSP13 HEATR3 MTMR6 ELL PTN PTPN2 RPRD1A STYXL2 CRY2 SMG5 IKBKB INPP4A DUSP4 SYNJ1 PLPPR4 PTPRK PPP1R35 PPP2R5D INPP5J PTPRC DUSP2 MTMR1 PTPA SPPL3 PLPPR1 PTPN20 CSNK2A1 PTPRG PPP1R1A PPP2R5A PHACTR3 PTPN3 PPM1J PLPPR5 CEP192 SYMPK HSP90AB1 EYA1 PTPN12 TMEM225 PTPRE CTDSP1 PPM1H PUDP PINK1 SACM1L PPEF2 NT5E PTPRH YWHAE TSC1 MTMR8 PPP3R1 SSH3 PFKFB2 ROCK2 DUSP1 PGP NCEH1 SEMA4D PPP3CA G6P…
2.51596761099162e-05	125	223	1.4011442857005	Regulation of immune effector process	http://amigo.geneontology.org/amigo/term/GO:0002697	SEMA7A TLR3 WAS SPINK5 B2M CCR2 F2RL1 HLX BCL6 CD1b1 EXOSC3 MAD2L2 PLA2G5 ENPP3 TAP2 PTPRC SPHK2 FGR STAT5B DNASE1 ADORA2B CD74 TNFRSF14 SNX4 IL10 THOC1 NECTIN2 SYK SLC15A4 IL13 RPS19 FER MYB RSAD2 RASGRP1 SASH3 HK1 STX4 MAP3K7 SERPING1 CD40LG NFKBIZ CD1C NSD2 IL27RA KIT CD1D TNFRSF1B DRA RIF1 LYN TMBIM6 MALT1 KMT5C SIRT1 ATG5 PCK1 VAMP7 TLR9 PRKCZ FOXJ1 LBP XBP1 GABARAPL1 IL27 TGFB3 CADM1 IL2 AN…
2.51814558095366e-05	433	907	1.19332384637667	Negative regulation of RNA biosynthetic process	http://amigo.geneontology.org/amigo/term/GO:1902679	GAS6 THAP1 CPEB3 PTCH1 ZNF423 RYBP BACH1 KDM1B HOXA2 DLX2 PPARA PAX5 TRIB3 BARX2 TCF3 PTPN2 SFPQ NR2C1 KDM8 SARNP LARP7 RORC HOXC8 CRY2 ZNF318 CBX4 LHX1 DPF2 C1D ISL1 TOB1 ADIPOQ DNAJA3 CBFA2T3 ACTRT1 PRDM6 BCL6 PML SMO YWHAQ BAG3 MITF ZBTB32 SNW1 PTPRK PRDM12 BCOR MAD2L2 NR1D1 CLOCK L3MBTL3 NAB2 WWP2 CASP8AP2 GFI1 ZNF180 NACC2 IKZF5 SAMD11 PCGF2 RECQL5 NR1D2 NELFB HESX1 PIAS1 TBXT PAF1 GLI2 ATF7…
2.53273779288681e-05	78	127	1.53521283184092	Cellular response to insulin stimulus	http://amigo.geneontology.org/amigo/term/GO:0032869	GOT1 DENND4C TRIB3 PTPN2 FOXO1 ADIPOQ IRS2 USF1 INSIG2 RAB31 SLC2A4 AKT2 KL AKT1 SLC39A14 APC TRIM72 STAT1 gh TSC1 FER ZDHHC7 GRB2 INSR RPE65 NUCKS1 OTOP1 PTPRA TNS2 IRS4 PID1 MYO1C BAIAP2L1 ENPP1 RPS6KB1 SIRT1 PCK1 PRKCI PRKCZ GHRHR MARS1 FOXO4 NCOA5 OSBPL8 NDEL1 SLC27A1 SLC25A33 LPIN3 DNAI1 SNX5 APPL1 SESN3 GPLD1 HDAC9 SORL1 PARP1 SOGA1 PTPN1 PIK3R1 INSIG1 PRKDC APPL2 C2CD5 POU4F2 GRB14 IGF1R P…
2.55158942950793e-05	88	147	1.49638397075302	Response to insulin	http://amigo.geneontology.org/amigo/term/GO:0032868	GOT1 DENND4C TRIB3 PTPN2 CRY2 FOXO1 ADIPOQ IRS2 USF1 EPM2AIP1 INSIG2 RAB31 SLC2A4 AKT2 KL AKT1 SLC39A14 APC TRIM72 STAT1 gh TSC1 FER ZDHHC7 GRB2 INSR RPE65 NUCKS1 OTOP1 EIF6 PTPRA TNS2 IRS4 PID1 MYO1C BAIAP2L1 ENPP1 RPS6KB1 SIRT1 PCK1 PRKCI PRKCZ CRY1 GHRHR MARS1 FOXO4 NCOA5 OSBPL8 HADHA SORT1 NDEL1 SLC27A1 SLC25A33 LPIN3 DNAI1 INPPL1 VPS13C SNX5 APPL1 SESN3 GPLD1 HDAC9 SORL1 PARP1 SOGA1 PTPN1 PI…
2.68512718599506e-05	164	306	1.33967709324546	Immune response-regulating signaling pathway	http://amigo.geneontology.org/amigo/term/GO:0002764	TLR3 EIF2B2 PTPN2 SMPDL3B LPXN IFI35 CD14 NLRP6 BRAF F2RL1 ERBIN CD276 CCR7 LOC100069988 CARD11 NR1D1 SLC39A10 GFI1 NMI PTPRC CD79A ALPK1 SPPL3 TESPA1 UNC93B1 IFIH1 TLR7 PJA2 FYN THEMIS2 TSPAN6 CAV1 NECTIN2 SYK ITK FCER1G IRAK1 SLC15A4 TNFAIP3 FER DDX3X SLC15A3 RSAD2 PLCL2 TLR4 PRKCE TNIP1 TNIP3 PDE4B ZAP70 VAV3 RPS6KA3 CLPB NFKBIZ ZDHHC5 BTNL9 RTN4 CACNB3 KIT TICAM2 LYN OAS1 PIK3AP1 MALT1 PDE4D …
2.93521112429059e-05	436	915	1.19108595943247	Reproduction	http://amigo.geneontology.org/amigo/term/GO:0000003	MAGED2 ACVR2A KITLG SPATA6 SOHLH2 STK35 SPAG16 KDM1B EIF2B2 SLIT3 PTN DLD MMP2 HS6ST1 LHX1 HSD17B3 ATP2B4 CD9 PSMD13 ALDOA ZNF449 CASP2 FETUB KPNA6 BCL6 TGFBR1 DNAH11 KATNAL1 LHX8 LOC100061784 UBAP2L CORIN CCR6 SORD HPGD GPR3 GJA1 RDH10 MSH6 AGO2 LOC102149178 CLOCK JAG2 NECTIN3 FANCC SPATC1L ANTXR1 SPATA2 KDM3A DHX37 RHBDD1 HESX1 CELF1 STAT5B TBXT CALR PPARD CRTAP STRBP HSP90AB1 LHX9 APOB TACR2 F…
2.93521112429059e-05	214	415	1.28897171281348	Protein localization to membrane	http://amigo.geneontology.org/amigo/term/GO:0072657	GAS6 PTCH1 ZDHHC4 RAB3C RTP2 DENND4C SRP14 SLC4A1 KIF5B PTN CACNB1 DMTN IKBKB TRAM1L1 SGTB ATP2B4 RDX ADIPOQ GPC4 GGA3 MFF VPS35 PREPL PACS2 GOLPH3 SEC16A SEC63 BID NECTIN3 CCDC88A RAB31 SRP72 TMEM59 LRP6 LOC100056436 EPHA2 PPP2R5A OPTN TSPAN14 GET1 ADAM10 AKT2 ZFYVE27 EXOC5 PIP5K1A APOE GRIP1 AKT1 FYN MMP14 ARL6IP5 CLIP3 SH3GLB1 ARL5B DCHS1 ABCA12 IFT80 CDH2 ROCK2 EGFR ZDHHC7 GPC3 ZDHHC3 CPLX1 C…
3.04602192609498e-05	435	913	1.19095729624865	Reproductive process	http://amigo.geneontology.org/amigo/term/GO:0022414	MAGED2 ACVR2A KITLG SPATA6 SOHLH2 STK35 SPAG16 KDM1B EIF2B2 SLIT3 PTN DLD MMP2 HS6ST1 LHX1 HSD17B3 ATP2B4 CD9 PSMD13 ALDOA ZNF449 CASP2 FETUB KPNA6 BCL6 TGFBR1 DNAH11 KATNAL1 LHX8 LOC100061784 UBAP2L CORIN CCR6 SORD HPGD GPR3 GJA1 RDH10 MSH6 AGO2 LOC102149178 CLOCK JAG2 NECTIN3 FANCC SPATC1L ANTXR1 SPATA2 KDM3A DHX37 RHBDD1 HESX1 CELF1 STAT5B TBXT CALR PPARD CRTAP STRBP HSP90AB1 LHX9 APOB TACR2 F…
3.09658998830142e-05	102	176	1.44865581466107	Tissue homeostasis	http://amigo.geneontology.org/amigo/term/GO:0001894	GCNT2 MDM1 CCR2 BBS12 F2R ADRB2 SMO SFTPD KMT2A TMEM64 DEF8 LDB2 NCDN SOD1 CROCC SRF ABCA12 CDHR1 SYK CDH3 CARTPT SH3GL2 NOX4 RPE65 TCIRG1 SASH3 ACACA CRB1 LIPA SLC1A1 MBP MAK TJP3 SRC ACP5 FSHR USH2A ADD1 ABCA3 ABCA4 OAS1 RHO MFSD2A SNX10 ATP6AP1 TLR9 STK39 CLCN3 RB1 EPAS1 TNFRSF11A PRDM14 STK11 ILDR2 NAPSA TFF2 TNFSF11 ANGPT1 TJP2 GATA2 NOD2 NPHP4 SPP1 TF SIGLEC15 IQCB1 DCSTAMP TUB RAB3D BCL2 T…
3.10469484131905e-05	260	517	1.25707304734878	Modification-dependent macromolecule catabolic process	http://amigo.geneontology.org/amigo/term/GO:0043632	HDAC6 RYBP HECW2 NEDD4L HSPA1A FBXO31 TGFB1I1 SGTB RNF144B NTAN1 RNF14 PSMD13 CBL CBFA2T3 USP13 UBAP1 PML CSNK1A1 FBXL7 USP9X USP31 CLOCK WWP2 USP8 FBXO45 UBR3 USP12 UBD STT3B CLU AMN1 PCYOX1L RNF130 FBXO9 ZMPSTE24 PSMD1 RNF19A C5H1orf116 PIAS1 WNT10B USP20 HSP90AB1 WWP1 FBXW8 RNF139 HIPK2 UBE3B USP46 TRIM72 WNT1 CAV1 USP38 NEDD4 CUL1 USP7 FBXO6 PSMA4 DTX3L FBXO11 UBQLN4 ERLIN2 DNAJC10 SPSB4 SGTA…
3.39209708760885e-05	177	335	1.32070605614053	Regulation of lymphocyte activation	http://amigo.geneontology.org/amigo/term/GO:0051249	GAS6 PTPN2 GPNMB CCR2 CD80 BRAF HLX IRS2 DNAJA3 CD276 BCL6 CCR7 PCID2 ATP11C EXOSC3 CARD11 MAD2L2 ICOS PTPRC EPHB6 MAPK8IP1 FGR STAT5B BANK1 MMP14 CD74 THEMIS2 TNFRSF14 PRDM1 CAV1 IL10 THOC1 SYK SLC15A4 TNFAIP3 MYB IGF1 RASGRP1 PYCARD SASH3 ZP4 LOC100053159 ZAP70 VAV3 CD6 CD40LG NFKBIZ NSD2 DOCK8 IL27RA FLOT2 SOX13 EFNB1 CD1D TNFRSF1B CD5 DRA RIF1 PAG1 LYN DLG5 CD320 MALT1 KMT5C PCK1 MAD1L1 TLR9 …
3.48342218298065e-05	170	320	1.32793449677265	In utero embryonic development	http://amigo.geneontology.org/amigo/term/GO:0001701	PTCH1 APBA1 ELL DAD1 HS6ST1 SLC35E2B HEG1 LOC100033941 LY6E TGFBR1 SMO RDH10 SLC5A7 BCOR JAG2 NCAPG2 SMPD4 PRPF19 SMG9 PCGF2 KDM6A RUNDC1 SMARCB1 ADAM10 SBDS NPAT PALB2 APOB FBXW8 CAPN2 CELF4 PRDM1 SRF ACVRL1 IL10 MED1 ARNT TASOR CSF2 GRB2 XRCC2 IGF1 AR SLC39A3 XAB2 STK3 SKIL TRIM28 OCRL NLE1 PTPN18 MYO18B EDN1 RPL13 RTN4 HSD17B2 TBX3 PNLDC1 FKBP10 ADD1 NMT1 SLC34A2 YBX3 DHX35 NBN SP3 RNASEH2B AT…
3.48342218298065e-05	266	531	1.25217441414964	Regulation of kinase activity	http://amigo.geneontology.org/amigo/term/GO:0043549	GAS6 KITLG RICTOR EPHA5 TRIB3 PTPN2 CSF1R CAB39L ADAR CCNH HEG1 FLT3 PRKAG3 DVL2 ATP2B4 ADIPOQ IRS2 CBL ADRB2 CDKN2C PARVA GCG ADAM17 NEDD9 ETAA1 TAOK3 SPATC1L CCDC88A CLU SH2B3 LRP6 PTPRC DAZAP2 DSTYK TTBK1 EPHA2 PPP2R5A FGR MEN1 APOE AKT1 SLC8A2 RYK CD74 HSP90AB1 LDB2 MINK1 CCNB3 CCNL1 SOD1 APC DIPK2A CAV1 ANGPT4 VEGFA PTPRH NTRK1 CLSPN TSC1 IRAK1 INCENP TNFAIP3 EPHB3 WDR91 ALS2 LATS2 DDX3X EGF…
3.55483676414565e-05	111	195	1.42287280016183	Positive regulation of cell development	http://amigo.geneontology.org/amigo/term/GO:0010720	PLXNA1 NAP1L1 SEMA7A PTN DMTN DISC1 MYOD1 SLITRK1 BRAF ADIPOQ TRPV2 SMO GPR68 NEDD9 TGM2 CDKL5 CAPRIN1 TENM4 ZFYVE27 CALR LMOD3 FBXW8 SPEN SRF MAP2K2 OBSL1 P4HB RAC1 CHODL GFAP XRCC2 SEMA4D ZNF365 MYOC NGF ROBO2 RFX3 METRN ARPC2 PLXNA4 SHANK3 DBNL SRRT TNFRSF1B LIMK1 NEURL1 RNF112 ADD1 GSX2 DRD2 PRKCI ATP6AP1 PAFAH1B1 UFL1 STK11 ABL1 SHOX2 HIF1A XRCC5 HDAC1 SOX8 PDE3A IL6 TNFSF11 NUMB NUMBL BNC1 …
3.66030414918529e-05	73	118	1.54638832724871	Regulation of T cell proliferation	http://amigo.geneontology.org/amigo/term/GO:0042129	GPNMB CCR2 DNAJA3 CD276 CARD11 PTPRC MAPK8IP1 STAT5B TNFRSF14 SYK IGF1 PYCARD SASH3 ZP4 ZAP70 CD6 CD40LG IL27RA EFNB1 CD1D TNFRSF1B DLG5 MAD1L1 CBLB FOXJ1 NCKAP1L CD3E GPAM IL27 TGFBR2 IL2 ANXA1 MARCHF7 ITCH IL6 VCAM1 TNFRSF21 SOS1 BMP4 CCDC88B IL2RA IL4I1 VSIR JAK3 NCK2 IL6ST TNFSF13B LRRC32 ERBB2 AGER PLA2G2F TRAF6 RC3H1 PELI1 SPTA1 IL12RB1 CASP3 FOXP3 TNFSF9 CD28 PRKCQ ARG1 IL1A TFRC CORO1A HE…
3.71273539135041e-05	109	191	1.42649692785433	Gliogenesis	http://amigo.geneontology.org/amigo/term/GO:0042063	EIF2B2 MPP5 DLX2 PTN SUN2 CSF1R CCR2 CD9 VIM SMO PHGDH NR1D1 NAB2 CLU TMEM98 AKT2 TENM4 SOD1 NDUFS2 NCSTN DAAM2 CDH2 GFAP S100A9 ZNF365 MYOC LOC100061663 CRB1 MAG METRN PTPRZ1 HEXB RTN4 DNER NSUN5 SOX13 TNFRSF1B SKI EPHA4 RNF112 GSX2 SRGAP2 PRKCI PAFAH1B1 DLL1 FGF10 MAPK3 UFL1 ABL1 ADGRG6 OPALIN EIF2B3 PLP1 MBOAT7 DMD HDAC1 SOX8 STAT3 IL6 SUN1 TNFRSF21 B4GALT6 CNTN2 CRKL EPM2A PRDM8 DCX TAL1 NKX2…
3.90420163133118e-05	146	269	1.35668269602489	Peptidyl-tyrosine modification	http://amigo.geneontology.org/amigo/term/GO:0018212	GAS6 KITLG RICTOR EPHA5 PTPN2 DMTN CSF1R TNK2 FLT3 CD80 ISL1 DVL2 GHR CBL ABL2 ADAM17 NEDD9 SH2B3 ZFR2 PTPRC TTBK1 EPHA2 FGR BANK1 FYN RYK CD74 CSF3 TNFRSF14 IL22RA2 HIPK2 JAK2 CAV1 gh ANGPT4 VEGFA NTRK1 SYK CSF2 EPHB3 FER EGFR NOX4 IGF1 INSR SEMA4D CD44 MET EFEMP1 PRKCE EPO EGF TGFA ZAP70 NTRK2 KIT SRC NTRK3 EPHA4 LYN NEURL1 TPST2 ARHGEF2 CADM4 FGFR2 SRCIN1 CBLB PRKCZ FGF10 MAPK3 IL11 INSRR IBTK…
3.90420163133118e-05	173	327	1.32244025438629	Regulation of establishment of protein localization	http://amigo.geneontology.org/amigo/term/GO:0070201	GAS6 FERMT1 HDAC6 STXBP5 DMTN F2RL1 ADIPOQ IRS2 APBB3 F2R MFF SMO GPR68 BAG3 SERGEF GCG PRKD1 BNIP3L RAPGEF3 TRH NR1D1 CLOCK SEC16A ADAM9 WWP2 CENPJ SLC35D3 DNAJC1 AKT2 GIP ADTRP APOE FGG FYN TARDBP LLGL2 EXPH5 UHMK1 RPH3AL CFTR PINK1 ABCA12 RSAD2 IGF1 TCIRG1 G6PC2 FGB PRKCE STX4 ACSL3 TRIM28 PPID SLC1A1 RFX3 NSD2 PLK3 ATP5IF1 CTDSPL2 TERF1 MYO1C WLS KLF7 UBE2J1 ERLEC1 GAPVD1 STOM ALOX5 OLFML1 FR…
3.90420163133118e-05	276	554	1.24530871474794	Cellular response to cytokine stimulus	http://amigo.geneontology.org/amigo/term/GO:0071345	GAS6 CCL17 WAS ABCD4 SLIT3 KIF5B TRAF3IP2 PTPN2 CSF1R LOC100050637 ADAR CCR5 CCR2 MYOD1 FLT3 IKBKB ZFP91 SMARCA5 UGCG F2RL1 ADIPOQ GHR GPR75 CCR9 ERBIN IFNAR2 CXCR4 NUP35 VIM PML CACYBP CCR7 ADAM17 IRGC MYBL2 NR1D1 CHUK GFI1 NMI IFND1 SH2B3 PTPRC SPATA2 SMPD4 MCF2 IL18R1 KDM3A MAT2A ADAMTS7 SLC2A4 LRAT STAT5B GALT AKT1 MSC CD74 HSP90AB1 SRSF7 CSF3 NFYB STAT1 JAK2 CAV1 ACTR2 MED1 SYK P4HB IRAK1 CS…
4.02862111258754e-05	145	267	1.35748316039328	Peptidyl-tyrosine phosphorylation	http://amigo.geneontology.org/amigo/term/GO:0018108	GAS6 KITLG RICTOR EPHA5 PTPN2 DMTN CSF1R TNK2 FLT3 CD80 ISL1 DVL2 GHR CBL ABL2 ADAM17 NEDD9 SH2B3 ZFR2 PTPRC TTBK1 EPHA2 FGR BANK1 FYN RYK CD74 CSF3 TNFRSF14 IL22RA2 HIPK2 JAK2 CAV1 gh ANGPT4 VEGFA NTRK1 SYK CSF2 EPHB3 FER EGFR NOX4 IGF1 INSR SEMA4D CD44 MET EFEMP1 PRKCE EPO EGF TGFA ZAP70 NTRK2 KIT SRC NTRK3 EPHA4 LYN NEURL1 ARHGEF2 CADM4 FGFR2 SRCIN1 CBLB PRKCZ FGF10 MAPK3 IL11 INSRR IBTK AFAP1…
4.06548906563414e-05	159	297	1.33819186365206	Positive regulation of MAPK cascade	http://amigo.geneontology.org/amigo/term/GO:0043410	GAS6 CCL17 PRXL2C NDRG4 GCNT2 KITLG SEMA7A TLR3 UNC5CL CAVIN3 CSF1R BRAF DVL2 F2RL1 F2R RAP1B ADRB2 TAOK1 GCG TAOK3 PLA2G5 PTPRC PDE8A MAP4K2 DSTYK MAPK8IP1 BMPER PJA2 BANK1 KL APOE FGG RYK CD74 MINK1 ARL6IP5 HIPK2 VEGFA NTRK1 IRAK1 CDH2 AKAP13 EGFR AJUBA NOX4 IGF1 RASGRP1 INSR AR PYCARD FGB CD44 STK3 PRKCE TPD52L1 EGF MAP3K7 IGFBP4 SAA1 EDN1 GAREM1 EIF2AK2 NTRK2 KIT SRC ALOX12B MAP3K4 EPHA4 XCL1…
4.30303996257339e-05	265	530	1.24982070284485	Ion homeostasis	http://amigo.geneontology.org/amigo/term/GO:0050801	CALB1 ALAS2 TMPRSS3 IFI6 SLC39A12 SLC4A1 SLC30A9 ABCB7 B2M FATE1 NEDD4L CCR5 HMOX1 CCR2 SCNN1A TAC1 F2RL1 ATP2B4 CCR9 CXCR4 FTH1 TRPV2 F2R SLC9A8 PML CORIN ABL2 PRKD1 PACS2 AFG3L2 NCOA4 TGM2 SLC9A9 STEAP3 SLC39A10 TMTC4 SLC37A4 PTPRC EIF2AK1 KISS1 ITPR3 SPPL3 TRPM1 ATP2A2 PTPN3 ITPR2 NPTN TMEM64 KL APOE SLC39A14 FYN SLC8A2 STPG4 RHCG SLC39A6 LOC100630595 CALCB SOD1 UPK3A CAV1 CFTR GRM2 PTGER2 CCD…
4.35357071654687e-05	101	175	1.44265018271234	Regulation of epithelial cell migration	http://amigo.geneontology.org/amigo/term/GO:0010632	HDAC6 ATP2B4 RHOJ PRKD1 ADAM17 ADAM9 PRKCA PIK3CD PTPRG EPHA2 BMPER CALR APOE AKT1 CCBE1 NF1 THBS1 ACVRL1 ANGPT4 WNT7A VEGFA RAC1 ROCK2 LGMN MET PRKCE KLF4 EGF MEOX2 ETS1 STARD13 RTN4 SRC EVL STAT5A GDF2 MAPRE2 MMP9 RGCC DLL4 SPARC SIRT1 SMOC2 FGF10 BCAR1 PIK3C2A ABL1 FGFR1 TGFBR2 RIN2 FGF7 HIF1A ANXA1 GLUL PPM1F ANGPT1 GATA2 CD40 BMP4 PDCD10 ANXA3 PDGFB GPLD1 HDAC9 KDR PIK3CG DCN HSPB1 NRP1 FGF1…
4.96209677844404e-05	65	103	1.57744360553233	Erythrocyte differentiation	http://amigo.geneontology.org/amigo/term/GO:0030218	ALAS2 ACVR2A SLC4A1 PTPN2 B2M DMTN ADAR TRIM10 BCL6 L3MBTL3 NCAPG2 SH2B3 HSPA9 STAT5B STAT1 SRF JAK2 MED1 RPS19 KAT7 PKNOX1 EPO ETS1 CDIN1 ATP5IF1 KIT LYN ADD1 MAEA SP3 NCKAP1L RB1 UFL1 EPAS1 HCLS1 HIF1A STAT3 GATA2 KMT2E BMP4 GAS2L1 FLVCR1 JAK3 SMAD5 TAL1 SFXN1 RBFOX2 SLC11A2 PRKDC BRD1 SLC25A38 JMJD6 UBA5 SMAP1 DYRK3 CASP3 INHBA PRMT1 GATA3 TMEM14C SLC25A5 KLF13 KLF2 ERCC2 ZBTB7A
4.9940937969329e-05	121	217	1.39380926308043	Golgi vesicle transport	http://amigo.geneontology.org/amigo/term/GO:0048193	EXOC2 COPG1 SEC23IP SEC22C COG3 EXOC8 WIPI1 TBC1D14 YIPF5 GGA3 DOP1A PREPL PRKD1 TRAPPC12 GOLPH3 SEC16A RAB31 AP1AR ERGIC1 CREB3L2 TRIP11 OPTN COG1 EXOC5 ARF3 VAPA RNF139 LMAN1L SAR1A COG5 COG2 YKT6 CCDC22 ACSL3 BICD2 COG6 CNIH4 SEC22A CCDC93 RAB14 ZW10 STX6 TRAPPC6B PHLPP2 LOC100055507 TICAM2 HYOU1 VAPB ANK1 SEC22B RABEP1 SEC23A SPTBN1 CCDC91 AP1G2 TRAPPC10 GOSR2 TRAPPC11 YIF1B KLHL12 SORT1 CXHX…
5.137168381818e-05	91	155	1.46753140592105	Receptor-mediated endocytosis	http://amigo.geneontology.org/amigo/term/GO:0006898	ATAD1 HTR1B B2M SGIP1 GRK2 ADIPOQ CD9 CBL FNBP1L ADRB2 NEU3 RAB31 ACHE SNAP91 CLU CTSL CACNG4 TBC1D5 APOE HIP1R AP2B1 CAV1 VEGFA NEDD4 SYK GRB2 INSR DNM3 MRC1 EGF MSR1 LMBR1L SFRP4 OPHN1 MX1 DBNL LRP1 PHLPP2 ANXA2 CLTA TMEM108 SIGLEC1 BTBD8 FCHO1 LRPAP1 AP1G2 SDCBP CXCL8 ABCA2 MICALL1 DNAJC6 CLTB CUBN ANGPT1 NUMB DGKD PPT1 ARRB1 TF CNTN2 DKK1 EZR LMBRD1 ARRB2 SNX1 RAB5A CLTC SORL1 LDLRAD3 PICALM …
5.24202879697445e-05	68	109	1.559409317311	Erythrocyte homeostasis	http://amigo.geneontology.org/amigo/term/GO:0034101	ALAS2 ACVR2A SLC4A1 PTPN2 B2M DMTN ADAR TRIM10 BCL6 L3MBTL3 NCAPG2 SH2B3 HSPA9 STAT5B PRDX1 STAT1 SRF JAK2 MED1 RPS19 KAT7 PKNOX1 EPO ETS1 CDIN1 ATP5IF1 KIT LYN ADD1 MAEA SP3 NCKAP1L RB1 UFL1 EPAS1 SCNN1B HCLS1 HIF1A STAT3 IREB2 GATA2 KMT2E BMP4 GAS2L1 FLVCR1 JAK3 SMAD5 TAL1 SFXN1 RBFOX2 SLC11A2 PRKDC BRD1 SLC25A38 JMJD6 UBA5 SMAP1 DYRK3 CASP3 INHBA PRMT1 GATA3 TMEM14C SLC25A5 KLF13 KLF2 ERCC2 ZB…
5.24340445439742e-05	89	151	1.47329857686346	Regulation of lymphocyte proliferation	http://amigo.geneontology.org/amigo/term/GO:0050670	GPNMB CCR2 IRS2 DNAJA3 CD276 BCL6 CARD11 PTPRC MAPK8IP1 STAT5B CD74 TNFRSF14 IL10 SYK IGF1 PYCARD SASH3 ZP4 ZAP70 VAV3 CD6 CD40LG IL27RA EFNB1 CD1D TNFRSF1B LYN DLG5 CD320 MAD1L1 CBLB FGF10 FOXJ1 NCKAP1L CD3E GPAM IL27 TGFBR2 IL2 ANXA1 MARCHF7 ITCH IL6 VCAM1 CD40 TNFRSF21 SOS1 BMP4 CCDC88B BLK IL2RA IL4I1 VSIR JAK3 NFATC2 NCK2 IL6ST TNFSF13B LRRC32 ERBB2 BCL2 AGER PLA2G2F BTK TRAF6 RC3H1 CDKN1A P…
5.27926193543773e-05	199	385	1.29202244086299	Regulation of cellular protein localization	http://amigo.geneontology.org/amigo/term/GO:1903827	GAS6 FERMT1 NMD3 GNAI1 MARK4 ILRUN KIF5B CACNB1 NEDD4L DMTN LARP7 ASTN2 ATP2B4 RDX ADIPOQ GPC4 MFF SMO TMEM35A BAG3 CDT1 PRKD1 BNIP3L TRAPPC12 RAPGEF3 SEC16A CCDC88A TMEM59 DCLK1 SLC35D3 TMEM98 EPHA2 PPP2R5A ADAM10 AKT2 AKT1 FYN TARDBP MMP14 HSP90AB1 UHMK1 CROCC APC CLIP3 PINK1 ABCA12 CDH2 DTX3L CDK1 ROCK2 EGFR ZDHHC7 GPC3 KAT7 AR STX4 EGF ACSL3 TRIM28 SLC1A1 ZDHHC5 STX6 PLK3 ATP5IF1 RTN4 CTDSPL2…
5.31136864914009e-05	214	418	1.27972071965932	Cell projection assembly	http://amigo.geneontology.org/amigo/term/GO:0030031	FGD1 SPATA6 ZNF423 WAS SPAG16 MARK4 VDAC3 EPS8L1 CEP126 DMTN DISC1 ARMC9 F2RL1 RDX RHOJ FNBP1L TGFBR1 IQUB PARVA TBC1D32 RGL3 CENPJ WRAP73 CFAP46 CCDC88A HYLS1 CDKL5 ATXN10 GORAB CIBAR1 RHOU NPHP3 BBS5 FXR1 EPHA2 FSCN1 CEP350 EXOC5 PIP5K1A CEP83 SDCCAG8 DAW1 DEF8 PARVB CROCC APC WNT1 SRF CAV1 ACTR2 CCDC114 IFT88 IFT80 RAC1 FER TRAF3IP1 CSNK1D AJUBA MAPRE1 WASF2 CARMIL2 JHY DNAAF4 OCRL RFX3 VAV3 P…
5.47859255543816e-05	308	628	1.22593877858667	Cellular response to DNA damage stimulus	http://amigo.geneontology.org/amigo/term/GO:0006974	WRN MACROD2 NPAS2 WAS BACH1 EIF2AK4 RFC2 SFPQ CETN2 PHF1 BRSK1 FBXO31 TDG FAAP100 FANCI RHNO1 CASP2 NRDE2 BCL6 PML CHEK2 TAOK1 FEN1 SFR1 PARP2 RPA2 SNW1 MSH6 POLD1 MAD2L2 RRM2B CLOCK ETAA1 ERCC3 BID FBXO45 FANCC CRADD TAOK3 NACC2 CLU SHPRH PRPF19 HELB FXR1 AUNIP RECQL5 EPHA2 ZMPSTE24 SMUG1 POLG REV1 DONSON MEN1 PALB2 HMGB1 CD74 INIP AATF RNF138 EYA1 POT1 MUTYH DDB2 FAAP24 RAD54L CHD1L HIPK2 APC W…
5.58499023815427e-05	77	127	1.51553061604808	Multicellular organism growth	http://amigo.geneontology.org/amigo/term/GO:0035264	PRL PTCH1 APBA1 COMP HEG1 SLITRK1 GHR ADRB2 SMO AFG3L2 KDM6A HESX1 CELF1 ZMPSTE24 STAT5B PALB2 HELT SOD1 gh XRCC2 IGF1 AR LGMN TNS2 GHRH ERCC1 TNKS2 ADD1 SLITRK6 SLC4A10 DRD2 CREB1 MFSD2A PLS1 RBBP6 GPAM PLEKHA1 SCNN1B PIK3CA GHRHR PLAC8B NOTCH2 SLC1A2 STK40 STAT3 SGPL1 RARB ATRN PPIB CCM2 SOS1 FLVCR1 EZR GPAT4 WDR48 SLC12A5 GDF5 ARID5B BCL2 RAI1 APP ATM WWTR1 RC3H2 TTC8 SPTBN2 PKDCC GNAS GIGYF2 …
5.8514345650646e-05	125	226	1.38254502527085	Regulation of cellular response to growth factor stimulus	http://amigo.geneontology.org/amigo/term/GO:0090287	FERMT1 ZNF423 MPP5 PPARA HTRA3 TGFB1I1 VWC2L ATP2B4 BAMBI RASL11B ADAM17 SNW1 ZDHHC17 SEMA6A UBE2O DSTYK BMPER MEN1 CCBE1 HSP90AB1 THBS1 HIPK2 WNT1 ACVRL1 CAV1 ZNF451 HTRA1 GPC3 VEPH1 SKIL LOC100072794 HGS TMPRSS6 CHRD ONECUT2 ITGA7 CTDSPL2 SMURF2 CYFIP2 FBN2 MYO1C SOSTDC1 CHRDL1 SNX6 SKI GDF2 LEMD2 TMEM108 SHISA2 LRIT3 SULF2 SMAD6 SIRT1 CADM4 SMOC2 SNX25 DLL1 FGF10 LOX PRDM14 STK11 CER1 ABL1 FGF…
6.15775516288473e-05	57	88	1.61908591050355	Protein lipidation	http://amigo.geneontology.org/amigo/term/GO:0006497	ZDHHC4 ZDHHC8 PIGN UGCG WIPI1 ZDHHC17 LOC100070352 PIGT PIGG PORCN ABCA1 CLIP3 PGAP3 PIGQ ZDHHC7 ZDHHC3 PIGA ZDHHC16 ZDHHC22 PIK3C3 NMT2 DPM1 ZDHHC5 PIGS CCDC13 RAB3GAP1 PIGF ALOX12B NMT1 ZDHHC6 ZDHHC9 HHAT ATG5 ZDHHC23 PIGK ZDHHC2 ZDHHC21 PIGH GLUL ATG16L1 PIGO ZDHHC20 PPM1A ZDHHC15 PIGU ZDHHC14 RAB3GAP2 WIPI2 ATG7 GBA MPPE1 CWH43 LOC100147690 ZDHHC13 SELENOK
6.4052149257121e-05	58	90	1.61088001700003	Blood vessel endothelial cell migration	http://amigo.geneontology.org/amigo/term/GO:0043534	ATP2B4 RHOJ CLEC14A PRKD1 ADAM17 PRKCA EPHA2 ADTRP APOE AKT1 NF1 THBS1 SRF ACVRL1 ANGPT4 VEGFA KLF4 MEOX2 ETS1 STARD13 STAT5A EFNB2 RGCC DLL4 SIRT1 PIK3C2A ABL1 FGFR1 HIF1A ANXA1 ANGPT1 GATA2 CD40 ROBO1 PDCD10 PDGFB GPLD1 HDAC9 KDR HSPB1 MYH9 PLCG1 VASH1 ATP5F1A MAP2K3 NOTCH1 SLIT2 ITGB1 FBXW7 ATP5F1B PRCP EGR3 JCAD SCARB1 PRKD2 FGF18 RHOA TBXA2R
6.83884733104723e-05	129	235	1.37214358014456	Viral process	http://amigo.geneontology.org/amigo/term/GO:0016032	GAS6 EIF2D PPARA DDX6 LARP7 CSF1R LOC100050637 ADAR TRIM10 GRK2 LY6E KPNA6 PML USF1 VTA1 SNW1 CTSL SIVA1 SMARCB1 APOE TRIM68 TARDBP CD74 HSP90AB1 CLEC5A VAPA STAT1 CAV1 NECTIN2 NEDD4 P4HB DYNLT1 ROCK2 DDX3X RSAD2 INSR MVB12A NUCKS1 SRPK2 NECTIN1 RSF1 TRIM28 PPID EIF2AK2 MX1 DHX9 DDB1 RAB7A MPHOSPH8 SMPD1 STAU1 STOM ATG16L2 TOP2A VAPB OAS1 EIF3B RAB29 ATG5 SIGLEC1 OAS2 MCTS1 OASL TRIM15 RNASEL CXC…
7.45198965384723e-05	106	187	1.41690903210218	Regulation of cellular protein catabolic process	http://amigo.geneontology.org/amigo/term/GO:1903362	RYBP HSPA1A RNF144B RDX RNF14 CBFA2T3 USP13 PML CSNK1A1 VPS35 RIC1 CLU RNF19A PIAS1 APOE WNT10B FAF1 HSP90AB1 FBXW8 RNF139 HIPK2 WNT1 CAV1 TNFAIP3 USP7 UBQLN4 SGTA TRIB2 RNF217 CCDC22 EGF DNAAF4 HERPUD1 OPHN1 PLK3 ATP5IF1 LRP1 RNF19B ANXA2 EPHA4 UCHL5 COP1 MDM2 CSNK2A2 UFL1 SDCBP ABCA2 PDCL3 MARCHF7 RCHY1 PSMC2 ATP13A2 CDC20B PRKACA NKD2 FZR1 PARK7 CHFR EPM2A PLK1 EZR HSP90AA1 OSBPL7 UBQLN1 PRKCG…
7.53987199464283e-05	220	433	1.27002565647052	Apoptotic signaling pathway	http://amigo.geneontology.org/amigo/term/GO:0097190	KITLG TLR3 IFI6 TRIB3 PTPN2 SFPQ ITGA6 LOC100033941 CASP2 DEDD2 MFF PML TGFBR1 CHEK2 CASP8 BAG3 PARP2 BNIP3L SNW1 MSH6 RRM2B BID CASP8AP2 CRADD NACC2 CLU DIDO1 PTPRC SIVA1 PCGF2 MAPK8IP1 EPHA2 STK24 PPARD FGG PLAGL2 FAF1 NONO CD74 AATF EYA1 LOC100069290 ARL6IP5 THBS1 HIPK2 SOD1 HIP1R CAV1 PINK1 RHOT1 P4HB TNFAIP3 CSF2 ZNF205 DDX3X ZDHHC3 DNAJC10 IGF1 RAD9A AR PYCARD FGB CD44 FNIP2 STK3 NGF SENP1 …
7.97023924891722e-05	67	108	1.55070346464083	Endothelial cell proliferation	http://amigo.geneontology.org/amigo/term/GO:0001935	PRKX THAP1 PRL PLXNB3 TGFBR1 PRKD1 ADAM17 PRKCA PIK3CD EPHA2 BMPER APOE AKT1 NF1 THBS1 STAT1 ACVRL1 CAV1 IL10 VEGFA ITGA4 EGF ATP5IF1 VEGFD STAT5A GDF2 SCG2 ALOX5 RGCC DLL4 VIP SPARC SIRT1 NRAS FGFR1 EGFL7 PDCL3 STAT3 GATA2 SULF1 BMP4 NGFR PDCD10 NOX5 PDGFB TNMD KDR THBS4 BMP6 PLCG1 VASH1 BMP2 ATP5F1A FLT1 PTPRM F3 EGR3 CCL2 JCAD SCARB1 PRKD2 CD34 LOXL2 BMPR2 LEP CCL24 ATOH8
7.97023924891722e-05	84	142	1.47866111322489	T cell proliferation	http://amigo.geneontology.org/amigo/term/GO:0042098	GPNMB CCR2 DNAJA3 CD276 CARD11 PTPRC EPHB6 MAPK8IP1 STAT5B FYN TNFRSF14 NCSTN SYK IGF1 RASGRP1 PYCARD SASH3 ZP4 ZAP70 CD6 CD40LG DOCK8 IL27RA EFNB1 CD1D TNFRSF1B DLG5 MALT1 MAD1L1 CBLB FOXJ1 NCKAP1L CD3E GPAM IL27 ABL1 TGFBR2 IL2 ANXA1 MARCHF7 SLC11A1 ITCH IL6 VCAM1 TNFRSF21 SOS1 BMP4 CCDC88B IL2RA IL4I1 VSIR JAK3 NCK2 IL6ST TNFSF13B LRRC32 ERBB2 AGER PLA2G2F TRAF6 RC3H1 PELI1 SPTA1 IL12RB1 RC3H2…
8.07537958362148e-05	166	315	1.31727134395076	Regulation of peptidase activity	http://amigo.geneontology.org/amigo/term/GO:0052547	GAS6 IFI6 SPINK5 LAPTM5 SERPINB12 ITIH5 BST2 CASP2 F2R FETUB WFDC1 PML EGLN3 PCID2 CASP8 BID CASP8AP2 CRADD ANTXR1 UBE2O TTBK1 PAPLN AKT1 AMBP SERPINB10 ARL6IP5 THBS1 HIP1R DNAJB6 STAT1 CAV1 NCSTN SYK ROCK2 SERPINB1 DDX3X SERPINI1 GPC3 PYCARD LGMN CD44 SENP1 KLF4 CST9L SLC1A1 MBP SERPING1 NLE1 SPINT2 RPS6KA3 DELE1 IFT57 PSMA3 ST18 TIMP2 SERPINA7 CYFIP2 SRC BIRC3 EPHA4 LYN APH1A MMP9 PSME4 CAST MA…
8.26333442185906e-05	236	469	1.25781529156241	Negative regulation of cell population proliferation	http://amigo.geneontology.org/amigo/term/GO:0008285	AIMP2 NDRG4 PRL FERMT1 PTCH1 ABI3BP SLIT3 PTN PTPN2 GPNMB B2M CSF1R PTGES IFI35 MYOD1 TOB1 ADIPOQ CD9 ING1 DNAJA3 CBFA2T3 F2R CD276 BCL6 PML TGFBR1 CDKN2C PTPRK GKN3P NMI NACC2 ENPP3 SH2B3 EIF2AK1 TBRG1 IRF6 KMT2A SMARCB1 MEN1 PPARD APOE WNT10B NF1 TNFRSF14 THBS1 RNF139 P3H2 APC STAT1 ACVRL1 CAV1 IL10 MED1 SH3BP4 NTRK1 ZNF503 IFT80 TSC1 TNFAIP3 DUSP1 GPC3 NOX4 AR MINAR1 STK3 TNS2 B4GALT7 CLMN IFT…
8.53211275509318e-05	335	692	1.21008651865036	Regulation of cell cycle	http://amigo.geneontology.org/amigo/term/GO:0051726	THAP1 PTCH1 GNAI1 EIF2AK4 MARK4 HECW2 SFPQ GPNMB MDM1 CETN2 CSPP1 HSPA1A TTC28 BRSK1 CCNH FBXO31 LOC100033941 PES1 ATP2B4 RHNO1 CASP2 PML CDKN2C CHEK2 PCID2 CCSAP TAOK1 FEN1 HPGD GPR3 CDT1 RPA2 ADAM17 KLHL9 PTPRK CLOCK RAB11FIP4 ETAA1 EIF4E CENPJ ERCC3 BID PRKCA CRADD UBD TAOK3 MAP9 NACC2 LRP6 PTPRC TNKS TTBK1 CSNK2A1 MAP10 ZMPSTE24 PTPN3 DONSON STAT5B PAF1 E4F1 EIF4G1 MEN1 CALR KLHL13 AKT1 WNT10…
9.30365925016821e-05	303	620	1.22159894503867	Regulation of response to external stimulus	http://amigo.geneontology.org/amigo/term/GO:0032101	GAS6 SEMA7A TLR3 RICTOR ILRUN PPARA TRAF3IP2 PTN PTPN2 SMPDL3B SFPQ SPINK5 DMTN PTGES ADAR GPR17 CCR2 IFI35 MYOD1 NLRP6 ISL1 BRAF F2RL1 ADIPOQ CD9 CXCR4 F2R CD276 WFDC1 BCL6 VPS35 CCR7 PRKD1 ADAM17 SNW1 NR1D1 CLOCK PRKCA NMI ENPP3 SH2B3 SPATA2 TTBK1 NR1D2 STK24 CELF1 OPTN ZMPSTE24 FGR STAT5B ADAM10 DNASE1 CALR ADTRP PPARD APOE FGG ADORA2B RYK NONO CD74 HSP90AB1 TSPAN6 MAPKBP1 LOC100069290 IL22RA2…
9.65325472323913e-05	142	264	1.344504089424	Cell-substrate adhesion	http://amigo.geneontology.org/amigo/term/GO:0031589	PRKX GAS6 GCNT2 MEGF9 FERMT1 ABI3BP DMTN LOC100067178 ITGA6 BRAF L1CAM DMP1 BCL6 RASA1 PARVA NEDD9 PTPRK ADAM9 GPM6B ANTXR1 AP1AR ITGB5 OTOA CALR PIP5K1A PPARD FGG ADAM15 ITGA10 MINK1 LYPD3 NTNG2 FBLN2 PARVB THBS1 WNT1 SRF JAK2 ACVRL1 TSC1 P4HB RAC1 EPHB3 FER AJUBA SLK FGB MYOC ITGA4 PRKCE VWF MELTF PTPRA ONECUT2 ARPC2 TNN SRC FMN1 DAPK3 USH2A ITGA8 JAG1 LIMCH1 ARHGAP6 COL1A1 SMAD6 DLC1 CORO2B EG…
9.82095818680997e-05	199	388	1.28203257662951	Morphogenesis of an epithelium	http://amigo.geneontology.org/amigo/term/GO:0002009	PRKX PLXNA1 FERMT1 PTCH1 SYNE4 MPP5 ADAMTS16 LUZP1 ASTN2 BRSK1 LHX1 TGFB1I1 CRYGS DVL2 PML SMO TULP3 GJA1 RDH10 ADAM17 TBX18 TGM2 JAG2 PIK3CD GORAB GBX2 KDM6A EPHA2 HESX1 VASP PPM1J TBXT GLI2 EXOC5 MMP14 RYK EYA1 WNT1 SRF ACVRL1 PLXND1 IL10 WNT7A PAX8 DCHS1 MED1 LHX2 TSC1 TRAF3IP1 AJUBA ZDHHC7 GRB2 GPC3 AR CECR2 CD44 MET STK3 CELSR1 CARMIL2 EGF TRIM28 STARD13 PTK7 KRT27 GZF1 IFT57 OPHN1 EDN1 ZNRF…
0.000102946622110603	177	340	1.30128390825611	Axon development	http://amigo.geneontology.org/amigo/term/GO:0061564	PLXNA1 SEMA7A HDAC6 HOXA2 SLIT3 EPHA5 KIF5B CSF1R BRSK1 LHX1 ISL1 SLITRK1 BRAF L1CAM TRPV2 PLPPR4 SMO USP9X AFG3L2 FBXO45 ZDHHC17 KIF5A CDKL5 DCLK1 GBX2 EPHA2 STK24 VASP ZFYVE27 NPTN RYK HSP90AB1 DPYSL2 KIF13B MAP1B NTNG2 ULK2 SRF MAP2K2 WNT7A GFRA3 LHX2 NTRK1 ISL2 CDH2 EPHB3 CNTN4 IFRD1 CHODL SEMA4D CRMP1 KEL NGF ROBO2 MAG PTK7 METRN PTPRZ1 PLXNA4 NPTX1 TNN MYCBP2 RTN4 NFASC DBNL BMPR1B KLF7 EFN…
0.000105666509731661	207	406	1.2744477117679	Plasma membrane bounded cell projection assembly	http://amigo.geneontology.org/amigo/term/GO:0120031	FGD1 SPATA6 ZNF423 WAS SPAG16 MARK4 VDAC3 EPS8L1 CEP126 DMTN DISC1 ARMC9 F2RL1 RDX FNBP1L TGFBR1 IQUB PARVA TBC1D32 RGL3 CENPJ WRAP73 CFAP46 CCDC88A HYLS1 CDKL5 ATXN10 GORAB CIBAR1 NPHP3 BBS5 FXR1 EPHA2 FSCN1 CEP350 EXOC5 PIP5K1A CEP83 SDCCAG8 DAW1 DEF8 PARVB CROCC APC WNT1 SRF CAV1 ACTR2 CCDC114 IFT88 IFT80 RAC1 FER TRAF3IP1 CSNK1D AJUBA MAPRE1 WASF2 CARMIL2 JHY DNAAF4 OCRL RFX3 VAV3 PPP1R9B TAP…
0.000105783572757565	89	153	1.45403977193714	Regulation of mononuclear cell proliferation	http://amigo.geneontology.org/amigo/term/GO:0032944	GPNMB CCR2 IRS2 DNAJA3 CD276 BCL6 CARD11 PTPRC MAPK8IP1 STAT5B CD74 TNFRSF14 IL10 SYK IGF1 PYCARD SASH3 ZP4 ZAP70 VAV3 CD6 CD40LG IL27RA EFNB1 CD1D TNFRSF1B LYN DLG5 CD320 MAD1L1 CBLB FGF10 FOXJ1 NCKAP1L CD3E GPAM IL27 TGFBR2 IL2 ANXA1 MARCHF7 ITCH IL6 VCAM1 CD40 TNFRSF21 SOS1 BMP4 CCDC88B BLK IL2RA IL4I1 VSIR JAK3 NFATC2 NCK2 IL6ST TNFSF13B LRRC32 ERBB2 BCL2 AGER PLA2G2F BTK TRAF6 RC3H1 CDKN1A P…
0.000106410401545107	59	93	1.58579401006121	Lipoprotein biosynthetic process	http://amigo.geneontology.org/amigo/term/GO:0042158	ZDHHC4 ZDHHC8 PIGN UGCG WIPI1 ZDHHC17 LOC100070352 PIGT APOE APOB PIGG PORCN ABCA1 CLIP3 PGAP3 PIGQ ZDHHC7 ZDHHC3 PIGA ZDHHC16 ZDHHC22 PIK3C3 NMT2 DPM1 ZDHHC5 PIGS CCDC13 RAB3GAP1 PIGF ALOX12B NMT1 ZDHHC6 ZDHHC9 HHAT ATG5 ZDHHC23 PIGK ZDHHC2 ZDHHC21 PIGH GLUL ATG16L1 PIGO ZDHHC20 PPM1A ZDHHC15 PIGU ZDHHC14 RAB3GAP2 WIPI2 ATG7 GBA MPPE1 CWH43 LOC100147690 ZDHHC13 SELENOK
0.000106410401545107	176	338	1.30158842426446	Organic hydroxy compound metabolic process	http://amigo.geneontology.org/amigo/term/GO:1901615	GOT1 IDH3B SULT1B1 FAH NSDHL HSD17B3 LY6E GK TPK1 SYNJ1 SORD LOC111774802 SERGEF QDPR RDH10 NUDT3 NR1D1 CYP51A1 HAGHL GFI1 INPP5J INSIG2 SLC37A4 ITPKC LOC100070352 IDH2 SPHK2 MALRD1 LRAT SOAT1 APOE APOB HMGCS1 SULT1C4 ABCA1 LSS SOD1 CFTR PAX8 MED1 FDXR TYRP1 DDC CDH3 PGP ERLIN2 GDE1 RETSAT ZBTB45 MSMO1 SLC1A1 OCRL LBR MVD DPM1 ALDH3A2 SPTLC3 ALOX15B SYNJ2 STAR SMPD1 PNPLA4 PECR TPH2 LRP5 PNKD DRD…
0.000109016806207977	60	95	1.57872088780402	Steroid hormone mediated signaling pathway	http://amigo.geneontology.org/amigo/term/GO:0043401	HNF4G CRY2 PIAS2 RNF14 PAQR7 CLOCK KDM3A CALR TRIM68 MED1 NEDD4 NR3C1 AR LOC100629895 DNAAF4 DDX5 ABHD2 SRC FSHR PRMT2 PTGES3 SKP2 PER1 SIRT1 UFL1 YWHAH CRY1 GHRHR HDAC1 VPS18 TRERF1 BRCA1 NODAL PARK7 BMP4 NR0B1 TP63 RBFOX2 SAFB2 TCF21 RXRA POU4F2 DAXX UBA5 SFRP1 ZMIZ1 PADI2 WBP2 ESR1 RXRB TMF1 HNF4A PAGR1 SRARP ESR2 DDX17 FOXA1 LOC100629841 RHOA ZBTB7A
0.0001233393413169	135	250	1.34980635907244	Positive regulation of proteolysis	http://amigo.geneontology.org/amigo/term/GO:0045862	SART3 LAPTM5 HSPA1A RNF144B RNF14 CBFA2T3 CASP2 F2R USP13 PML CSNK1A1 EGLN3 CASP8 CLEC3B BID CASP8AP2 CRADD CLU ANTXR1 TTBK1 RHBDD1 RNF19A PIAS1 APOE CCBE1 FBXW8 ARL6IP5 RNF139 HIP1R STAT1 CAV1 NCSTN SYK ROCK2 DDX3X PYCARD LGMN SGTA TRIB2 SENP1 RNF217 F12 CCDC22 EGF MELTF TNIP1 SLC1A1 MBP HERPUD1 IFT57 ST18 PLK3 ATP5IF1 CYFIP2 SRC RNF19B TNFRSF1B EPHA4 LYN APH1A PSME4 COP1 HDAC2 MDM2 MALT1 SIRT1 …
0.0001233393413169	142	265	1.33943048908655	Muscle tissue development	http://amigo.geneontology.org/amigo/term/GO:0060537	PTCH1 CFL2 PAX5 HEG1 MYOD1 ISL1 MRTFB XIRP2 HLX LY6E TGFBR1 SMO TBX18 MYH14 PTCD2 NR1D2 ZMPSTE24 TENM4 WNT10B MSC FOXN2 EYA1 LMOD3 CSRP1 DIPK2A SRF CAV1 MED1 TSC1 SAP30 NDUFV2 IFRD1 NOX4 IGF1 PPP3CA KEL MEOX2 MYLK2 GLI1 ATF3 MEF2A EDN1 DNER NPHS1 RBFOX1 LEMD2 TBX3 ALPK2 ACTC1 IGFBP5 DLL4 PKP2 OSR1 CREB1 YBX3 ATG5 DLL1 RB1 LOX RCAN1 DSP CHRND MYLK SHOX2 KLHL41 DMD ADRA1A SOX8 P2RX2 SMYD1 JPH2 HLF …
0.00012783100284773	160	304	1.31560073983668	Response to wounding	http://amigo.geneontology.org/amigo/term/GO:0009611	GAS6 FERMT1 COMP ABI3BP PPARA SLC4A1 DMTN CCR2 NLRP6 BRAF F2RL1 CD9 F2R WFDC1 ADAM17 ODAM PRKCA DYSF SH2B3 STK24 PPM1J ADTRP PPARD APOE FGG F13A1 PAPSS2 LNPK THBS1 GIT1 SOD1 TRIM72 WNT1 SRF ACVRL1 CAV1 MAP2K2 IL10 WNT7A SYK FCER1G KLKB1 AJUBA IGF1 FGB CD44 PRKCE CELSR1 F12 CARMIL2 VWF SELP SLC1A1 SERPING1 MAG PTK7 GLI1 CD40LG ABHD2 MMRN1 B4GALT1 LOC100630489 DTNBP1 ANXA2 ANO6 EPHA4 LYN SMPD1 ALOX…
0.000130906716549278	147	276	1.33133074868256	Fatty acid metabolic process	http://amigo.geneontology.org/amigo/term/GO:0006631	ACOT11 ABCD4 HACD4 PPARA TRIB3 PTGES ETFA ADIPOQ IRS2 GK HPGD ACAD9 HPGDS ELOVL2 CRYL1 GNPAT ACSM3 INSIG2 ELOVL7 AKT2 GIP ADTRP PPARD AKT1 FABP5 AIG1 CD74 ACOX3 AUH CYP2S1 CAV1 TYSND1 AOAH NUDT7 TYRP1 CYP2B6 ACLY PTGS1 KLKB1 ERLIN2 BDH2 PDK3 ACSL6 LPL CRAT ZBTB45 ACAD11 ACACA EIF6 ELOVL6 ACSL3 LOC100068569 ABHD2 EDN1 PRKAR2B ACOX2 PRKAB1 ALOX15B ETFDH DECR2 PRKAG2 ECHS1 ALOX12B ALOXE3 PNPLA8 ALOX…
0.000137173732480062	93	162	1.43497932548853	Regulation of leukocyte proliferation	http://amigo.geneontology.org/amigo/term/GO:0070663	KITLG GPNMB CCR2 IRS2 DNAJA3 CD276 BCL6 CARD11 ENPP3 PTPRC MAPK8IP1 STAT5B CD74 TNFRSF14 IL10 SYK IGF1 PYCARD SASH3 OCSTAMP ZP4 ZAP70 VAV3 CD6 CD40LG IL27RA EFNB1 CD1D TNFRSF1B LYN DLG5 CD320 MAD1L1 CBLB FGF10 FOXJ1 NCKAP1L MAPK3 CD3E GPAM IL27 TGFBR2 IL2 ANXA1 MARCHF7 ITCH IL6 VCAM1 CD40 TNFRSF21 SOS1 BMP4 CCDC88B BLK IL2RA IL4I1 VSIR JAK3 NFATC2 NCK2 IL6ST TNFSF13B LRRC32 ERBB2 BCL2 AGER PLA2G2…
0.000137542410200655	175	337	1.29803337090711	Embryonic organ development	http://amigo.geneontology.org/amigo/term/GO:0048568	PTCH1 KITLG HOXA2 DLX2 PAX5 HOXC9 HS6ST1 LHX1 DVL2 HLX TGFBR1 SMO TULP3 RDH10 ERCC3 INSIG2 FOXI1 SH2B3 GBX2 PCGF2 KDM6A EPHA2 HESX1 KMT2A TBXT TEAD1 MMP14 PALB2 ALX1 EYA1 FBXW8 HIPK2 SOD1 PRDM1 WNT1 SRF IL10 MED1 ARNT CSF2 GRB2 NEUROG1 SLC39A3 OTOP1 EFEMP1 STK3 BLOC1S5 CELSR1 TRIM28 PTK7 GLI1 IFT57 EDN1 HOXB1 FBN2 KIT PDZD7 HOXB2 HMX2 TRA2B TBX3 PBX1 RNF112 ZIC3 SLITRK6 HOXB7 OSR1 SP3 FGFR2 CCDC4…
0.000137942880135999	376	789	1.19121060651372	Carbohydrate derivative metabolic process	http://amigo.geneontology.org/amigo/term/GO:1901135	PRXL2C AGA GCNT2 ACOT11 GDA MACROD2 LOC100054420 DLST TUSC3 CMPK1 PPARA CHPF SLC4A1 DAD1 LOC102147639 PIGN DLD SULT1B1 FOXL1 HS6ST1 PCSK6 PDHA1 URAD PRPS2 PRKAG3 UGCG COG3 ALDOA ITIH5 ENO1 ST6GAL1 GK CBFA2T3 GAPDHS HKDC1 CCR7 POFUT2 PDHB NUDT3 RRM2B FUCA2 XYLT1 NEU3 ACSM3 TMTC4 B3GNT7 GALNT10 TMEM59 STT3B ABHD6 LOC100070352 ADCY7 ELOVL7 PIGT PDE8A RRM2 SPHK2 ACAN TRIP11 PKM EPHA2 SLC2A4 SOAT1 ALG…
0.000141611319047915	236	472	1.24982070284485	Cell junction organization	http://amigo.geneontology.org/amigo/term/GO:0034330	HDAC6 DGKB CNTN5 SLC6A1 NLGN4X DMTN ASIC2 GABRA2 HEG1 IKBKB XIRP2 SLITRK1 L1CAM F2RL1 RDX CD9 DNAJA3 GPC4 F2R RAP1B TGFBR1 VPS35 PTPRK AFG3L2 GNPAT ESAM SYNDIG1 FBXO45 GPM6B PRKCA CDKL5 CAPRIN1 CDH8 EPHA2 ADAM10 EIF4G1 FSCN1 NPTN PIP5K1A APOE FYN SLC8A2 MDGA1 NTNG2 SRF ACVRL1 CAV1 PLXND1 SRGN WNT7A OBSL1 NEDD4 NTRK1 TSC1 CDH2 RAC1 EPHB3 ALS2 ROCK2 AJUBA SEMA4D CRB3 SLK LGMN ZNF365 WASF2 MYOC MARV…
0.000141669127226004	163	311	1.31010144413962	Regulation of DNA-binding transcription factor activity	http://amigo.geneontology.org/amigo/term/GO:0051090	GAS6 PTCH1 TLR3 MBTPS2 TCF3 TAX1BP1 IKBKB DVL2 ERBIN SMO CARD11 PRKD1 MAD2L2 CLOCK WWP2 FANK1 CHUK CLU LRP6 TRIM41 SMARCB1 TBXT MEN1 AKT1 WNT10B TRIM68 FAF1 CSF3 HIPK2 WNT1 SRF CAV1 PINK1 IL10 TRIM37 VEGFA NTRK1 PPRC1 SYK IRAK1 TNFAIP3 USP7 FER PPP3CA AR PYCARD NEUROG1 STK3 KLF4 CCDC22 TERF2IP ADGRF1 CD40LG TRAF1 SFRP4 EDN1 EIF2AK2 DHX9 KIT FLOT2 ANXA4 PRMT2 CRTC1 TFDP1 WFS1 RGCC LRP5 HDAC2 MALT1…
0.000145364572038902	130	240	1.35397242808192	Nucleocytoplasmic transport	http://amigo.geneontology.org/amigo/term/GO:0006913	GAS6 ZC3H11A FERMT1 NMD3 EIF4ENIF1 HEATR3 THOC7 SARNP HNRNPA2B1 CRY2 NXF1 NUP93 ANP32A ING1 NRDE2 NUP35 RRS1 KPNA6 PML SMO PCID2 BAG3 PRKD1 RAPGEF3 HSPA9 EEF1AKMT2 CALR AKT1 TARDBP UHMK1 ATXN1 THOC1 MED1 NEDD4 SYK TSC1 DDX25 IWS1 PHAX PPP3CA MBTPS1 THOC2 BACH2 EIF6 TRIM28 PRKAG1 THOC3 CTDSPL2 DHX9 NUP88 TNPO3 IPO8 RAB23 TNPO2 MALT1 ECT2 IPO11 C28H12orf50 KPNB1 KPNA5 IPO5 HCLS1 IPO13 CSE1L NUP58 I…
0.000145364572038902	130	240	1.35397242808192	Nuclear transport	http://amigo.geneontology.org/amigo/term/GO:0051169	GAS6 ZC3H11A FERMT1 NMD3 EIF4ENIF1 HEATR3 THOC7 SARNP HNRNPA2B1 CRY2 NXF1 NUP93 ANP32A ING1 NRDE2 NUP35 RRS1 KPNA6 PML SMO PCID2 BAG3 PRKD1 RAPGEF3 HSPA9 EEF1AKMT2 CALR AKT1 TARDBP UHMK1 ATXN1 THOC1 MED1 NEDD4 SYK TSC1 DDX25 IWS1 PHAX PPP3CA MBTPS1 THOC2 BACH2 EIF6 TRIM28 PRKAG1 THOC3 CTDSPL2 DHX9 NUP88 TNPO3 IPO8 RAB23 TNPO2 MALT1 ECT2 IPO11 C28H12orf50 KPNB1 KPNA5 IPO5 HCLS1 IPO13 CSE1L NUP58 I…
0.000145988768714335	122	223	1.36751682284369	Regulation of T cell activation	http://amigo.geneontology.org/amigo/term/GO:0050863	PTPN2 GPNMB CCR2 CD80 BRAF HLX DNAJA3 CD276 BCL6 CCR7 CARD11 ICOS PTPRC EPHB6 MAPK8IP1 STAT5B CD74 TNFRSF14 PRDM1 CAV1 SYK MYB IGF1 RASGRP1 PYCARD SASH3 ZP4 LOC100053159 ZAP70 CD6 CD40LG NFKBIZ DOCK8 IL27RA FLOT2 SOX13 EFNB1 CD1D TNFRSF1B CD5 DRA PAG1 DLG5 MALT1 PCK1 MAD1L1 CBLB PRKCZ FOXJ1 NCKAP1L CD3E GPAM XBP1 IL27 ABL1 TGFBR2 IL2 ANXA1 MARCHF7 TIGIT ITCH IL6 TNFSF11 VCAM1 PIK3R6 TNFRSF21 CLPT…
0.000151751133295086	407	861	1.18159587934461	Cell cycle process	http://amigo.geneontology.org/amigo/term/GO:0022402	GNAI1 BACH1 EIF2AK4 MARK4 HECW2 SFPQ GPNMB CEP126 KDM8 MDM1 CETN2 CSPP1 HSPA1A BRSK1 FBXO31 LOC100033941 STAMBP KIF2B ATP2B4 PSMD13 RHNO1 CASP2 RRS1 HAUS3 PML CDKN2C CHEK2 PCID2 CCSAP TAOK1 PHGDH FEN1 GPR3 GJA1 FBXL7 CDT1 RPA2 ADAM17 SEPTIN11 KLHL9 TRAPPC12 MYBL2 MSH6 CLOCK RAB11FIP4 ETAA1 EIF4E CENPJ ERCC3 BID USP8 WRAP73 CRADD UBD TAOK3 MAP9 NACC2 PTPRC PTPA EML4 TNKS AUNIP RECQL5 MAP10 ZMPSTE2…
0.000161577716247889	110	198	1.38868966982761	Skeletal system morphogenesis	http://amigo.geneontology.org/amigo/term/GO:0048705	COMP HOXA2 DLX2 PAX5 BARX2 HOXC9 HOXC8 MMP2 LHX1 TGFBR1 TULP3 MMP13 RDH10 NAB2 INSIG2 PCGF2 ACAN TRIP11 ZMPSTE24 FGR TBXT WNT10B MMP14 RYK ALX1 EYA1 MATN1 WNT7A IFT80 NEUROG1 SLC39A3 NLE1 ALPL SFRP4 HOXB1 THBS3 FBN2 BMPR1B FMN1 HOXB2 LRP5 RAB23 HOXB7 DHRS3 OSR1 COL1A1 FGFR2 PLEKHA1 CER1 SMAD2 TGFBR2 FREM1 SHOX2 EXT2 EIF4A3 GLG1 SGPL1 RARB NODAL INPPL1 NDST1 OTOR BMP4 OSR2 FLVCR1 SIX2 WDR48 ACTN3 …
0.00016506317918582	159	303	1.31169301486687	Positive regulation of cellular catabolic process	http://amigo.geneontology.org/amigo/term/GO:0031331	CPEB3 PRXL2C EIF4ENIF1 HSPA1A SESN1 CNOT6L FOXO1 RNF144B RDX RNF14 IRS2 CBFA2T3 USP13 ADRB2 CSNK1A1 VPS35 BAG3 EXOSC3 DCP2 PRKD1 BNIP3L AGO2 TMEM59 CLU OPTN RNF19A PIAS1 AKT2 APOE TRIM68 TARDBP FAF1 FBXW8 RNF139 CAV1 SH3GLB1 PINK1 SH3BP4 TNFAIP3 DTX3L GNAI3 IGF1 INSR SGTA TRIB2 RNF217 CCDC22 SAMD4A EGF YTHDF3 RUFY4 HERPUD1 PATL1 MOV10 PLK3 ATP5IF1 LRP1 RNF19B RAB3GAP1 VDAC1 PNPLA2 TNFRSF1B TNRC6C…
0.000165285612366473	153	290	1.31877632782939	Regulation of endopeptidase activity	http://amigo.geneontology.org/amigo/term/GO:0052548	GAS6 IFI6 SPINK5 LAPTM5 SERPINB12 ITIH5 BST2 CASP2 F2R FETUB PML EGLN3 PCID2 CASP8 BID CASP8AP2 CRADD UBE2O TTBK1 PAPLN AKT1 AMBP SERPINB10 ARL6IP5 THBS1 HIP1R DNAJB6 STAT1 NCSTN SYK ROCK2 SERPINB1 DDX3X SERPINI1 PYCARD LGMN CD44 SENP1 KLF4 CST9L SLC1A1 MBP SERPING1 NLE1 SPINT2 RPS6KA3 DELE1 IFT57 PSMA3 ST18 TIMP2 SERPINA7 CYFIP2 SRC BIRC3 EPHA4 LYN APH1A MMP9 CAST MALT1 SIRT1 SERPIND1 DLC1 TIMP1…
0.000165514525760084	118	215	1.37189621335528	Response to nutrient levels	http://amigo.geneontology.org/amigo/term/GO:0031667	GAS6 WRN SLC2A1 EIF2AK4 PPARA SESN1 MYOD1 FOXO1 PRKAG3 WIPI1 SLC22A3 USF1 ADRB2 PRKD1 SNW1 RRAGB SIK1 EIF2AK1 TMEM135 STK24 TBC1D5 EIF4G1 CEP192 GIP APOE USF2 LARS1 STAT1 gh SH3GLB1 MED1 GCGR BCKDHB CARTPT MAP1LC3B ALB PIK3C3 PRKAG1 GHRH ALPL ATF3 EIF2AK2 ATG14 LOC100059683 PRKAG2 WDR24 PRKAA2 HTR4 MFSD2A SIRT1 ATG5 PCK1 MAPK3 WDR45B NUAK2 DEPDC5 SCNN1B MARS1 TBL2 XPR1 RRAGD GLUL ULK1 LRCOL1 CYP2…
0.000165514525760084	109	196	1.39010670010294	Connective tissue development	http://amigo.geneontology.org/amigo/term/GO:0061448	COMP DLX2 BARX2 RUNX1 TGFBR1 MMP13 GDF6 ACAN ADAMTS7 CREB3L2 TRIP11 ZMPSTE24 PPARD SLC39A14 WNT10B LNPK MATN1 SRF WNT7A IFT80 CD44 EFEMP1 TAPT1 EDN1 THBS3 BMPR1B KLF7 GDF2 LRP5 OSR1 SULF2 COL1A1 SIRT1 EBF2 MAPK3 PTHLH LOX CER1 PIK3CA ACTA2 TGFBR2 SHOX2 HIF1A EPYC SOX8 GLG1 SULF1 RARB MATN3 FRZB OTOR BMP4 OSR2 SIX2 PAXIP1 PDGFB SMAD5 BGN ATF2 SORL1 ITGB8 GDF5 ARRDC3 ARID5B CHST11 BPNT2 MYF5 MEF2D …
0.000179773383254805	73	122	1.49568707061761	Tissue remodeling	http://amigo.geneontology.org/amigo/term/GO:0048771	ABI3BP PTN HTR1B GPNMB MMP2 CCR2 F2R ADRB2 MITF EPHA2 TMEM64 DEF8 NCDN ACVRL1 CAV1 SYK CARTPT NOX4 PPP3CA TCIRG1 CRB1 LIPA SRC ACP5 FSHR JAG1 LRP5 IGFBP5 DLL4 MDM2 SNX10 UMOD ATG5 ATP6AP1 TIMP1 FGF10 EPAS1 ELF3 TNFRSF11A TGFB3 NOTCH2 HIF1A TNFSF11 SPP1 TF SIGLEC15 DCSTAMP RBPJ DBH THBS4 BCR RSPO3 P3H4 RAB3D AGER ROCK1 TRAF6 SFRP1 IL23A CAPN1 RASSF2 IAPP IL1A BAK1 TFRC PLEKHM1 BMPR2 LEP EFNA2 FGF8…
0.000182735231032098	162	310	1.3062642184572	Phospholipid metabolic process	http://amigo.geneontology.org/amigo/term/GO:0006644	SGMS1 DGKH MTMR6 SMPDL3B LOC102147639 PIGN CSF1R AGPAT4 INPP4A SYNJ1 PLPPR4 SAMD8 GNPAT INPP5J PIK3CD PLA2G5 ITPKC ABHD6 LOC100070352 SMPD4 PIGT MTMR1 PLPPR1 SPHK2 PLPPR5 PIP5K1A FABP5 PI4K2A PIGG HMGCS1 CEPT1 PGAP3 SACM1L PLBD2 PCYT1B MTMR8 LPCAT2 PIGQ AJUBA PGP PIGA GDE1 PIK3C3 ACSL3 OCRL PLA2G2A MVD DPM1 CHKA HDHD5 HEXB PLCB3 PIGS CDS1 ALOX15B VAC14 CDS2 PIGF PLCD4 SYNJ2 PLPPR2 TTC7B SMPD1 PNP…
0.000191914998149691	192	376	1.27641263269261	Histone modification	http://amigo.geneontology.org/amigo/term/GO:0016570	HDAC6 RYBP SART3 KDM1B PAX5 SFPQ KDM8 PHF1 MYOD1 ISL1 HDAC11 SIRT3 PRDM6 BCL6 PARP2 WDR61 GCG PRKD1 SNW1 PRDM12 BCOR GFI1 PRKCA EP400 KDM3A PCGF2 SPHK2 KMT2B KDM6A KMT2A ZMPSTE24 SMARCB1 PAF1 MEN1 SIN3B RIOX2 MIER2 EZH1 EYA1 DDB2 PRDM2 N6AMT1 GLYR1 JAK2 CTCFL PINK1 TRIM37 INCENP ZNF451 DTX3L IWS1 MTA2 MYB KAT7 PCGF3 TRRAP MAP3K7 RNF40 MAP3K12 EPC2 PADI4 HAT1 UBE2E1 TET3 ZZZ3 NSD2 JARID2 HLCS DNMT…
0.000203030291656954	244	492	1.23965955891928	Inorganic ion homeostasis	http://amigo.geneontology.org/amigo/term/GO:0098771	CALB1 ALAS2 TMPRSS3 SLC39A12 SLC4A1 SLC30A9 ABCB7 B2M FATE1 CCR5 HMOX1 CCR2 SCNN1A TAC1 F2RL1 ATP2B4 CCR9 CXCR4 FTH1 TRPV2 F2R SLC9A8 PML CORIN ABL2 PRKD1 PACS2 AFG3L2 NCOA4 TGM2 SLC9A9 STEAP3 SLC39A10 TMTC4 SLC37A4 PTPRC EIF2AK1 KISS1 ITPR3 SPPL3 TRPM1 ATP2A2 ITPR2 NPTN TMEM64 KL APOE SLC39A14 FYN SLC8A2 STPG4 RHCG SLC39A6 LOC100630595 CALCB SOD1 UPK3A CAV1 CFTR PTGER2 CCDC115 SLC12A7 BDH2 TCIRG…
0.000203850342454492	120	220	1.36344076673983	Regulation of body fluid levels	http://amigo.geneontology.org/amigo/term/GO:0050878	GAS6 COMP SLC4A1 TRAF3IP2 DMTN SCNN1A CSN3 HEG1 NLRP6 UGCG F2RL1 CD9 F2R TMPRSS11F PRKCA SH2B3 STAT5B ADTRP APOE FGG F13A1 PAPSS2 AQP5 LNPK USF2 THBS1 SRF CAV1 CFTR MED1 ABCA12 SYK FCER1G KLKB1 NEUROG1 FGB MET PRKCE F12 VWF SELP SERPING1 CD40LG EDN1 MMRN1 PNPLA1 LOC100630489 DTNBP1 ANXA2 ALOX12B ANO6 ALOXE3 LYN NEURL1 WFS1 DRD2 CREB1 UMOD SERPIND1 ATG5 PRKG1 CORO2B AKR1B1 FGF10 OAS2 STK39 KNG1 FZ…
0.000204715997698311	50	77	1.62314376992837	Hexose transmembrane transport	http://amigo.geneontology.org/amigo/term/GO:0008645	SLC5A1 SLC2A1 SLC2A2 SLC5A11 TRIB3 ADIPOQ IRS2 SLC2A4 AKT2 AKT1 FABP5 CLIP3 TSC1 ZDHHC7 GPC3 IGF1 INSR OSTN MEF2A EDN1 PID1 NR4A3 ENPP1 PRKCI SLC5A10 SLC45A1 OPN3 SLC2A11 RNASEL LOC100052724 OSBPL8 SLC1A2 SORT1 SLC27A1 PRKCB APPL1 EDNRA SLC2A10 APPL2 C2CD5 POU4F2 KLF15 HK2 SLC2A5 GRB10 PTPN11 INS SLC2A3 LEP FGF19
0.000204734381579634	141	265	1.32999788000848	Positive regulation of protein kinase activity	http://amigo.geneontology.org/amigo/term/GO:0045860	GAS6 KITLG RICTOR CSF1R CAB39L DVL2 ATP2B4 ADIPOQ ADRB2 GCG ADAM17 NEDD9 ETAA1 TAOK3 SPATC1L CCDC88A CLU DAZAP2 TTBK1 AKT1 SLC8A2 HSP90AB1 MINK1 DIPK2A ANGPT4 VEGFA CLSPN IRAK1 INCENP ALS2 DDX3X EGFR AJUBA NOX4 IGF1 RASGRP1 INSR CCNY TPD52L1 EPO EGF MAP3K7 SLC1A1 TGFA EDN1 KIT SRC NTRK3 PRKAG2 MAP3K4 EPHA4 NEURL1 CACUL1 RGCC COPS8 MALT1 SIRT1 FGD2 ECT2 TOM1L1 SRCIN1 NCKAP1L TNFRSF11A STK11 AFAP1L…
0.000209478622685758	164	315	1.30140060486702	Regulation of hormone levels	http://amigo.geneontology.org/amigo/term/GO:0010817	SULT1B1 CRY2 PCSK2 EXOC3L1 PCSK6 GHR IRS2 GPR68 CORIN BACE2 GJA1 GCG RDH10 TRH NR1D1 CLOCK GFI1 LRAT ZMPSTE24 STAT5B GIP HSD17B11 FGG SLC39A14 CHST8 RPH3AL SNX4 CYP2S1 CFTR SLC7A5 PAX8 MED1 ABCA12 ARNT CYP17A1 CPLX1 TCIRG1 G6PC2 FGB RETSAT CCDC186 PRKCE IDE STX4 RFX3 GHRH EDN1 SERPINA7 PDE8B KLF7 STARD3 FSHR TBX3 ALOX5 OLFML1 PNPLA4 LRP5 DRD2 DHRS3 VIP CREB1 SLC7A8 NR5A1 CYP1A1 VAMP7 IL11 CRY1 IL…
0.000215185170585539	133	248	1.34053349579326	Striated muscle tissue development	http://amigo.geneontology.org/amigo/term/GO:0014706	CFL2 PAX5 HEG1 MYOD1 ISL1 MRTFB XIRP2 HLX LY6E TGFBR1 SMO TBX18 MYH14 PTCD2 NR1D2 ZMPSTE24 TENM4 WNT10B MSC FOXN2 EYA1 LMOD3 DIPK2A SRF CAV1 MED1 TSC1 SAP30 NDUFV2 IFRD1 NOX4 IGF1 PPP3CA KEL MEOX2 MYLK2 GLI1 ATF3 MEF2A EDN1 DNER NPHS1 RBFOX1 LEMD2 TBX3 ALPK2 ACTC1 DLL4 PKP2 CREB1 YBX3 ATG5 DLL1 RB1 LOX RCAN1 DSP CHRND SHOX2 KLHL41 DMD ADRA1A SOX8 P2RX2 SMYD1 JPH2 HLF RARB ANKRD1 TBX5 NPRL3 CDON M…
0.00023492177507268	295	608	1.21281943203694	Regulation of transferase activity	http://amigo.geneontology.org/amigo/term/GO:0051338	GAS6 KITLG RICTOR RFC2 EPHA5 TRIB3 PTPN2 CSF1R CAB39L ADAR CCNH HEG1 FLT3 PRKAG3 DVL2 ATP2B4 ADIPOQ IRS2 CBL ADRB2 CDKN2C EPM2AIP1 PARVA GCG ADAM17 NEDD9 MAD2L2 ETAA1 TAOK3 SPATC1L CCDC88A CLU SH2B3 LRP6 PTPRC DAZAP2 DSTYK TNKS TTBK1 EPHA2 PPP2R5A FGR MEN1 APOE AKT1 SLC8A2 RYK CD74 HSP90AB1 LDB2 POT1 MINK1 CCNB3 CCNL1 SOD1 APC DIPK2A CAV1 ANGPT4 VEGFA PTPRH NTRK1 CLSPN TSC1 IRAK1 INCENP TNFAIP3 D…
0.000241383264345916	106	191	1.38723554451889	Regulation of autophagy	http://amigo.geneontology.org/amigo/term/GO:0010506	HDAC6 SESN1 NLRP6 FOXO1 CTSA TBC1D14 USP13 ADRB2 BAG3 PRKD1 BNIP3L FEZ1 TMEM59 OPTN ZMPSTE24 EIF4G1 AKT1 TRIM68 SH3GLB1 PINK1 IL10 SH3BP4 MTMR8 UBQLN4 GFAP GNAI3 PYCARD FEZ2 ERCC4 RUFY4 DRAM2 PLK3 RAB3GAP1 VDAC1 WDR24 PRKAA2 ZKSCAN3 SUPT5H FYCO1 SIRT1 SEC22B MTMR9 MAPK3 UFL1 EIF4G2 DEPDC5 STK11 PIK3C2A KLHL22 CALCOCO2 MTM1 HIF1A RRAGD ADRA1A ATG16L1 USP36 ULK1 ATP6V0A1 STAT3 TPCN1 ATP13A2 NOD2 VP…
0.00024194874229314	95	168	1.41348769964596	Lipid modification	http://amigo.geneontology.org/amigo/term/GO:0030258	DGKH ABCD4 MTMR6 PPARA ETFA ADIPOQ IRS2 SYNJ1 PLPPR4 CERK INPP5J MTMR1 PLPPR1 SOAT1 AKT2 PLPPR5 PPARD APOE AKT1 ACOX3 AUH TYSND1 SACM1L MTMR8 KLKB1 BDH2 CRAT ACAD11 OCRL ACOX2 ALOX15B ETFDH SYNJ2 ECHS1 ALOX12B ALOX5 B4GALNT2 MFSD2A MTMR10 CYP1A1 MTMR9 AGK ACADL ETFB MBOAT7 MTM1 ABCA2 HADHA INPP5A STARD4 CYP24A1 CPT1A DGKD PTEN INPPL1 ILVBL HSD17B4 MTMR4 DGKZ MTMR2 CYP2E1 DGKG ACAA2 MTMR3 INPP5B L…
0.00024194874229314	79	135	1.46275311888508	Response to BMP	http://amigo.geneontology.org/amigo/term/GO:0071772	ACVR2A ZNF423 COMP HTRA3 VWC2L BAMBI USP9X GDF6 UBE2O ADAMTS7 BMPER HIPK2 WNT1 ACVRL1 HTRA1 GPC3 SKIL HIVEP1 TMPRSS6 DDX5 CHRD CTDSPL2 SMURF2 SOSTDC1 BMPR1B CHRDL1 SKI GDF2 LEMD2 SMAD6 MAPK3 CER1 ABL1 TFAP2B SMAD2 NOTCH2 VWC2 ITGA3 PPM1A SULF1 ELAPOR2 GDF3 BMP4 FST SMAD4 FBN1 SMAD5 SORL1 RBPJ GDF5 DLX5 LEF1 BMP6 MSX1 RUNX2 PDCD4 GDF9 BMP2 TRIM33 SFRP1 CRB2 RNF165 COL2A1 NOTCH1 SLC33A1 SMAD1 GATA6…
0.00024194874229314	79	135	1.46275311888508	Cellular response to BMP stimulus	http://amigo.geneontology.org/amigo/term/GO:0071773	ACVR2A ZNF423 COMP HTRA3 VWC2L BAMBI USP9X GDF6 UBE2O ADAMTS7 BMPER HIPK2 WNT1 ACVRL1 HTRA1 GPC3 SKIL HIVEP1 TMPRSS6 DDX5 CHRD CTDSPL2 SMURF2 SOSTDC1 BMPR1B CHRDL1 SKI GDF2 LEMD2 SMAD6 MAPK3 CER1 ABL1 TFAP2B SMAD2 NOTCH2 VWC2 ITGA3 PPM1A SULF1 ELAPOR2 GDF3 BMP4 FST SMAD4 FBN1 SMAD5 SORL1 RBPJ GDF5 DLX5 LEF1 BMP6 MSX1 RUNX2 PDCD4 GDF9 BMP2 TRIM33 SFRP1 CRB2 RNF165 COL2A1 NOTCH1 SLC33A1 SMAD1 GATA6…
0.000244287907363814	160	307	1.30274470654838	Regulation of protein transport	http://amigo.geneontology.org/amigo/term/GO:0051223	GAS6 FERMT1 STXBP5 DMTN F2RL1 ADIPOQ IRS2 APBB3 F2R MFF SMO GPR68 BAG3 SERGEF GCG PRKD1 BNIP3L RAPGEF3 TRH NR1D1 CLOCK SEC16A ADAM9 WWP2 SLC35D3 DNAJC1 AKT2 GIP ADTRP APOE FGG FYN TARDBP LLGL2 EXPH5 UHMK1 RPH3AL CFTR PINK1 ABCA12 RSAD2 IGF1 TCIRG1 G6PC2 FGB PRKCE STX4 ACSL3 TRIM28 PPID SLC1A1 RFX3 PLK3 ATP5IF1 CTDSPL2 MYO1C WLS KLF7 UBE2J1 ERLEC1 GAPVD1 STOM ALOX5 OLFML1 FRMD4A LRP5 RAB23 DRD2 UM…
0.000248760504354048	148	281	1.31653711047002	Eye development	http://amigo.geneontology.org/amigo/term/GO:0001654	CALB1 DLX2 LHX1 CRYGS RHOJ VIM MAB21L1 TGFBR1 TULP3 MITF TBC1D32 RDH10 RAB11FIP4 NECTIN3 CRYBB1 ACHE SMG9 EPHA2 HESX1 RHEB PITX2 AQP5 CELF4 MIP HIPK2 PRDM1 SRF ACVRL1 MED1 OBSL1 MEIS1 LHX2 CRYGA RPE65 TCIRG1 PKNOX1 ZDHHC16 EFEMP1 SKIL CRB1 CRYGB SLC1A1 FBN2 BMPR1B CHRDL1 RAB3GAP1 JAG1 PBX1 RPGRIP1 LRP5 BFSP2 SLITRK6 DLL4 DRD2 ANHX RHO MFSD2A RING1 SP3 CRYBG3 PRKCI LCTL DLL1 FGF10 TFAP2B CRYBA2 HI…
0.000248760504354048	57	91	1.56570945191552	Odontogenesis	http://amigo.geneontology.org/amigo/term/GO:0042476	NKX2-3 DLX2 PPARA DMP1 LHX8 SMO BCOR ODAM JAG2 DSPP PITX2 AQP5 TCIRG1 CNNM4 PHEX MMP20 SRC SOSTDC1 OSR1 COL1A1 SLC24A4 SNX10 FGF10 DLX3 TNFRSF11B HDAC1 AMELX TNFSF11 BMP4 FST OSR2 NGFR TP63 SERPINE1 LEF1 MSX1 RUNX2 TRAF6 AQP3 BMP2 AMBN ITGB6 INHBA NF2 LAMA5 DMRT3 PAX9 RSPO2 CD34 ANKRD11 FGF4 BCL11B BCL2L11 RHOA FGF8 SSUH2 AQP6
0.000253543698704073	135	253	1.33380075007158	Forebrain development	http://amigo.geneontology.org/amigo/term/GO:0030900	SEMA7A MPP5 DLX2 EPHA5 PAX5 B2M BTBD3 SUN2 CSF1R LHX1 ISL1 LHX8 SMO FBXO45 DCLK1 GBX2 HESX1 CELF1 CCDC141 FYN EFHC1 RYK MDGA1 NDE1 WNT1 SRF WNT7A LHX2 YWHAE TSC1 CDH2 IGF2BP1 EPHB3 DPCD GLI1 GHRH OPHN1 PLXNA4 RTN4 SHANK3 SRC NSUN5 RAB3GAP1 TRA2B TBX3 TMEM108 DIXDC1 UCHL5 GSX2 AKNA SLC4A10 DRD2 CREB1 MFSD2A PRKG1 SRGAP2 XRCC1 NR4A2 PAFAH1B1 FGF10 WDR62 ARL13B GHRHR MBOAT7 HIF1A SLC1A2 NDEL1 SECISB…
0.000255415778152127	59	95	1.55240887300729	Regulation of endothelial cell proliferation	http://amigo.geneontology.org/amigo/term/GO:0001936	PRL PLXNB3 TGFBR1 PRKD1 ADAM17 PRKCA PIK3CD APOE AKT1 NF1 THBS1 STAT1 ACVRL1 CAV1 IL10 VEGFA ITGA4 EGF ATP5IF1 VEGFD STAT5A GDF2 SCG2 ALOX5 RGCC DLL4 VIP SPARC SIRT1 NRAS FGFR1 EGFL7 PDCL3 STAT3 GATA2 SULF1 BMP4 NGFR PDCD10 PDGFB TNMD KDR THBS4 BMP6 PLCG1 VASH1 BMP2 ATP5F1A FLT1 PTPRM F3 EGR3 CCL2 JCAD PRKD2 BMPR2 LEP CCL24 ATOH8
0.000259888040711795	203	402	1.26225672973883	Muscle structure development	http://amigo.geneontology.org/amigo/term/GO:0061061	HIRA COMP CFL2 PAX5 BARX2 UNC45B HEG1 MYOD1 ISL1 MRTFB XIRP2 CD9 HLX LY6E PRDM6 TGFBR1 SMO TBX18 MYH14 DYSF PTCD2 FXR1 NR1D2 ATP2A2 TBXT PLEKHM3 PPARD WNT10B MSC MMP14 FOXN2 LMOD3 CAPN2 CSRP1 TRIM72 WNT1 SRF CAV1 HIF1AN MED1 TSC1 CDH2 SAP30 IFRD1 NOX4 IGF1 PPP3CA NEUROG1 SMTNL1 KEL MEOX2 MYLK2 ATF3 MEF2A EDN1 DNER KIT FLOT2 SOSTDC1 SKI NPHS1 RBFOX1 LEMD2 TBX3 ALPK2 ACTC1 CXCL10 IGFBP5 DLL4 CD53 F…
0.000260724153068827	120	221	1.35727135150572	Cellular carbohydrate metabolic process	http://amigo.geneontology.org/amigo/term/GO:0044262	GOT1 PPARA SLC4A1 PTPN2 LALBA PRKAG3 ADIPOQ IRS2 GK CBFA2T3 HKDC1 SYNJ1 PHKA2 EPM2AIP1 SORD GCG NR1D1 INPP5J B3GNT7 SLC37A4 IDH2 ZMPSTE24 AKT2 AKT1 FAM3C GIT1 AOAH USP7 PFKFB2 GCGR PGP PDK3 IGF1 INSR HK1 PRKCE AGL GNPTAB OCRL IGFBP4 GNPTG PYGL GLB1 DDB1 PFKFB3 FCSK B4GALT1 ENOSF1 SYNJ2 PRKAG2 ENPP1 PTGES3 NAGK ABHD10 PPP1R3C MAEA PPP4R3B SIRT1 PCK1 GBE1 GUSB CRY1 PFKM GAA ZNF692 STK40 EXT2 TKFC P…
0.000261278926827378	179	349	1.28205103615603	Actin filament organization	http://amigo.geneontology.org/amigo/term/GO:0007015	WAS RICTOR CFL2 TTC17 DMTN BRAF F2RL1 RDX PSTPIP1 PLEKHH2 MARCKS XIRP1 TGFBR1 MICAL3 RASA1 NEDD9 RAPGEF3 MAD2L2 ESAM CALD1 SPATC1L CCDC88A ASAP3 AP1AR ITGB5 GAS2L2 SORBS2 VASP PPM1J FSCN1 SAMD14 CSF3 LMOD3 HIP1R SRF ARHGAP25 TMSB4X ACTR2 SPTBN4 TSC1 SSH3 RAC1 FER ROCK2 GRB2 PYCARD WASF2 MET MYOC PRKCE HSP90B1 CARMIL2 PPP1R9B CGNL1 ARPC2 RHOBTB1 SPTB SHANK3 CYFIP2 DBNL SRC SHROOM2 FMN1 ELMO2 EVL L…
0.000264874703407315	152	290	1.31015687470632	Gland development	http://amigo.geneontology.org/amigo/term/GO:0048732	PLXNA1 NKX2-3 PTCH1 PTN CSN3 ISL1 BRAF HLX LY6E IRS2 PML TGFBR1 SMO TGM2 SEC63 PTCD2 IRF6 EPHA2 HESX1 ZMPSTE24 STAT5B USF2 SRF CAV1 MAP2K2 PLXND1 PAX8 MED1 TNFAIP3 EPHB3 DEAF1 AR EGF TGFA KRT76 GLI1 GHRH ONECUT2 JARID2 RTN4 SRC SOSTDC1 NOTCH4 TBX3 NEURL1 PBX1 LRP5 ZIC3 IGFBP5 DRD2 HOXB13 SULF2 CREB1 NR5A1 SP3 MAD1L1 CCDC40 FGF10 OAS2 MAPK3 ZDHHC21 ELF3 TNFRSF11A STK11 BRCA2 ABL1 PIK3CA GHRHR TGFB…
0.000265604896577834	102	183	1.39324275071229	Negative regulation of cellular catabolic process	http://amigo.geneontology.org/amigo/term/GO:0031330	RYBP EIF4ENIF1 TRAF3IP2 TAF15 CTSA ATP2B4 TBC1D14 NRDE2 PML RIC1 FEZ1 PTPN3 EIF4G1 AKT1 TARDBP HSP90AB1 HIPK2 WNT1 PINK1 IL10 MTMR8 USP7 IGF2BP1 PHAX UBQLN4 FEZ2 SGTA ANGEL2 DHX34 OPHN1 DHX9 ANXA2 EPHA4 UCHL5 ZKSCAN3 VIP TRDMT1 MFSD2A SEC22B MTMR9 CSNK2A2 TENT5A TIMP1 EIF4G2 SDCBP PKP1 KLHL22 MTM1 PDCL3 MARCHF7 SLC11A1 SECISBP2 ADRA1A USP36 NSUN2 STAT3 NBAS NAF1 PARK7 HNRNPC KDM4A TIMP3 LRIG2 SOR…
0.00026865255044303	90	158	1.42384637032957	Positive regulation of immune effector process	http://amigo.geneontology.org/amigo/term/GO:0002699	SEMA7A B2M CCR2 F2RL1 HLX CD1b1 EXOSC3 MAD2L2 PLA2G5 ENPP3 TAP2 PTPRC SPHK2 FGR STAT5B ADORA2B CD74 TNFRSF14 SNX4 IL10 NECTIN2 SYK IL13 RPS19 FER MYB RSAD2 RASGRP1 SASH3 HK1 STX4 MAP3K7 NFKBIZ CD1C NSD2 KIT CD1D DRA RIF1 LYN MALT1 KMT5C SIRT1 PCK1 VAMP7 PRKCZ LBP XBP1 GABARAPL1 CADM1 IL2 ANXA1 FBXO38 LOC102149794 IL1R1 DDX1 IL6 CD1B2 CD40 NOD2 KLRK1 BLK PAXIP1 TBX21 MR1 STX7 FOXF1 DENND1B APPL2 M…
0.000270354330899316	126	234	1.34596075690984	Extracellular matrix organization	http://amigo.geneontology.org/amigo/term/GO:0030198	FERMT1 MMP15 COMP HPSE2 ABI3BP ADAMTS17 ADAMTS16 MMP2 EXOC8 DMP1 TGFBR1 MMP13 RIC1 GPM6B ANTXR1 NPHP3 ACAN ADAMTS7 PAPLN FSCN1 ADTRP MMP14 CRTAP NTNG2 FBLN2 CAV1 GFAP CARMIL2 MPZL3 LOC100072794 MMP11 MELTF MMP25 COL9A2 MMP20 FAP FBLN5 FSHR B4GALT1 TNFRSF1B NPHS1 ANXA2 MMP9 FKBP10 RGCC MFAP4 SULF2 COL1A1 SMOC2 EGFLAM RB1 ELF3 ADAMTS14 LOX MMP23B NIBAN3 TNFRSF11B ABL1 ADAMTS15 DPT ADAMTS10 ADAMTS1 …
0.000270354330899316	126	234	1.34596075690984	External encapsulating structure organization	http://amigo.geneontology.org/amigo/term/GO:0045229	FERMT1 MMP15 COMP HPSE2 ABI3BP ADAMTS17 ADAMTS16 MMP2 EXOC8 DMP1 TGFBR1 MMP13 RIC1 GPM6B ANTXR1 NPHP3 ACAN ADAMTS7 PAPLN FSCN1 ADTRP MMP14 CRTAP NTNG2 FBLN2 CAV1 GFAP CARMIL2 MPZL3 LOC100072794 MMP11 MELTF MMP25 COL9A2 MMP20 FAP FBLN5 FSHR B4GALT1 TNFRSF1B NPHS1 ANXA2 MMP9 FKBP10 RGCC MFAP4 SULF2 COL1A1 SMOC2 EGFLAM RB1 ELF3 ADAMTS14 LOX MMP23B NIBAN3 TNFRSF11B ABL1 ADAMTS15 DPT ADAMTS10 ADAMTS1 …
0.000274531990804402	162	312	1.29789072987734	Glycerolipid metabolic process	http://amigo.geneontology.org/amigo/term/GO:0046486	NKX2-3 DGKH DGKB MTMR6 LOC102147639 PIGN CSF1R GK INPP4A SYNJ1 MOGAT1 GNPAT INPP5J INSIG2 PIK3CD PLA2G5 SLC37A4 ITPKC ABHD6 LOC100070352 SMPD4 PIGT MTMR1 DDHD2 PIP5K1A APOE FABP5 PI4K2A APOB PIGG CEPT1 CAV1 PGAP3 SACM1L PCYT1B MTMR8 LPCAT2 PIGQ AJUBA PGP LPL PIGA LYPLA2 PIK3C3 ACSL3 OCRL DPM1 ABHD2 CHKA HDHD5 PLCB3 PIGS ATG14 CDS1 DGKA PNPLA1 PNPLA2 VAC14 CDS2 PIGF PLCD4 SYNJ2 TTC7B PNPLA8 DAGLB …
0.000274780041098704	192	378	1.26965912669953	Positive regulation of organelle organization	http://amigo.geneontology.org/amigo/term/GO:0010638	MARCHF5 WAS RICTOR MARK4 CFL2 SFPQ BRAF F2RL1 G3BP1 SSBP1 MFF PML TGFBR1 ADRB2 SYNJ1 VPS35 FEN1 CDT1 RAPGEF3 CENPJ BID WRAP73 CCDC88A TNKS AP1AR VASP AKT2 ATF7IP FSCN1 DDHD2 LNPK POT1 CSF3 LMOD3 GIT1 CROCC HIP1R SH3GLB1 PINK1 ACTR2 CSF2 RAC1 FER ZNF205 ROCK2 GRB2 IGF1 INSR PYCARD MAPRE1 WASF2 RAD51AP1 MET MYOC PRKCE CARMIL2 EGF TRIM28 TGFA TAPT1 ERCC1 ARPC2 CDC23 EDN1 ATP5IF1 SRC FMN1 RAB3GAP1 EV…
0.000277307557780542	201	398	1.26238171493374	Regulation of cell projection organization	http://amigo.geneontology.org/amigo/term/GO:0031344	PLXNA1 SEMA7A WAS MARK4 VDAC3 SLC39A12 EPS8L1 HECW2 PTN PLXNB3 B2M NEDD4L DMTN BRSK1 SLITRK1 BRAF F2RL1 RDX TRPV2 VIM FNBP1L TGFBR1 VPS35 ABL2 PRKD1 CENPJ GFI1 INPP5J WRAP73 CCDC88A CDKL5 CAPRIN1 FXR1 EPHA2 STK24 FSCN1 ZFYVE27 APOE FYN RYK SDCCAG8 DEF8 DPYSL2 FBXW8 KIF13B NTNG2 CROCC APC WNT1 SRF CAV1 MAP2K2 WNT7A ACTR2 OBSL1 NEDD4 NTRK1 CDH2 RAC1 EPHB3 FER IFRD1 CHODL GFAP SEMA4D PPP3CA CRMP1 ZN…
0.000282690449486907	150	286	1.31100073724984	Sensory system development	http://amigo.geneontology.org/amigo/term/GO:0048880	CALB1 DLX2 LHX1 ISL1 CRYGS RHOJ VIM MAB21L1 TGFBR1 TULP3 MITF TBC1D32 RDH10 RAB11FIP4 NECTIN3 CRYBB1 ACHE SMG9 EPHA2 HESX1 RHEB PITX2 AQP5 CELF4 MIP HIPK2 PRDM1 SRF ACVRL1 MED1 OBSL1 MEIS1 LHX2 CRYGA RPE65 TCIRG1 PKNOX1 ZDHHC16 EFEMP1 SKIL CRB1 CRYGB SLC1A1 FBN2 BMPR1B CHRDL1 RAB3GAP1 JAG1 PBX1 RPGRIP1 LRP5 BFSP2 SLITRK6 DLL4 DRD2 ANHX RHO MFSD2A RING1 SP3 CRYBG3 PRKCI LCTL DLL1 FGF10 TFAP2B CRYB…
0.00028858291009164	47	72	1.63171036204744	Regulation of blood vessel endothelial cell migration	http://amigo.geneontology.org/amigo/term/GO:0043535	ATP2B4 RHOJ PRKD1 ADAM17 PRKCA EPHA2 APOE AKT1 NF1 THBS1 ACVRL1 ANGPT4 VEGFA KLF4 MEOX2 ETS1 STARD13 STAT5A RGCC DLL4 SIRT1 PIK3C2A ABL1 FGFR1 HIF1A ANXA1 ANGPT1 GATA2 CD40 PDCD10 PDGFB HDAC9 KDR HSPB1 PLCG1 VASH1 ATP5F1A MAP2K3 NOTCH1 FBXW7 ATP5F1B PRCP JCAD PRKD2 FGF18 RHOA TBXA2R
0.000288847637916154	171	332	1.28746590473777	Autophagy	http://amigo.geneontology.org/amigo/term/GO:0006914	HDAC6 ILRUN ATG4C ATG2B SESN1 NLRP6 FOXO1 CTSA WIPI1 TBC1D14 USP13 FNBP1L ADRB2 BAG3 PRKD1 PACS2 BNIP3L SEC16A ATG9B ATG4B NBR1 FEZ1 TMEM59 PJVK ATP2A2 OPTN ZMPSTE24 ATG9A TBC1D5 EIF4G1 AKT1 TRIM68 HMGB1 ULK2 SH3GLB1 PINK1 IL10 SH3BP4 MTMR8 MAP1LC3B RAB1A UBQLN4 GFAP GNAI3 PYCARD FEZ2 TCIRG1 ERCC4 PIK3C3 ATG4A NRBF2 RUFY4 DRAM2 PLK3 ATG14 SNX14 ATP5IF1 RAB3GAP1 VDAC1 RAB7A WDR24 PRKAA2 ZKSCAN3 TM…
0.000288847637916154	171	332	1.28746590473777	Process utilizing autophagic mechanism	http://amigo.geneontology.org/amigo/term/GO:0061919	HDAC6 ILRUN ATG4C ATG2B SESN1 NLRP6 FOXO1 CTSA WIPI1 TBC1D14 USP13 FNBP1L ADRB2 BAG3 PRKD1 PACS2 BNIP3L SEC16A ATG9B ATG4B NBR1 FEZ1 TMEM59 PJVK ATP2A2 OPTN ZMPSTE24 ATG9A TBC1D5 EIF4G1 AKT1 TRIM68 HMGB1 ULK2 SH3GLB1 PINK1 IL10 SH3BP4 MTMR8 MAP1LC3B RAB1A UBQLN4 GFAP GNAI3 PYCARD FEZ2 TCIRG1 ERCC4 PIK3C3 ATG4A NRBF2 RUFY4 DRAM2 PLK3 ATG14 SNX14 ATP5IF1 RAB3GAP1 VDAC1 RAB7A WDR24 PRKAA2 ZKSCAN3 TM…
0.000290839156027421	33	46	1.79322100842956	Platelet-derived growth factor receptor signaling pathway	http://amigo.geneontology.org/amigo/term/GO:0048008	NDRG4 PTPN2 ADIPOQ CBL HIP1R VEGFA FER HGS NR4A3 SRC FSHR CBLB BCAR1 LOX PLEKHA1 ABL1 PHF14 SGPL1 ITGB3 PDGFB LRIG2 PTPN1 ARID5B NRP1 APOD F3 IQGAP1 TIPARP MYO1E PTPN11 TXNIP STON1 PDGFA
0.000291919456716784	98	175	1.39979918718623	Ear development	http://amigo.geneontology.org/amigo/term/GO:0043583	HOXA2 DVL2 PLPPR4 RDH10 JAG2 INSIG2 FOXI1 MCOLN3 PJVK GBX2 TRIP11 HESX1 ADAM10 BMPER EYA1 MYCL SOD1 WNT1 PAX8 DCHS1 IFT88 NEUROG1 CECR2 OTOP1 BLOC1S5 CELSR1 PTK7 EDN1 PDZD7 HMX2 EPHA4 USH2A JAG1 SLITRK6 OSR1 ATG5 PAFAH1B1 DLL1 FGF10 PLS1 MAPK3 FZD6 ECE1 GATA2 STRA6 FRZB GABRB2 CCM2 BMP4 OSR2 SIX2 FZD3 POU4F3 DDR1 RBPJ DLX5 PCDH15 MCM2 AHI1 C1QB WDPCP INSIG1 BCR BCL2 MSX1 ATP8B1 MKS1 GSDME BMP2 CO…
0.000295293414652253	292	603	1.21043995101392	Developmental process involved in reproduction	http://amigo.geneontology.org/amigo/term/GO:0003006	ACVR2A KITLG SPATA6 SOHLH2 SPAG16 EIF2B2 SLIT3 PTN DLD HS6ST1 LHX1 HSD17B3 ZNF449 CASP2 BCL6 TGFBR1 KATNAL1 LHX8 LOC100061784 CCR6 RDH10 CLOCK JAG2 NECTIN3 FANCC SPATC1L SPATA2 KDM3A DHX37 RHBDD1 HESX1 CELF1 STAT5B PPARD CRTAP STRBP HSP90AB1 LHX9 APOB FBXW8 SOD1 PRDM1 CFTR IL10 WNT7A NECTIN2 MED1 PCYT1B ARNT DDX25 CSF2 TDRD1 DPCD RTF2 TIAL1 HTRA1 GRB2 IGF1 AR NEUROG1 STK3 ROBO2 TRIM28 SPACA1 CEP5…
0.000302487921369924	148	282	1.31186853915629	Visual system development	http://amigo.geneontology.org/amigo/term/GO:0150063	CALB1 DLX2 LHX1 CRYGS RHOJ VIM MAB21L1 TGFBR1 TULP3 MITF TBC1D32 RDH10 RAB11FIP4 NECTIN3 CRYBB1 ACHE SMG9 EPHA2 HESX1 RHEB PITX2 AQP5 CELF4 MIP HIPK2 PRDM1 SRF ACVRL1 MED1 OBSL1 MEIS1 LHX2 CRYGA RPE65 TCIRG1 PKNOX1 ZDHHC16 EFEMP1 SKIL CRB1 CRYGB SLC1A1 FBN2 BMPR1B CHRDL1 RAB3GAP1 JAG1 PBX1 RPGRIP1 LRP5 BFSP2 SLITRK6 DLL4 DRD2 ANHX RHO MFSD2A RING1 SP3 CRYBG3 PRKCI LCTL DLL1 FGF10 TFAP2B CRYBA2 HI…
0.000308868271324609	49	76	1.61161090629994	Glucose transmembrane transport	http://amigo.geneontology.org/amigo/term/GO:1904659	SLC5A1 SLC2A1 SLC2A2 SLC5A11 TRIB3 ADIPOQ IRS2 SLC2A4 AKT2 AKT1 FABP5 CLIP3 TSC1 ZDHHC7 GPC3 IGF1 INSR OSTN MEF2A EDN1 PID1 NR4A3 ENPP1 PRKCI SLC5A10 SLC45A1 OPN3 SLC2A11 RNASEL LOC100052724 OSBPL8 SLC1A2 SORT1 SLC27A1 PRKCB APPL1 EDNRA SLC2A10 APPL2 C2CD5 POU4F2 KLF15 HK2 GRB10 PTPN11 INS SLC2A3 LEP FGF19
0.000308868271324609	49	76	1.61161090629994	Post-embryonic development	http://amigo.geneontology.org/amigo/term/GO:0009791	NKX2-3 LHX1 HEG1 TGFBR1 AGO2 SLC37A4 KMT2A MMUT PLAGL2 APOB HELT PRDM1 EFEMP1 KLF4 CRB1 ERCC1 SLC4A10 NR4A2 ACO1 PLEKHA1 ABL1 SMAD2 IREB2 SGPL1 INPPL1 BMP4 FBN1 TBCE ARID5B CHST11 BPNT2 BCL2 ACADM ATM RC3H2 BAK1 TIPARP SLC18A2 MYO7A GNAS GIGYF2 MYO1E GATA3 PPP1R13L ZFX BCL11B BCL2L11 SERP1 ERCC2
0.000308868271324609	198	392	1.26257397532286	Regulation of plasma membrane bounded cell projection organization	http://amigo.geneontology.org/amigo/term/GO:0120035	PLXNA1 SEMA7A WAS MARK4 VDAC3 SLC39A12 EPS8L1 HECW2 PTN PLXNB3 B2M NEDD4L DMTN BRSK1 SLITRK1 BRAF F2RL1 RDX TRPV2 VIM FNBP1L TGFBR1 VPS35 ABL2 PRKD1 CENPJ GFI1 INPP5J WRAP73 CCDC88A CDKL5 CAPRIN1 FXR1 EPHA2 STK24 FSCN1 ZFYVE27 APOE FYN RYK SDCCAG8 DEF8 DPYSL2 FBXW8 KIF13B NTNG2 CROCC APC WNT1 SRF CAV1 MAP2K2 WNT7A ACTR2 OBSL1 NEDD4 NTRK1 CDH2 RAC1 EPHB3 FER IFRD1 CHODL GFAP SEMA4D PPP3CA CRMP1 ZN…
0.000319938795214878	50	78	1.60233423441647	Renal tubule development	http://amigo.geneontology.org/amigo/term/GO:0061326	CALB1 PTCH1 ADAMTS16 LHX1 SMO EYA1 STAT1 WNT1 PAX8 DCHS1 GPC3 GZF1 FMN1 JAG1 PBX1 HOXB7 OSR1 UMOD DLL1 TFAP2B NOTCH2 IRX1 IRX2 HNF1B SOX8 BMP4 SIX2 SMAD4 TCF21 GREB1L AHI1 COL4A1 BCL2 FGF1 PAX2 BMP2 MTSS1 WWTR1 SOX9 KLHL3 WNT11 NOTCH1 TTC8 SIX1 LAMA5 SIX4 PKD2 GATA3 HES1 FGF8
0.000325115697439736	223	448	1.24424114613572	Regulation of protein kinase activity	http://amigo.geneontology.org/amigo/term/GO:0045859	GAS6 KITLG RICTOR TRIB3 PTPN2 CSF1R CAB39L ADAR CCNH HEG1 PRKAG3 DVL2 ATP2B4 ADIPOQ CBL ADRB2 CDKN2C PARVA GCG ADAM17 NEDD9 ETAA1 TAOK3 SPATC1L CCDC88A CLU SH2B3 LRP6 PTPRC DAZAP2 TTBK1 FGR MEN1 APOE AKT1 SLC8A2 HSP90AB1 MINK1 CCNB3 CCNL1 SOD1 APC DIPK2A CAV1 ANGPT4 VEGFA PTPRH CLSPN TSC1 IRAK1 INCENP TNFAIP3 ALS2 LATS2 DDX3X EGFR DUSP1 AJUBA CNPPD1 NOX4 IGF1 RASGRP1 INSR PYCARD CCNY TPD52L1 EPO …
0.000327419192514894	127	237	1.33947028912486	Response to extracellular stimulus	http://amigo.geneontology.org/amigo/term/GO:0009991	GAS6 WRN SLC2A1 EIF2AK4 PPARA SESN1 MYOD1 FOXO1 PRKAG3 WIPI1 SLC22A3 USF1 ADRB2 PRKD1 SNW1 RRAGB SIK1 PTPRC EIF2AK1 TMEM135 STK24 TBC1D5 EIF4G1 CEP192 GIP APOE ADORA2B USF2 LARS1 STAT1 gh SH3GLB1 MED1 GCGR BCKDHB CARTPT MAP1LC3B ALB ITGA4 PIK3C3 PRKAG1 GHRH ALPL ATF3 EIF2AK2 ATG14 LOC100059683 PRKAG2 WDR24 PRKAA2 HTR4 MFSD2A SIRT1 ATG5 PCK1 NR4A2 MAPK3 WDR45B NUAK2 DEPDC5 SCNN1B MARS1 TBL2 XPR1 S…
0.000329542953067268	255	520	1.2257856893286	Cellular chemical homeostasis	http://amigo.geneontology.org/amigo/term/GO:0055082	ALAS2 TMPRSS3 SLC39A12 SLC4A1 SLC30A9 ABCB7 FATE1 CCR5 CCR2 TAC1 F2RL1 ATP2B4 CCR9 CXCR4 FTH1 TRPV2 F2R HKDC1 PML GPR68 GCG ABL2 PRKD1 PACS2 AFG3L2 NCOA4 NR1D1 TGM2 SLC39A10 TMTC4 SLC37A4 PTPRC KISS1 ITPR3 SPPL3 TRPM1 ATP2A2 SMARCB1 ITPR2 NPTN TMEM64 APOE SLC39A14 FYN SLC8A2 STPG4 RHCG SLC39A6 LOC100630595 CALCB SOD1 CAV1 CFTR ABCA12 PTGER2 CCDC115 CARTPT NOX4 TCIRG1 NUCKS1 SLC30A2 HK1 CCDC186 KE…
0.000333592983201538	205	408	1.25594727491762	Regulation of cytoskeleton organization	http://amigo.geneontology.org/amigo/term/GO:0051493	HDAC6 GNAI1 WAS RICTOR CFL2 SLC39A12 MDM1 DMTN CSF1R HSPA1A BRAF F2RL1 RDX PLEKHH2 TGFBR1 CCSAP RASA1 TAOK1 RAPGEF3 ESAM CENPJ GPM6B MAP9 CCDC88A ASAP3 AP1AR GAS2L2 VASP SH3BP1 PPM1J FSCN1 CSF3 LMOD3 CAPN2 MAP1B GIT1 HIP1R APC CLIP3 TMSB4X ACTR2 TRIM37 RASSF7 SPTBN4 TSC1 SSH3 RAC1 FER ROCK2 TRAF3IP1 GRB2 PYCARD MAPRE1 WASF2 MET MYOC PRKCE CELSR1 CARMIL2 BICD2 CAPN6 CGNL1 ARPC2 RHOBTB1 EDN1 MYCBP2…
0.000333699449770666	167	324	1.28839541589562	Regulation of cell development	http://amigo.geneontology.org/amigo/term/GO:0060284	PLXNA1 NAP1L1 SEMA7A DLX2 PTN B2M DMTN DISC1 MYOD1 IKBKB SLITRK1 BRAF ADIPOQ TRPV2 SMO GPR68 NEDD9 NR1D1 TGM2 CLOCK CDKL5 CAPRIN1 AP1AR TMEM98 TENM4 ZFYVE27 CALR RYK HELT LMOD3 FBXW8 SPEN CTDSP1 SRF MAP2K2 WNT7A OBSL1 LHX2 DAAM2 P4HB RAC1 RPS19 ROCK2 IFRD1 CHODL GFAP XRCC2 IGF1 SEMA4D PPP3CA ZNF365 MYOC NGF ROBO2 MELTF RFX3 METRN ARPC2 PLXNA4 RTN4 SHANK3 DBNL SRRT TNFRSF1B LIMK1 SKI NEURL1 RNF112…
0.000337441778115544	126	235	1.34023326432724	Extracellular structure organization	http://amigo.geneontology.org/amigo/term/GO:0043062	FERMT1 MMP15 COMP HPSE2 ABI3BP ADAMTS17 ADAMTS16 MMP2 EXOC8 DMP1 TGFBR1 MMP13 RIC1 GPM6B ANTXR1 NPHP3 ACAN ADAMTS7 PAPLN FSCN1 ADTRP MMP14 CRTAP NTNG2 FBLN2 CAV1 GFAP CARMIL2 MPZL3 LOC100072794 MMP11 MELTF MMP25 COL9A2 MMP20 FAP FBLN5 FSHR B4GALT1 TNFRSF1B NPHS1 ANXA2 MMP9 FKBP10 RGCC MFAP4 SULF2 COL1A1 SMOC2 EGFLAM RB1 ELF3 ADAMTS14 LOX MMP23B NIBAN3 TNFRSF11B ABL1 ADAMTS15 DPT ADAMTS10 ADAMTS1 …
0.000343985741280868	53	84	1.57715469644707	Intracellular steroid hormone receptor signaling pathway	http://amigo.geneontology.org/amigo/term/GO:0030518	CRY2 PIAS2 RNF14 CLOCK KDM3A CALR TRIM68 MED1 NEDD4 NR3C1 AR LOC100629895 DNAAF4 DDX5 SRC FSHR PRMT2 PTGES3 SKP2 PER1 SIRT1 UFL1 YWHAH CRY1 GHRHR HDAC1 VPS18 TRERF1 BRCA1 NODAL PARK7 NR0B1 TP63 RBFOX2 SAFB2 TCF21 POU4F2 DAXX UBA5 SFRP1 ZMIZ1 PADI2 WBP2 ESR1 TMF1 PAGR1 SRARP ESR2 DDX17 FOXA1 LOC100629841 RHOA ZBTB7A
0.000344398896202852	132	248	1.33045429657677	Small molecule catabolic process	http://amigo.geneontology.org/amigo/term/GO:0044282	GOT1 DLST ABCD4 HMGCLL1 SULT1B1 FAH URAD ETFA ATP2B4 ADIPOQ IRS2 GK SYNJ1 SORD QDPR NUDT3 HAGHL INPP5J SARDH AKT2 AGXT HAL IVD GALT ADTRP PPARD APOE AKT1 AIG1 NQO2 ACOX3 SULT1C4 AUH TYSND1 NUDT7 ALDH6A1 BCKDHB BDH2 CRAT ACAD11 ENTPD4 DPYD OCRL ABHD2 HDHD5 ACOX2 AFMID ETFDH ENOSF1 SYNJ2 ECHS1 ASRGL1 LRP5 PNKD MFSD2A UMOD LOC100147151 ACADL PFKM ETFB HADHA INPP5A GNPDA2 CYP24A1 LOC100147648 CPT1A H…
0.000344819815847896	327	684	1.19500400535165	Organelle assembly	http://amigo.geneontology.org/amigo/term/GO:0070925	SPATA6 ZNF423 SPAG16 EIF4ENIF1 MARK4 HPS1 VDAC3 CFL2 DDX6 CEP126 MDM1 CETN2 HSPA1A DISC1 ARMC9 RDX G3BP1 WIPI1 TBC1D14 RRS1 FNBP1L HAUS3 CHEK2 UBAP2L CCSAP IQUB PARVA TBC1D32 PACS2 TRAPPC12 RGL3 MYBL2 CENPJ ATG9B WRAP73 CFAP46 MAP9 CCDC88A HYLS1 FEZ1 CDKL5 ATXN10 GORAB ATXN2L MRPS11 CIBAR1 DHX37 TNKS NPHP3 BBS5 ATP2A2 MAP10 ATG9A CEP192 FSCN1 CEP350 FARP2 EXOC5 SBDS MDN1 CEP83 SDCCAG8 DAW1 DLGAP5…
0.000351225300129847	225	453	1.24154374454786	Regulation of cellular response to stress	http://amigo.geneontology.org/amigo/term/GO:0080135	NPAS2 TLR3 HDAC6 WAS MBTPS2 UNC5CL PTPN2 SFPQ B2M FOXO1 BRAF F2RL1 USP13 BCL6 PML TAOK1 RPA2 MAD2L2 ETAA1 BID INSIG2 TAOK3 NBR1 NACC2 CLU EIF2AK1 PDE8A MAP4K2 HELB FXR1 AUNIP RECQL5 MAPK8IP1 STK24 ZMPSTE24 MEN1 PJA2 NONO CD74 EYA1 POT1 PRDX1 MINK1 MAP4K4 ARL6IP5 HIPK2 SOD1 WNT1 CAV1 MAP2K2 PINK1 IL10 ACTR2 THOC1 P4HB DTX3L EGFR DUSP1 AJUBA UBQLN4 RASGRP1 RAD9A KAT7 PYCARD ZNF365 CD44 RAD51AP1 SGT…
0.000362127517602933	89	157	1.41699417265212	Learning or memory	http://amigo.geneontology.org/amigo/term/GO:0007611	CALB1 NDRG4 ATAD1 PTN B2M SLC6A1 BRSK1 NTAN1 BRAF DNAH11 SYNJ1 LHX8 ITPR3 TTBK1 KMT2A DDHD2 GIP APOE SORCS3 SLC8A2 ARL6IP5 GIT1 SRF NCSTN NEUROG1 LGMN NGF SLC1A1 ADGRF1 PTPRZ1 CIC PRKAR2B SHANK3 JPH4 PDE8B VDAC1 NPTX2 S100B CCND2 CRTC1 DRD2 VIP CREB1 NPAS4 GATM PAFAH1B1 BRINP1 RCAN1 HIF1A ITGA3 CAMK4 MEIS2 STRA6 PPT1 CNTN2 EPM2A JPH3 BTBD9 TANC1 TNR SLC12A5 PICALM DBH SLC11A2 SLC24A2 GM2A SCN2A A…
0.000362127517602933	301	625	1.20382730098016	Mitotic cell cycle	http://amigo.geneontology.org/amigo/term/GO:0000278	THAP1 PTCH1 GNAI1 BACH1 HECW2 GPNMB CEP126 KDM8 CETN2 HSPA1A TTC28 BRSK1 FBXO31 LOC100033941 STAMBP CASP2 NRDE2 RRS1 PML CDKN2C CHEK2 PCID2 CCSAP TAOK1 GJA1 FBXL7 CDT1 RPA2 ADAM17 MYBL2 EIF4E ERCC3 BID USP8 WRAP73 PRKCA CRADD UBD TAOK3 MAP9 NACC2 PTPA EML4 TNKS RECQL5 MAP10 ZMPSTE24 PTPN3 DONSON STAT5B E4F1 EIF4G1 CEP192 SBDS NPAT AKT1 WNT10B EFHC1 AATF DLGAP5 CCNB3 CTDSP1 NDE1 APC CCDC61 DERPC N…
0.000364083123601728	70	118	1.48283812201931	Lipoprotein metabolic process	http://amigo.geneontology.org/amigo/term/GO:0042157	ZDHHC4 ZDHHC8 PIGN UGCG WIPI1 ZDHHC17 LOC100070352 PIGT APOE APOB PIGG PORCN ABCA1 CLIP3 PGAP3 PIGQ ZDHHC7 ZDHHC3 PIGA LYPLA2 ZDHHC16 ZDHHC22 PIK3C3 NMT2 DPM1 ZDHHC5 PIGS OLR1 CCDC13 RAB3GAP1 PIGF ALOX12B NMT1 ZDHHC6 ZDHHC9 ABHD10 HHAT ATG5 ZDHHC23 PIGK ZDHHC2 ZDHHC21 PIGH LIPG GLUL ATG16L1 PIGO ZDHHC20 LYPLA1 PPM1A ZDHHC15 PPT1 PIGU ZDHHC14 RAB3GAP2 ABHD17B ATM APOD WIPI2 ATG7 GBA MPPE1 CWH43 LO…
0.000366684913837107	69	116	1.48685566372922	Positive regulation of epithelial cell migration	http://amigo.geneontology.org/amigo/term/GO:0010634	HDAC6 RHOJ PRKD1 ADAM17 ADAM9 PRKCA PIK3CD CALR AKT1 CCBE1 THBS1 ANGPT4 WNT7A VEGFA RAC1 ROCK2 LGMN MET PRKCE EGF ETS1 RTN4 SRC STAT5A MAPRE2 MMP9 SPARC SIRT1 SMOC2 FGF10 BCAR1 PIK3C2A ABL1 FGFR1 TGFBR2 RIN2 FGF7 HIF1A ANXA1 PPM1F ANGPT1 GATA2 CD40 BMP4 ANXA3 PDGFB GPLD1 HDAC9 KDR PIK3CG HSPB1 NRP1 FGF1 PLCG1 ATP5F1A SOX9 MAP2K3 ATP5F1B DOCK5 RAB11A JCAD GATA3 PRKD2 BMPR2 INSL3 FGF18 FGF16 ATOH8 …
0.000375841134001672	64	106	1.50921745249189	Carbohydrate transport	http://amigo.geneontology.org/amigo/term/GO:0008643	SLC35A2 SLC5A1 SLC2A1 SLC2A2 SLC5A11 TRIB3 SLC45A4 ADIPOQ IRS2 SLC35A1 SLC2A4 AKT2 AKT1 FABP5 CLIP3 TSC1 ZDHHC7 GPC3 IGF1 INSR OSTN MEF2A EDN1 PID1 NR4A3 AQP9 ENPP1 MFSD2A PRKCI SLC5A10 SLC45A1 PLS1 OPN3 SLC2A11 RNASEL LOC100052724 OSBPL8 SLC1A2 SORT1 SLC27A1 TMEM144 PRKCB APPL1 SLC35F6 EZR MFSD2B EDNRA SLC2A10 APPL2 C2CD5 POU4F2 KLF15 AQP3 HK2 SLC2A5 GRB10 SLC45A2 PTPN11 INS SLC2A3 SLC2A6 LEP FG…
0.00038725119342657	192	380	1.26297671024322	Proteasomal protein catabolic process	http://amigo.geneontology.org/amigo/term/GO:0010498	RYBP HECW2 NEDD4L HSPA1A FBXO31 SGTB RNF144B RNF14 CBFA2T3 USP13 PML CSNK1A1 FBXL7 NR1D1 CLOCK WWP2 FBXO45 UBR3 STT3B CLU AMN1 PRPF19 FBXO9 RHBDD1 PSMD1 RNF19A C5H1orf116 PIAS1 APOE WNT10B HSP90AB1 WWP1 FBXW8 RNF139 TRIM72 CAV1 NEDD4 CUL1 USP7 FBXO6 PSMA4 UBQLN4 ERLIN2 DNAJC10 SGTA TRIB2 RNF121 DNAJB12 HSP90B1 RNF217 LTN1 DNAAF4 PPP2CB HERPUD1 OPHN1 CDC23 TMEM129 PLK3 PSMA5 FBXL17 SMURF2 MARCHF6 …
0.00038725119342657	141	268	1.31510984403824	Adaptive immune response	http://amigo.geneontology.org/amigo/term/GO:0002250	WAS TRAF3IP2 B2M CCR2 HLX HLA-DMA C8B BCL6 C2 CD1b1 EXOSC3 LY9 MSH6 MAD2L2 CD7 IFND1 ADCY7 TAP2 PTPRC CTSL EPHB6 TMEM98 C9 HMGB1 CD74 DQA THOC1 NECTIN2 ITK FCER1G TSC1 SLC15A4 TNFAIP3 RSAD2 PYCARD TCIRG1 IL18BP SASH3 BACH2 MAP3K7 ERCC1 CD40LG NFKBIZ CD1C NSD2 IL27RA CD1D C7 TNFRSF1B DRA RIF1 DRB JAG1 CD48 MALT1 KMT5C NBN SIRT1 PRKCZ FOXJ1 CD3E TNFRSF11A IL27 JAM3 IL2 ANXA1 SLC11A1 FBXO38 RORA IL1…
0.000393396838259284	205	409	1.25287649918432	Leukocyte differentiation	http://amigo.geneontology.org/amigo/term/GO:0002521	GAS6 NKX2-3 KITLG TRAF3IP2 PTPN2 B2M CSF1R CCR2 FLT3 BRAF F2RL1 ADIPOQ HLX CCR9 DNAJA3 CBFA2T3 BCL6 POU2F2 CCR7 GPR68 PCID2 CASP8 MITF ATP11C CARD11 LY9 L3MBTL3 LY6D JAG2 UBD IFND1 PTPRC CD79A EIF2AK1 TMEM98 EPHA2 STAT5B FARP2 TMEM64 MMP14 CD74 PRDM1 WNT1 SRF PRXL2A IL10 MED1 VEGFA NTRK1 SYK ITK FCER1G TSC1 CSF2 MYB GPC3 RSAD2 PLCL2 RASGRP1 KAT7 TCIRG1 SASH3 OCSTAMP PKNOX1 ZAP70 LBR POU2AF1 CD40L…
0.000407658417805718	105	191	1.37414841674041	Heart morphogenesis	http://amigo.geneontology.org/amigo/term/GO:0003007	PTCH1 SLIT3 HEG1 ISL1 XIRP2 DVL2 LY6E TGFBR1 DNAH11 SMO PARVA PTCD2 KDM6A ZMPSTE24 TBXT ADAM15 EYA1 SRF ACVRL1 PLXND1 DCHS1 MED1 INSR MYLK2 IFT57 NSD2 RTN4 LEMD2 TBX3 ALPK2 JAG1 ACTC1 ZIC3 DLL4 PKP2 DHRS3 MDM2 SMAD6 CCDC40 DLL1 TBX22 ARL13B DSP ADGRG6 NOTCH2 TGFBR2 GAA SHOX2 HIF1A ADAMTS1 NPY1R NRP2 RARB ANKRD1 NODAL TBX5 CERT1 SOS1 CRKL BMP4 SMAD4 FGFRL1 ATF2 ARID2 RBPJ SUFU AHI1 MYH7 FOXF1 GATA…
0.000408134246086285	113	208	1.35797826366796	Cellular response to external stimulus	http://amigo.geneontology.org/amigo/term/GO:0071496	GAS6 WRN TLR3 SLC2A1 EIF2AK4 PPARA SESN1 MYOD1 FOXO1 PRKAG3 WIPI1 CASP2 USF1 CASP8 BAG3 PRKD1 SNW1 RRAGB SIK1 CRADD MAP3K1 PTPRC STK24 TLR7 EIF4G1 CEP192 ADORA2B USF2 LARS1 SH3GLB1 MED1 GCGR CARTPT MAP1LC3B ALB ITGA4 PIK3C3 PRKAG1 ATF3 EIF2AK2 ATG14 LOC100059683 PRKAG2 WDR24 PRKAA2 COL1A1 MFSD2A SIRT1 ATG5 PCK1 TNFRSF8 NR4A2 MAPK3 WDR45B NUAK2 DEPDC5 NFKB1 MARS1 TBL2 XPR1 SLC1A2 RRAGD GLUL VCAM1 …
0.000418167509249097	161	312	1.28987905870526	Regulation of mitotic cell cycle	http://amigo.geneontology.org/amigo/term/GO:0007346	THAP1 PTCH1 HECW2 GPNMB TTC28 BRSK1 FBXO31 LOC100033941 CASP2 PML CHEK2 PCID2 TAOK1 CDT1 RPA2 ADAM17 EIF4E ERCC3 BID PRKCA CRADD UBD TAOK3 NACC2 ZMPSTE24 PTPN3 DONSON STAT5B E4F1 EIF4G1 AKT1 WNT10B AATF DLGAP5 CCNB3 CTDSP1 APC OBSL1 CLSPN CDK1 DDX3X EGFR HECA BUB3 IGF1 INSR RAD9A RGS22 NEUROG1 LGMN DYNC1LI1 KLF4 ANGEL2 EGF TGFA RAD17 NLE1 BLM CDC23 EDN1 ZW10 PLK3 DDB1 ZNF268 BTG4 DAPK3 TFDP1 PBX1…
0.000439354445158413	93	166	1.40040151041652	Phospholipid biosynthetic process	http://amigo.geneontology.org/amigo/term/GO:0008654	SGMS1 PIGN INPP4A SAMD8 GNPAT PIK3CD ITPKC LOC100070352 PIGT SPHK2 PIP5K1A FABP5 PI4K2A PIGG HMGCS1 CEPT1 PGAP3 PCYT1B LPCAT2 PIGQ AJUBA PIGA PIK3C3 ACSL3 MVD DPM1 CHKA HDHD5 HEXB PIGS CDS1 VAC14 CDS2 PIGF TTC7B CHKB GPAT2 PIGK AGPAT1 PIGH PNPLA3 GPAM PIK3C2A PIK3CA MBOAT7 ABCA2 SLC27A1 PTDSS1 DHDDS PIGO EFR3B CISH DGKD INPPL1 PIK3R6 PIGU IMPA2 GPAT4 PDGFB TTC7A DGKZ DGKG ISYNA1 FAR1 PIK3CG PIK3R…
0.000443605586644931	118	219	1.34683874827116	Leukocyte proliferation	http://amigo.geneontology.org/amigo/term/GO:0070661	KITLG GPNMB CSF1R CCR2 F2RL1 IRS2 DNAJA3 CD276 BCL6 CARD11 IFND1 CLU ENPP3 PTPRC CD79A EPHB6 MAPK8IP1 STAT5B FYN CD74 TNFRSF14 IL10 NCSTN SYK PLCL2 IGF1 RASGRP1 PYCARD TCIRG1 SASH3 OCSTAMP ZP4 ZAP70 VAV3 CD6 CD40LG DOCK8 IL27RA EFNB1 CD1D TNFRSF1B LYN DLG5 CD320 MALT1 MAD1L1 CBLB FGF10 FOXJ1 NCKAP1L MAPK3 CD3E GPAM IL27 ABL1 TGFBR2 IL2 ANXA1 MARCHF7 SLC11A1 ITCH IL6 TNFSF11 VCAM1 CD70 CD40 TNFRSF…
0.000466431953554611	142	271	1.3097752015053	Protein dephosphorylation	http://amigo.geneontology.org/amigo/term/GO:0006470	DUSP13 HEATR3 MTMR6 PTN PTPN2 RPRD1A STYXL2 CRY2 IKBKB DUSP4 PTPRK PPP2R5D PTPRC DUSP2 MTMR1 PTPA SPPL3 PTPN20 CSNK2A1 PTPRG PPP1R1A PPP2R5A PHACTR3 PTPN3 PPM1J SYMPK HSP90AB1 EYA1 PTPN12 PTPRE CTDSP1 PPM1H PINK1 PPEF2 PTPRH YWHAE TSC1 MTMR8 PPP3R1 SSH3 ROCK2 DUSP1 PGP NCEH1 PPP3CA HSP90B1 PPP2R5E PTPRA TNS2 PTPN18 PPP2CB PPP1R14A PTPRZ1 CTDSPL2 PTPDC1 PPP2R1B RNGTT PTPMT1 SMPD1 DUSP9 PPP4R3B PPE…
0.000466897890917507	77	133	1.44716081382035	Positive regulation of epithelial cell proliferation	http://amigo.geneontology.org/amigo/term/GO:0050679	PTN PLXNB3 SMO PRKD1 ADAM17 PRKCA PIK3CD AKT1 EYA1 ACVRL1 IL10 WNT7A MED1 VEGFA CDH3 TNFAIP3 EGFR IGF1 AR ITGA4 EGF TGFA RTN4 VEGFD STAT5A B4GALT1 GDF2 SCG2 VIP OSR1 SIRT1 NRAS FGF10 FGFR1 NOTCH2 FGF7 EGFL7 PDCL3 STAT3 GATA2 NOD2 NODAL ESRP2 TGM1 BMP4 OSR2 GRN PDGFB WDR48 TP63 FGF9 KDR DLX5 THBS4 BMP6 IQGAP3 ERBB2 FGF1 PLCG1 CLDN1 PAX2 BMP2 SFRP1 NME2 SOX9 NOTCH1 F3 EGR3 SRSF6 AGAP2 JCAD WNT2 PRK…
0.000474198602893194	48	75	1.59977049964141	Nephron tubule development	http://amigo.geneontology.org/amigo/term/GO:0072080	CALB1 PTCH1 ADAMTS16 LHX1 SMO EYA1 STAT1 WNT1 PAX8 DCHS1 GPC3 GZF1 FMN1 JAG1 PBX1 HOXB7 OSR1 UMOD DLL1 TFAP2B NOTCH2 IRX1 IRX2 HNF1B SOX8 BMP4 SIX2 SMAD4 TCF21 GREB1L AHI1 BCL2 FGF1 PAX2 BMP2 MTSS1 WWTR1 SOX9 KLHL3 WNT11 NOTCH1 SIX1 LAMA5 SIX4 PKD2 GATA3 HES1 FGF8
0.000484903325998339	191	379	1.25971374270906	Small molecule biosynthetic process	http://amigo.geneontology.org/amigo/term/GO:0044283	GOT1 HACD4 PPARA TRIB3 PTPN2 HMGCLL1 PTGES HSD17B3 ATP2B4 ADIPOQ TPK1 PHGDH SORD GCG QDPR RDH10 ELOVL2 NR1D1 GFI1 MPO ACSM3 INSIG2 ASS1 CSAD PLA2G5 ITPKC ELOVL7 KDM3A SPHK2 MALRD1 AGXT GIP APOE FABP5 SLC39A14 CD74 FAM3C APOB HMGCS1 LSS SOD1 CFTR NT5E SYK USP7 ACLY PTGS1 PRTFDC1 PGP ERLIN2 LPL G6PC2 ZBTB45 ACACA EIF6 ELOVL6 DPYD PYCR2 LBR AMD1 MVD ATF3 ABHD2 HDHD5 EDN1 SPTLC3 PRKAB1 ALOX15B CARNS1…
0.000498995949218249	73	125	1.45979058092278	Cellular response to lipopolysaccharide	http://amigo.geneontology.org/amigo/term/GO:0071222	CCR5 CD14 VIM NR1D1 ADAM9 GFI1 PRKCA TRIM41 PAF1 ABCA1 GIT1 IL10 IRAK1 TNFAIP3 PYCARD PRKCE CXCL1 MRC1 TNIP3 PDE4B CD6 SBNO2 CXCL11 SELENOS TNFRSF1B LOC100630489 CXCL6 CMPK2 TICAM2 LYN CXCL10 MALT1 NUGGC NFKBIB MAPK3 LBP XBP1 ABL1 NFKB1 CXCL8 NLRP3 IRF8 IL6 ANKRD1 IL36G NOD2 KLRK1 CD180 LITAF SERPINE1 BMP6 PLAA BCR PDCD4 TRAF6 LTF IL1F10 IL1A CCL2 SCARB1 CCL3 DAB2IP DEFA22 DEFA35L IL1B DEFA8 DEFA…
0.000500102237622742	50	79	1.58205152258842	Monosaccharide transmembrane transport	http://amigo.geneontology.org/amigo/term/GO:0015749	SLC5A1 SLC2A1 SLC2A2 SLC5A11 TRIB3 ADIPOQ IRS2 SLC2A4 AKT2 AKT1 FABP5 CLIP3 TSC1 ZDHHC7 GPC3 IGF1 INSR OSTN MEF2A EDN1 PID1 NR4A3 ENPP1 PRKCI SLC5A10 SLC45A1 OPN3 SLC2A11 RNASEL LOC100052724 OSBPL8 SLC1A2 SORT1 SLC27A1 PRKCB APPL1 EDNRA SLC2A10 APPL2 C2CD5 POU4F2 KLF15 HK2 SLC2A5 GRB10 PTPN11 INS SLC2A3 LEP FGF19
0.0005093577192134	121	226	1.33830358446218	Negative regulation of catabolic process	http://amigo.geneontology.org/amigo/term/GO:0009895	RYBP EIF4ENIF1 BANP PPARA SLC4A1 TRAF3IP2 TAF15 CTSA ATP2B4 CBFA2T3 TBC1D14 NRDE2 PML MAD2L2 RIC1 FEZ1 PTPN3 EIF4G1 AKT1 FYN TARDBP HSP90AB1 HIPK2 GIT1 WNT1 PINK1 IL10 MTMR8 USP7 IGF2BP1 EGFR PHAX ZDHHC7 UBQLN4 FEZ2 SGTA ANGEL2 DHX34 OPHN1 MYCBP2 DHX9 ANXA2 EPHA4 UCHL5 ZKSCAN3 VIP TRDMT1 MFSD2A SEC22B MTMR9 CSNK2A2 TENT5A TIMP1 EIF4G2 SDCBP PKP1 KLHL22 MTM1 PDCL3 MARCHF7 SLC11A1 SECISBP2 ADRA1A U…
0.00051014942041206	51	81	1.57384829247129	Carbohydrate transmembrane transport	http://amigo.geneontology.org/amigo/term/GO:0034219	SLC5A1 SLC2A1 SLC2A2 SLC5A11 TRIB3 ADIPOQ IRS2 SLC2A4 AKT2 AKT1 FABP5 CLIP3 TSC1 ZDHHC7 GPC3 IGF1 INSR OSTN MEF2A EDN1 PID1 NR4A3 ENPP1 PRKCI SLC5A10 SLC45A1 OPN3 SLC2A11 RNASEL LOC100052724 OSBPL8 SLC1A2 SORT1 SLC27A1 TMEM144 PRKCB APPL1 EDNRA SLC2A10 APPL2 C2CD5 POU4F2 KLF15 HK2 SLC2A5 GRB10 PTPN11 INS SLC2A3 LEP FGF19
0.000524907665439208	86	152	1.41427079532443	Carbohydrate homeostasis	http://amigo.geneontology.org/amigo/term/GO:0033500	PTCH1 PTPN2 CRY2 ADIPOQ GK HKDC1 GPR68 BACE2 GCG NR1D1 SLC37A4 SLC2A4 SMARCB1 FABP5 SLC39A14 RPH3AL CFTR ABCA12 GCGR CARTPT NOX4 INSR G6PC2 NUCKS1 HK1 CCDC186 PRKCE STX4 PYGL KLF7 TRA2B ALOX5 PRKAA2 WFS1 LRP5 IGFBP5 OAS1 SIRT1 PCK1 STK11 CRY1 PIK3CA TFAP2B PFKM NCOA5 HIF1A ZBTB20 KCNB1 ADIPOR2 SRI STAT3 IL6 PRKACA PARK7 SESN3 NGFR DBH CLTRN BRSK2 RAB11FIP2 RFX6 PIK3R1 CYB5R4 APPL2 AGER PLA2G6 FOX…
0.000524907665439208	86	152	1.41427079532443	Glucose homeostasis	http://amigo.geneontology.org/amigo/term/GO:0042593	PTCH1 PTPN2 CRY2 ADIPOQ GK HKDC1 GPR68 BACE2 GCG NR1D1 SLC37A4 SLC2A4 SMARCB1 FABP5 SLC39A14 RPH3AL CFTR ABCA12 GCGR CARTPT NOX4 INSR G6PC2 NUCKS1 HK1 CCDC186 PRKCE STX4 PYGL KLF7 TRA2B ALOX5 PRKAA2 WFS1 LRP5 IGFBP5 OAS1 SIRT1 PCK1 STK11 CRY1 PIK3CA TFAP2B PFKM NCOA5 HIF1A ZBTB20 KCNB1 ADIPOR2 SRI STAT3 IL6 PRKACA PARK7 SESN3 NGFR DBH CLTRN BRSK2 RAB11FIP2 RFX6 PIK3R1 CYB5R4 APPL2 AGER PLA2G6 FOX…
0.00052679295086928	53	85	1.5585999353124	Positive regulation of endothelial cell migration	http://amigo.geneontology.org/amigo/term/GO:0010595	RHOJ PRKD1 ADAM17 PRKCA PIK3CD CALR AKT1 CCBE1 THBS1 ANGPT4 WNT7A VEGFA RAC1 ROCK2 LGMN MET EGF ETS1 STAT5A SPARC SIRT1 SMOC2 BCAR1 PIK3C2A ABL1 FGFR1 RIN2 HIF1A ANXA1 ANGPT1 GATA2 CD40 BMP4 ANXA3 PDGFB GPLD1 HDAC9 KDR PIK3CG HSPB1 NRP1 FGF1 PLCG1 ATP5F1A MAP2K3 ATP5F1B JCAD GATA3 PRKD2 BMPR2 FGF18 FGF16 ATOH8
0.000531901327995487	144	276	1.30416073340332	Regulation of actin cytoskeleton organization	http://amigo.geneontology.org/amigo/term/GO:0032956	WAS RICTOR CFL2 DMTN CSF1R BRAF F2RL1 RDX PLEKHH2 TGFBR1 RASA1 RAPGEF3 ESAM GPM6B CCDC88A ASAP3 AP1AR VASP SH3BP1 PPM1J FSCN1 CSF3 LMOD3 HIP1R TMSB4X ACTR2 SPTBN4 TSC1 SSH3 RAC1 FER ROCK2 GRB2 PYCARD WASF2 MET MYOC PRKCE CELSR1 CARMIL2 CGNL1 ARPC2 RHOBTB1 EDN1 SPTB SHANK3 CYFIP2 DBNL FMN1 EVL LIMK1 NTRK3 DAPK3 KANK4 NPHS1 BAIAP2L1 DIXDC1 RGCC LIMCH1 ARHGAP28 ARHGAP6 ARHGDIB DLC1 CORO2B ECT2 NCKAP…
0.000532102144820071	96	173	1.38708424824399	Response to lipopolysaccharide	http://amigo.geneontology.org/amigo/term/GO:0032496	CCR5 CD14 ERBIN F2R VIM CCR7 ADAM17 NR1D1 ADAM9 GFI1 PRKCA TRIM41 PAF1 ABCA1 GIT1 IL10 IRAK1 TNFAIP3 FER S100A9 PYCARD PRKCE PTGFR CXCL1 LOC100061663 MRC1 OTUD5 TNIP3 PDE4B CD6 RPS6KA3 SBNO2 CXCL11 SELENOS TNFRSF1B LOC100630489 CXCL6 CMPK2 TICAM2 LYN CXCL10 MALT1 SMAD6 UMOD NUGGC NFKBIB MAPK3 LBP TNFRSF11A XBP1 ABL1 NFKB1 CXCL8 NLRP3 IRF8 SLC11A1 IL6 ANKRD1 IL36G NOD2 IL23R KLRK1 CD180 LITAF TAB2…
0.000536220976423104	66	111	1.48627326824793	Regulation of production of molecular mediator of immune response	http://amigo.geneontology.org/amigo/term/GO:0002700	SEMA7A TLR3 SPINK5 B2M CCR2 F2RL1 BCL6 EXOSC3 MAD2L2 PTPRC SPHK2 CD74 TNFRSF14 IL10 THOC1 SLC15A4 IL13 RSAD2 SASH3 HK1 STX4 MAP3K7 CD40LG NSD2 IL27RA KIT TNFRSF1B RIF1 TMBIM6 MALT1 KMT5C SIRT1 ATG5 TLR9 PRKCZ XBP1 TGFB3 IL2 IL1R1 DDX1 IL6 ANGPT1 CD40 NOD2 PAXIP1 TBX21 CUEDC2 DENND1B TRAF6 CD244 FOXP3 CD28 ARG1 IL13RA2 ZPBP2 TFRC GATA3 HFE DHX36 IRAK3 KLK7 IL17F TRIM6 TNFSF13 IL17A TGFB2
0.000542274934682516	64	107	1.49511261648729	Positive regulation of vasculature development	http://amigo.geneontology.org/amigo/term/GO:1904018	TLR3 ISL1 PRKD1 RAPGEF3 AGO2 PRKCA PKM BMPER CCBE1 GAB1 THBS1 HIPK2 ACVRL1 IL10 ANGPT4 VEGFA KLF4 ETS1 VEGFD GDF2 SIRT1 SMOC2 DLL1 XBP1 ABL1 TGFBR2 CXCL8 HIF1A PDCL3 STAT3 GATA2 BRCA1 CD40 NODAL PIK3R6 PRKCB ANXA3 JAK1 ITGB8 KDR CYP1B1 SERPINE1 C5 HSPB1 TJP1 FGF1 PLCG1 FLT1 HK2 ITGB1 SMAD1 GATA6 F3 SPHK1 IL1A JCAD ITGAX PRKD2 CD34 CHI3L1 FGF18 BTG1 CCL24 HSPB6
0.000542274934682516	64	107	1.49511261648729	Positive regulation of angiogenesis	http://amigo.geneontology.org/amigo/term/GO:0045766	TLR3 ISL1 PRKD1 RAPGEF3 AGO2 PRKCA PKM BMPER CCBE1 GAB1 THBS1 HIPK2 ACVRL1 IL10 ANGPT4 VEGFA KLF4 ETS1 VEGFD GDF2 SIRT1 SMOC2 DLL1 XBP1 ABL1 TGFBR2 CXCL8 HIF1A PDCL3 STAT3 GATA2 BRCA1 CD40 NODAL PIK3R6 PRKCB ANXA3 JAK1 ITGB8 KDR CYP1B1 SERPINE1 C5 HSPB1 TJP1 FGF1 PLCG1 FLT1 HK2 ITGB1 SMAD1 GATA6 F3 SPHK1 IL1A JCAD ITGAX PRKD2 CD34 CHI3L1 FGF18 BTG1 CCL24 HSPB6
0.000543067589159846	238	485	1.22662815371989	Cation homeostasis	http://amigo.geneontology.org/amigo/term/GO:0055080	CALB1 ALAS2 TMPRSS3 SLC39A12 SLC4A1 SLC30A9 ABCB7 B2M FATE1 CCR5 HMOX1 CCR2 SCNN1A TAC1 F2RL1 ATP2B4 CCR9 CXCR4 FTH1 TRPV2 F2R SLC9A8 PML CORIN ABL2 PRKD1 PACS2 AFG3L2 NCOA4 TGM2 SLC9A9 STEAP3 SLC39A10 TMTC4 SLC37A4 PTPRC EIF2AK1 KISS1 ITPR3 SPPL3 TRPM1 ATP2A2 ITPR2 NPTN TMEM64 KL APOE SLC39A14 FYN SLC8A2 STPG4 RHCG SLC39A6 LOC100630595 CALCB SOD1 UPK3A CAV1 CFTR PTGER2 CCDC115 SLC12A7 BDH2 TCIRG…
0.000571451296779188	158	307	1.28646039771652	Circulatory system process	http://amigo.geneontology.org/amigo/term/GO:0003013	SLC5A1 SLC2A1 COMP HTR1B ASIC2 HEG1 ISL1 F2RL1 ATP2B4 GRK2 ADIPOQ ERAP1 F2R ADRB2 CORIN SCPEP1 TBX18 EDN3 ATP2A2 ZMPSTE24 APOE FABP5 FGG FYN ADORA2B SOD1 STAT1 ACVRL1 CAV1 LVRN PTGS1 CARTPT SH3GL2 NOX4 AR SMTNL1 FGB AVPR1A TNNI3K KCNMA1 SLC1A1 SLC4A3 PDE4B MEF2A KCND3 EDN1 PLCB3 TJP3 SRC RGS2 FSHR ACTC1 GNAO1 LRP5 PKP2 DRD2 MDM2 MFSD2A CACNB2 ATG5 PRKG1 CORO2B DLL1 STK39 ZDHHC21 UTS2B EPAS1 KNG1 …
0.000578635576359809	93	167	1.39201587262959	Telencephalon development	http://amigo.geneontology.org/amigo/term/GO:0021537	SEMA7A MPP5 DLX2 EPHA5 PAX5 BTBD3 SUN2 CSF1R LHX1 SMO FBXO45 CELF1 CCDC141 EFHC1 RYK MDGA1 NDE1 SRF LHX2 YWHAE TSC1 CDH2 IGF2BP1 EPHB3 DPCD PLXNA4 RTN4 SHANK3 NSUN5 TRA2B TMEM108 DIXDC1 UCHL5 GSX2 DRD2 MFSD2A SRGAP2 XRCC1 PAFAH1B1 WDR62 ARL13B MBOAT7 HIF1A SLC1A2 NDEL1 SECISBP2 HDAC1 NUMB LHX5 RARB SUN1 NUMBL CDON CNTN2 CRKL ROBO1 BMP4 BCAN TACC2 DCX TNR DLX5 LEF1 FUT10 SYNE2 FEZF2 BMP2 PLCB1 ADG…
0.000580006458453093	117	218	1.34155066268667	Protein localization to nucleus	http://amigo.geneontology.org/amigo/term/GO:0034504	WRN FERMT1 NMD3 EIF4ENIF1 HEATR3 ILRUN BANP SUN2 LARP7 CRY2 ING1 NUP35 RRS1 KPNA6 PML SMO BAG3 PRKD1 DCLK1 TBRG1 TMEM98 EEF1AKMT2 PAF1 CALR AKT1 FYN TARDBP TOR1B MED1 SYK DTX3L CDK1 PPP3CA KAT7 MBTPS1 TRIM28 SRC TNPO3 IPO8 RAB23 MDM2 TNPO2 COL1A1 NR5A1 ECT2 IPO11 PLRG1 KPNB1 KPNA5 IPO5 STK11 HCLS1 IPO13 OSBPL8 CSE1L GLUL IPO7 ABRA NUP153 EED STAT3 ANGPT1 ATP13A2 RPF2 SUN1 PARK7 SYNE1 APPL1 BMP4 K…
0.000596668265909742	101	184	1.37208577160141	Anterior/posterior pattern specification	http://amigo.geneontology.org/amigo/term/GO:0009952	ACVR2A SSBP3 HOXA2 HOXC9 HOXC8 LHX1 PCSK6 HOXC6 HOXC5 TGFBR1 SMO TULP3 TBX18 GBX2 PCGF2 KDM6A KMT2A TBXT PALB2 HELT HIPK2 WNT1 SRF TASOR GPC3 XRCC2 NEUROG1 CELSR1 MEOX2 NLE1 HOXB1 HOXB2 HOXA10 TBX3 PBX1 LRP5 HES7 ZIC3 MEOX1 HOXB7 OSR1 RING1 DLL1 CER1 SMAD2 HIPK1 ABI1 HNF1B GDF3 NODAL CDON CRKL BMP4 CELSR2 SIX2 SMAD4 WDR77 MYF6 RBPJ TDGF1 ATP6AP2 BPTF LEF1 MYF5 FOXF1 PRKDC HOXD13 HOXD10 MSX1 FEZF2…
0.000596668265909742	101	184	1.37208577160141	Leukocyte activation involved in immune response	http://amigo.geneontology.org/amigo/term/GO:0002366	NKX2-3 CCR2 IFI35 F2RL1 HLX BCL6 EXOSC3 LY9 MSH6 MAD2L2 DYSF NMI IFND1 ENPP3 PTPRC SPHK2 TMEM98 FGR DNASE1 ADORA2B SNX4 IL10 THOC1 SYK FCER1G TSC1 SLC15A4 IL13 FER MYB PLCL2 RASGRP1 PYCARD PRKCE STX4 POU2AF1 ERCC1 CD40LG NFKBIZ NSD2 SBNO2 IL27RA KIT DRA RIF1 LYN KARS1 MALT1 KMT5C NBN PCK1 VAMP7 PRKCZ DLL1 LBP XBP1 IL27 ABL1 SCNN1B NOTCH2 IRF8 IL2 ANXA1 SLC11A1 LOC102149794 RORA STAT3 IL6 IRF4 CD4…
0.000596668265909742	80	140	1.42836651753697	Glycerophospholipid biosynthetic process	http://amigo.geneontology.org/amigo/term/GO:0046474	PIGN INPP4A PIK3CD ITPKC LOC100070352 PIGT PIP5K1A FABP5 PI4K2A PIGG CEPT1 PGAP3 PCYT1B LPCAT2 PIGQ AJUBA PIGA PIK3C3 ACSL3 DPM1 CHKA HDHD5 PIGS CDS1 VAC14 CDS2 PIGF TTC7B CHKB GPAT2 PIGK AGPAT1 PIGH PNPLA3 GPAM PIK3C2A PIK3CA MBOAT7 SLC27A1 PTDSS1 PIGO EFR3B CISH DGKD INPPL1 PIK3R6 PIGU IMPA2 GPAT4 PDGFB TTC7A DGKZ DGKG FAR1 PIK3CG PIK3R1 PIP5K1B BPNT2 PGS1 PLA2G6 PIKFYVE HTR2C SOCS7 LPCAT1 DGKE…
0.000611116701408238	151	292	1.2926227817094	Regulation of supramolecular fiber organization	http://amigo.geneontology.org/amigo/term/GO:1902903	HDAC6 WAS RICTOR CFL2 SLC39A12 VBP1 BRAF F2RL1 RDX PLEKHH2 TGFBR1 RASA1 TAOK1 RAPGEF3 ESAM CCDC88A CLU ASAP3 AP1AR VASP APOE CSF3 LMOD3 MAP1B GIT1 HIP1R APC CLIP3 TMSB4X ACTR2 SPTBN4 TSC1 SSH3 RAC1 FER ROCK2 GRB2 PYCARD MAPRE1 WASF2 MET MYOC PRKCE CARMIL2 CGNL1 ARPC2 EDN1 SPTB SHANK3 CYFIP2 DBNL FMN1 EVL LIMK1 CAMSAP2 DAPK3 KANK4 NPHS1 BAIAP2L1 RGCC LIMCH1 ARHGAP28 ARHGAP6 ARHGEF2 DLC1 CORO2B NCK…
0.000612514723367704	227	461	1.23084294813788	Regulation of cell cycle process	http://amigo.geneontology.org/amigo/term/GO:0010564	GNAI1 EIF2AK4 MARK4 HECW2 SFPQ GPNMB MDM1 CETN2 CSPP1 HSPA1A BRSK1 FBXO31 LOC100033941 ATP2B4 RHNO1 CASP2 PML CHEK2 PCID2 CCSAP TAOK1 FEN1 GPR3 CDT1 RPA2 ADAM17 KLHL9 CLOCK RAB11FIP4 ETAA1 CENPJ ERCC3 BID CRADD UBD TAOK3 MAP9 NACC2 TNKS MAP10 ZMPSTE24 DONSON PAF1 E4F1 EIF4G1 CALR KLHL13 AKT1 WNT10B CCNB3 GIT1 CTDSP1 APC SH3GLB1 TRIM37 THOC1 MED1 OBSL1 CLSPN INCENP CDK1 RAD1 ROCK2 DDX3X EGFR BUB3 …
0.000612514723367704	140	268	1.30578282386775	Regulation of binding	http://amigo.geneontology.org/amigo/term/GO:0051098	NMD3 EIF3E GTF2F1 ILRUN TRIB3 B2M MYOD1 ISL1 ADIPOQ BAMBI XIRP1 TGFBR1 ADRB2 CSNK1A1 SMO CDT1 GCG MAD2L2 EPHB6 SPPL3 TNKS TTBK1 NPHP3 ATP2A2 ZMPSTE24 EIF4G1 MEN1 SYMPK APOE AKT1 ADAM15 CSF3 HABP4 HIPK2 HIP1R CAV1 PLXND1 IL10 LHX2 DTX3L HJURP PLCL2 IGF1 PPP3CA MAPRE1 CRMP1 NUCKS1 MET ERCC4 ITGA4 STK3 IDE RSF1 EGF TRIM28 DHX9 SRC LRP1 SKI DTNBP1 ANXA2 EPHA4 MMP9 TMBIM6 ARHGAP28 DOT1L EBF2 CBLB MAPK…
0.000633378033597917	99	180	1.37480277312933	Response to transforming growth factor beta	http://amigo.geneontology.org/amigo/term/GO:0071559	GCNT2 FERMT1 MPP5 PPARA HTRA3 TGFB1I1 BAMBI RASL11B PML TGFBR1 HPGD USP9X ADAM17 SNW1 PTPRK CLEC3B ADAM9 ITGB5 MEN1 FYN HSP90AB1 THBS1 HIPK2 WNT1 ACVRL1 CAV1 WNT7A NR3C1 ZNF451 HTRA1 NLK VEPH1 SKIL LOC100072794 ONECUT2 SMURF2 FBN2 SRC SNX6 SKI MAPK7 SMAD6 SIRT1 SNX25 RUNX3 LOX STK11 PXN TGFB3 SDCBP SMAD2 TGFBR2 ITGA3 PDE3A GLG1 PPM1A ANKRD1 NODAL APPL1 MXRA5 CRKL SMAD4 LTBP4 PMEPA1 MTMR4 FBN1 ARR…
0.000634203547574435	107	197	1.35767325080608	Regulation of transmembrane receptor protein serine/threonine kinase signaling pathway	http://amigo.geneontology.org/amigo/term/GO:0090092	FERMT1 ACVR2A ZNF423 MPP5 PPARA HTRA3 TGFB1I1 VWC2L NUP93 BAMBI RASL11B TGFBR1 ADAM17 SNW1 GDF6 UBE2O BMPER MEN1 HSP90AB1 THBS1 HIPK2 WNT1 JAK2 ACVRL1 CAV1 ZNF451 HTRA1 GPC3 VEPH1 SKIL LOC100072794 TMPRSS6 CHRD ONECUT2 CTDSPL2 SMURF2 FBN2 SOSTDC1 CHRDL1 SNX6 SKI GDF2 LEMD2 DACT2 SMAD6 SIRT1 SNX25 FGF10 BMP3 LOX STK11 CER1 ABL1 TFAP2B SDCBP SMAD2 NOTCH2 VWC2 ITGA3 INHA GLG1 PPM1A SULF1 ELAPOR2 GDF…
0.000634376757607611	230	468	1.22845624638596	Response to bacterium	http://amigo.geneontology.org/amigo/term/GO:0009617	MACROD2 DGKB SPINK5 B2M CCR5 CD14 NLRP6 F2RL1 ADIPOQ ERBIN F2R VIM RGS1 CCR7 PRKD1 ADAM17 FUCA2 NR1D1 ADAM9 GFI1 SFTPD PRKCA TAP2 TRIM41 EPHA2 LRAT OPTN FGR PAF1 CEP192 BANK1 defb3 LYG1 MAPKBP1 TNFRSF14 ABCA1 GIT1 IFI44 CAV1 IL10 SYK FCER1G IRAK1 TNFAIP3 RPS19 FER LYG2 IRF5 GPC3 S100A9 PYCARD FGB CCDC186 PRKCE PTGFR CXCL1 LOC100061663 MRC1 OTUD5 TNIP3 PDE4B CD6 FKBP5 RPS6KA3 RAB14 PGLYRP4 PYGL SB…
0.000645159734210256	76	132	1.43918747600316	Hormone-mediated signaling pathway	http://amigo.geneontology.org/amigo/term/GO:0009755	HNF4G CRY2 PIAS2 RNF14 PAQR7 TRH NR1D1 CLOCK KDM3A CALR PPARD TRIM68 MED1 NEDD4 NR3C1 LATS2 AR LOC100629895 DNAAF4 DDX5 OSTN ABHD2 SRC FSHR PRMT2 PTGES3 SKP2 PER1 SIRT1 UFL1 YWHAH CRY1 GHRHR NR5A2 SLC27A1 HDAC1 ADIPOR2 VPS18 TRERF1 BRCA1 RARB NODAL PARK7 APPL1 BMP4 NCOA1 CRHBP NR0B1 TP63 RBFOX2 SAFB2 REN TCF21 RXRA APPL2 POU4F2 DAXX UBA5 SFRP1 ZMIZ1 PADI2 WBP2 ESR1 RXRB TMF1 PRCP HNF4A PAGR1 PTPN…
0.000656755247550233	120	225	1.3331420830345	Muscle cell differentiation	http://amigo.geneontology.org/amigo/term/GO:0042692	HIRA COMP CFL2 BARX2 MYOD1 ISL1 CD9 PRDM6 SMO TBX18 DYSF ATP2A2 WNT10B MMP14 LMOD3 CAPN2 CSRP1 TRIM72 WNT1 SRF TSC1 CDH2 IFRD1 NOX4 IGF1 PPP3CA KEL MEF2A EDN1 DNER KIT SKI NPHS1 TBX3 ALPK2 ACTC1 CXCL10 IGFBP5 CD53 FBXO40 MDM2 PLD3 SIRT1 ATG5 ATP11A DLL1 FGF10 RB1 SDC1 RCAN1 CTH FOXO4 SHOX2 KLHL41 ADAMTS15 DMD SORT1 ADRA1A SEMA4C RORA P2RX2 SMYD1 DMPK RARB PTGFRN TBX5 CDON SYNE1 MYOZ2 MED28 QKI BM…
0.000659149915638271	229	466	1.22836455343979	Negative regulation of cellular component organization	http://amigo.geneontology.org/amigo/term/GO:0051129	SEMA7A HDAC6 WAS B2M MDM1 SACS DMTN VBP1 IKBKB RDX ADIPOQ PLEKHH2 VIM PCID2 TAOK1 DCP2 CDT1 RAPGEF3 NEU3 GFI1 INPP5J FEZ1 CLU ANTXR1 TNKS ADTRP APOE FYN RYK POT1 LMOD3 HIP1R APC DNAJB6 CLIP3 OMA1 ACVRL1 CAV1 PINK1 TMSB4X TRIM37 SPTBN4 SSH3 RAD1 ROCK2 TRAF3IP1 DDX3X IFRD1 UBQLN4 GFAP BUB3 PPP3CA AR RGS22 FEZ2 MAPRE1 CRMP1 ZNF365 WASF2 MET MYOC ERCC4 DYNC1LI1 CARMIL2 TERF2IP MAG CGNL1 ERCC1 MAK NAT…
0.000659978124822511	113	210	1.34504513734731	Regulation of intracellular transport	http://amigo.geneontology.org/amigo/term/GO:0032386	GAS6 NDRG4 FERMT1 DMTN RDX ADIPOQ NRDE2 YIPF5 MFF SMO BAG3 PRKD1 BNIP3L RAPGEF3 SEC16A SLC35D3 AKT2 FYN TARDBP UHMK1 MAP1B RNF139 PINK1 NEDD4 ABCA12 USP7 IWS1 TRIM28 SLC1A1 METRN EIPR1 PLK3 ATP5IF1 CTDSPL2 DHX9 MYO1C SRC UBE2J1 ANXA2 ERLEC1 STOM RAB23 DENND10 PLA2G4E RAB29 ECT2 TCAF1 IPO5 STK11 OAZ3 HCLS1 ABCA2 NDEL1 STX18 CPSF6 NUP153 KCNB1 NSUN2 ANGPT1 PPM1A PRKACA PARK7 TBC1D20 BMP4 GDI1 EPM2A…
0.000687922573436185	153	297	1.28769405747651	Regulation of actin filament-based process	http://amigo.geneontology.org/amigo/term/GO:0032970	WAS RICTOR CFL2 DMTN CSF1R BRAF F2RL1 RDX PLEKHH2 TGFBR1 RASA1 RAPGEF3 ESAM GPM6B CCDC88A ASAP3 AP1AR VASP SH3BP1 PPM1J FSCN1 CSF3 LMOD3 HIP1R CAV1 TMSB4X ACTR2 SPTBN4 TSC1 SSH3 RAC1 FER ROCK2 GRB2 PYCARD WASF2 MET MYOC PRKCE CELSR1 CARMIL2 PDE4B CGNL1 ARPC2 RHOBTB1 EDN1 SPTB SHANK3 CYFIP2 DBNL FMN1 EVL LIMK1 NTRK3 DAPK3 KANK4 NPHS1 BAIAP2L1 DIXDC1 RGCC LIMCH1 ARHGAP28 PKP2 ARHGAP6 ARHGDIB DLC1 C…
0.000748704376485944	226	460	1.22808469062146	Carbohydrate metabolic process	http://amigo.geneontology.org/amigo/term/GO:0005975	PRXL2C GOT1 PPARA SLC4A1 PTPN2 NPL LALBA PGGHG PRKAG3 ADIPOQ ALDOA GLB1L IRS2 ENO1 GK CBFA2T3 GAPDHS HKDC1 SYNJ1 PHKA2 EPM2AIP1 POFUT2 PDHB SORD GCG FUCA2 NR1D1 NEU3 INPP5J B3GNT7 SLC37A4 IDH2 MDH1B PKM ZMPSTE24 AKT2 GALT KL AKT1 FABP5 SLC39A14 FAM3C CHST8 GIT1 LANCL1 AOAH USP7 PFKFB2 GCGR OTOGL PGP PDK3 IGF1 INSR G6PC2 PGLS HK1 PRKCE AGL GNPTAB EIF6 EGF PGM5 MDH1 OCRL MPI CHIT1 B4GALT7 IGFBP4 LD…
0.000750092487650245	102	187	1.36344076673983	Cell activation involved in immune response	http://amigo.geneontology.org/amigo/term/GO:0002263	NKX2-3 CCR2 IFI35 F2RL1 HLX BCL6 EXOSC3 LY9 MSH6 MAD2L2 DYSF NMI IFND1 ENPP3 PTPRC SPHK2 TMEM98 FGR DNASE1 ADORA2B SNX4 IL10 THOC1 SYK FCER1G TSC1 SLC15A4 IL13 FER MYB PLCL2 RASGRP1 PYCARD PRKCE STX4 POU2AF1 ERCC1 CD40LG NFKBIZ NSD2 SBNO2 IL27RA KIT DRA RIF1 LYN KARS1 MALT1 KMT5C NBN PCK1 VAMP7 PRKCZ DLL1 LBP XBP1 IL27 ABL1 SCNN1B NOTCH2 IRF8 IL2 ANXA1 SLC11A1 LOC102149794 RORA STAT3 IL6 IRF4 CD4…
0.000773030630694841	134	256	1.3084060482907	Exocytosis	http://amigo.geneontology.org/amigo/term/GO:0006887	EXOC2 RAB3C APBA1 STXBP5 DMTN CCR2 EXOC3L1 PRPF38B SCFD2 BRAF F2RL1 EXOC8 TMEM167B EXOC4 RAP1B MICAL3 ERC2 PREPL RAB2B RAB31 RAB11FIP5 SPHK2 ATP2A2 FGR EXOC5 FGG ADORA2B LLGL2 EXPH5 RPH3AL SNX4 GIT1 TRIM72 CFTR WNT7A ABCA12 SYK IL13 RASGRP1 CPLX1 EXOC3 CACNA1I FGB YKT6 SYT6 STX4 ZP4 HGS SYTL3 KIT RAB7A DTNBP1 GRIN3A SYT1 LYN OLFML1 STX3 DRD2 VPS45 COPS5 VAMP7 ATP6AP1 CADPS STX2 SDC1 SDCBP TRAPPC1…
0.000774536189286043	51	82	1.55465502061188	Regulation of BMP signaling pathway	http://amigo.geneontology.org/amigo/term/GO:0030510	ZNF423 HTRA3 VWC2L BAMBI UBE2O BMPER HIPK2 WNT1 ACVRL1 HTRA1 GPC3 SKIL TMPRSS6 CHRD CTDSPL2 SMURF2 SOSTDC1 CHRDL1 SKI GDF2 LEMD2 SMAD6 CER1 ABL1 TFAP2B SMAD2 NOTCH2 VWC2 ITGA3 PPM1A SULF1 ELAPOR2 GDF3 BMP4 SMAD4 FBN1 SORL1 RBPJ GDF5 MSX1 TRIM33 CRB2 RNF165 NOTCH1 NUMA1 KCP CCN1 BMPR2 HES1 LEMD3 SKOR2
0.000774536189286043	51	82	1.55465502061188	Bone morphogenesis	http://amigo.geneontology.org/amigo/term/GO:0060349	COMP MMP13 NAB2 INSIG2 TRIP11 ZMPSTE24 TBXT MMP14 MATN1 IFT80 NEUROG1 ALPL SFRP4 THBS3 BMPR1B LRP5 RAB23 DHRS3 COL1A1 CER1 TGFBR2 FREM1 SHOX2 EXT2 GLG1 RARB INPPL1 BMP4 OSR2 ACTN3 DLX5 BMP6 INSIG1 BPNT2 MEF2D MSX1 RUNX2 HAS2 LTF SOX9 COL2A1 CYP26B1 GNAS COL27A1 PAPPA2 BMPR2 FOXN3 FGF18 FGF4 IFITM5 SCX
0.000804632061804281	58	96	1.51020001593752	Mammary gland development	http://amigo.geneontology.org/amigo/term/GO:0030879	PTCH1 CSN3 IRS2 PML SMO IRF6 EPHA2 STAT5B USF2 CAV1 MED1 DEAF1 AR EGF TGFA RTN4 SRC SOSTDC1 NOTCH4 TBX3 NEURL1 LRP5 IGFBP5 CREB1 FGF10 OAS2 ELF3 TNFRSF11A BRCA2 GHRHR TGFBR2 HIF1A TNFSF11 ROBO1 BMP4 ARHGAP35 GPAT4 DDR1 ATP7B LEF1 FOXF1 IQGAP3 CYP19A1 MSX1 NME2 HOXD9 SOX9 ESR1 AREG BTRC CAPN1 AGAP2 GATA3 SLC6A3 WNT2 BCL2L11 SOCS2 CCND1
0.000827692432436004	99	181	1.36720717769768	Sex differentiation	http://amigo.geneontology.org/amigo/term/GO:0007548	ACVR2A KITLG EIF2B2 SLIT3 LHX1 HSD17B3 TGFBR1 LHX8 RDH10 SPATA2 DHX37 HESX1 STAT5B LHX9 SOD1 PCYT1B AR NEUROG1 ROBO2 ERCC1 KIT BMPR1B FSHR SRD5A1 HOXA10 TBX3 OSR1 NR5A1 YBX3 SIRT1 ASB1 RXFP2 FGF10 BRCA2 IMMP2L PLEKHA1 MAMLD1 KIF18A SOX8 ADAMTS1 SGPL1 STRA6 BCL2L1 TBC1D20 COL25A1 CRKL FST HSD17B4 SMAD4 TYRO3 DHCR24 NR0B1 BIK WDR48 TP63 FGF9 SAFB2 REN TCF21 GREB1L ARID5B BMP6 GATA4 HOXD13 BCL2 CYP1…
0.00085143436386122	366	781	1.17140685593141	Negative regulation of molecular function	http://amigo.geneontology.org/amigo/term/GO:0044092	GAS6 PTCH1 GTF2F1 ILRUN ELL PPARA IFI6 SLC4A1 HECW2 PTN TRIB3 PTPN2 PLXNB3 SPINK5 B2M NEDD4L SERPINB12 CRY2 ADAR PPP1R12C HEG1 TAX1BP1 MYOD1 IKBKB ATP2B4 RDX ADIPOQ ITIH5 ERBIN LY6E IRS2 CBL BST2 FETUB XIRP1 ADRB2 CDKN2C SMO PCID2 PARVA MAD2L2 PPP1R35 WWP2 CHUK GFI1 KCNAB1 SH2B3 LRP6 PTPRC UBE2O PTPA TNKS TTBK1 SPHK2 PPP1R1A PPP2R5A ATP2A2 PHACTR3 LY6H PAPLN TBXT CEP192 MEN1 SYMPK APOE AKT1 SLC39…
0.000864254144527399	198	398	1.2435401968004	Regulation of growth	http://amigo.geneontology.org/amigo/term/GO:0040008	WRN PRL PTCH1 SEMA7A SLIT3 NEDD4L MYOD1 GHR HLX TRPV2 WFDC1 BCL6 PML TGFBR1 ADRB2 CDKN2C SMO ADAM17 AFG3L2 MAD2L2 CDKL5 SPHK2 CELF1 ZMPSTE24 STAT5B ADAM10 EIF4G1 ZFYVE27 PPARD AKT1 MMP14 ADAM15 RYK DPYSL2 SOD1 SRF N6AMT1 ACVRL1 gh SH3BP4 LATS2 DDX3X IFRD1 EGFR GPC3 IGF1 INSR SEMA4D AR LGMN SASH3 MINAR1 STK3 NGF PPP1R9B GLI1 IGFBP4 GHRH OSTN PLXNA4 EDN1 RTN4 DBNL ALOX15B LIMK1 GDF2 TNKS2 SYT1 ENPP…
0.000867364635117574	185	369	1.25320775082004	Regulation of anatomical structure size	http://amigo.geneontology.org/amigo/term/GO:0090066	SEMA7A WAS RICTOR COMP CFL2 HTR1B ASIC2 F2RL1 RDX PLEKHH2 TRPV2 F2R ADRB2 RASA1 SCPEP1 ESAM EDN3 CDKL5 AP1AR VASP ZFYVE27 APOE FGG ADORA2B RYK DPYSL2 CSF3 LMOD3 SOD1 LARS1 HIP1R SRF CAV1 TMSB4X WNT7A ACTR2 SPTBN4 TSC1 SSH3 RAC1 FER ALS2 SLC12A7 IFRD1 GRB2 PEX11A SEMA4D PYCARD SMTNL1 FGB WASF2 AVPR1A KEL NGF PRKCE KCNMA1 CARMIL2 VAV3 SLC12A4 ARPC2 PLXNA4 EDN1 SPTB RTN4 SHANK3 CYFIP2 DBNL RGS2 FMN1…
0.000880121571459	97	177	1.36985997938927	Negative regulation of cytokine production	http://amigo.geneontology.org/amigo/term/GO:0001818	GAS6 ILRUN PPARA GPNMB F2RL1 ADIPOQ ERBIN CD276 BCL6 PML CCR7 DICER1 NMI SLC37A4 ADCY7 PTPRC EPHA2 BANK1 NPTN HSP90AB1 MAPKBP1 THBS1 GIT1 IL10 SRGN CDH3 TNFAIP3 RAC1 TRAF3IP1 SERPINB1 IGF1 PYCARD TRIB2 KLF4 IL27RA ANXA4 SELENOS RGCC OAS1 CHID1 TLR9 DLL1 FOXJ1 NCKAP1L LBP TGFB3 NFKB1 NLRP3 ANXA1 SLC11A1 TIGIT ANGPT1 RNF128 NOD2 IL23R TNFRSF21 NLRP12 VSIR TBX21 CUEDC2 EZR ARRB2 HDAC9 OTUD7B LRRC32 …
0.000880121571459	97	177	1.36985997938927	Viral life cycle	http://amigo.geneontology.org/amigo/term/GO:0019058	GAS6 PPARA DDX6 LOC100050637 ADAR TRIM10 GRK2 LY6E KPNA6 PML VTA1 CTSL SIVA1 SMARCB1 APOE TRIM68 CD74 HSP90AB1 CLEC5A VAPA CAV1 NECTIN2 NEDD4 P4HB ROCK2 DDX3X RSAD2 MVB12A NUCKS1 SRPK2 NECTIN1 TRIM28 PPID EIF2AK2 MX1 DDB1 RAB7A MPHOSPH8 SMPD1 STAU1 STOM ATG16L2 TOP2A VAPB OAS1 RAB29 ATG5 SIGLEC1 OAS2 OASL TRIM15 RNASEL CXCL8 NR5A2 XPR1 ATG16L1 SLPI MORC2 VPS18 TRIM26 PPIB USP6NL PLSCR1 ZC3HAV1 TB…
0.000887696976165121	76	133	1.42836651753697	Production of molecular mediator of immune response	http://amigo.geneontology.org/amigo/term/GO:0002440	SEMA7A TLR3 TRAF3IP2 TCF3 SPINK5 B2M CCR2 F2RL1 BCL6 EXOSC3 MSH6 MAD2L2 PTPRC SPHK2 CD74 TNFRSF14 IL10 THOC1 SLC15A4 IL13 MSH3 RSAD2 SASH3 HK1 STX4 MAP3K7 ERCC1 CD40LG NSD2 IL27RA KIT TNFRSF1B RIF1 TMBIM6 MALT1 KMT5C NBN SIRT1 ATG5 TLR9 PRKCZ POLQ XBP1 TGFB3 IL2 IL1R1 DDX1 IL6 ANGPT1 CD40 NOD2 PAXIP1 TBX21 CUEDC2 PRKDC XRCC4 DENND1B BTK TRAF6 CD244 FOXP3 CD28 ARG1 IL13RA2 ZPBP2 TFRC GATA3 HFE DHX…
0.00090329092113849	175	347	1.26062606915186	T cell activation	http://amigo.geneontology.org/amigo/term/GO:0042110	NKX2-3 WAS JAML TRAF3IP2 PTPN2 GPNMB B2M CCR2 WDFY4 CD80 BRAF F2RL1 HLX CCR9 DNAJA3 CD276 BCL6 CCR7 CARD11 LY9 ICOS JAG2 IFND1 PTPRC EPHB6 TMEM98 MAPK8IP1 STAT5B FYN CD74 TNFRSF14 PRDM1 WNT1 SRF CAV1 NCSTN SYK ITK FCER1G TSC1 MYB RSAD2 IGF1 RASGRP1 PYCARD TCIRG1 SASH3 CD44 PKNOX1 ZP4 LOC100053159 ZAP70 CD6 CD40LG NFKBIZ DOCK8 IL27RA KIT FLOT2 SOX13 EFNB1 CD1D TNFRSF1B CD5 DRA PAG1 DLG5 DLL4 LOC10…
0.00090329092113849	161	316	1.27355147568367	Regulation of system process	http://amigo.geneontology.org/amigo/term/GO:0044057	CHRNB4 ASIC2 CRY2 ISL1 PRKAG3 F2RL1 ATP2B4 GRK2 ADIPOQ F2R ADRB2 CORIN GJA1 TBX18 EDN3 CACNG4 TMEM98 ATP2A2 ZMPSTE24 TENM4 APOE FABP5 FGG SLC8A2 ADORA2B TACR2 CELF4 SOD1 HIP1R SRF CAV1 WNT7A CARTPT IGF1 PPP3CA NEUROG1 SMTNL1 FGB AVPR1A TNNI3K KCNMA1 LMCD1 SLC1A1 SLC4A3 PDE4B MAG MEF2A KCND3 EDN1 NPTX1 SHANK3 BEGAIN RGS2 NPTX2 TNFRSF1B NPHS1 RNF10 TMEM108 GNAO1 IGFBP5 GSX2 PKP2 DRD2 VIP MDM2 CACNB…
0.000904285492069871	325	687	1.1825086708139	DNA metabolic process	http://amigo.geneontology.org/amigo/term/GO:0006259	WRN NPAS2 WAS BACH1 KDM1B RFC2 TOP1 TCF3 SFPQ CETN2 SMG5 TDG FAAP100 ADIPOQ FANCI RHNO1 DNASE1L1 BCL6 PML CHEK2 FEN1 SFR1 EXOSC3 DCP2 CDT1 PARP2 USP9X RPA2 MSH6 POLD1 DICER1 MAD2L2 RRM2B PGBD5 METTL4 ETAA1 ERCC3 FANCC PTPRC PRPF19 TNKS HELB AUNIP RECQL5 DNAJC2 KMT2A ZMPSTE24 SMUG1 POLG REV1 DONSON ORC5 REXO4 ATF7IP MEN1 DNASE1 AKT1 PALB2 STPG4 HMGB1 HSP90AB1 INIP RNF138 EYA1 POT1 MUTYH DDB2 FAAP2…
0.000920499720843876	192	385	1.24657441530499	Regulation of secretion	http://amigo.geneontology.org/amigo/term/GO:0051046	RAB3C APBA1 STXBP5 HTR1B CRY2 PTGES CCR2 NLRP6 BRAF F2RL1 IRS2 APBB3 F2R RAP1B GPR68 POFUT2 CORIN PREPL GJA1 SERGEF GCG TRH RAB2B NR1D1 CLOCK ADAM9 RIC1 SPHK2 DNAJC1 ATP2A2 FGR HRH3 GIP ADTRP APOE FGG ADORA2B CD74 LLGL2 EXPH5 RPH3AL SNX4 GIT1 HIP1R CFTR PINK1 WNT7A PAX8 ABCA12 SYK IL13 CARTPT RSAD2 IGF1 CPLX1 TCIRG1 NEUROG1 G6PC2 CACNA1I FGB SYT6 PRKCE STX4 EGF ACSL3 PPID HGS RFX3 GHRH EDN1 WLS K…
0.00092726363424569	129	246	1.31078756639826	Glycerophospholipid metabolic process	http://amigo.geneontology.org/amigo/term/GO:0006650	DGKH MTMR6 LOC102147639 PIGN CSF1R INPP4A SYNJ1 GNPAT INPP5J PIK3CD PLA2G5 ITPKC ABHD6 LOC100070352 SMPD4 PIGT MTMR1 PIP5K1A FABP5 PI4K2A PIGG CEPT1 PGAP3 SACM1L PCYT1B MTMR8 LPCAT2 PIGQ AJUBA PGP PIGA PIK3C3 ACSL3 OCRL DPM1 CHKA HDHD5 PLCB3 PIGS CDS1 VAC14 CDS2 PIGF PLCD4 SYNJ2 TTC7B PNPLA8 LPGAT1 ABCA3 CHKB MFSD2A MTMR10 PLA2G4E MTMR9 GPAT2 PIGK AGPAT1 PIGH PNPLA3 GPAM PIK3C2A PIK3CA MBOAT7 MTM…
0.000927930377183485	123	233	1.3195531884113	Activation of immune response	http://amigo.geneontology.org/amigo/term/GO:0002253	EIF2B2 LOC100069029 PTPN2 SFPQ LPXN BRAF C8B CD276 C2 CCR7 CARD11 SLC39A10 PTPRC CD79A SPPL3 TESPA1 C9 MASP1 FYN NONO THEMIS2 NECTIN2 SYK ITK FCER1G PLCL2 PYCARD SERPING1 PDE4B ZAP70 VAV3 NFKBIZ BTNL9 CACNB3 C7 LYN RGCC MALT1 PDE4D CFI RAB29 TLR9 CBLB AIM2 BCAR1 STK11 GABARAPL1 PLEKHA1 ABL1 TOMM70 GCSAML EIF2B3 XRCC5 NOD2 KLRK1 TNFRSF21 PSPC1 PRKCB APPL1 COLEC11 CRKL CFP MYO1G BLK BTN1A1 RBCK1 EZ…
0.000927930377183485	103	190	1.35506876203178	Neuron death	http://amigo.geneontology.org/amigo/term/GO:0070997	GPNMB ISL1 ZFP91 BRAF GPR75 RAPSN VPS35 TMTC4 CLU PIGT AKT2 APOE FYN PM20D1 NONO ARL6IP5 HIPK2 SOD1 WNT1 PINK1 IL10 NCSTN NTRK1 XRCC2 LGMN NGF MAP3K12 SLC1A1 MAG PTPRZ1 SNX6 TFAP2D EFNB2 TNFRSF1B HYOU1 WFS1 SIRT1 PRKCI NR4A2 RB1 ZNF746 TBC1D24 ABL1 PIK3CA TFAP2B HIF1A CASP7 ANGPT1 DPYSL4 GABRB2 BCL2L1 PARK7 TNFRSF21 PPT1 NGFR TYRO3 GRN POU4F3 EIF2S1 TP63 SORL1 TIGAR PICALM SIGMAR1 GRIK2 FAM162A B…
0.000937746581851439	73	127	1.43680175287675	BMP signaling pathway	http://amigo.geneontology.org/amigo/term/GO:0030509	ACVR2A ZNF423 COMP HTRA3 VWC2L BAMBI USP9X GDF6 UBE2O BMPER HIPK2 WNT1 ACVRL1 HTRA1 GPC3 SKIL HIVEP1 TMPRSS6 DDX5 CHRD CTDSPL2 SMURF2 SOSTDC1 BMPR1B CHRDL1 SKI GDF2 LEMD2 SMAD6 MAPK3 CER1 ABL1 TFAP2B SMAD2 NOTCH2 VWC2 ITGA3 PPM1A SULF1 ELAPOR2 GDF3 BMP4 FST SMAD4 FBN1 SMAD5 SORL1 RBPJ GDF5 DLX5 LEF1 BMP6 MSX1 RUNX2 PDCD4 GDF9 BMP2 TRIM33 CRB2 RNF165 NOTCH1 SLC33A1 SMAD1 NUMA1 KCP HFE CCN1 BMPR2 H…
0.000951926300819515	116	218	1.33008441770644	Regulation of lipid metabolic process	http://amigo.geneontology.org/amigo/term/GO:0019216	PPARA TRIB3 ADIPOQ IRS2 GK SAMD8 NR1D1 GFI1 INSIG2 ABHD6 SPHK2 MALRD1 NR1D2 PPP2R5A ZMPSTE24 FGR STAT5B AKT2 GIP PPARD APOE AKT1 FABP5 CD74 APOB SOD1 CAV1 TYSND1 ERLIN2 PDK3 PRKCE EIF6 ACSL3 VAV3 SAA1 ATG14 PDE8B PNPLA2 PRKAG2 STAR LYN DAGLB LPGAT1 ABCA3 DISP3 DDX20 CREB1 MFSD2A SIRT1 PCK1 MTMR9 ELOVL5 NFKB1 MBOAT7 ABCA2 ZBTB20 ASXL3 SLC27A1 STARD4 RORA BRCA1 NOD2 PTGS2 NR0B1 PIK3R4 PDGFB DGKZ CG…
0.000951926300819515	116	218	1.33008441770644	B cell activation	http://amigo.geneontology.org/amigo/term/GO:0042113	NKX2-3 TRAF3IP2 PTPN2 FLT3 IRS2 BCL6 POU2F2 PCID2 ATP11C EXOSC3 CARD11 MSH6 MAD2L2 IFND1 PTPRC CD79A STAT5B BANK1 MMP14 CD74 THEMIS2 IL10 THOC1 NTRK1 SYK SLC15A4 TNFAIP3 PLCL2 RASGRP1 TCIRG1 SASH3 VAV3 POU2AF1 ERCC1 CD40LG NSD2 IL27RA KIT RIF1 LYN CD320 MALT1 KMT5C NBN SP3 TLR9 DLL1 FOXJ1 NCKAP1L XBP1 ABL1 NOTCH2 IRF8 IL2 IL6 CD70 CD40 NOD2 TNFRSF21 PRKCB CD180 CDH17 MFNG SH3KBP1 BLK PAXIP1 TBX21…
0.000954108933067835	102	188	1.3561884222359	Response to molecule of bacterial origin	http://amigo.geneontology.org/amigo/term/GO:0002237	B2M CCR5 CD14 ERBIN F2R VIM CCR7 ADAM17 NR1D1 ADAM9 GFI1 PRKCA TAP2 TRIM41 PAF1 ABCA1 GIT1 IL10 IRAK1 TNFAIP3 FER IRF5 S100A9 PYCARD PRKCE PTGFR CXCL1 LOC100061663 MRC1 OTUD5 TNIP3 PDE4B CD6 RPS6KA3 SBNO2 CXCL11 SELENOS TNFRSF1B LOC100630489 CXCL6 CMPK2 TICAM2 LYN CXCL10 MALT1 SMAD6 UMOD NUGGC TLR9 NFKBIB MAPK3 LBP TNFRSF11A XBP1 ABL1 NFKB1 CXCL8 NLRP3 IRF8 SLC11A1 IL6 ANKRD1 IL36G NOD2 IL23R KLR…
0.000954108933067835	128	244	1.31128729478804	Wound healing	http://amigo.geneontology.org/amigo/term/GO:0042060	GAS6 FERMT1 COMP ABI3BP PPARA SLC4A1 DMTN NLRP6 F2RL1 CD9 F2R WFDC1 ADAM17 PRKCA DYSF SH2B3 PPM1J ADTRP PPARD APOE FGG F13A1 PAPSS2 LNPK THBS1 TRIM72 SRF ACVRL1 CAV1 WNT7A SYK FCER1G KLKB1 AJUBA IGF1 FGB CD44 PRKCE CELSR1 F12 CARMIL2 VWF SELP SERPING1 PTK7 CD40LG MMRN1 B4GALT1 LOC100630489 DTNBP1 ANXA2 ANO6 LYN SMPD1 ALOX5 FKBP10 SERPIND1 CADM4 PRKG1 SMOC2 TIMP1 FGF10 KNG1 SDC1 FZD6 XBP1 F8 NOTCH…
0.000976287625839114	186	372	1.24982070284485	Endomembrane system organization	http://amigo.geneontology.org/amigo/term/GO:0010256	MPP5 ARL1 SLC4A1 SUN2 DYM NUP93 UGCG CD9 COG3 EXOC8 FNBP1L SYNJ1 CSNK1A1 TMEM43 PRKD1 TRAPPC12 PARP11 GOLPH3 SEC16A USP8 DYSF CLU PTPRC ALS2CL SHTN1 TRIP11 ATP2A2 OPTN ZMPSTE24 ESYT2 GET1 AKT2 ZFYVE27 TARDBP LNPK TOR1B FBXW8 ABCA1 LMAN1L SOD1 TRIM72 CAV1 SH3GLB1 SRGN NECTIN2 OBSL1 FAM160A2 ALS2 CSNK1D COG2 S100A9 CPLX1 AR SGTA LOC100061663 STX4 CRB1 SPACA1 ARHGAP21 ZW10 STX6 PLK3 TMEM33 LOC100059…
0.000983628032030727	115	216	1.33082760025146	Regulation of developmental growth	http://amigo.geneontology.org/amigo/term/GO:0048638	PRL PTCH1 SEMA7A NEDD4L MYOD1 GHR HLX TRPV2 TGFBR1 ADRB2 SMO AFG3L2 CDKL5 CELF1 ZMPSTE24 STAT5B ZFYVE27 PPARD RYK DPYSL2 SOD1 SRF gh LATS2 IFRD1 IGF1 INSR SEMA4D AR LGMN SASH3 STK3 NGF GLI1 GHRH OSTN PLXNA4 EDN1 RTN4 DBNL LIMK1 TNKS2 SYT1 DRD2 DUSP9 CREB1 MFSD2A YBX3 WWC1 DLL1 PLS1 GPAM ABL1 PIK3CA GHRHR PLAC8B MAEL HNF1B SEMA4C SEMA5A CPNE6 STAT3 SEMA6D SGPL1 ATRN SLC6A4 TBX5 PPIB WWC2 BMP4 FLVC…
0.000995056235238851	83	148	1.40182592346111	Regulation of leukocyte mediated immunity	http://amigo.geneontology.org/amigo/term/GO:0002703	TLR3 WAS B2M CCR2 F2RL1 BCL6 CD1b1 EXOSC3 MAD2L2 TAP2 PTPRC SPHK2 FGR STAT5B DNASE1 ADORA2B SNX4 THOC1 NECTIN2 SYK SLC15A4 IL13 RSAD2 RASGRP1 SASH3 STX4 MAP3K7 CD1C NSD2 IL27RA KIT CD1D TNFRSF1B DRA RIF1 LYN MALT1 KMT5C VAMP7 TLR9 PRKCZ FOXJ1 GABARAPL1 CADM1 IL2 FBXO38 LOC102149794 IL1R1 DDX1 CD1B2 CD40 NOD2 PIK3R6 KLRK1 BLK IL4I1 PAXIP1 TBX21 ARRB2 MR1 STX7 FOXF1 BCR DENND1B AGER TRAF6 C6H12orf4…
0.000998408292095366	549	1210	1.13413481960632	Ion transport	http://amigo.geneontology.org/amigo/term/GO:0006811	GAS6 CHRNA6 MAGED2 CNNM1 SLC5A1 APBA1 SLC2A1 TUSC3 SLC2A2 VDAC3 SLC39A12 SLC4A1 HECW2 KIF5B SLC30A9 ANO10 CACNB1 HTR1B CHRNB4 B2M SLC6A1 NEDD4L SLC4A7 RASGRF2 ASIC2 GABRA2 CRY2 PTGES ABCC3 CCR5 PANX3 SCNN1A SLC19A1 GRIK1 GABRR1 ATP2B4 KCNA6 CNGA2 SLC26A7 FTH1 TRPV2 F2R SLC9A8 SLC22A3 PML SLC39A7 ADRB2 TTYH3 GJA1 GCG PRKD1 AFG3L2 SLC5A7 TRH SLC25A29 SLC38A5 NIPA2 SLC9A9 STEAP3 WWP2 SLC39A10 ZDHHC1…
0.00100871984203622	148	288	1.28453794459054	Blood circulation	http://amigo.geneontology.org/amigo/term/GO:0008015	COMP HTR1B ASIC2 ISL1 F2RL1 ATP2B4 GRK2 ADIPOQ ERAP1 F2R ADRB2 CORIN SCPEP1 TBX18 EDN3 ATP2A2 ZMPSTE24 APOE FGG ADORA2B SOD1 STAT1 ACVRL1 CAV1 LVRN PTGS1 CARTPT SH3GL2 AR SMTNL1 FGB AVPR1A TNNI3K KCNMA1 SLC1A1 SLC4A3 PDE4B MEF2A KCND3 EDN1 PLCB3 TJP3 RGS2 FSHR ACTC1 GNAO1 LRP5 PKP2 DRD2 MDM2 CACNB2 ATG5 PRKG1 CORO2B DLL1 STK39 ZDHHC21 UTS2B EPAS1 KNG1 DSP NPPA IMMP2L TPM1 SCNN1B PIK3CA ACTA2 GAA …
0.00101932029922955	82	146	1.40390818675723	Glial cell differentiation	http://amigo.geneontology.org/amigo/term/GO:0010001	EIF2B2 MPP5 DLX2 PTN VIM SMO PHGDH NR1D1 NAB2 CLU TMEM98 AKT2 TENM4 SOD1 NCSTN DAAM2 CDH2 GFAP S100A9 ZNF365 MYOC LOC100061663 CRB1 MAG METRN PTPRZ1 DNER NSUN5 SOX13 TNFRSF1B EPHA4 RNF112 GSX2 DLL1 FGF10 MAPK3 ABL1 ADGRG6 OPALIN EIF2B3 PLP1 DMD HDAC1 SOX8 STAT3 TNFRSF21 B4GALT6 CNTN2 PRDM8 TAL1 NKX2-2 ADAM22 IL6ST TTC21B LEF1 ERBB2 MXRA8 AGER APP KLF15 LGI4 BMP2 NKX6-1 MYRF SOX9 B4GALT5 NOTCH1 PL…
0.00104782122679531	81	144	1.40604829070045	Gastrulation	http://amigo.geneontology.org/amigo/term/GO:0007369	ACVR2A MMP15 HIRA DLD MMP2 LHX1 DVL2 ADIPOQ EXOC4 DUSP4 POFUT2 GJA1 ITGB5 KDM6A EPHA2 TBXT PAF1 TENM4 LAMB3 MMP14 EYA1 SRF IL10 TASOR DUSP1 ITGA4 KLF4 MBP ITGA8 MMP9 LRP5 MAPK7 OSR1 LEO1 CER1 SMAD2 TGFBR2 ITGA3 HNF1B EXT2 PHLDB2 PRKACA GDF3 NODAL BMP4 SIX2 DKK1 SMAD4 LMBRD1 TAL1 LEF1 FOXF1 COL11A1 CRB2 WNT11 PLPP3 INHBA ITGB1 SMAD1 COL6A1 NF2 GATA6 WNK1 MMP1 PHLDB1 HNF4A ZBTB17 COL12A1 BMPR2 IL1R…
0.00107019397580365	65	111	1.46375397630478	Nephron development	http://amigo.geneontology.org/amigo/term/GO:0072006	CALB1 PTCH1 ADAMTS16 LHX1 ADIPOQ SMO EYA1 STAT1 WNT1 PAX8 DCHS1 GPC3 GZF1 FMN1 NPHS1 JAG1 PBX1 SEC61A1 HOXB7 OSR1 SULF2 UMOD DLL1 FOXJ1 TFAP2B ACTA2 NOTCH2 IRX1 IRX2 ITGA3 HNF1B SOX8 ANGPT1 SULF1 DCHS2 BMP4 SIX2 SMAD4 PDGFB TCF21 GREB1L AHI1 BCL2 NUP133 FGF1 KLF15 PAX2 BMP2 MTSS1 WWTR1 NUP160 SOX9 KLHL3 WNT11 NOTCH1 SIX1 LAMA5 SIX4 PKD2 IL6R MYO1E GATA3 CD34 HES1 FGF8
0.00110583551728469	79	140	1.41051193606776	Response to starvation	http://amigo.geneontology.org/amigo/term/GO:0042594	GAS6 WRN SLC2A1 EIF2AK4 PPARA SESN1 MYOD1 FOXO1 PRKAG3 WIPI1 PRKD1 RRAGB SIK1 EIF2AK1 STK24 TBC1D5 CEP192 GIP LARS1 SH3GLB1 GCGR CARTPT MAP1LC3B ALB PIK3C3 PRKAG1 ATF3 EIF2AK2 ATG14 PRKAG2 WDR24 PRKAA2 MFSD2A SIRT1 ATG5 PCK1 MAPK3 WDR45B NUAK2 DEPDC5 MARS1 TBL2 XPR1 RRAGD GLUL ULK1 NPRL3 GAS2L1 SESN3 PIK3R4 KPTN EIF2S1 LAMP2 RIPOR1 SIK2 BRSK2 MTMR3 SLC39A4 BCL2 CLEC16A EIF2AK3 FOXK2 ACADM SFRP1 C…
0.00112558266126238	61	103	1.48037015288419	Pallium development	http://amigo.geneontology.org/amigo/term/GO:0021543	MPP5 DLX2 EPHA5 PAX5 BTBD3 SUN2 SMO FBXO45 CELF1 CCDC141 EFHC1 MDGA1 NDE1 SRF LHX2 YWHAE TSC1 CDH2 IGF2BP1 RTN4 NSUN5 TRA2B TMEM108 DIXDC1 MFSD2A SRGAP2 XRCC1 PAFAH1B1 WDR62 MBOAT7 HIF1A NDEL1 HDAC1 LHX5 SUN1 CDON CRKL ROBO1 BCAN TACC2 DCX LEF1 FUT10 SYNE2 FEZF2 PLCB1 ADGRG1 ZMIZ1 CEP120 SLIT2 NF2 DAB2IP PLXNA3 DMRTA2 UQCRQ EMX2 PTPRS RHOA ASCL1 FGF8 ARX
0.00113669836936904	24	32	1.87473105426727	Negative regulation of endothelial cell proliferation	http://amigo.geneontology.org/amigo/term/GO:0001937	PRL TGFBR1 APOE NF1 THBS1 STAT1 ACVRL1 CAV1 ATP5IF1 GDF2 ALOX5 RGCC DLL4 SPARC SULF1 NGFR PDCD10 TNMD VASH1 ATP5F1A FLT1 PTPRM CCL2 ATOH8
0.00113669836936904	35	52	1.6824509461373	Production of molecular mediator involved in inflammatory response	http://amigo.geneontology.org/amigo/term/GO:0002532	PPARA KPNA6 IL17B ADCY7 SNX4 SYK RPS19 PYCARD CD6 ALOX5AP ALOX5 PLD3 CHID1 VAMP7 LBP HIF1A STAT3 IL6 NOD2 APPL1 GRN CUEDC2 ANKRD42 SERPINE1 APPL2 PDCD4 IL4R APOD PLD4 ABCD1 INS LEP IL17F IL17A
0.00114400392761388	50	81	1.54298852203068	Response to alcohol	http://amigo.geneontology.org/amigo/term/GO:0097305	PTCH1 SLIT3 CCR5 TGFBR1 SMO LRP6 ADCY7 SPHK2 RECQL5 ITPR2 FYN ADAM15 SOD1 USP46 CFTR PTGER2 PRKCE PTGFR ACACA BLM GRIN3A PRKAA2 DRD2 NPAS4 CSN1S1 EPS8 SCNN1B SMAD2 TGFBR2 ABCA2 GRAMD1A BRCA1 MAP4K1 BCL2L1 CRHBP GPLD1 OSBPL7 DBH GRAMD1B SFRP1 CDH1 ADCY6 SLIT2 PRKAA1 GRIN1 CCL3 CHRNA7 KLF9 SPIDR LOC111769596
0.00115828925520087	77	136	1.41523814880961	Protein phosphopantetheinylation	http://amigo.geneontology.org/amigo/term/GO:0018215	ZDHHC4 DLST TGM7 ZDHHC8 SAE1 CBL TGM2 XYLT1 ZDHHC17 GALNT10 F13A1 GALNT2 RNF139 ERO1B HIF1AN GALNT9 HCCS UBA3 ZDHHC7 ZDHHC3 LYPLA2 ZDHHC16 ZDHHC22 B4GALT7 UBE2E1 GALNTL6 ZDHHC5 UBE2F HLCS XYLT2 TPST2 ZDHHC6 FNTB ZDHHC9 ABHD10 FN3KRP UBA1 CBLB ZDHHC23 TTLL6 ZDHHC2 ZDHHC21 UFL1 LOX NIBAN3 GALNT6 ZDHHC20 LYPLA1 GALNT12 COLGALT2 ZDHHC15 PPT1 TGM1 ZDHHC14 GALNT18 MGAT5 TGM6 FNTA LOC111767452 QSOX2 ABH…
0.00116160468538377	54	89	1.51663635850836	Nephron epithelium development	http://amigo.geneontology.org/amigo/term/GO:0072009	CALB1 PTCH1 ADAMTS16 LHX1 ADIPOQ SMO EYA1 STAT1 WNT1 PAX8 DCHS1 GPC3 GZF1 FMN1 NPHS1 JAG1 PBX1 HOXB7 OSR1 UMOD DLL1 FOXJ1 TFAP2B NOTCH2 IRX1 IRX2 HNF1B SOX8 BMP4 SIX2 SMAD4 TCF21 GREB1L AHI1 BCL2 FGF1 KLF15 PAX2 BMP2 MTSS1 WWTR1 SOX9 KLHL3 WNT11 NOTCH1 SIX1 LAMA5 SIX4 PKD2 MYO1E GATA3 CD34 HES1 FGF8
0.00116375113958546	344	733	1.17309228316133	Microtubule-based process	http://amigo.geneontology.org/amigo/term/GO:0007017	MAP7D2 COPG1 HDAC6 GNAI1 SPAG16 MARK4 SLC39A12 KIF5B SFPQ CEP126 MDM1 CETN2 SUN2 HSPA1A DISC1 BRSK1 MAP7D1 KIF2B ATP2B4 BBS12 BICDL1 HAUS3 DNAH11 KATNAL1 CHEK2 CCSAP CCR6 TAOK1 SORD GJA1 TUBGCP5 RGL3 MYBL2 KIF6 CENPJ WRAP73 CFAP46 KIF5A MAP9 CCDC88A PTPA TNKS KIF16B AUNIP GAS2L2 SS18 MAP10 CEP192 SAXO2 CEP350 SBDS EFHC1 SDCCAG8 DAW1 KIAA1614 APOB TACR2 LLGL2 DLGAP5 PARD3B KIF13B MAP1B SLC22A16 GI…
0.00121980605947977	138	267	1.29194949058119	Response to inorganic substance	http://amigo.geneontology.org/amigo/term/GO:0010035	PTCH1 HDAC6 SLC5A1 B2M SLC6A1 NEDD4L DMTN ATP2B4 FIBIN ADAM9 CHUK MPO FANCC SELENOW ADCY7 ITPR3 PDE8A PCGF2 STK24 HESX1 AKT1 FGG PRDX1 SLC25A24 THBS1 SOD1 CAV1 PINK1 IL10 NCSTN TNFAIP3 RTF2 EGFR PPP3CA TCIRG1 LGMN FGB MET SLC30A2 SYT6 KCNMA1 SLC1A1 PPP2CB BLM MEF2A SOD2 SETX SRC ALOX5AP APTX AQP9 SYT1 SMPD1 OLFML1 PRKAA2 MMP9 RNF112 ADD1 MAPK7 CREB1 SLC25A13 MT4 UMOD SIRT1 ECT2 MAPK3 SLC38A2 ACO1…
0.00126781220400119	101	187	1.35007370039925	Cognition	http://amigo.geneontology.org/amigo/term/GO:0050890	CALB1 NDRG4 TUSC3 ATAD1 PTN B2M SLC6A1 BRSK1 NTAN1 BRAF DNAH11 SYNJ1 LHX8 ITPR3 TTBK1 KMT2A DDHD2 MAGT1 HRH3 GIP APOE SORCS3 NF1 SLC8A2 ARL6IP5 GIT1 SRF NCSTN NEUROG1 LGMN NGF SLC1A1 ADGRF1 PTPRZ1 CIC PRKAR2B SHANK3 NSUN5 JPH4 PDE8B VDAC1 NPTX2 S100B GTF2A1L DRA CCND2 CRTC1 DRD2 VIP CREB1 NPAS4 MFSD2A GATM PAFAH1B1 BRINP1 RCAN1 HIF1A ITGA3 CAMK4 MEIS2 STRA6 PPT1 CNTN2 EPM2A JPH3 BTBD9 TANC1 TNR S…
0.00132155126078625	21	27	1.94416553775865	Antigen processing and presentation of endogenous antigen	http://amigo.geneontology.org/amigo/term/GO:0019883	B2M ERAP1 CD1b1 TAP2 IDE CD1C CD1D DRA ATG5 CD1B2 LOC100050473 ERAP2 HFE CD1A7 LOC100059994 MHCX1 LOC100049798 CD1A4 EQMHCC1 LOC100050706 LOC100054114
0.00133662295090466	113	213	1.3261008396382	ERK1 and ERK2 cascade	http://amigo.geneontology.org/amigo/term/GO:0070371	GAS6 CCL17 PRXL2C NDRG4 GCNT2 SEMA7A PTPN2 CAVIN3 CSF1R NLRP6 BRAF F2RL1 ADIPOQ RANBP9 F2R DUSP4 RAP1B GCG ZDHHC17 SEMA6A PLA2G5 PTPRC PDE8A DSTYK EPHA2 HESX1 BMPER APOE FGG CD74 MAP2K2 SYK EGFR NOX4 IGF1 RASGRP1 PYCARD FGB CD44 EGF TNIP1 SAA1 ATF3 GAREM1 SRC LYN KARS1 DUSP9 XCL1 ATP6AP1 PRKCZ FGF10 MAPK3 TNFRSF11A ABL1 NOTCH2 DMD TNFSF11 ANGPT1 NOD2 NODAL ARRB1 TF CRKL NLRP12 BMP4 SMAD4 TIMP3 EZ…
0.00134913368068558	38	58	1.6376960933829	Renal system process	http://amigo.geneontology.org/amigo/term/GO:0003014	MAGED2 SLC4A1 CHRNB4 F2RL1 ADIPOQ F2R CORIN RRM2B LGMN SLC22A6 KCNMA1 EDN1 WFS1 DRD2 SULF2 UMOD CORO2B AKR1B1 TFAP2B ITGA3 SULF1 BMP4 ADORA1 XPNPEP3 REN JCHAIN NPR3 BCR BCL2 AKAP11 AQP3 HAS2 KLHL3 TRPV1 MYO1E KCNQ1 CD34 RHOA
0.0013603031697458	25	34	1.83797162183066	Interleukin-10 production	http://amigo.geneontology.org/amigo/term/GO:0032613	F2RL1 SYK IL13 PYCARD SASH3 TRIB2 CD40LG TLR9 PRKCZ DLL1 TIGIT STAT3 IL6 IRF4 NOD2 IL23R TNFRSF21 VSIR CD47 AGER TSLP FOXP3 CD28 MMP1 CD34
0.0013603031697458	25	34	1.83797162183066	Regulation of interleukin-10 production	http://amigo.geneontology.org/amigo/term/GO:0032653	F2RL1 SYK IL13 PYCARD SASH3 TRIB2 CD40LG TLR9 PRKCZ DLL1 TIGIT STAT3 IL6 IRF4 NOD2 IL23R TNFRSF21 VSIR CD47 AGER TSLP FOXP3 CD28 MMP1 CD34
0.00136356987678417	91	166	1.37028534890218	Striated muscle cell differentiation	http://amigo.geneontology.org/amigo/term/GO:0051146	CFL2 BARX2 MYOD1 ISL1 CD9 SMO TBX18 WNT10B MMP14 LMOD3 CAPN2 CSRP1 TRIM72 WNT1 SRF TSC1 CDH2 NOX4 IGF1 PPP3CA KEL MEF2A EDN1 DNER SKI NPHS1 TBX3 ALPK2 ACTC1 CXCL10 IGFBP5 CD53 PLD3 ATG5 ATP11A DLL1 RB1 SDC1 RCAN1 SHOX2 KLHL41 ADAMTS15 DMD SORT1 ADRA1A P2RX2 SMYD1 DMPK RARB PTGFRN TBX5 CDON MYOZ2 BMP4 DKK1 SMAD4 TANC1 WDR1 ARRB2 ACTN3 NFATC2 RBPJ MYH7 MYF5 SGCB PIEZO1 BCL2 MSX1 MYH9 ACADM FHOD3 BM…
0.00142798759661362	185	372	1.24310123670052	Regulation of defense response	http://amigo.geneontology.org/amigo/term/GO:0031347	SEMA7A TLR3 RICTOR ILRUN PPARA TRAF3IP2 PTPN2 SMPDL3B SFPQ SPINK5 PTGES ADAR GPR17 CCR2 IFI35 NLRP6 ISL1 F2RL1 ADIPOQ CD276 WFDC1 BCL6 VPS35 CCR7 NR1D1 CLOCK NMI ENPP3 SPATA2 TTBK1 NR1D2 CELF1 OPTN ZMPSTE24 FGR STAT5B DNASE1 PPARD APOE ADORA2B NONO HSP90AB1 TSPAN6 MAPKBP1 LOC100069290 IL22RA2 SNX4 GIT1 SOD1 STAT1 JAK2 IL10 AOAH NECTIN2 MED1 NT5E SLC15A4 TNFAIP3 DTX3L IL13 RPS19 TRAF3IP1 IGF1 RASG…
0.00142798759661362	134	259	1.29325076587807	Leukocyte mediated immunity	http://amigo.geneontology.org/amigo/term/GO:0002443	TLR3 WAS KIF5B TRAF3IP2 B2M CCR2 F2RL1 C8B BCL6 C2 CD1b1 EXOSC3 MSH6 MAD2L2 LYST TAP2 PTPRC EPHB6 SPHK2 FGR STAT5B C9 DNASE1 ADORA2B CD74 PRDX1 SNX4 THOC1 NECTIN2 SYK FCER1G SLC15A4 IL13 RSAD2 RASGRP1 TCIRG1 SASH3 STX4 MAP3K7 ERCC1 CD40LG CD1C NSD2 IL27RA KIT RNF19B CD1D C7 TNFRSF1B DRA RIF1 LYN JAG1 MALT1 KMT5C NBN VAMP7 TLR9 PRKCZ FOXJ1 PLEKHM2 GABARAPL1 SCNN1B CADM1 IL2 FBXO38 LOC102149794 IL1…
0.00150440089661023	65	112	1.45068474437348	Kidney epithelium development	http://amigo.geneontology.org/amigo/term/GO:0072073	CALB1 PTCH1 ADAMTS16 LHX1 ADIPOQ SMO BMPER EYA1 STAT1 WNT1 PAX8 DCHS1 GPC3 ROBO2 GZF1 FMN1 NPHS1 EPHA4 JAG1 PBX1 HOXB7 OSR1 SMAD6 UMOD DLL1 FOXJ1 CER1 TFAP2B SMAD2 NOTCH2 IRX1 IRX2 HNF1B SOX8 RARB BMP4 SIX2 SMAD4 SMAD5 TCF21 GREB1L AHI1 BCL2 FGF1 KLF15 PAX2 BMP2 MTSS1 WWTR1 SOX9 KLHL3 WNT11 NOTCH1 SLIT2 SMAD1 SIX1 LAMA5 SIX4 PKD2 MYO1E GATA3 EPCAM CD34 HES1 FGF8
0.00150459055095468	88	160	1.37480277312933	Regulation of proteolysis involved in cellular protein catabolic process	http://amigo.geneontology.org/amigo/term/GO:1903050	RYBP HSPA1A RNF144B RNF14 CBFA2T3 USP13 PML CSNK1A1 CLU RNF19A PIAS1 APOE WNT10B HSP90AB1 FBXW8 RNF139 HIPK2 WNT1 CAV1 USP7 UBQLN4 SGTA TRIB2 RNF217 CCDC22 EGF DNAAF4 HERPUD1 OPHN1 PLK3 ATP5IF1 RNF19B EPHA4 UCHL5 COP1 MDM2 CSNK2A2 UFL1 SDCBP PDCL3 MARCHF7 RCHY1 PSMC2 CDC20B PRKACA NKD2 FZR1 PARK7 CHFR EPM2A PLK1 OSBPL7 UBQLN1 PRKCG SUFU GNA12 TMTC3 PSMD10 DET1 RBX1 LOC100055155 EIF3H USP25 FBXW7 …
0.00154624461233794	219	449	1.21920148740767	Chemotaxis	http://amigo.geneontology.org/amigo/term/GO:0006935	GAS6 PLXNA1 CCL17 SEMA7A JAML HOXA2 SLIT3 EPHA5 KIF5B PTN PTPN2 PLXNB3 CSF1R CCR5 CCR2 LHX1 MACO1 ISL1 L1CAM F2RL1 CCR9 CXCR4 SMO CCR7 CCR6 PARVA PRKD1 ADAM17 KIF5A SLC37A4 GBX2 EPHA2 VASP ADAM10 NPTN CALR PIP5K1A SBDS defb3 HMGB1 RYK CD74 GAB1 DPYSL2 THBS1 GFRA3 VEGFA LHX2 SYK FCER1G RAC1 RPS19 EPHB3 CNTN4 FER DUSP1 S100A9 LGMN CRMP1 MET CXCL1 LOC100061663 STX4 ROBO2 PDE4B VAV3 PTK7 PLXNA4 MYCBP…
0.00155427155873747	95	175	1.35694819166012	Regulation of small GTPase mediated signal transduction	http://amigo.geneontology.org/amigo/term/GO:0051056	KITLG DENND4C EPS8L1 RASGRF2 HEG1 STAMBP F2RL1 ERBIN CBL F2R LZTR1 RALGAPB BCL6 RASA1 STARD8 RALGPS2 SH3BP1 SIPA1L2 APOE ABCA1 ARHGAP25 NTRK1 AKAP13 IGF1 RASGRP1 MET MYOC EPO STARD13 CCDC125 CGNL1 OPHN1 ARHGAP19 SRC ARHGAP26 SHOC2 MAPRE2 SSX2IP ARHGAP28 RALGPS1 ARHGEF2 ARHGDIB IQSEC3 CADM4 RASGRF1 DLC1 FGF10 RASA3 LRRD1 EPS8 ABL1 ARHGEF3 NOTCH2 MMD2 ITGA3 ABRA MFN2 ARFGEF1 LPAR1 RIT2 ARHGEF25 ARH…
0.00155427155873747	95	175	1.35694819166012	Cellular response to transforming growth factor beta stimulus	http://amigo.geneontology.org/amigo/term/GO:0071560	GCNT2 FERMT1 MPP5 PPARA HTRA3 TGFB1I1 BAMBI RASL11B PML TGFBR1 HPGD USP9X ADAM17 SNW1 PTPRK CLEC3B ADAM9 ITGB5 MEN1 FYN HSP90AB1 THBS1 HIPK2 WNT1 ACVRL1 CAV1 WNT7A NR3C1 ZNF451 HTRA1 NLK VEPH1 SKIL LOC100072794 ONECUT2 SMURF2 FBN2 SRC SNX6 SKI MAPK7 SMAD6 SIRT1 SNX25 LOX STK11 PXN TGFB3 SDCBP SMAD2 TGFBR2 ITGA3 PDE3A GLG1 PPM1A ANKRD1 NODAL APPL1 CRKL SMAD4 LTBP4 PMEPA1 MTMR4 FBN1 ARRB2 SMAD5 PDE…
0.0016039142328825	108	203	1.32985848184476	Developmental maturation	http://amigo.geneontology.org/amigo/term/GO:0021700	FERMT1 MBTPS2 DLD MMP2 POU2F2 CCR6 L3MBTL3 FARP2 WNT10B RERE WNT1 CFTR DCHS1 IFT80 CDH3 IGF1 SEMA4D MYOC RFX3 ABHD2 ELSPBP1 THBS3 ROPN1 NEURL1 BFSP2 HOXB13 MAEA SNX10 NR4A2 AKR1B1 CLCN3 RB1 EPAS1 CATSPER3 BRCA2 NRCAM GHRHR SLC26A3 ARHGEF15 NFIA HIF1A SOX8 NSUN2 PDE3A GATA2 PRKACA ZDHHC15 BNC1 B4GALT6 CNTN2 BCAN GPAT4 TRPC4AP WDR77 TAL1 ACTN3 REN ANAPC2 UNC13B RBPJ PICALM AP1M1 ATP6AP2 GLDN LOC100…
0.00160515928976199	76	135	1.40720553209198	Positive regulation of neurogenesis	http://amigo.geneontology.org/amigo/term/GO:0050769	PLXNA1 NAP1L1 SEMA7A PTN DISC1 SLITRK1 BRAF TRPV2 SMO TGM2 CDKL5 CAPRIN1 TENM4 ZFYVE27 FBXW8 SPEN SRF MAP2K2 OBSL1 CHODL GFAP XRCC2 SEMA4D ZNF365 NGF ROBO2 METRN PLXNA4 SHANK3 DBNL SRRT TNFRSF1B LIMK1 NEURL1 RNF112 GSX2 DRD2 PRKCI PAFAH1B1 UFL1 STK11 SHOX2 HIF1A XRCC5 HDAC1 SOX8 IL6 NUMB NUMBL ROBO1 CDKL3 FZD3 NKX2-2 PLXNB2 KDM1A IL6ST POU4F2 BMP2 NKX6-1 SERPINF1 NOTCH1 IST1 NEFL MAN2A1 PLXNC1 ZN…
0.00161020120937754	60	102	1.47037729746453	Carbohydrate catabolic process	http://amigo.geneontology.org/amigo/term/GO:0016052	PRXL2C PPARA SLC4A1 PRKAG3 ALDOA ENO1 GK CBFA2T3 GAPDHS HKDC1 SORD NEU3 PKM GALT GIT1 AOAH PFKFB2 IGF1 INSR HK1 AGL EIF6 HEXB ENOSF1 PRKAG2 LRP5 ABHD10 GUSB PGK1 PFKM GAA HIF1A ZBTB20 STAT3 PFKL ACTN3 TIGAR NEU1 GALK1 SLC4A4 PFKP ENO3 GM2A FOXK2 APP TFDP2 HK2 GAPDH GCK OGT PYGM HTR2A INS SCARB2 GALE STBD1 SLC2A6 RPE NEU2 ZBTB7A
0.00161020120937754	60	102	1.47037729746453	Neural precursor cell proliferation	http://amigo.geneontology.org/amigo/term/GO:0061351	NAP1L1 ZNF423 PTN DISC1 LHX1 SMO GBX2 RERE NDE1 WNT1 NDUFS2 WNT7A LHX2 ZNF503 CDH2 IGF2BP1 ACSL6 EGF GLI1 PTPRZ1 SMARCA1 DIXDC1 DAGLB DISP3 DLL4 AKNA DRD2 ARHGEF2 PAFAH1B1 FZD6 HIF1A PTBP2 RORA NUMB GATA2 LHX5 NUMBL CDON ORC3 FZD3 PLXNB2 KDM1A LEF1 APPL2 ADGRG1 CEP120 NF2 ZNF335 VAX1 SOX10 FOXO3 WNT2 DMRTA2 EMX2 TAFA1 RHOA ASCL1 FGF8 ARX SKOR2
0.00161020120937754	114	216	1.31925518633623	Regulation of actin filament organization	http://amigo.geneontology.org/amigo/term/GO:0110053	WAS RICTOR CFL2 BRAF F2RL1 RDX PLEKHH2 TGFBR1 RASA1 RAPGEF3 ESAM CCDC88A ASAP3 AP1AR VASP CSF3 LMOD3 HIP1R TMSB4X ACTR2 SPTBN4 TSC1 SSH3 RAC1 FER ROCK2 GRB2 PYCARD WASF2 MET MYOC PRKCE CARMIL2 CGNL1 ARPC2 SPTB SHANK3 CYFIP2 DBNL FMN1 EVL LIMK1 KANK4 NPHS1 BAIAP2L1 RGCC LIMCH1 ARHGAP28 ARHGAP6 DLC1 CORO2B NCKAP1L SPTBN1 EPS8 CYRIA JMY ABL1 PIK3CA TGFB3 CAPG SSH2 HCLS1 WASL ARFGEF1 PPM1F ARAP1 LPAR…
0.00163718298145825	125	240	1.30189656546338	Regulation of protein serine/threonine kinase activity	http://amigo.geneontology.org/amigo/term/GO:0071900	KITLG RICTOR TRIB3 CSF1R CAB39L CCNH HEG1 PRKAG3 DVL2 ATP2B4 ADIPOQ ADRB2 CDKN2C ADAM17 ETAA1 TAOK3 SPATC1L SH2B3 LRP6 DAZAP2 MEN1 APOE AKT1 SLC8A2 CCNB3 CCNL1 APC DIPK2A CAV1 VEGFA IRAK1 INCENP TNFAIP3 LATS2 DDX3X EGFR DUSP1 AJUBA CNPPD1 NOX4 RASGRP1 PYCARD CCNY TPD52L1 EGF MAP3K7 HGS AIDA PRKAG1 BLM EDN1 PRKAR2B KIT SRC RGS2 BCCIP DTNBP1 PRKAG2 MAP3K4 EPHA4 LYN SMPD1 RGCC LRP5 SIRT1 FGD2 TNFRSF…
0.00164340621512095	58	98	1.479379607449	Endoplasmic reticulum to Golgi vesicle-mediated transport	http://amigo.geneontology.org/amigo/term/GO:0006888	COPG1 SEC23IP SEC22C COG3 YIPF5 TRAPPC12 SEC16A ERGIC1 CREB3L2 TRIP11 VAPA RNF139 LMAN1L SAR1A YKT6 CNIH4 SEC22A ZW10 TRAPPC6B LOC100055507 TICAM2 HYOU1 VAPB ANK1 SEC22B SEC23A GOSR2 TRAPPC11 YIF1B KLHL12 CXHXorf56 STX18 VTI1B TMED4 SEC31B BCAP29 TBC1D20 SEC24D RINT1 SORL1 INSIG1 LMAN1 TFG PEF1 PREB SEC24C ERGIC2 BCAP31 TRAPPC8 MPPE1 BET1 COPE KDELR3 SEC23B GAS1 GOSR1 TMED7
0.00164340621512095	58	98	1.479379607449	Negative regulation of epithelial cell proliferation	http://amigo.geneontology.org/amigo/term/GO:0050680	PRL PTCH1 B2M TGFBR1 PTPRK GKN3P PPARD APOE WNT10B NF1 THBS1 STAT1 ACVRL1 CAV1 MED1 IFT80 GPC3 AR IFT57 ATP5IF1 GDF2 ALOX5 RGCC DLL4 SPARC A4GNT FGFR2 RB1 STK11 BRCA2 EAF2 SULF1 ROBO1 BMP4 NGFR PDCD10 WDR77 TNMD GDF5 VASH1 SFRP1 MTSS1 ATP5F1A FLT1 KRT8 SOX9 SERPINF1 PTPRM CD109 MCC CCL2 GATA3 NFIB DAB2IP KLF9 ATOH8 MAGED1 TGFB2
0.00164632904788172	107	201	1.33065487765571	Lymphocyte proliferation	http://amigo.geneontology.org/amigo/term/GO:0046651	GPNMB CCR2 IRS2 DNAJA3 CD276 BCL6 CARD11 IFND1 PTPRC CD79A EPHB6 MAPK8IP1 STAT5B FYN CD74 TNFRSF14 IL10 NCSTN SYK PLCL2 IGF1 RASGRP1 PYCARD SASH3 ZP4 ZAP70 VAV3 CD6 CD40LG DOCK8 IL27RA EFNB1 CD1D TNFRSF1B LYN DLG5 CD320 MALT1 MAD1L1 CBLB FGF10 FOXJ1 NCKAP1L CD3E GPAM IL27 ABL1 TGFBR2 IL2 ANXA1 MARCHF7 SLC11A1 ITCH IL6 VCAM1 CD70 CD40 TNFRSF21 CD180 SOS1 BMP4 CCDC88B BLK IL2RA IL4I1 VSIR JAK3 NFAT…
0.00167552990371985	74	131	1.41201117573311	Positive regulation of binding	http://amigo.geneontology.org/amigo/term/GO:0051099	NMD3 EIF3E TRIB3 B2M MYOD1 ISL1 BAMBI CDT1 GCG EPHB6 SPPL3 NPHP3 EIF4G1 MEN1 APOE CSF3 HIPK2 HIP1R CAV1 PLXND1 DTX3L PLCL2 IGF1 MAPRE1 MET STK3 IDE EGF TRIM28 DHX9 LRP1 SKI ANXA2 EPHA4 MMP9 EBF2 RB1 ABL1 AMFR IRF4 KRIT1 MARK3 PARK7 BMP4 MFNG ARHGEF7 S100A10 RAN ZNF618 APP TRAF6 BMP2 NME2 LAMTOR5 SPTA1 STK4 FLOT1 PLAUR EPB41 EIF3D CTBP2 RIPK2 SIRT2 DERL1 MMP1 GATA3 GTF2B HFE HES1 FMR1 TIAM1 TRIM6 …
0.00169673669790631	49	80	1.53103036098494	Antigen processing and presentation	http://amigo.geneontology.org/amigo/term/GO:0019882	RAB3C WAS B2M WDFY4 ERAP1 HLA-DMA MFSD6 CCR7 CD1b1 TAP2 CALR CD74 THBS1 DQA FCER1G PYCARD IDE CD1C CD1D DRA DRB ATG5 SLC11A1 RAB33A CD1B2 NOD2 Eqca-DQB2 LOC100050473 MR1 HLA-DOB TRAF6 PIKFYVE CTSS GBA ERAP2 HFE CD1A7 RAB10 LOC100059994 MHCX1 LOC100049798 CD1A4 EQMHCC1 RAB8B LOC100050706 LOC100054114
0.00170010704917502	163	324	1.257535645455	Cytokine-mediated signaling pathway	http://amigo.geneontology.org/amigo/term/GO:0019221	GAS6 CCL17 SLIT3 TRAF3IP2 PTPN2 CSF1R LOC100050637 ADAR CCR5 CCR2 FLT3 IKBKB ZFP91 UGCG F2RL1 ADIPOQ GHR GPR75 CCR9 IFNAR2 CXCR4 CCR7 ADAM17 CHUK GFI1 NMI IFND1 SH2B3 PTPRC SPATA2 IL18R1 STAT5B GALT AKT1 CD74 HSP90AB1 STAT1 JAK2 CAV1 MED1 SYK IRAK1 FER IRF5 PYCARD IFNAR1 CD44 OTOP1 CXCL1 EPO SLC1A1 ST18 EDN1 MX1 IL27RA KIT SRC LOC100069576 CXCL11 STAT5A TNFRSF1B LOC100630489 CXCL6 TICAM2 CXCL10 O…
0.00170010704917502	50	82	1.52417158883518	ERBB signaling pathway	http://amigo.geneontology.org/amigo/term/GO:0038127	IFI6 PTPN2 CBL ADAM17 NEU3 CCDC88A SHKBP1 AKT1 PTPN12 HIP1R FER EGFR GRB2 MVB12A LGMN EFEMP1 MYOC EGF TGFA GAREM1 RTN4 RAB7A NEURL1 MMP9 PDE6H CBLB AFAP1L2 ABL1 PIGR DGKD ERRFI1 ITGA1 MVB12B SOS1 RBPJ PLCG1 CPNE3 RHBDF2 SOX9 PLAUR AREG FBXW7 RHBDF1 RASSF2 IQGAP1 FAM83B PTPN11 MVP RNF126 AGR2
0.00170010704917502	220	452	1.21663962223835	Taxis	http://amigo.geneontology.org/amigo/term/GO:0042330	GAS6 PLXNA1 CCL17 SEMA7A JAML HOXA2 SLIT3 EPHA5 KIF5B PTN PTPN2 PLXNB3 CSF1R CCR5 CCR2 LHX1 MACO1 ISL1 L1CAM F2RL1 CCR9 CXCR4 SMO CCR7 CCR6 PARVA PRKD1 ADAM17 KIF5A SLC37A4 GBX2 EPHA2 VASP ADAM10 NPTN CALR PIP5K1A SBDS defb3 HMGB1 RYK CD74 GAB1 DPYSL2 THBS1 GFRA3 VEGFA LHX2 SYK FCER1G RAC1 RPS19 EPHB3 CNTN4 FER DUSP1 S100A9 LGMN CRMP1 MET CXCL1 LOC100061663 STX4 ROBO2 PDE4B VAV3 PTK7 PLXNA4 MYCBP…
0.00170767611421854	73	129	1.41452575670812	Cellular response to molecule of bacterial origin	http://amigo.geneontology.org/amigo/term/GO:0071219	CCR5 CD14 VIM NR1D1 ADAM9 GFI1 PRKCA TRIM41 PAF1 ABCA1 GIT1 IL10 IRAK1 TNFAIP3 PYCARD PRKCE CXCL1 MRC1 TNIP3 PDE4B CD6 SBNO2 CXCL11 SELENOS TNFRSF1B LOC100630489 CXCL6 CMPK2 TICAM2 LYN CXCL10 MALT1 NUGGC NFKBIB MAPK3 LBP XBP1 ABL1 NFKB1 CXCL8 NLRP3 IRF8 IL6 ANKRD1 IL36G NOD2 KLRK1 CD180 LITAF SERPINE1 BMP6 PLAA BCR PDCD4 TRAF6 LTF IL1F10 IL1A CCL2 SCARB1 CCL3 DAB2IP DEFA22 DEFA35L IL1B DEFA8 DEFA…
0.00171131537029279	112	212	1.32056527093041	Response to endoplasmic reticulum stress	http://amigo.geneontology.org/amigo/term/GO:0034976	EIF2AK4 MBTPS2 TRIB3 PTPN2 RASGRF2 SGTB USP13 PML TMTC4 STT3B CLU NIBAN1 CREB3L2 RHBDD1 C5H1orf116 EIF4G1 CALR LOC100069290 RNF139 CAV1 CFTR DNAJC3 P4HB FBXO6 DDX3X ERLIN2 DNAJC10 SGTA RNF121 DNAJB12 HSP90B1 NRBF2 PPP2CB HERPUD1 ATF3 TMEM129 EIF2AK2 TMEM33 MANF SELENOS UBE2J1 ERLEC1 ALOX5 UBXN8 FAF2 HYOU1 WFS1 TMBIM6 VAPB GORASP2 UMOD SIRT1 COPS5 RASGRF1 UFL1 XBP1 SEL1L CREB3L3 CXCL8 TBL2 RNF5 AM…
0.00176096354757305	252	525	1.19982787473105	Microtubule cytoskeleton organization	http://amigo.geneontology.org/amigo/term/GO:0000226	MAP7D2 HDAC6 GNAI1 SPAG16 MARK4 SLC39A12 CEP126 MDM1 CETN2 SUN2 HSPA1A DISC1 BRSK1 MAP7D1 KIF2B HAUS3 KATNAL1 CHEK2 CCSAP TAOK1 GJA1 TUBGCP5 RGL3 MYBL2 CENPJ WRAP73 CFAP46 MAP9 CCDC88A PTPA TNKS AUNIP GAS2L2 SS18 MAP10 CEP192 SAXO2 CEP350 SBDS EFHC1 SDCCAG8 DAW1 KIAA1614 LLGL2 DLGAP5 PARD3B MAP1B GIT1 CROCC NDE1 CHORDC1 APC CCDC61 CLIP3 NUF2 TRIM37 CCDC114 OBSL1 RASSF7 INSC INCENP TASOR RTTN RAC1…
0.00177464250968561	111	210	1.3212390287217	Mesenchyme development	http://amigo.geneontology.org/amigo/term/GO:0060485	GCNT2 KITLG SEMA7A TGFB1I1 ISL1 BAMBI EXOC4 TGFBR1 SMO POFUT2 RDH10 MAD2L2 KBTBD8 LRP6 GBX2 ADAM15 ALX1 STAT1 ACVRL1 DCHS1 TASOR CDH2 TRIM28 PTK7 DDX5 EDN1 RTN4 NOTCH4 EFNB1 TBX3 JAG1 ACTC1 RGCC DLG5 AKNA MEOX1 OSR1 MDM2 COL1A1 TCOF1 FGF10 MAPK3 CER1 FGFR1 TGFB3 SDCBP SMAD2 ACTA2 TGFBR2 HIF1A KLHL12 SEMA4C SEMA5A SOX8 IL6 PHLDB2 SEMA6D NRP2 RANBP3L NODAL TBX5 FRZB BMP4 SIX2 SMAD4 FAM172A ACTG2 TC…
0.00177464250968561	82	148	1.38493645450375	Cellular response to biotic stimulus	http://amigo.geneontology.org/amigo/term/GO:0071216	CCR5 CD14 VIM NR1D1 ADAM9 GFI1 PRKCA TRIM41 ZMPSTE24 PAF1 ABCA1 GIT1 CLEC1A IL10 SYK IRAK1 TNFAIP3 PYCARD PRKCE CXCL1 MRC1 TNIP3 PDE4B CD6 SBNO2 CXCL11 SELENOS TNFRSF1B LOC100630489 CXCL6 CMPK2 TICAM2 LYN CXCL10 MALT1 NUGGC NFKBIB MAPK3 LBP SLX4 XBP1 ABL1 NFKB1 CXCL8 NLRP3 IRF8 IL6 ANKRD1 IL36G NOD2 KLRK1 CD180 LITAF TIGAR SMC1A SERPINE1 BMP6 PLAA BCR EIF2AK3 PDCD4 TRAF6 LTF IL1F10 IL1A CCL2 SCAR…
0.00178403847423737	71	125	1.41979631843175	Receptor metabolic process	http://amigo.geneontology.org/amigo/term/GO:0043112	ATAD1 HTR1B GRK2 CD9 RAB31 ACHE CACNG4 AP1AR OPTN TBC1D5 APOE AP2B1 CAV1 SH3GLB1 VEGFA NEDD4 SYK DTX3L ALS2 GRB2 INSR LGMN DNM3 NSF EGF SFRP4 OPHN1 ZNRF3 MX1 ANXA2 RAB29 SNX25 LRPAP1 SDCBP CXCL8 ABCA2 ECE1 DMD ITCH ANGPT1 NUMB ARRB1 CNTN2 DKK1 TBC1D16 PIK3R4 EZR LMBRD1 ARRB2 SNX1 RAB5A CLTC SORL1 PICALM LMTK2 AHI1 PTPN1 FNTA FURIN GRIA1 LAMTOR1 FLOT1 ITGB1 CAPN1 SNAP25 UVRAG TFRC NTF3 FMR1 CALY B…
0.00178403847423737	10	10	2.4996414056897	Lipid phosphorylation	http://amigo.geneontology.org/amigo/term/GO:0046834	DGKH CERK AGK DGKD DGKZ DGKG DGKE DGKQ CERKL SPHK1
0.00179747844526163	34	51	1.66642760379313	Regulation of glucose transmembrane transport	http://amigo.geneontology.org/amigo/term/GO:0010827	TRIB3 ADIPOQ IRS2 AKT2 AKT1 FABP5 CLIP3 GPC3 IGF1 INSR OSTN MEF2A EDN1 PID1 NR4A3 ENPP1 PRKCI OPN3 RNASEL OSBPL8 SLC1A2 PRKCB APPL1 EDNRA APPL2 C2CD5 POU4F2 KLF15 HK2 GRB10 PTPN11 INS LEP FGF19
0.00182382971171159	19	24	1.97888277950434	Positive regulation of interleukin-2 production	http://amigo.geneontology.org/amigo/term/GO:0032743	CCR2 CD276 CARD11 PTPRC STAT5B SASH3 MAP3K7 PDE4B MALT1 PDE4D SPTBN1 ABL1 ANXA1 IRF4 TRAF6 CD28 PRKCQ IL1A PRKD2
0.00185573852876865	89	163	1.36483487795327	Epithelial cell development	http://amigo.geneontology.org/amigo/term/GO:0002064	HEG1 IKBKB F2RL1 RDX ADIPOQ VIM RAP1B SMO RAPGEF3 CLOCK EPHA2 EXPH5 SOD1 PRDM1 ABCA12 CDH2 ROCK2 AR MET MARVELD2 RFX3 ONECUT2 TJP3 SRC PDZD7 FSHR B4GALT1 NPHS1 JAG1 C1GALT1 ADD1 BFSP2 DACT2 SLITRK6 HOXB13 PDE4D AKR1B1 PAFAH1B1 DLL1 FOXJ1 PLS1 ZDHHC21 ACTA2 NOTCH2 E2F4 HIF1A DMD SOX8 TJP2 RARB CCM2 TBC1D20 FOSL2 BMP4 HSD17B4 KRT2 EZR GPAT4 TP63 F11R PDE2A TNMD NKX2-2 SHROOM3 TIGAR IL6ST WDPCP BMP6…
0.00185573852876865	89	163	1.36483487795327	Respiratory system development	http://amigo.geneontology.org/amigo/term/GO:0060541	AIMP2 HS6ST1 HEG1 TULP3 RDH10 SFTPD HESX1 CCBE1 MSC MMP14 SRF MAP2K2 ABCA12 GPC3 CELSR1 LIPA PTK7 GLI1 CIC PTGES3 ABCA3 DLG5 ZIC3 IGFBP5 CREB1 SP3 SMCHD1 CCDC40 FGF10 FOXJ1 MAPK3 EPAS1 LOX SMAD2 TGFBR2 FGF7 STK40 ITGA3 PHF14 STRA6 NODAL ERRFI1 TBX5 ESRP2 BMP4 LAMA1 FGFRL1 FGF9 TCF21 RBPJ DLX5 MAN1A2 WDPCP LEF1 FOXF1 FGF1 JMJD6 CCDC39 YWHAZ PLOD3 ITGB6 SOX9 RC3H2 WNT11 RPGRIP1L NOTCH1 FBXW7 MAN2A1…
0.00189050794229751	96	178	1.34812120756298	Regulation of peptidyl-tyrosine phosphorylation	http://amigo.geneontology.org/amigo/term/GO:0050730	GAS6 KITLG RICTOR PTPN2 DMTN CSF1R CD80 ISL1 DVL2 GHR CBL ADAM17 NEDD9 SH2B3 PTPRC BANK1 FYN CD74 CSF3 TNFRSF14 IL22RA2 CAV1 gh ANGPT4 VEGFA SYK CSF2 EGFR NOX4 IGF1 SEMA4D CD44 PRKCE EPO EGF TGFA KIT SRC EPHA4 LYN NEURL1 ARHGEF2 CADM4 SRCIN1 CBLB PRKCZ FGF10 IL11 IBTK AFAP1L2 ABL1 HCLS1 ABI1 FGF7 IL2 PDCL3 ADRA1A IL6 ANGPT1 CD40 NOD2 ERRFI1 ITGB3 PDGFB CEP43 THBS4 IL6ST PTPN1 BMP6 PAK2 NRP1 APP S…
0.0018979005712305	109	206	1.32262579233096	Cellular response to abiotic stimulus	http://amigo.geneontology.org/amigo/term/GO:0071214	WRN TLR3 MMP2 RHNO1 CASP2 GPR68 CASP8 BAG3 PTPRK POLD1 CLOCK CRADD MAP3K1 TRPM1 SLC2A4 RHBDD1 ZMPSTE24 TLR7 AKT2 AQP5 DDB2 NEDD4 RAD1 DDX3X GRB2 RAD9A RPE65 NUCKS1 RAD51AP1 ERCC4 CRB1 EPO PPID ERCC1 BLM DDB1 POLD3 CCND2 SMPD1 MMP9 PCNA MFAP4 MDM2 COL1A1 RHO YBX3 HUS1 SIRT1 TMEM161A PCK1 ECT2 TNFRSF8 TIMP1 AKR1B1 MAPK3 STK39 INSRR STK11 OPN3 PIK3CA NFKB1 MYLK XPC XRCC5 MCOLN1 ANKRD1 CD40 PTGS2 BCL…
0.0018979005712305	109	206	1.32262579233096	Cellular response to environmental stimulus	http://amigo.geneontology.org/amigo/term/GO:0104004	WRN TLR3 MMP2 RHNO1 CASP2 GPR68 CASP8 BAG3 PTPRK POLD1 CLOCK CRADD MAP3K1 TRPM1 SLC2A4 RHBDD1 ZMPSTE24 TLR7 AKT2 AQP5 DDB2 NEDD4 RAD1 DDX3X GRB2 RAD9A RPE65 NUCKS1 RAD51AP1 ERCC4 CRB1 EPO PPID ERCC1 BLM DDB1 POLD3 CCND2 SMPD1 MMP9 PCNA MFAP4 MDM2 COL1A1 RHO YBX3 HUS1 SIRT1 TMEM161A PCK1 ECT2 TNFRSF8 TIMP1 AKR1B1 MAPK3 STK39 INSRR STK11 OPN3 PIK3CA NFKB1 MYLK XPC XRCC5 MCOLN1 ANKRD1 CD40 PTGS2 BCL…
0.00190746900250608	213	437	1.2183606851531	Metal ion homeostasis	http://amigo.geneontology.org/amigo/term/GO:0055065	CALB1 ALAS2 TMPRSS3 SLC39A12 SLC30A9 ABCB7 B2M FATE1 CCR5 HMOX1 CCR2 SCNN1A TAC1 F2RL1 ATP2B4 CCR9 CXCR4 FTH1 TRPV2 F2R PML CORIN ABL2 PRKD1 PACS2 AFG3L2 NCOA4 TGM2 STEAP3 SLC39A10 TMTC4 SLC37A4 PTPRC EIF2AK1 KISS1 ITPR3 SPPL3 TRPM1 ATP2A2 ITPR2 NPTN TMEM64 KL APOE SLC39A14 FYN SLC8A2 STPG4 SLC39A6 LOC100630595 CALCB SOD1 UPK3A CAV1 PTGER2 CCDC115 SLC12A7 BDH2 TCIRG1 SLC30A2 CNNM4 KEL PRKCE PTGFR…
0.00191980608491599	401	870	1.15213356745008	Ion transmembrane transport	http://amigo.geneontology.org/amigo/term/GO:0034220	GAS6 CHRNA6 SLC5A1 TUSC3 VDAC3 SLC39A12 SLC4A1 HECW2 SLC30A9 ANO10 CACNB1 CHRNB4 SLC6A1 NEDD4L SLC4A7 RASGRF2 ASIC2 GABRA2 ABCC3 CCR5 SCNN1A SLC19A1 GRIK1 GABRR1 ATP2B4 KCNA6 CNGA2 SLC26A7 TRPV2 F2R SLC9A8 ADRB2 GJA1 PRKD1 AFG3L2 SLC25A29 SLC38A5 NIPA2 WWP2 SLC39A10 ZDHHC17 ATP13A3 KCNAB1 TAP2 PTPRC SLC35A1 CACNG4 MCOLN3 ITPR3 SPHK2 TRPM1 ATP2A2 ZMPSTE24 PTPN3 ABCC5 P2RX6 MAGT1 ITPR2 TRPM3 SLC39A…
0.00194079590398166	67	117	1.43141858274538	Actin filament bundle assembly	http://amigo.geneontology.org/amigo/term/GO:0051017	WAS DMTN BRAF RDX MARCKS TGFBR1 RAPGEF3 CALD1 CCDC88A ASAP3 ITGB5 FSCN1 SRF TSC1 RAC1 ROCK2 WASF2 MET MYOC HSP90B1 CGNL1 SHANK3 SRC EVL LIMK1 BAIAP2L1 PLS3 RGCC LIMCH1 ARHGAP28 ARHGAP6 DLC1 CORO2B PLS1 EPS8 ABL1 TGFB3 DMD MICALL1 FAM171A1 PPM1F ARAP1 LPAR1 PHLDB2 SORBS3 SYNPO EZR F11R BAIAP2L2 PLEK S100A10 ACTN1 PIK3R1 DPYSL3 PAK2 FERMT2 TJP1 NRP1 FHDC1 SHROOM1 BAIAP2 WNT11 TTC8 NF2 LCP1 CARMIL1 …
0.00195999963644052	150	296	1.26671017180221	Cilium organization	http://amigo.geneontology.org/amigo/term/GO:0044782	SPATA6 ZNF423 SPAG16 MARK4 VDAC3 CEP126 TTC17 DISC1 ARMC9 BBS12 FNBP1L IQUB PARVA TBC1D32 RGL3 CENPJ WRAP73 CFAP46 CCDC88A HYLS1 CDKL5 ATXN10 GORAB CIBAR1 NPHP3 BBS5 CEP350 EXOC5 CEP83 SDCCAG8 DAW1 CROCC ACTR2 CCDC114 IFT88 IFT80 RTTN TRAF3IP1 CSNK1D MAPRE1 JHY DNAAF4 OCRL RFX3 TAPT1 ONECUT2 MAK IFT57 PCM1 SPEF2 ROPN1 PTPDC1 CCDC13 DZIP1L CPLANE1 RSPH4A CEP78 NEURL1 SSX2IP RAB23 SNX10 ATG5 CCDC40…
0.00196746608088961	28	40	1.74974898398279	Endothelial cell apoptotic process	http://amigo.geneontology.org/amigo/term/GO:0072577	GAS6 BRAF FGG THBS1 IL10 TNFAIP3 IL13 FGB ITGA4 CD40LG ANO6 SCG2 RGCC MAPK7 PRKCI ABL1 HIPK1 FASLG ANGPT1 GATA2 CD40 KDR SERPINE1 PDCD4 PLCG1 CCL2 GATA3 BMPR2
0.00197009627382414	78	140	1.39265735459855	Phosphatidylinositol metabolic process	http://amigo.geneontology.org/amigo/term/GO:0046488	MTMR6 PIGN CSF1R INPP4A SYNJ1 INPP5J PIK3CD ITPKC LOC100070352 PIGT MTMR1 PIP5K1A PI4K2A PIGG PGAP3 SACM1L MTMR8 PIGQ PIGA PIK3C3 OCRL DPM1 PLCB3 PIGS CDS1 VAC14 PIGF PLCD4 SYNJ2 TTC7B LPGAT1 MTMR10 MTMR9 PIGK PIGH PIK3C2A PIK3CA MBOAT7 MTM1 INPP5A SLC27A1 PIGO EFR3B CISH PTEN INPPL1 PIK3R6 PIGU IMPA2 MTMR4 PDGFB TTC7A GPLD1 MTMR2 PLEK PIK3CG MTMR3 PIK3R1 INPP5B PIP5K1B BPNT2 PLCB1 PIKFYVE HTR2C …
0.00208244262622068	139	272	1.27739027717231	Cilium assembly	http://amigo.geneontology.org/amigo/term/GO:0060271	SPATA6 ZNF423 SPAG16 MARK4 VDAC3 CEP126 DISC1 ARMC9 FNBP1L IQUB PARVA TBC1D32 RGL3 CENPJ WRAP73 CFAP46 CCDC88A HYLS1 CDKL5 ATXN10 GORAB CIBAR1 NPHP3 BBS5 CEP350 EXOC5 CEP83 SDCCAG8 DAW1 CROCC ACTR2 CCDC114 IFT88 IFT80 TRAF3IP1 CSNK1D MAPRE1 JHY DNAAF4 OCRL RFX3 TAPT1 ONECUT2 MAK IFT57 PCM1 SPEF2 PTPDC1 CCDC13 DZIP1L CPLANE1 RSPH4A NEURL1 SSX2IP RAB23 SNX10 ATG5 CCDC40 FOXJ1 CEP135 ARL13B LOC10006…
0.00208348102034832	134	261	1.28334079832345	Epithelial tube morphogenesis	http://amigo.geneontology.org/amigo/term/GO:0060562	PRKX PTCH1 ADAMTS16 LUZP1 LHX1 DVL2 PML SMO TULP3 RDH10 PIK3CD GBX2 KDM6A EPHA2 HESX1 VASP TBXT MMP14 EYA1 WNT1 SRF ACVRL1 PLXND1 PAX8 DCHS1 MED1 LHX2 TSC1 GPC3 AR CECR2 MET STK3 CELSR1 EGF STARD13 PTK7 GZF1 IFT57 EDN1 SHANK3 SRC SOSTDC1 FMN1 GDF2 EPHA4 TBX3 PBX1 LRP5 DLG5 CXCL10 ZIC3 DLL4 HOXB7 OSR1 CCDC40 DLL1 FGF10 TBX22 ARL13B FZD6 ABL1 NOTCH2 TGFBR2 IRX1 HIF1A IRX2 HNF1B SEMA4C SOX8 PRKACA N…
0.0021432093757374	38	59	1.60993853247811	Regulation of viral genome replication	http://amigo.geneontology.org/amigo/term/GO:0045069	PPARA LOC100050637 ADAR DDX3X RSAD2 SRPK2 TRIM28 PPID EIF2AK2 MX1 DDB1 MPHOSPH8 STAU1 TOP2A VAPB OAS1 OAS2 OASL RNASEL CXCL8 NR5A2 SLPI MORC2 PLSCR1 ZC3HAV1 FKBP6 ISG20 BCL2 LTF NOTCH1 N4BP1 RAD23A MAVS PKN2 TRIM6 HMGA2
0.00215964522529006	92	170	1.35274711366736	Anatomical structure maturation	http://amigo.geneontology.org/amigo/term/GO:0071695	FERMT1 MBTPS2 DLD MMP2 POU2F2 CCR6 L3MBTL3 FARP2 WNT10B RERE WNT1 CFTR DCHS1 IFT80 CDH3 IGF1 SEMA4D MYOC RFX3 ABHD2 ELSPBP1 THBS3 ROPN1 BFSP2 HOXB13 MAEA SNX10 NR4A2 AKR1B1 RB1 EPAS1 CATSPER3 BRCA2 NRCAM GHRHR SLC26A3 HIF1A SOX8 NSUN2 PDE3A GATA2 PRKACA BNC1 B4GALT6 CNTN2 GPAT4 TRPC4AP WDR77 TAL1 ACTN3 REN RBPJ ATP6AP2 GLDN LOC100147508 BCL2 RUNX2 BTK APP LGI4 BMP2 EPHA8 B4GALT5 PABPC1L GBA YTHDF…
0.00216322273135517	29	42	1.72594287535717	Interleukin-2 production	http://amigo.geneontology.org/amigo/term/GO:0032623	CCR2 CD276 CARD11 PTPRC STAT5B TNFAIP3 SASH3 MAP3K7 PDE4B MALT1 PDE4D SPTBN1 ABL1 ANXA1 IRF4 NOD2 TBX21 EZR TRAF6 FOXP3 CD28 PRKCQ HOMER2 IL1A GATA3 PRKD2 CD34 PRNP IL17F
0.00216322273135517	29	42	1.72594287535717	Regulation of interleukin-2 production	http://amigo.geneontology.org/amigo/term/GO:0032663	CCR2 CD276 CARD11 PTPRC STAT5B TNFAIP3 SASH3 MAP3K7 PDE4B MALT1 PDE4D SPTBN1 ABL1 ANXA1 IRF4 NOD2 TBX21 EZR TRAF6 FOXP3 CD28 PRKCQ HOMER2 IL1A GATA3 PRKD2 CD34 PRNP IL17F
0.00216322273135517	84	153	1.37235214430023	Response to oxygen levels	http://amigo.geneontology.org/amigo/term/GO:0070482	ALAS2 BACH1 MMP2 CIAO3 MYOD1 FOXO1 CBFA2T3 CXCR4 PML USF1 EGLN3 ADAM17 BNIP3L NPEPPS ITPR2 PPARD SRF NDUFS2 CAV1 PINK1 HIF1AN ANGPT4 VEGFA P4HB ARNT CCDC115 AJUBA PDK3 PRKCE HSP90B1 KCNMA1 EPO SLC1A1 EDN1 PLK3 VEGFD HYOU1 TMBIM6 RGCC MDM2 SIRT1 ATP6AP1 NR4A2 EPAS1 LONP1 PGK1 TGFB3 TBL2 HIF1A ARNT2 RORA P2RX2 P2RX3 PTGS2 BNIP3 SMAD4 AK4 RWDD3 UBQLN1 TIGAR RBPJ ACAA2 EDNRA SLC11A2 FAM162A BCL2 HIF3…
0.00223090000075032	83	151	1.37397507729963	Cellular response to nutrient levels	http://amigo.geneontology.org/amigo/term/GO:0031669	GAS6 WRN SLC2A1 EIF2AK4 PPARA SESN1 MYOD1 FOXO1 PRKAG3 WIPI1 USF1 PRKD1 SNW1 RRAGB SIK1 STK24 EIF4G1 CEP192 USF2 LARS1 SH3GLB1 MED1 GCGR CARTPT MAP1LC3B ALB PIK3C3 PRKAG1 ATF3 EIF2AK2 ATG14 LOC100059683 PRKAG2 WDR24 PRKAA2 MFSD2A SIRT1 ATG5 PCK1 MAPK3 WDR45B NUAK2 DEPDC5 MARS1 TBL2 XPR1 RRAGD GLUL NPRL3 GAS2L1 SESN3 NCOA1 PIK3R4 KPTN EIF2S1 LAMP2 RIPOR1 SIK2 MN1 BRSK2 MTMR3 SLC39A4 FOLR3 BCL2 PIM…
0.00223090000075032	83	151	1.37397507729963	Antigen receptor-mediated signaling pathway	http://amigo.geneontology.org/amigo/term/GO:0050851	EIF2B2 PTPN2 LPXN BRAF CD276 CCR7 CARD11 SLC39A10 PTPRC CD79A SPPL3 TESPA1 FYN THEMIS2 NECTIN2 SYK ITK PLCL2 PDE4B ZAP70 VAV3 NFKBIZ BTNL9 CACNB3 LYN MALT1 PDE4D RAB29 CBLB BCAR1 STK11 PLEKHA1 ABL1 GCSAML EIF2B3 TNFRSF21 PRKCB CRKL BLK BTN1A1 RBCK1 EZR MS4A1 NFATC2 CD247 DENND1B BCL2 BTK PLCG1 LOC100630636 TRAF6 RC3H1 LAT2 CD22 LCP2 RC3H2 FOXP3 CD28 WNK1 CD19 SH2B2 TEC GATA3 PRKD2 TRDC PRNP LOC10…
0.00224198502389566	12	13	2.30736129755972	Serotonin transport	http://amigo.geneontology.org/amigo/term/GO:0006837	HTR1B SLC22A3 GPM6B HRH3 SYK SLC18A1 SLC22A1 SLC6A4 ITGB3 SLC22A2 SLC29A4 SLC18A2
0.00224198502389566	12	13	2.30736129755972	Gamma-delta T cell activation	http://amigo.geneontology.org/amigo/term/GO:0046629	JAML CCR9 JAG2 PTPRC STAT5B SYK ITK SOX13 NCKAP1L LEF1 GPR18 EGR3
0.00225447763172247	73	130	1.40364478934883	Negative regulation of cellular amide metabolic process	http://amigo.geneontology.org/amigo/term/GO:0034249	CPEB3 EIF4ENIF1 DDX6 CNOT6L GGA3 EXOSC3 DCP2 AGO2 EIF4E CLU CAPRIN1 FXR1 EIF4G1 BANK1 CALR APOE TARDBP RNF139 TSC1 IGF2BP1 DDX3X IGF1 SAMD4A EIF6 YTHDF3 PUS7 PATL1 MOV10 EIF2AK2 NTRK2 RTN4 TNRC6C DAPK3 PAIP2B PNLDC1 CNOT8 IGFBP5 PAN3 SAMD4B EIF4A3 MALSU1 LSM14A STAT3 IREB2 CPEB4 EIF2S1 PCIF1 SORL1 YTHDF1 EPHX1 DAPK1 ROCK1 RC3H1 SHMT2 CNOT10 RTN3 NCL ORMDL3 YTHDF2 CNOT3 TYMS SPHK1 AGO3 GIGYF2 AGO1…
0.00226528297987222	58	99	1.46443637909093	Ensheathment of neurons	http://amigo.geneontology.org/amigo/term/GO:0007272	EIF2B2 MPP5 PTN CD9 AFG3L2 GNPAT NAB2 CLU TMEM98 AKT2 TENM4 PPARD SOD1 MPZ NCSTN GALC TSC1 MYOC KEL MBP MAG PTPRZ1 HEXB NFASC NSUN5 TNFRSF1B RNF10 ADGRG6 PLP1 JAM3 ATRN TNFRSF21 B4GALT6 QKI CNTN2 MTMR2 ADAM22 ERBB2 CTSC LGI4 PIKFYVE MYRF B4GALT5 SLC8A3 ABCD1 SIRT2 PRX ITGAX CNTNAP1 SOX10 UGT8 ZNF24 CLDN11 MALL LOC106781721 LOC102147863 ERCC2 LOC111768038
0.00226528297987222	58	99	1.46443637909093	Axon ensheathment	http://amigo.geneontology.org/amigo/term/GO:0008366	EIF2B2 MPP5 PTN CD9 AFG3L2 GNPAT NAB2 CLU TMEM98 AKT2 TENM4 PPARD SOD1 MPZ NCSTN GALC TSC1 MYOC KEL MBP MAG PTPRZ1 HEXB NFASC NSUN5 TNFRSF1B RNF10 ADGRG6 PLP1 JAM3 ATRN TNFRSF21 B4GALT6 QKI CNTN2 MTMR2 ADAM22 ERBB2 CTSC LGI4 PIKFYVE MYRF B4GALT5 SLC8A3 ABCD1 SIRT2 PRX ITGAX CNTNAP1 SOX10 UGT8 ZNF24 CLDN11 MALL LOC106781721 LOC102147863 ERCC2 LOC111768038
0.0022963677502772	97	181	1.33958683067348	Immune response-regulating cell surface receptor signaling pathway	http://amigo.geneontology.org/amigo/term/GO:0002768	EIF2B2 PTPN2 LPXN BRAF CD276 CCR7 CARD11 SLC39A10 PTPRC CD79A SPPL3 TESPA1 FYN THEMIS2 NECTIN2 SYK ITK FCER1G FER PLCL2 PDE4B ZAP70 VAV3 NFKBIZ BTNL9 CACNB3 KIT LYN MALT1 PDE4D RAB29 CBLB BCAR1 STK11 GABARAPL1 PLEKHA1 ABL1 GCSAML EIF2B3 PIGR MS4A2 BTLA CD40 KLRK1 TNFRSF21 PRKCB APPL1 CRKL MYO1G BLK BTN1A1 RBCK1 EZR MS4A1 GPLD1 NFATC2 CD247 DENND1B BCL2 APPL2 BTK PLCG1 LOC100630636 TRAF6 RC3H1 LAT…
0.00231884527369671	136	266	1.27801214726992	Regulation of apoptotic signaling pathway	http://amigo.geneontology.org/amigo/term/GO:2001233	IFI6 PTPN2 SFPQ ITGA6 LOC100033941 CASP2 DEDD2 PML TGFBR1 RRM2B BID CRADD NACC2 CLU PTPRC PCGF2 MAPK8IP1 FGG PLAGL2 FAF1 NONO CD74 AATF EYA1 THBS1 SOD1 CAV1 PINK1 P4HB TNFAIP3 CSF2 DDX3X IGF1 RAD9A AR PYCARD FGB CD44 STK3 TPD52L1 STX4 SKIL EPO NLE1 HERPUD1 TRAF1 ATF3 TMBIM1 SRC PPP2R1B BMPR1B SELENOS SCG2 HYOU1 MMP9 WFS1 TMBIM6 MAPK7 MDM2 YBX3 RPS6KB1 SIRT1 TMEM161A NR4A2 FGF10 PELI3 XBP1 CTH VDA…
0.00233237239669563	42	67	1.5669393886413	Epithelial cell apoptotic process	http://amigo.geneontology.org/amigo/term/GO:1904019	GAS6 PPARA BRAF BID JAG2 TMTC4 EXOC5 FGG THBS1 IL10 TNFAIP3 IL13 FGB ITGA4 STK3 CD40LG SFRP4 ANO6 SCG2 WFS1 RGCC MAPK7 PRKCI RB1 ABL1 HIPK1 TGFBR2 FASLG ANGPT1 GATA2 CD40 BCL2L1 PIAS4 KDR SERPINE1 PDCD4 PLCG1 STK4 CCL2 GATA3 BMPR2 SERPINB13
0.00233237239669563	30	44	1.70430095842479	Positive regulation of blood vessel endothelial cell migration	http://amigo.geneontology.org/amigo/term/GO:0043536	RHOJ PRKD1 ADAM17 PRKCA AKT1 THBS1 ANGPT4 VEGFA ETS1 STAT5A SIRT1 PIK3C2A ABL1 FGFR1 HIF1A ANXA1 ANGPT1 GATA2 CD40 PDGFB HDAC9 KDR HSPB1 PLCG1 ATP5F1A MAP2K3 ATP5F1B JCAD PRKD2 FGF18
0.00233819700936421	192	391	1.2274453961443	Positive regulation of cellular component biogenesis	http://amigo.geneontology.org/amigo/term/GO:0044089	FERMT1 WAS RICTOR MARK4 EPS8L1 ASIC2 SLITRK1 BRAF F2RL1 G3BP1 FNBP1L RAP1B TGFBR1 CDT1 RAPGEF3 SYNDIG1 CENPJ BID WRAP73 CCDC88A CLU TTBK1 AP1AR EPHA2 VASP ATF7IP EIF4G1 FSCN1 WNT10B FAF1 DEF8 LDB2 CSF3 LMOD3 ABCA1 GIT1 CROCC HIP1R APC WNT1 SRF CAV1 SH3GLB1 WNT7A ACTR2 NTRK1 SYK TSC1 CSF2 RAC1 EPHB3 FER ROCK2 AJUBA GRB2 SEMA4D CRB3 PYCARD MAPRE1 WASF2 FNIP2 MET MYOC PRKCE CARMIL2 TRIM28 HGS WARS1 …
0.00234481459200815	81	147	1.37735342762493	Transforming growth factor beta receptor signaling pathway	http://amigo.geneontology.org/amigo/term/GO:0007179	GCNT2 FERMT1 MPP5 PPARA HTRA3 TGFB1I1 BAMBI RASL11B PML TGFBR1 HPGD USP9X ADAM17 SNW1 PTPRK ADAM9 ITGB5 MEN1 HSP90AB1 THBS1 HIPK2 WNT1 ACVRL1 CAV1 ZNF451 HTRA1 NLK VEPH1 SKIL LOC100072794 ONECUT2 SMURF2 FBN2 SRC SNX6 SKI SMAD6 SIRT1 SNX25 LOX STK11 PXN TGFB3 SDCBP SMAD2 TGFBR2 ITGA3 GLG1 PPM1A NODAL APPL1 SMAD4 LTBP4 PMEPA1 MTMR4 FBN1 ARRB2 SMAD5 ITGB8 ZEB2 LRRC32 CHST11 ENG SLC2A10 FERMT2 APPL2 …
0.00234481459200815	43	69	1.55774754267619	Leukocyte homeostasis	http://amigo.geneontology.org/amigo/term/GO:0001776	NKX2-3 KITLG TRAF3IP2 CCR2 DNAJA3 PIK3CD SLC37A4 SH2B3 STAT5B AKT1 CD74 SLC15A4 TNFAIP3 TCIRG1 SLC39A3 SKIL PDE4B LYN NCKAP1L GPAM ABL1 JAM3 HIF1A IL2 ANXA1 IL6 SOS1 IL2RA JAK3 TNFSF13B BCL2 RC3H1 SPTA1 RC3H2 CASP3 FOXP3 ZC3H8 GPR183 BAK1 MERTK SH2B2 CORO1A BCL2L11
0.00234481459200815	71	126	1.40852809368229	Negative regulation of cell-cell adhesion	http://amigo.geneontology.org/amigo/term/GO:0022408	PPARA PTPN2 GPNMB RDX ADIPOQ CD9 HLX CD276 BCL6 MAD2L2 ASS1 SH2B3 ADTRP AKT1 CD74 TNFRSF14 WNT1 IL10 ABCA12 KLF4 MBP NOTCH4 PAG1 JAG1 RGCC DLG5 B4GALNT2 MAPK7 AKNA PRKG1 MAD1L1 CBLB FOXJ1 ABL1 IL2 ANXA1 MARCHF7 TIGIT ITCH PPM1F TNFRSF21 BMP4 IL2RA IL4I1 VSIR TBX21 TNR ADAMTS18 LRRC32 BMP6 ERBB2 PLA2G2F BMP2 RC3H1 CDH1 PELI1 RC3H2 CASP3 NOTCH1 FOXP3 ZC3H8 NF2 NEXMIF ARG1 WNK1 EPCAM HFE IL1RN PRNP …
0.00234481459200815	163	326	1.24982070284485	Proteasome-mediated ubiquitin-dependent protein catabolic process	http://amigo.geneontology.org/amigo/term/GO:0043161	RYBP HECW2 NEDD4L HSPA1A FBXO31 SGTB RNF144B RNF14 CBFA2T3 PML CSNK1A1 FBXL7 CLOCK WWP2 FBXO45 UBR3 STT3B CLU AMN1 FBXO9 PSMD1 RNF19A C5H1orf116 PIAS1 WNT10B HSP90AB1 WWP1 FBXW8 TRIM72 CAV1 NEDD4 CUL1 USP7 FBXO6 PSMA4 UBQLN4 ERLIN2 DNAJC10 SGTA TRIB2 RNF121 HSP90B1 RNF217 LTN1 PPP2CB HERPUD1 CDC23 TMEM129 PLK3 PSMA5 FBXL17 SMURF2 MARCHF6 DDB1 PSMD12 BIRC3 RNF19B SELENOS UBE2J1 UBXN8 FAF2 UCHL5 WF…
0.00234481459200815	71	126	1.40852809368229	Positive regulation of protein serine/threonine kinase activity	http://amigo.geneontology.org/amigo/term/GO:0071902	KITLG RICTOR CSF1R CAB39L DVL2 ATP2B4 ADIPOQ ADRB2 ADAM17 ETAA1 TAOK3 SPATC1L DAZAP2 AKT1 SLC8A2 DIPK2A VEGFA IRAK1 INCENP DDX3X EGFR AJUBA NOX4 RASGRP1 CCNY TPD52L1 EGF MAP3K7 EDN1 KIT SRC MAP3K4 EPHA4 RGCC SIRT1 FGD2 TNFRSF11A FGFR1 SLC27A1 PSRC1 TNFSF11 CD40 NOD2 PIK3R6 ROBO1 DKK1 PDCD10 CCNYL1 PDGFB CEMIP PIK3CG FERMT2 ERBB2 FGF1 PSMD10 AGER TRAF6 LTF FLT1 IQGAP1 PKD2 MAP3K5 DAB2IP FZD4 FGF18…
0.00237173587411797	44	71	1.54907354718798	ADP metabolic process	http://amigo.geneontology.org/amigo/term/GO:0046031	PRXL2C PPARA SLC4A1 PRKAG3 ALDOA ENO1 CBFA2T3 GAPDHS HKDC1 PKM GIT1 NT5E PFKFB2 IGF1 INSR HK1 EIF6 PRKAG2 PGK1 PFKM HIF1A ZBTB20 STAT3 PFKL AK4 ACTN3 TIGAR NUDT9 GALK1 SLC4A4 PFKP ENG ENO3 FOXK2 APP HK2 GAPDH GCK OGT AK2 HTR2A INS SLC2A6 ZBTB7A
0.00240480317595339	70	124	1.4110878903087	Regulation of B cell activation	http://amigo.geneontology.org/amigo/term/GO:0050864	IRS2 BCL6 PCID2 ATP11C EXOSC3 CARD11 MAD2L2 PTPRC STAT5B BANK1 MMP14 CD74 THEMIS2 IL10 THOC1 SYK SLC15A4 TNFAIP3 SASH3 VAV3 NSD2 IL27RA RIF1 LYN CD320 KMT5C TLR9 FOXJ1 NCKAP1L XBP1 IL2 IL6 CD40 NOD2 TNFRSF21 SH3KBP1 BLK PAXIP1 TBX21 NFATC2 TNFSF13B BCL2 BTK LOC100630636 RC3H1 SFRP1 CDKN1A PELI1 CASP3 FOXP3 CD28 GPR183 CD19 TFRC TRDC TNFSF13 IL21
0.00240995036701614	47	77	1.52575514373267	Purine nucleoside diphosphate metabolic process	http://amigo.geneontology.org/amigo/term/GO:0009135	PRXL2C PPARA SLC4A1 PRKAG3 ALDOA ENO1 CBFA2T3 GAPDHS HKDC1 PKM GIT1 NT5E PFKFB2 LRGUK IGF1 INSR HK1 ENTPD4 EIF6 PRKAG2 PGK1 PFKM HIF1A ZBTB20 NUDT16 STAT3 PFKL AK4 ACTN3 TIGAR NUDT9 GALK1 SLC4A4 PFKP ENG ENO3 FOXK2 APP HK2 GAPDH GCK OGT AK2 HTR2A INS SLC2A6 ZBTB7A
0.00240995036701614	47	77	1.52575514373267	Purine ribonucleoside diphosphate metabolic process	http://amigo.geneontology.org/amigo/term/GO:0009179	PRXL2C PPARA SLC4A1 PRKAG3 ALDOA ENO1 CBFA2T3 GAPDHS HKDC1 PKM GIT1 NT5E PFKFB2 LRGUK IGF1 INSR HK1 ENTPD4 EIF6 PRKAG2 PGK1 PFKM HIF1A ZBTB20 NUDT16 STAT3 PFKL AK4 ACTN3 TIGAR NUDT9 GALK1 SLC4A4 PFKP ENG ENO3 FOXK2 APP HK2 GAPDH GCK OGT AK2 HTR2A INS SLC2A6 ZBTB7A
0.00241002186984916	48	79	1.51876946168488	Ribonucleoside diphosphate metabolic process	http://amigo.geneontology.org/amigo/term/GO:0009185	PRXL2C CMPK1 PPARA SLC4A1 PRKAG3 ALDOA ENO1 CBFA2T3 GAPDHS HKDC1 PKM GIT1 NT5E PFKFB2 LRGUK IGF1 INSR HK1 ENTPD4 EIF6 PRKAG2 PGK1 PFKM HIF1A ZBTB20 NUDT16 STAT3 PFKL AK4 ACTN3 TIGAR NUDT9 GALK1 SLC4A4 PFKP ENG ENO3 FOXK2 APP HK2 GAPDH GCK OGT AK2 HTR2A INS SLC2A6 ZBTB7A
0.00244463103432083	17	21	2.02351923317737	Response to sterol	http://amigo.geneontology.org/amigo/term/GO:0036314	PTCH1 RORC CCR5 TGFBR1 SMO INSIG2 LRP6 SMAD2 TGFBR2 ABCA2 RORA GRAMD1A GPLD1 OSBPL7 INSIG1 GRAMD1B CCL3
0.00247583805104256	31	46	1.68454094731262	Membrane protein proteolysis	http://amigo.geneontology.org/amigo/term/GO:0033619	MBTPS2 ERAP1 BACE2 ADAM17 AFG3L2 ADAM9 SPPL3 RHBDD1 PTPN3 ADAM10 SPPL2A APOE PSEN2 IL10 NCSTN TNFRSF1B APH1A TIMP1 SPPL2B NAPSA ADAM19 TIMP3 LRIG2 GPLD1 HM13 MYH9 MMP7 SNX9 PRKCQ PACSIN3
0.0024910751962478	107	203	1.31754497738324	Mononuclear cell proliferation	http://amigo.geneontology.org/amigo/term/GO:0032943	GPNMB CCR2 IRS2 DNAJA3 CD276 BCL6 CARD11 IFND1 PTPRC CD79A EPHB6 MAPK8IP1 STAT5B FYN CD74 TNFRSF14 IL10 NCSTN SYK PLCL2 IGF1 RASGRP1 PYCARD SASH3 ZP4 ZAP70 VAV3 CD6 CD40LG DOCK8 IL27RA EFNB1 CD1D TNFRSF1B LYN DLG5 CD320 MALT1 MAD1L1 CBLB FGF10 FOXJ1 NCKAP1L CD3E GPAM IL27 ABL1 TGFBR2 IL2 ANXA1 MARCHF7 SLC11A1 ITCH IL6 VCAM1 CD70 CD40 TNFRSF21 CD180 SOS1 BMP4 CCDC88B BLK IL2RA IL4I1 VSIR JAK3 NFAT…
0.00251455648955322	68	120	1.41646346322416	Regulation of ubiquitin-dependent protein catabolic process	http://amigo.geneontology.org/amigo/term/GO:2000058	RYBP HSPA1A RNF144B RNF14 CBFA2T3 PML CSNK1A1 CLU RNF19A PIAS1 WNT10B HSP90AB1 FBXW8 RNF139 HIPK2 WNT1 CAV1 USP7 UBQLN4 SGTA TRIB2 RNF217 CCDC22 EGF HERPUD1 PLK3 RNF19B UCHL5 COP1 MDM2 CSNK2A2 UFL1 SDCBP PDCL3 RCHY1 CDC20B NKD2 FZR1 PARK7 CHFR PLK1 UBQLN1 SUFU GNA12 PSMD10 DET1 RBX1 LOC100055155 EIF3H FBXW7 GBA BCAP31 USP14 SIRT2 OGT BBS7 ARAF AURKA N4BP1 SH3RF2 RAD23A XPO1 HFE NOP53 FHIT RPL23 S…
0.00253783081837727	152	302	1.25809766114183	RNA splicing	http://amigo.geneontology.org/amigo/term/GO:0008380	SART3 GCFC2 PLXNB3 SFPQ TAF15 ESRP1 LUC7L LARP7 PRPF38B MYOD1 USP39 WTAP NRDE2 CWF19L2 RBM7 SNW1 METTL4 TXNL4A LGALS3 CELF2 PRPF18 PRPF19 GEMIN2 FXR1 SFSWAP ZNF638 CELF1 LOC100630813 TARDBP NONO SRSF7 HABP4 CELF4 SPEN BUD13 AAR2 RBM17 HTATSF1 DDX41 CDC5L KHDRBS3 SRPK2 ZNF326 XAB2 GEMIN8 DDX5 TRA2A SRRM2 DAZAP1 MORC4 DHX9 SNRPB SETX PSIP1 RBFOX1 HMX2 TRA2B LUC7L3 TSEN2 SNRPA TMBIM6 CWC15 DDX20 SLU…
0.00256648120118208	112	214	1.30822353942638	Adaptive immune response based on somatic recombination of immune receptors built from immunoglobulin superfamily domains	http://amigo.geneontology.org/amigo/term/GO:0002460	WAS TRAF3IP2 B2M CCR2 HLX C8B BCL6 C2 CD1b1 EXOSC3 LY9 MSH6 MAD2L2 TAP2 PTPRC EPHB6 TMEM98 C9 CD74 THOC1 NECTIN2 FCER1G SLC15A4 TNFAIP3 RSAD2 TCIRG1 IL18BP SASH3 BACH2 MAP3K7 ERCC1 CD40LG NFKBIZ CD1C NSD2 IL27RA CD1D C7 TNFRSF1B DRA RIF1 JAG1 MALT1 KMT5C NBN PRKCZ FOXJ1 IL27 IL2 ANXA1 SLC11A1 FBXO38 RORA IL1R1 STAT3 IL6 CD1B2 IRF4 CD70 CD40 NOD2 IL23R MYO1G IL4I1 PAXIP1 TBX21 MR1 TNFSF13B C1QB ST…
0.00257426012768194	25	35	1.78545814692121	Hindlimb morphogenesis	http://amigo.geneontology.org/amigo/term/GO:0035137	PTCH1 AFF3 WNT7A MED1 GPC3 FMN1 TBX3 OSR1 TFAP2B RARB BMP4 OSR2 TP63 GDF5 HOXD10 MSX1 HOXD9 RPGRIP1L NOTCH1 GNAS ZBTB16 TBX4 RSPO2 FGF4 FGF8
0.00257927549779265	173	349	1.23907725840779	Positive regulation of programmed cell death	http://amigo.geneontology.org/amigo/term/GO:0043068	HDAC6 RYBP STK17B PTPN2 SFPQ LAPTM5 ITGA6 FOXO1 F2RL1 ADIPOQ RAPSN CASP2 DEDD2 BCL6 PML TGFBR1 BNIP3L TGM2 FANK1 STPG1 ERCC3 BID CRADD PIK3CD UBD STK17A NACC2 CLU PTPRC PTPA SPHK2 WNT10B PLAGL2 FAF1 ARL6IP5 THBS1 SOD1 HIP1R APC CLIP3 OMA1 CAV1 IL10 SYK LATS2 DDX3X IRF5 RAD9A PYCARD ITGA4 STK3 TPD52L1 SKIL KCNMA1 PPID CD40LG ATF3 SFRP4 FAP PPP2R1B BMPR1B ZNF268 B4GALT1 PRMT2 TNFRSF1B DAPK3 ANO6 LY…
0.0026261004652896	32	48	1.66642760379313	Collagen fibril organization	http://amigo.geneontology.org/amigo/term/GO:0030199	COMP TGFBR1 ACAN CRTAP MMP11 ANXA2 FKBP10 COL1A1 RB1 ADAMTS14 LOX NIBAN3 DPT FMOD LUM VIPAS39 CYP1B1 AEBP1 P3H4 COL11A1 PLOD3 COL2A1 CHADL COL3A1 VPS33B LOXL2 EMILIN1 COL11A2 SCX TGFB2 COL5A1
0.00268954020676151	92	171	1.34483631183305	Cellular response to extracellular stimulus	http://amigo.geneontology.org/amigo/term/GO:0031668	GAS6 WRN SLC2A1 EIF2AK4 PPARA SESN1 MYOD1 FOXO1 PRKAG3 WIPI1 USF1 PRKD1 SNW1 RRAGB SIK1 PTPRC STK24 EIF4G1 CEP192 ADORA2B USF2 LARS1 SH3GLB1 MED1 GCGR CARTPT MAP1LC3B ALB ITGA4 PIK3C3 PRKAG1 ATF3 EIF2AK2 ATG14 LOC100059683 PRKAG2 WDR24 PRKAA2 MFSD2A SIRT1 ATG5 PCK1 NR4A2 MAPK3 WDR45B NUAK2 DEPDC5 MARS1 TBL2 XPR1 SLC1A2 RRAGD GLUL VCAM1 NPRL3 ARHGAP35 GAS2L1 SESN3 NCOA1 PIK3R4 KPTN EIF2S1 LAMP2 RI…
0.00274664299147519	84	154	1.36344076673983	Cartilage development	http://amigo.geneontology.org/amigo/term/GO:0051216	COMP DLX2 BARX2 RUNX1 TGFBR1 MMP13 GDF6 ACAN ADAMTS7 CREB3L2 TRIP11 ZMPSTE24 SLC39A14 WNT10B LNPK MATN1 SRF WNT7A IFT80 CD44 EFEMP1 TAPT1 EDN1 THBS3 BMPR1B GDF2 OSR1 SULF2 COL1A1 MAPK3 PTHLH CER1 TGFBR2 SHOX2 HIF1A EPYC GLG1 SULF1 RARB MATN3 FRZB OTOR BMP4 OSR2 SIX2 SMAD5 BGN ITGB8 GDF5 CHST11 BPNT2 MYF5 MEF2D MSX1 RUNX2 BMP2 COL11A1 MEX3C SOX9 COL2A1 SMAD1 CHADL PKDCC GNAS SNX19 COL27A1 ZBTB16 P…
0.00278807153465062	91	169	1.34596075690984	Positive regulation of protein catabolic process	http://amigo.geneontology.org/amigo/term/GO:0045732	HECW2 NEDD4L HSPA1A FOXO1 RNF144B RDX RNF14 CBFA2T3 GGA3 USP13 CSNK1A1 VPS35 WWP2 CLU RNF19A PIAS1 APOE FAF1 FBXW8 RNF139 APC CAV1 NEDD4 TNFAIP3 GPC3 PIGA SGTA NSF TRIB2 RNF217 CCDC22 EGF HERPUD1 PLK3 ATP5IF1 SMURF2 DDB1 LRP1 RNF19B TNFRSF1B RAB7A COP1 VIP MDM2 SEC22B CBLB OAZ3 HACE1 ABCA2 RCHY1 ITCH PSMC2 CDC20B NKD2 FZR1 CHFR PLK1 EZR LTBP2 GPLD1 HSP90AA1 OSBPL7 SORL1 UBQLN1 TMTC3 PSMD10 DET1 R…
0.00282187089431054	63	110	1.43161280507683	Organ growth	http://amigo.geneontology.org/amigo/term/GO:0035265	COMP HEG1 HLX LY6E TGFBR1 SMO MMP13 ZMPSTE24 TENM4 MATN1 DIPK2A IFT80 LATS2 IGF1 AR SASH3 STK3 GLI1 OSTN EDN1 THBS3 DUSP9 YBX3 WWC1 DLL1 FGF10 CER1 MAEL SMAD2 TGFBR2 FGF7 ADRA1A RARB SLC6A4 TBX5 WWC2 FLVCR1 ARID2 RBPJ MYH7 BCL2 CYP19A1 PIM1 PSAP STK4 SOX9 NOTCH1 ESR1 SMAD1 GATA6 COL27A1 PTPN11 WNT2 RSPO2 LEP BCL2L11 SERP1 FGF20 FGF8 ARX MESP1 VGLL4 TGFB2
0.00289051671932904	26	37	1.75650477156573	Regulation of endothelial cell apoptotic process	http://amigo.geneontology.org/amigo/term/GO:2000351	GAS6 BRAF FGG THBS1 IL10 TNFAIP3 IL13 FGB ITGA4 CD40LG ANO6 SCG2 RGCC MAPK7 PRKCI ABL1 FASLG ANGPT1 GATA2 CD40 KDR SERPINE1 PDCD4 PLCG1 CCL2 GATA3
0.00289051671932904	26	37	1.75650477156573	Negative regulation of I-kappaB kinase/NF-kappaB signaling	http://amigo.geneontology.org/amigo/term/GO:0043124	NLRP6 ADIPOQ CASP8 NR1D1 OPTN MAPKBP1 STAT1 TNFAIP3 PYCARD CCDC22 TNIP1 TNIP3 SIRT1 ABL1 HDAC1 RORA PPM1A PPM1B NLRP12 USP10 TANK OTUD7B OTUD7A ESR1 DAB2IP CACTIN
0.00289051671932904	125	243	1.2858237683589	Negative regulation of proteolysis	http://amigo.geneontology.org/amigo/term/GO:0045861	GAS6 HDAC6 RYBP IFI6 SPINK5 SERPINB12 ITIH5 BST2 FETUB PML PCID2 TMEM59 UBE2O TMEM98 PTPN3 PAPLN AKT1 AMBP SERPINB10 HSP90AB1 THBS1 HIPK2 DNAJB6 WNT1 IL10 USP7 SERPINB1 DDX3X SERPINI1 CD44 SGTA KLF4 CST9L SERPING1 NLE1 SPINT2 RPS6KA3 OPHN1 TIMP2 SERPINA7 SRC BIRC3 EPHA4 UCHL5 MMP9 CAST SERPIND1 CSNK2A2 TIMP1 PI3 SPI2 KNG1 LOC102148620 SDCBP SERPINA6 SERPINI2 RFFL PDCL3 LOC100061827 MARCHF7 GLG1 P…
0.00290315089661599	34	52	1.6343809191048	Glucose import	http://amigo.geneontology.org/amigo/term/GO:0046323	SLC5A1 SLC2A1 ADIPOQ IRS2 SLC2A4 AKT2 AKT1 TSC1 ZDHHC7 GPC3 IGF1 INSR OSTN MEF2A PID1 ENPP1 PRKCI OPN3 RNASEL OSBPL8 SLC1A2 SORT1 SLC27A1 APPL1 SLC2A10 APPL2 POU4F2 KLF15 HK2 GRB10 PTPN11 INS LEP FGF19
0.00293742043549079	73	131	1.39292994362861	Positive regulation of peptidyl-tyrosine phosphorylation	http://amigo.geneontology.org/amigo/term/GO:0050731	GAS6 KITLG RICTOR CSF1R CD80 ISL1 DVL2 GHR ADAM17 NEDD9 PTPRC BANK1 FYN CD74 CSF3 TNFRSF14 gh ANGPT4 VEGFA SYK CSF2 NOX4 IGF1 SEMA4D CD44 EPO EGF TGFA KIT SRC EPHA4 LYN NEURL1 ARHGEF2 SRCIN1 FGF10 IL11 AFAP1L2 ABL1 HCLS1 ABI1 FGF7 IL2 ADRA1A IL6 ANGPT1 CD40 NOD2 PDGFB THBS4 IL6ST PTPN1 BMP6 PAK2 NRP1 TSLP DGKQ PLPP3 AREG FBXW7 RIPK2 IL6R HTR2A TEC PTPN11 NTF3 PARP14 HES1 PRNP ALKAL2 FGF8 IL21 ALK…
0.0029424006855317	157	314	1.24982070284485	Wnt signaling pathway	http://amigo.geneontology.org/amigo/term/GO:0016055	FERMT1 FOXL1 DISC1 TGFB1I1 ISL1 RSPO4 DVL2 BAMBI G3BP1 GPC4 BCL9 CSNK1A1 MITF MAD2L2 CSNK1G1 USP8 LRP6 TNKS DEPDC1B KDM6A HESX1 EEF1AKMT2 TMEM64 APOE TBL1XR1 WNT10B TMEM198 RYK PORCN APC WNT1 CAV1 WNT7A INVS IFT80 DAAM2 CDH3 CDH2 LATS2 DDX3X CSNK1D EGFR GPC3 NLK CCNY MYOC TRABD2A STK3 CELSR1 EGF NLE1 PTK7 GLI1 SFRP4 TNN ZNRF3 LGR6 WLS SRC SOSTDC1 DDB1 SOX13 DAPK3 TNKS2 ALPK2 DIXDC1 LRP5 SHISA2 SU…
0.00297176504990897	342	737	1.15994214483837	RNA processing	http://amigo.geneontology.org/amigo/term/GO:0006396	FARS2 SART3 GCFC2 THOC7 RPUSD4 PLXNB3 SFPQ WDR33 TAF15 RPRD1A HNRNPA2B1 ESRP1 LUC7L LARP7 RBM27 ADAR BMS1 PRPF38B MYOD1 C1D PES1 USP39 WTAP NRDE2 ZC3H7A CWF19L2 RRS1 RBM7 FASTKD5 THUMPD1 EXOSC3 NSA2 SNW1 AGO2 DICER1 METTL4 TXNL4A LGALS3 WDR3 HENMT1 CELF2 UTP20 ZCCHC8 PRPF18 PTCD2 MRPS11 PRPF19 INTS6L DHX37 HELB GEMIN2 FXR1 SFSWAP ZNF638 CELF1 ZMPSTE24 LOC100630813 REXO4 PAF1 SYMPK SBDS MDN1 TARDB…
0.00311520682930099	71	127	1.39743732129109	Cell maturation	http://amigo.geneontology.org/amigo/term/GO:0048469	DLD POU2F2 CCR6 L3MBTL3 FARP2 CFTR MYOC RFX3 ABHD2 ELSPBP1 ROPN1 BFSP2 HOXB13 MAEA NR4A2 AKR1B1 RB1 EPAS1 CATSPER3 BRCA2 NRCAM GHRHR SLC26A3 HIF1A SOX8 PDE3A GATA2 PRKACA BNC1 B4GALT6 CNTN2 GPAT4 WDR77 TAL1 REN GLDN LOC100147508 BCL2 RUNX2 BTK APP LGI4 EPHA8 B4GALT5 PABPC1L GBA YTHDF2 SIRT2 sp-1 AURKA BSP2 SOX10 WASHC5 FOXO3 GATA3 EDNRB CDC25B HES1 FOXA1 DEFB1 CATSPERZ KLF2 C1QL1 ERCC2 ASCL1 IL21…
0.00313046653314033	36	56	1.60691233222909	Regulation of histone methylation	http://amigo.geneontology.org/amigo/term/GO:0031060	PAX5 PHF1 WDR61 GCG SNW1 PRDM12 BCOR GFI1 KDM3A KMT2A SMARCB1 PAF1 CTCFL IWS1 MYB JARID2 DNMT3B RIF1 SIRT1 KDM4B KMT2E BRCA1 MTF2 WDR5 SMAD4 PAXIP1 RNF20 KDM4A SETD7 MTHFR PHF19 ZNF335 OGT NSD3 GATA3 KDM4D
0.00316503685098525	57	98	1.45387306249299	Phosphatidylinositol 3-kinase signaling	http://amigo.geneontology.org/amigo/term/GO:0014065	STAMBP F2RL1 CBL F2R NYAP2 PIK3CD PRR5 FGR PPARD AKT1 CSF3 DIPK2A NEDD4 NTRK1 EGFR IGF1 RASGRP1 SEMA4D MYOC EGF SELP EDN1 NTRK2 NYAP1 PIK3AP1 SIRT1 PLEKHA1 PIK3CA HCLS1 PTPN13 ANGPT1 PTEN CEP55 PDGFB PREX2 KDR PIK3CG PIK3R1 ERBB2 DCN PEAR1 IGF1R FLT1 SOX9 CD28 PIK3C2G HTR2A MAZ GATA3 SERPINA12 INS DAB2IP FBXL2 NOP53 LEP PDGFA TGFB2
0.00318223175063878	94	176	1.33503575076609	Rhythmic process	http://amigo.geneontology.org/amigo/term/GO:0048511	NPAS2 TOP1 PPARA SLIT3 PTN SFPQ KDM8 CAVIN3 CRY2 PML USP9X NR1D1 CLOCK ASS1 NR1D2 KMT2A STAT5B TARDBP NONO NTRK1 USP7 CDK1 CIPC SPSB4 ROBO2 DDX5 MYCBP2 SETX ARNTL DDB1 BMPR1B FSHR NAMPT CRTC1 PRKAA2 TOP2A HES7 PER1 ID4 DRD2 CREB1 NR5A1 SIRT1 DBP TNFRSF11A CRY1 PLEKHA1 BHLHE40 HDAC1 ADAMTS1 RORA PPARG SGPL1 PHLPP1 PSPC1 NGFR TYRO3 BTBD9 TP63 PRKCG ANKFN1 GFPT1 PRKDC RAI1 GDF9 THRAP3 LOC100055155 S…
0.00321058276671306	56	96	1.45812415331899	Sprouting angiogenesis	http://amigo.geneontology.org/amigo/term/GO:0002040	RHOJ CLEC14A PARVA SEMA6A PKM EPHA2 BMPER ADTRP AKT1 THBS1 SRF IL10 VEGFA KLF4 MEOX2 STARD13 VEGFD EFNB2 ALOX5 ESM1 DLL4 NAXE DLL1 PIK3C2A ABL1 ANXA1 GLUL EPN1 RNF213 OTULIN ANGPT1 GATA2 ROBO1 BMP4 NGFR PDCD10 JAK1 GPLD1 HDAC9 KDR LEF1 RSPO3 TJP1 FGF1 JMJD6 NOTCH1 SLIT2 ITGB1 FBXW7 SMAD1 EGR3 JCAD LOXL2 RHOA KLF2 TBXA2R
0.00321058276671306	37	58	1.59459882776756	Collagen metabolic process	http://amigo.geneontology.org/amigo/term/GO:0032963	MMP15 MMP2 F2R VIM MMP13 CTSL MMP14 P3H2 MMP11 TNS2 MMP25 FAP MMP9 RGCC MFAP4 COL1A1 MMP23B TGFB3 HIF1A IL6 BMP4 VSIR MMP16 ADAMTS3 VIPAS39 MMP12 P3H4 MMP7 PLOD3 CTSS ITGB1 CTSB VPS33B EMILIN1 SCX CST3 COL5A1
0.00321058276671306	79	144	1.37133104895476	Response to tumor necrosis factor	http://amigo.geneontology.org/amigo/term/GO:0034612	GAS6 CCL17 TRAF3IP2 PTPN2 MYOD1 IKBKB F2RL1 ADIPOQ ERBIN CASP8 ADAM17 AFF3 NR1D1 ADAM9 CHUK UBD SPATA2 SMPD4 ADAMTS7 SLC2A4 ADAM10 AKT1 STAT1 JAK2 SYK PYCARD OCSTAMP ST18 DHX9 BIRC3 TNFRSF1B SMPD1 YBX3 UMOD XCL1 SIRT1 MAPK3 AIM2 TNFRSF11A PELI3 NFKB1 HIPK1 CXCL8 RFFL RORA TNFSF11 OTULIN CD70 BRCA1 ANKRD1 TNFRSF21 CRHBP PIAS4 TANK DCSTAMP TNFSF13B TRAF6 GSDME HAS2 SFRP1 RBM12 PLVAP GBA SPHK1 CCL2 …
0.00323003176155756	127	248	1.28005830049432	Regulation of hemopoiesis	http://amigo.geneontology.org/amigo/term/GO:1903706	GAS6 ACVR2A KITLG PTN PTPN2 B2M CCR2 GPR171 BRAF ADIPOQ HLX BCL6 GPR68 PCID2 CASP8 MITF ATP11C WDR61 CARD11 GFI1 PTPRC HSPA9 STAT5B PAF1 TMEM64 MMP14 CD74 CSF3 STAT1 PRDM1 PRXL2A IL10 MED1 MEIS1 SYK MYB RASGRP1 KAT7 SASH3 OCSTAMP EIF6 ETS1 ZAP70 NFKBIZ SOX13 FSHR DRA LYN JAG1 CREB1 MALT1 PCK1 ATP6AP1 PRKCZ DLL1 FOXJ1 NCKAP1L RB1 LOX XBP1 LEO1 IL27 FAXDC2 ABL1 NOTCH2 TGFBR2 HCLS1 HIF1A IL2 ANXA1 S…
0.00323003176155756	15	18	2.08303450474141	Regulation of endothelial cell chemotaxis	http://amigo.geneontology.org/amigo/term/GO:2001026	PRKD1 THBS1 VEGFA LGMN MET SMOC2 FGFR1 KDR HSPB1 FGF1 NOTCH1 PRKD2 FGF18 FGF4 FGF16
0.00323003176155756	18	23	1.95624110010498	Collagen catabolic process	http://amigo.geneontology.org/amigo/term/GO:0030574	MMP15 MMP2 MMP13 CTSL MMP14 MMP11 MMP25 FAP MMP9 MMP23B VSIR MMP16 MMP12 MMP7 CTSS ITGB1 CTSB CST3
0.00323003176155756	55	94	1.46255614162695	Negative regulation of protein catabolic process	http://amigo.geneontology.org/amigo/term/GO:0042177	RYBP BANP CTSA PML MAD2L2 RIC1 PTPN3 FYN HSP90AB1 HIPK2 WNT1 IL10 USP7 EGFR SGTA OPHN1 MYCBP2 ANXA2 EPHA4 UCHL5 CSNK2A2 TIMP1 SDCBP PDCL3 MARCHF7 AZIN1 PARK7 TIMP3 LRIG2 PRKCG SUFU FURIN LAPTM4B HMGCR EIF3H USP25 USP14 TRIM40 OGT PSMF1 N4BP1 INS NELL1 DAB2IP HFE NOP53 IRAK3 ADGRB1 FHIT RPL23 SVIP GIPC1 CST3 ATRAID
0.00323003176155756	55	94	1.46255614162695	Monovalent inorganic cation homeostasis	http://amigo.geneontology.org/amigo/term/GO:0055067	TMPRSS3 SLC4A1 SCNN1A SLC9A8 CORIN SLC9A9 RHCG UPK3A CFTR CCDC115 SLC12A7 TCIRG1 KCNMA1 SLC4A3 SLC12A4 EDN1 RAB7A SLC4A10 DRD2 UMOD ATP6AP1 MAPK3 SCN7A SCNN1B TFAP2B SLC26A3 SLC11A1 EXT2 CA2 ATP6V0A1 SLC4A8 CLN6 PPT1 ATP1B1 SLC12A9 GRN SLC9A6 TMEM165 ATP1B3 ATP6AP2 SLC4A4 SLC12A8 BCL2 SLC9A2 ATP5F1B OTC IL1A KCNH2 ATP1A3 ATP1A4 ATP1A1 ATP1A2 EDNRB CA7 LOC111767871
0.00323003176155756	18	23	1.95624110010498	Regulation of transforming growth factor beta production	http://amigo.geneontology.org/amigo/term/GO:0071634	FERMT1 HSP90AB1 CDH3 HIF1A SMAD4 LUM ATF2 ITGB8 ATP6AP2 LRRC32 FURIN LAPTM4B ITGB6 WNT11 FOXP3 GATA6 CD34 TGFB2
0.00323546450712542	150	299	1.2540007051955	Establishment of protein localization to organelle	http://amigo.geneontology.org/amigo/term/GO:0072594	FERMT1 SLC35A2 EIF4ENIF1 SRP14 HEATR3 CRY2 CD68 TRAM1L1 SGTB ING1 NUP35 GGA3 MFF KPNA6 PML SMO BAG3 PRKD1 BNIP3L NCOA4 SEC63 BID SRP72 SPCS2 CACNG4 DNAJC15 EEF1AKMT2 LAMP3 AKT1 TARDBP POT1 PINK1 MED1 NEDD4 SYK TNFAIP3 PPP3CA MBTPS1 HK1 GNPTAB TRIM28 HGS HERPUD1 TIMM44 ATP5IF1 TERF1 RAB3GAP1 RAB7A TNPO3 IPO8 PAM16 RAB23 SEC61A1 TNPO2 ZFYVE16 TOMM40 ECT2 IPO11 AGK PMPCB PEX26 KPNB1 SRPRA KPNA5 IPO5…
0.00325570176015603	38	60	1.58310622360347	Cranial skeletal system development	http://amigo.geneontology.org/amigo/term/GO:1904888	HOXA2 DLX2 PAX5 LHX1 TGFBR1 TULP3 RDH10 RIC1 INSIG2 IRF6 MMP14 NEUROG1 SLC39A3 RAB23 FGFR2 SMAD2 TGFBR2 FREM1 EIF4A3 NODAL NDST1 CRKL BMP4 SIX2 CEP55 TP63 CHST11 INSIG1 RUNX2 SIX1 TBX15 SIX4 MED12 GNAS WDR19 FOXN3 FGF4 FGF8
0.00325880908464692	86	159	1.35200730119065	Positive regulation of secretion by cell	http://amigo.geneontology.org/amigo/term/GO:1903532	STXBP5 PTGES F2RL1 IRS2 APBB3 GPR68 GCG TRH RAB2B ADAM9 SPHK2 FGR FGG ADORA2B EXPH5 RPH3AL SNX4 CFTR PINK1 SYK IL13 CARTPT IGF1 CACNA1I FGB PRKCE STX4 PPID HGS GHRH EDN1 WLS RAB7A DTNBP1 SYT1 FRMD4A RGCC DRD2 VIP CREB1 VAMP7 ATP6AP1 CADPS TNFRSF11A SDC1 GHRHR TGFB3 SDCBP PFKM AACS CACNA1G HIF1A MYH10 SRI LOC102149794 TNFSF11 ATP13A2 SLC4A8 ANKRD1 SPP1 SMAD4 BLK EZR RAB5A ARHGEF7 CLTRN RFX6 STAM R…
0.0033155386621964	158	317	1.2458780507854	Cell-cell signaling by wnt	http://amigo.geneontology.org/amigo/term/GO:0198738	FERMT1 FOXL1 DISC1 TGFB1I1 ISL1 RSPO4 DVL2 BAMBI G3BP1 GPC4 BCL9 CSNK1A1 MITF MAD2L2 CSNK1G1 USP8 LRP6 TNKS DEPDC1B KDM6A HESX1 EEF1AKMT2 TMEM64 APOE TBL1XR1 WNT10B TMEM198 RYK PORCN APC WNT1 CAV1 WNT7A INVS IFT80 DAAM2 CDH3 CDH2 LATS2 DDX3X CSNK1D EGFR GPC3 NLK CCNY MYOC TRABD2A STK3 CELSR1 EGF NLE1 PTK7 GLI1 SFRP4 TNN ZNRF3 LGR6 WLS SRC SOSTDC1 DDB1 SOX13 DAPK3 TNKS2 ALPK2 DIXDC1 LRP5 SHISA2 SU…
0.00331792390270642	209	432	1.20931725414154	Negative regulation of cell differentiation	http://amigo.geneontology.org/amigo/term/GO:0045596	PTCH1 SEMA7A EIF4ENIF1 HOXA2 DLX2 PPARA DDX6 PTN TRIB3 PTPN2 B2M DMTN GPR171 DPF2 TGFB1I1 ISL1 ADIPOQ HLX BAMBI BBS12 PRDM6 BCL6 TGFBR1 SMO GPR68 WDR61 MAD2L2 NR1D1 EIF4E NBR1 NPHP3 AP1AR HSPA9 ADAMTS7 TMEM98 STAT5B PAF1 MEN1 CALR TMEM64 PPARD WNT10B RYK CD74 CTDSP1 TRIM72 STAT1 WNT1 ACVRL1 CAV1 WNT7A MED1 MEIS1 LHX2 DAAM2 SINHCAF CNTN4 MYB IFRD1 EGFR IGF1 SEMA4D PPP3CA TRIB2 LRP3 EFEMP1 SKIL MMP…
0.00336982932900599	40	64	1.56227587855606	Cell-substrate junction assembly	http://amigo.geneontology.org/amigo/term/GO:0007044	DMTN PTPRK GPM6B PIP5K1A ACVRL1 TSC1 RAC1 AJUBA SLK MYOC PTPRA SRC FMN1 DAPK3 LIMCH1 ARHGAP6 DLC1 CORO2B TNS1 ABL1 PPM1F TLN1 PHLDB2 ITGB3 ACTN3 S100A10 KDR ACTN1 WDPCP BCR FERMT2 BCL2 NRP1 ROCK1 APOD LAMC1 EPHA3 RCC2 ITGA5 STON1
0.00341038076204619	50	84	1.48788178910101	Mesonephros development	http://amigo.geneontology.org/amigo/term/GO:0001823	CALB1 PTCH1 ADAMTS16 LHX1 SMO BMPER EYA1 WNT1 PAX8 DCHS1 GPC3 ROBO2 GZF1 FMN1 PBX1 HOXB7 OSR1 SMAD6 FGF10 FOXJ1 CER1 SMAD2 HNF1B SOX8 RARB BMP4 OSR2 SIX2 SMAD4 SMAD5 REN TCF21 GREB1L BCL2 FGF1 PAX2 BMP2 SOX9 WNT11 SLIT2 SMAD1 SIX1 LAMA5 SIX4 PKD2 ZBTB16 GATA3 EPCAM HES1 FGF8
0.00341038076204619	67	119	1.40736112757319	Actin filament bundle organization	http://amigo.geneontology.org/amigo/term/GO:0061572	WAS DMTN BRAF RDX MARCKS TGFBR1 RAPGEF3 CALD1 CCDC88A ASAP3 ITGB5 FSCN1 SRF TSC1 RAC1 ROCK2 WASF2 MET MYOC HSP90B1 CGNL1 SHANK3 SRC EVL LIMK1 BAIAP2L1 PLS3 RGCC LIMCH1 ARHGAP28 ARHGAP6 DLC1 CORO2B PLS1 EPS8 ABL1 TGFB3 DMD MICALL1 FAM171A1 PPM1F ARAP1 LPAR1 PHLDB2 SORBS3 SYNPO EZR F11R BAIAP2L2 PLEK S100A10 ACTN1 PIK3R1 DPYSL3 PAK2 FERMT2 TJP1 NRP1 FHDC1 SHROOM1 BAIAP2 WNT11 TTC8 NF2 LCP1 CARMIL1 …
0.00341150198572309	28	41	1.7070721794954	Heart valve development	http://amigo.geneontology.org/amigo/term/GO:0003170	SLIT3 PRDM1 DCHS1 TNFRSF1B JAG1 MDM2 SMAD6 RB1 NOTCH2 TGFBR2 SHOX2 STRA6 TBX5 BMP4 SMAD4 FGFRL1 RBPJ GATA4 BMP2 SOX9 NOTCH1 HECTD1 GATA3 CCN1 BMPR2 EMILIN1 GATA5 SCX
0.00343409539027401	42	68	1.54389616233775	Cell-substrate junction organization	http://amigo.geneontology.org/amigo/term/GO:0150115	DMTN PTPRK GPM6B PIP5K1A ACVRL1 TSC1 RAC1 AJUBA SLK MYOC PTPRA SRC FMN1 DAPK3 MAPRE2 LIMCH1 ARHGAP6 DLC1 CORO2B TNS1 ABL1 PPM1F TLN1 PHLDB2 ITGB3 ACTN3 S100A10 KDR ACTN1 PIK3R1 WDPCP BCR FERMT2 BCL2 NRP1 ROCK1 APOD LAMC1 EPHA3 RCC2 ITGA5 STON1
0.00344794296954321	48	80	1.49978484341382	Positive regulation of adaptive immune response	http://amigo.geneontology.org/amigo/term/GO:0002821	B2M CCR2 CD1b1 EXOSC3 MAD2L2 TAP2 PTPRC NECTIN2 RSAD2 PYCARD SASH3 MAP3K7 NFKBIZ CD1C NSD2 IL27RA CD1D DRA RIF1 MALT1 KMT5C SIRT1 PRKCZ IL2 SLC11A1 FBXO38 IL1R1 CD1B2 CD40 NOD2 IL23R PAXIP1 TBX21 MR1 TNFSF13B STX7 DENND1B TRAF6 IL12RB1 IL23A FOXP3 CD28 PRKCQ TFRC GATA3 CD1A7 TNFSF13 CD1A4
0.00345925200643383	161	324	1.24210576023469	Regulation of protein-containing complex assembly	http://amigo.geneontology.org/amigo/term/GO:0043254	FERMT1 HDAC6 WAS RICTOR STXBP5 SLC39A12 RAP1B RASA1 CDT1 TRAPPC12 ESAM BID CLU TTBK1 AP1AR VASP ATF7IP EIF4G1 FSCN1 FARP2 APOE WNT10B FAF1 CSF3 LMOD3 ABCA1 GIT1 HIP1R CLIP3 SH3GLB1 PINK1 TMSB4X ACTR2 SYK SPTBN4 SSH3 CSF2 RAC1 FER TRAF3IP1 DDX3X AJUBA GRB2 HJURP PYCARD MAPRE1 WASF2 FNIP2 MET PRKCE CARMIL2 SELP WARS1 ARPC2 EIF2AK2 SPTB RAF1 TERF1 CYFIP2 DBNL SRC FMN1 BIRC3 EVL CAMSAP2 KANK4 NPHS1 B…
0.00346460255258794	45	74	1.52005220616265	Epidermal growth factor receptor signaling pathway	http://amigo.geneontology.org/amigo/term/GO:0007173	IFI6 PTPN2 CBL ADAM17 NEU3 CCDC88A SHKBP1 AKT1 PTPN12 HIP1R FER EGFR GRB2 MVB12A EFEMP1 EGF TGFA GAREM1 RAB7A NEURL1 MMP9 PDE6H CBLB AFAP1L2 ABL1 PIGR DGKD ERRFI1 ITGA1 MVB12B SOS1 PLCG1 RHBDF2 SOX9 PLAUR AREG FBXW7 RHBDF1 RASSF2 IQGAP1 FAM83B PTPN11 MVP RNF126 AGR2
0.00346460255258794	91	170	1.33804334069272	Response to metal ion	http://amigo.geneontology.org/amigo/term/GO:0010038	B2M NEDD4L DMTN FIBIN ADAM9 CHUK ADCY7 ITPR3 HESX1 AKT1 FGG SLC25A24 THBS1 CAV1 NCSTN EGFR PPP3CA TCIRG1 LGMN FGB SLC30A2 SYT6 KCNMA1 SLC1A1 MEF2A ALOX5AP AQP9 SYT1 SMPD1 OLFML1 PRKAA2 MMP9 ADD1 CREB1 SLC25A13 MT4 ECT2 MAPK3 ACO1 CPNE8 CER1 CACNA1G SYT8 HIF1A CLIC4 CPNE6 MCOLN1 SLC34A1 ATP13A2 PARK7 PLSCR1 BNIP3 SLC30A8 TF CARF HAAO CRHBP FOSB GPLD1 TIGAR CPNE4 ANXA11 ATP7B BMP6 SLC11A2 CPNE7 BCL…
0.00346629732925457	185	378	1.22336947103861	Positive regulation of cell death	http://amigo.geneontology.org/amigo/term/GO:0010942	HDAC6 RYBP STK17B PTPN2 SFPQ LAPTM5 ITGA6 FOXO1 F2RL1 ADIPOQ RAPSN CASP2 DEDD2 BCL6 PML TGFBR1 BNIP3L TGM2 FANK1 STPG1 ERCC3 BID CRADD PIK3CD UBD STK17A NACC2 CLU PTPRC PTPA SPHK2 CELF1 EIF4G1 WNT10B FYN PLAGL2 FAF1 ARL6IP5 THBS1 SOD1 HIP1R APC CLIP3 OMA1 CAV1 IL10 SYK LATS2 DDX3X IRF5 RAD9A PYCARD ITGA4 STK3 TPD52L1 SKIL KCNMA1 PPID CD40LG ATF3 SFRP4 FAP ACOX2 PPP2R1B BMPR1B LRP1 ZNF268 EFNB2 B4…
0.00346878581242486	66	117	1.4100541262865	Cytosolic transport	http://amigo.geneontology.org/amigo/term/GO:0016482	ARL1 RDX WIPI1 TBC1D14 DOP1A VPS35 PREPL RIC1 UBE2O SNX2 AP1AR TBC1D5 ACTR2 USP7 FAM160A2 WDR91 YKT6 PIK3C3 ACAD8 EIPR1 RAB14 STX6 PPFIA2 SRC SNX6 RAB7A DENND5A HOOK1 DENND10 RAB29 HEATR5B CCDC91 TMEM87B TRAPPC10 GOSR2 SORT1 AP4M1 VTI1B SNX5 EZR SNX1 RAB5A CLTC SORL1 LMTK2 VPS52 DENND2A VPS51 EPS15 ATP9A DNAJC13 PIKFYVE RBSN WDR81 SNF8 SNX16 SNX3 TBC1D10B VPS54 SNX8 SRSF10 GAK TBC1D23 CORO1A RNF1…
0.00353141024508249	114	220	1.29526872840284	Regulation of inflammatory response	http://amigo.geneontology.org/amigo/term/GO:0050727	SEMA7A TLR3 RICTOR PPARA PTPN2 SMPDL3B PTGES GPR17 CCR2 IFI35 NLRP6 ISL1 ADIPOQ CD276 WFDC1 BCL6 VPS35 CCR7 NR1D1 CLOCK NMI ENPP3 SPATA2 TTBK1 NR1D2 CELF1 STAT5B DNASE1 PPARD APOE ADORA2B LOC100069290 IL22RA2 SNX4 GIT1 SOD1 JAK2 IL10 AOAH NT5E TNFAIP3 IL13 RPS19 IGF1 PYCARD F12 TNIP1 ETS1 NFKBIZ SBNO2 TNFAIP6 SELENOS TNFRSF1B LYN ALOX5 DAGLB KARS1 AKNA PIK3AP1 VAMP7 TLR9 STK39 LBP RB1 TNFRSF11A N…
0.00368699546931145	74	134	1.38039898523162	Cardiac chamber development	http://amigo.geneontology.org/amigo/term/GO:0003205	SLIT3 LUZP1 HEG1 ISL1 XIRP2 LY6E TGFBR1 DNAH11 SMO PARVA PTCD2 TRIP11 ZMPSTE24 AP2B1 PRDM1 SRF PLXND1 MED1 PTK7 NSD2 CPLANE1 TBX3 JAG1 DLL4 PKP2 DHRS3 MDM2 SMAD6 DSP ADGRG6 NOTCH2 TGFBR2 SHOX2 HIF1A ADAMTS1 NRP2 STRA6 RARB TBX5 NPRL3 NDST1 SOS1 BMP4 SMAD4 FGFRL1 RBPJ GREB1L SUFU MYH7 FOXF1 GATA4 MKS1 BMP2 COL11A1 EGLN1 TNNT2 WNT11 FHL2 NOTCH1 CNTRL GATA6 NKX2-5 HECTD1 ANK2 GATA3 WNT2 PPP1R13L CCN…
0.00372505382235881	89	166	1.34016918738785	Regulation of chemotaxis	http://amigo.geneontology.org/amigo/term/GO:0050920	GAS6 SEMA7A PTN PTPN2 CCR2 F2RL1 CXCR4 CCR7 PRKD1 ADAM17 ADAM10 CALR RYK CD74 THBS1 VEGFA RAC1 DUSP1 LGMN MET STX4 ROBO2 PLXNA4 MYCBP2 VEGFD EFNB2 NTRK3 ANO6 LYN SCG2 CXCL10 STX3 XCL1 SMOC2 FGF10 NCKAP1L MAPK3 STK39 LBP FGFR1 CXCL8 JAM3 SEMA4C SEMA5A PPM1F SEMA6D NOD2 KLRK1 ROBO1 PDGFB MOSPD2 OXSR1 CAMK1D KDR THBS4 SERPINE1 C5 HSPB1 CYP19A1 POU4F2 FGF1 AGER FEZF2 PADI2 IL23A NOTCH1 SLIT2 IL16 HAB…
0.00377590566200347	9	9	2.4996414056897	Multi-organism localization	http://amigo.geneontology.org/amigo/term/GO:1902579	KPNA6 CTSL CAV1 DYNLT1 SIGLEC1 TRIM15 EPS15 PIKFYVE FMR1
0.00377590566200347	167	338	1.23502992529639	MRNA processing	http://amigo.geneontology.org/amigo/term/GO:0006397	SART3 GCFC2 THOC7 PLXNB3 SFPQ WDR33 RPRD1A HNRNPA2B1 LUC7L LARP7 RBM27 PRPF38B MYOD1 USP39 WTAP CWF19L2 RBM7 SNW1 TXNL4A CELF2 PRPF18 PTCD2 PRPF19 GEMIN2 FXR1 SFSWAP CELF1 LOC100630813 PAF1 SYMPK TARDBP NONO SRSF7 CELF4 SPEN BUD13 AAR2 HTATSF1 DDX41 IWS1 PAPOLG CDC5L KHDRBS3 SRPK2 THOC2 XAB2 GEMIN8 RNF40 DDX5 TRA2A SRRM2 DAZAP1 MORC4 DHX9 SNRPB SETX NELFE SRRT RNGTT PSIP1 RBFOX1 HNRNPL HMX2 TRA2B…
0.00377590566200347	9	9	2.4996414056897	Multi-organism transport	http://amigo.geneontology.org/amigo/term/GO:0044766	KPNA6 CTSL CAV1 DYNLT1 SIGLEC1 TRIM15 EPS15 PIKFYVE FMR1
0.00377590566200347	9	9	2.4996414056897	Serotonin uptake	http://amigo.geneontology.org/amigo/term/GO:0051610	SLC22A3 GPM6B SLC18A1 SLC22A1 SLC6A4 ITGB3 SLC22A2 SLC29A4 SLC18A2
0.00377590566200347	9	9	2.4996414056897	IRES-dependent viral translational initiation	http://amigo.geneontology.org/amigo/term/GO:0075522	EIF2D EIF3B MCTS1 SSB CSDE1 DENR EIF3A EIF3D EIF3F
0.00377590566200347	9	9	2.4996414056897	Inflammatory response to wounding	http://amigo.geneontology.org/amigo/term/GO:0090594	ABI3BP CCR2 F2R GIT1 ALOX5 TIMP1 HIF1A AGER IL1A
0.00377590566200347	9	9	2.4996414056897	Dendritic spine maintenance	http://amigo.geneontology.org/amigo/term/GO:0097062	VPS35 APOE FYN ITGA3 TANC1 ABHD17B CTTN INS PRNP
0.00377590566200347	9	9	2.4996414056897	Connective tissue replacement	http://amigo.geneontology.org/amigo/term/GO:0097709	ABI3BP F2R PPP3CA UMOD TIMP1 HIF1A AGER ROCK1 IL1A
0.00379431075067167	81	149	1.35886546215346	Regulation of Ras protein signal transduction	http://amigo.geneontology.org/amigo/term/GO:0046578	KITLG DENND4C EPS8L1 RASGRF2 HEG1 STAMBP F2RL1 ERBIN CBL F2R LZTR1 BCL6 RASA1 STARD8 RALGPS2 SH3BP1 APOE ABCA1 NTRK1 AKAP13 IGF1 RASGRP1 MET MYOC EPO STARD13 CCDC125 OPHN1 SHOC2 MAPRE2 SSX2IP RALGPS1 ARHGEF2 ARHGDIB IQSEC3 CADM4 RASGRF1 DLC1 FGF10 RASA3 LRRD1 EPS8 ABL1 ARHGEF3 NOTCH2 MMD2 ITGA3 ABRA MFN2 ARFGEF1 LPAR1 RIT2 ARHGEF25 ARHGAP17 PSD3 ROBO1 ARHGEF28 ARHGAP35 F11R KCTD10 PIK3CG BCR MAPK…
0.00381857146065902	88	164	1.34127099817496	Glycerolipid biosynthetic process	http://amigo.geneontology.org/amigo/term/GO:0045017	PIGN INPP4A MOGAT1 PIK3CD ITPKC LOC100070352 PIGT PIP5K1A FABP5 PI4K2A PIGG CEPT1 PGAP3 PCYT1B LPCAT2 PIGQ AJUBA PIGA PIK3C3 ACSL3 DPM1 CHKA HDHD5 PIGS CDS1 PNPLA2 VAC14 CDS2 PIGF TTC7B CHKB MFSD2A PCK1 GPAT2 PIGK AGPAT1 PIGH PNPLA3 GPAM PIK3C2A PIK3CA MBOAT7 SLC27A1 PTDSS1 PIGO EFR3B CISH LPIN3 DGKD INPPL1 PIK3R6 PIGU IMPA2 GPAT4 PDGFB TTC7A DGKZ DGKG FAR1 PIK3CG PIK3R1 PIP5K1B BPNT2 PGS1 NR1H2 …
0.00384529954491473	30	45	1.66642760379313	Positive regulation of macroautophagy	http://amigo.geneontology.org/amigo/term/GO:0016239	SESN1 ADRB2 BAG3 BNIP3L OPTN SH3GLB1 PINK1 GNAI3 RUFY4 RAB3GAP1 VDAC1 SUPT5H FYCO1 SIRT1 MAPK3 CALCOCO2 HIF1A NOD2 BNIP3 EPM2A RAB3GAP2 HSPB8 KDR DCN SPTLC1 SPTLC2 C23H9orf72 PIP4K2B SLC25A5 PAFAH1B2
0.00387276583507363	136	269	1.26375922369442	Leukocyte migration	http://amigo.geneontology.org/amigo/term/GO:0050900	GAS6 XG CCL17 NKX2-3 KITLG JAML PTN CCR2 F2RL1 CD9 CCR7 ADAM17 SLC37A4 STAT5B ADAM10 CALR ADTRP SBDS AKT1 MMP14 CD74 TNFRSF14 PODXL2 VEGFA SYK FCER1G RAC1 RPS19 FER DUSP1 S100A9 PYCARD LGMN ITGA4 CXCL1 LOC100061663 SELP PDE4B MCOLN2 VAV3 DOCK8 VEGFD IL27RA KIT CXCL11 B4GALT1 LOC100630489 CXCL6 ANO6 LYN SCG2 ALOX5 MMP9 CXCL10 XCL1 FOXJ1 NCKAP1L MAPK3 STK39 LBP EPS8 JAM2 CXCL8 GCSAML JAM3 WASL ANXA…
0.00388630987667585	61	107	1.42502921258945	Male sex differentiation	http://amigo.geneontology.org/amigo/term/GO:0046661	ACVR2A KITLG HSD17B3 TGFBR1 SPATA2 DHX37 STAT5B LHX9 AR ERCC1 KIT FSHR HOXA10 TBX3 NR5A1 YBX3 ASB1 RXFP2 FGF10 PLEKHA1 MAMLD1 KIF18A SOX8 SGPL1 BCL2L1 TBC1D20 COL25A1 CRKL HSD17B4 SMAD4 DHCR24 NR0B1 BIK WDR48 FGF9 SAFB2 REN GREB1L ARID5B BMP6 GATA4 HOXD13 BCL2 TFAP2C ADGRG1 LHFPL2 SOX9 ESR1 INHBA GATA6 TMF1 DMRT3 SIX4 AGO3 SRD5A2 SF1 GATA3 PATZ1 LOC111770446 BCL2L11 FGF8
0.00397367401557707	189	388	1.21760882906019	DNA repair	http://amigo.geneontology.org/amigo/term/GO:0006281	WRN NPAS2 WAS BACH1 RFC2 SFPQ CETN2 TDG FAAP100 FANCI RHNO1 PML CHEK2 FEN1 SFR1 PARP2 RPA2 MSH6 POLD1 MAD2L2 RRM2B ERCC3 FANCC PRPF19 HELB AUNIP RECQL5 ZMPSTE24 SMUG1 POLG REV1 PALB2 HMGB1 INIP RNF138 EYA1 POT1 MUTYH DDB2 FAAP24 RAD54L CHD1L NEIL3 ACTR2 PAXX MMS22L USP7 DTX3L RAD1 EGFR MSH3 UBQLN4 XRCC2 RAD9A KAT7 ZNF365 NUCKS1 RAD51AP1 FAN1 ERCC4 XAB2 LOC102147743 TRIM28 TERF2IP RNF169 TEX15 RAD…
0.00406323436007986	59	103	1.43183342656012	Regulation of cell shape	http://amigo.geneontology.org/amigo/term/GO:0008360	PLXNA1 FGD1 FN1 DMTN CSF1R RDX ALDOA BAMBI RHOJ ZMPSTE24 FGR PPM1J FYN PARVB VEGFA RAC1 SEMA4D PALM2AKAP2 DNMBP RHOBTB1 PLXNA4 HEXB KIT ARHGAP15 DAPK3 DLC1 EPS8 ANXA1 FAM171A1 ARAP1 LPAR1 ARHGAP35 SH3KBP1 EZR WDR1 F11R PLXNB2 KDR GNA12 MYH9 RND3 SPTA1 COCH BAIAP2 EPB41 BRWD1 FMNL1 PLXNC1 STRIP2 CCL2 MKLN1 CCL3 CORO1A PLXNA3 CCL24 RHOA PALM CCL11 BVES
0.00406323436007986	59	103	1.43183342656012	Tumor necrosis factor production	http://amigo.geneontology.org/amigo/term/GO:0032640	GAS6 TLR3 ILRUN CCR2 ISL1 ADIPOQ DICER1 CLU PTPRC SPHK2 IFIH1 THBS1 IL10 SYK TNFAIP3 IGF1 RASGRP1 PYCARD SASH3 DHX9 IL27RA SELENOS UBE2J1 OAS1 ARHGEF2 TNFRSF8 TLR9 OAS2 LBP SETD4 ZBTB20 STAT3 IL6 ANGPT1 NOD2 VSIR ARRB2 CD47 CD2 PIK3R1 HSPB1 AGER APP LTF MAPKAPK2 FOXP3 GPR18 MMP1 PTPN11 MAVS CCL3 CHRNA7 CD34 CIDEA IRAK3 LEP IL17A CACTIN SELENOK
0.00406323436007986	59	103	1.43183342656012	Regulation of tumor necrosis factor production	http://amigo.geneontology.org/amigo/term/GO:0032680	GAS6 TLR3 ILRUN CCR2 ISL1 ADIPOQ DICER1 CLU PTPRC SPHK2 IFIH1 THBS1 IL10 SYK TNFAIP3 IGF1 RASGRP1 PYCARD SASH3 DHX9 IL27RA SELENOS UBE2J1 OAS1 ARHGEF2 TNFRSF8 TLR9 OAS2 LBP SETD4 ZBTB20 STAT3 IL6 ANGPT1 NOD2 VSIR ARRB2 CD47 CD2 PIK3R1 HSPB1 AGER APP LTF MAPKAPK2 FOXP3 GPR18 MMP1 PTPN11 MAVS CCL3 CHRNA7 CD34 CIDEA IRAK3 LEP IL17A CACTIN SELENOK
0.0041215990027043	125	245	1.27532724780087	Regulation of Wnt signaling pathway	http://amigo.geneontology.org/amigo/term/GO:0030111	FERMT1 FOXL1 DISC1 ISL1 RSPO4 BAMBI G3BP1 CSNK1A1 MAD2L2 USP8 TNKS DEPDC1B EEF1AKMT2 TMEM64 APOE TBL1XR1 WNT10B TMEM198 APC CAV1 INVS IFT80 DAAM2 CDH3 CDH2 LATS2 DDX3X CSNK1D EGFR GPC3 NLK CCNY TRABD2A STK3 EGF NLE1 PTK7 GLI1 SFRP4 TNN ZNRF3 LGR6 WLS SRC SOSTDC1 SOX13 DAPK3 TNKS2 ALPK2 DIXDC1 SHISA2 SULF2 COL1A1 FGF10 CSNK1G2 FZD6 STK11 ABL1 NFKB1 ITGA3 AMFR HNF1B HDAC1 RNF213 OTULIN SOX30 PPM1A …
0.00414993456443926	58	101	1.43543763891091	Regulation of protein localization to cell periphery	http://amigo.geneontology.org/amigo/term/GO:1904375	GNAI1 KIF5B CACNB1 ATP2B4 GPC4 TMEM59 EPHA2 PPP2R5A ADAM10 AKT1 MMP14 CLIP3 EGFR ZDHHC7 AR STX4 ACSL3 ZDHHC5 TMBIM1 LRP1 EPB41L2 STX3 PRKCI PLS1 SPTBN1 ZDHHC2 ITGA3 ABI3 VTI1B LYPLA1 NUMB NKD2 BCL2L1 LZTFL1 APPL1 EPM2A PLK1 EZR CNST CLTC PICALM PIK3R1 STX7 GRIPAP1 SQSTM1 STAC EPB41 ITGB1 EPHA3 NUMA1 HECTD1 PKDCC ATP2C1 STAC3 INS ARHGAP44 PRNP AGR2
0.00418679781220452	134	265	1.26396961646196	Regulation of trans-synaptic signaling	http://amigo.geneontology.org/amigo/term/GO:0099177	CALB1 APBA1 DGKB STXBP5 ATAD1 KIF5B PTN NLGN4X RASGRF2 CCR2 BRSK1 GRIK1 BRAF ADIPOQ RAP1B ADRB2 PREPL EIF4E ABHD6 CACNG4 ITPR3 ATP2A2 KMT2A RNF19A NPTN APOE SORCS3 FABP5 FYN SLC8A2 ADORA2B NTNG2 CELF4 GIT1 USP46 SRF PINK1 NCSTN SRGN WNT7A GRM2 CDH2 GFAP IGSF11 PLCL2 CPLX1 PPP3CA GRID2IP LGMN NGF PRKCE STX4 PTPRA SLC1A1 PPP1R9B OPHN1 EDN1 NPTX1 PRKAR2B SHANK3 BEGAIN JPH4 NPTX2 S100B DTNBP1 GRIN3A …
0.00420553995112458	24	34	1.76445275695743	Protein palmitoylation	http://amigo.geneontology.org/amigo/term/GO:0018345	ZDHHC4 ZDHHC8 ZDHHC17 CLIP3 ZDHHC7 ZDHHC3 ZDHHC16 ZDHHC22 ZDHHC5 CCDC13 ZDHHC6 ZDHHC9 HHAT ZDHHC23 ZDHHC2 ZDHHC21 GLUL ZDHHC20 ZDHHC15 ZDHHC14 LOC100147690 ZDHHC13 SELENOK
0.00421386583939708	69	124	1.39092949187572	Gene silencing	http://amigo.geneontology.org/amigo/term/GO:0016458	EIF4ENIF1 DDX6 ADAR CNOT6L SMARCA5 NRDE2 ZC3H7A AGO2 DICER1 HENMT1 FXR1 CELF1 ZMPSTE24 ATF7IP EIF4G1 DGCR8 TDRD1 EGFR AJUBA PPP3CA EIF6 TRIM28 ASZ1 DDX5 SND1 MOV10 DHX9 CNOT11 SRRT TNRC6C MPHOSPH8 SRCAP SIRT1 PUS10 SMCHD1 TUT7 MAEL PPHLN1 HDAC1 MORC2 STAT3 IL6 PIWIL1 BMP4 FKBP6 PHF2 FAM172A PIWIL3 SETDB2 LIN28B EXD1 CNOT10 PUM2 HARS1 MBD2 ESR1 SETDB1 AGO3 GIGYF2 PRKRA AGO1 PIWIL4 KCNQ1 DNMT3A PHF…
0.00431795755326894	56	97	1.44309194555281	Myelination	http://amigo.geneontology.org/amigo/term/GO:0042552	EIF2B2 MPP5 PTN CD9 AFG3L2 GNPAT NAB2 CLU TMEM98 AKT2 TENM4 SOD1 MPZ NCSTN GALC TSC1 MYOC KEL MBP MAG PTPRZ1 HEXB NFASC NSUN5 TNFRSF1B RNF10 ADGRG6 PLP1 JAM3 ATRN TNFRSF21 B4GALT6 QKI CNTN2 MTMR2 ADAM22 ERBB2 CTSC LGI4 PIKFYVE MYRF B4GALT5 SLC8A3 ABCD1 SIRT2 PRX ITGAX CNTNAP1 SOX10 UGT8 ZNF24 MALL LOC106781721 LOC102147863 ERCC2 LOC111768038
0.00431939619852405	103	197	1.30691911058903	Positive regulation of DNA-binding transcription factor activity	http://amigo.geneontology.org/amigo/term/GO:0051091	TLR3 MBTPS2 TCF3 IKBKB DVL2 SMO CARD11 PRKD1 CLOCK FANK1 CHUK CLU LRP6 TRIM41 SMARCB1 AKT1 WNT10B TRIM68 CSF3 HIPK2 WNT1 SRF CAV1 PINK1 IL10 TRIM37 VEGFA NTRK1 PPRC1 IRAK1 FER PPP3CA AR PYCARD NEUROG1 STK3 TERF2IP ADGRF1 CD40LG TRAF1 EDN1 EIF2AK2 DHX9 KIT FLOT2 CRTC1 TFDP1 RGCC LRP5 MALT1 ARHGEF2 COPS5 PRKCI TLR9 AIM2 TNFRSF11A JMY TRIM15 CTH NLRP3 HCLS1 ABRA IL6 TNFSF11 TRIM26 CD40 NOD2 NODAL PA…
0.00434558645721051	142	283	1.25423703041674	Regulation of cellular component size	http://amigo.geneontology.org/amigo/term/GO:0032535	SEMA7A WAS RICTOR CFL2 F2RL1 RDX PLEKHH2 TRPV2 RASA1 ESAM CDKL5 AP1AR VASP ZFYVE27 RYK DPYSL2 CSF3 LMOD3 LARS1 HIP1R SRF TMSB4X WNT7A ACTR2 SPTBN4 TSC1 SSH3 RAC1 FER ALS2 SLC12A7 IFRD1 GRB2 PEX11A SEMA4D PYCARD WASF2 KEL NGF PRKCE KCNMA1 CARMIL2 VAV3 SLC12A4 ARPC2 PLXNA4 EDN1 SPTB RTN4 SHANK3 CYFIP2 DBNL FMN1 FSHR EVL LIMK1 KANK4 NPHS1 BAIAP2L1 ANO6 RAB22A ADD1 LRRC8A ARHGAP28 CREB1 PLS1 NCKAP1L …
0.00439199657617334	55	95	1.44716081382035	Bone mineralization	http://amigo.geneontology.org/amigo/term/GO:0030282	ACVR2A COMP PTN CD276 ADRB2 MMP13 BCOR CLEC3B GPM6B NBR1 ZMPSTE24 FGR KL SBDS WNT10B MATN1 SRGN IFT80 GPC3 IGF1 MGP PHEX SBNO2 FBN2 BMPR1B ANO6 ALOX5 ENPP1 OSR1 SNX10 PTHLH LOX CER1 TGFB3 HIF1A BMP2K BMP4 OSR2 ACTN3 SLC24A3 BMP6 FGF23 BMP2 SGMS2 SOX9 WNT11 PKDCC IBSP NELL1 RSPO2 CCN1 BMPR2 IFITM5 ERCC2 ATRAID
0.00439528592823204	108	208	1.29789072987734	Muscle organ development	http://amigo.geneontology.org/amigo/term/GO:0007517	CFL2 PAX5 UNC45B HEG1 MYOD1 ISL1 MRTFB XIRP2 HLX LY6E TGFBR1 SMO MYH14 PTCD2 FXR1 NR1D2 WNT10B MSC FOXN2 LMOD3 TRIM72 CAV1 MED1 SAP30 PPP3CA NEUROG1 SMTNL1 KEL MEOX2 MYLK2 ATF3 DNER NPHS1 RBFOX1 LEMD2 ACTC1 DLL4 PKP2 CREB1 YBX3 DLL1 RB1 LOX RCAN1 DSP CHRND MYLK SHOX2 KLHL41 DMD SOX8 P2RX2 SMYD1 JPH2 HLF STRA6 ANKRD1 CDON MYOZ2 BMP4 SMAD4 FGFRL1 MYF6 ACTN3 TCF21 RBPJ CHRNA1 ARID5B MYH7 LEF1 MYF5 S…
0.00442085947125903	16	20	1.99971312455176	Regulation of homotypic cell-cell adhesion	http://amigo.geneontology.org/amigo/term/GO:0034110	DMTN RDX CD9 PRKCA SH2B3 SYK LYN PRKG1 TNFSF11 BLK F11R JAK1 ADAMTS18 PLAUR PRKCQ VPS33B
0.00442890962043995	137	272	1.259010560954	Regulation of DNA metabolic process	http://amigo.geneontology.org/amigo/term/GO:0051052	WRN NPAS2 WAS KDM1B RFC2 SMG5 ADIPOQ BCL6 PML EXOSC3 DCP2 CDT1 USP9X RPA2 MSH6 MAD2L2 PTPRC TNKS HELB AUNIP RECQL5 DNAJC2 ZMPSTE24 MEN1 AKT1 STPG4 HSP90AB1 EYA1 POT1 ACVRL1 ACTR2 THOC1 SLC15A4 USP7 DTX3L EGFR MSH3 UBQLN4 NOX4 KAT7 ZNF365 MIS18A NUCKS1 RAD51AP1 ERCC4 KLF4 TRIM28 TERF2IP RNF169 TEX15 ZRANB3 ERCC1 BLM NAT10 NSD2 TERF1 DHX9 IL27RA SRC RADX GDF2 RIF1 MAP3K4 MPHOSPH8 TNKS2 TFDP1 PTGES3…
0.00442929665026508	76	139	1.36671040886631	Regulation of intracellular protein transport	http://amigo.geneontology.org/amigo/term/GO:0033157	GAS6 FERMT1 DMTN ADIPOQ MFF SMO BAG3 PRKD1 BNIP3L RAPGEF3 SEC16A SLC35D3 AKT2 FYN TARDBP UHMK1 PINK1 TRIM28 SLC1A1 PLK3 ATP5IF1 CTDSPL2 MYO1C UBE2J1 ERLEC1 STOM RAB23 RAB29 ECT2 TCAF1 IPO5 OAZ3 HCLS1 NDEL1 KCNB1 ANGPT1 PPM1A PRKACA PARK7 BMP4 GDI1 EPM2A PDCD10 CEMIP RIPOR1 SORL1 SIRT7 PDCD5 PTPN1 PIK3R1 GRIPAP1 INSIG1 ERBB2 RAN HDAC3 C2CD5 CEP290 CDH1 APOD DMAP1 FBXW7 PRKAA1 BCAP31 LCP1 KIF20B ED…
0.00443646523229978	67	120	1.39563311817675	Sodium ion transmembrane transport	http://amigo.geneontology.org/amigo/term/GO:0035725	SLC5A1 HECW2 SLC6A1 NEDD4L ASIC2 SCNN1A SLC9A8 PTPN3 SLC8A2 KCNK1 NEDD4 NETO2 CACNA1I SCN8A SLC6A7 ANO6 SLC6A6 STOM SLC34A2 SLC4A10 OSR1 SLC24A4 SCN3A STK39 SCN7A YWHAH SCNN1B CACNA1G DMD GORASP1 FXYD3 TPCN1 SLC34A1 SLC4A8 ATP1B1 SCN10A ASIC3 GPD1L SLC9A6 SLC6A15 SLC24A3 ASIC4 ATP1B3 WNK2 SLC4A4 SLC24A2 SLC4A11 ASIC5 SLC9A2 SCN2A SLC6A14 SCN4B SLC8A3 SCN3B PKD2 ATP1A3 SLC6A17 FGF12 ATP1A4 GLRX SL…
0.00444345469808683	54	93	1.45140468717466	Peptidyl-threonine phosphorylation	http://amigo.geneontology.org/amigo/term/GO:0018107	DMTN GRK2 TGFBR1 GCG PRKD1 PRKCA TNKS TTBK1 CSNK2A1 EIF4G1 AKT1 HIPK2 PPEF2 CDK1 ROCK2 NLK EGF MAP3K12 PRKAG2 UMOD CADM4 CSNK2A2 STK39 TGFBR2 CLK1 ULK1 PRKACA PRKCB PLK1 CEMIP OXSR1 LMTK2 CAMK2A VRK1 PRKDC HIPK3 BCL2 ROCK1 APP CDC42BPB DYRK1B DYRK3 DGKQ RIPK2 SIRT2 WNK1 SPHK1 TTK PRKD2 DYRK1A CDK10 CHI3L1 SPRED3 TRIM6
0.00460649590061364	52	89	1.46046464152656	Chondrocyte differentiation	http://amigo.geneontology.org/amigo/term/GO:0002062	COMP RUNX1 TGFBR1 GDF6 ACAN ADAMTS7 CREB3L2 TRIP11 SLC39A14 WNT10B LNPK MATN1 WNT7A IFT80 EFEMP1 BMPR1B OSR1 SULF2 PTHLH TGFBR2 SHOX2 GLG1 SULF1 RARB BMP4 OSR2 SIX2 GDF5 CHST11 BPNT2 MEF2D RUNX2 BMP2 COL11A1 MEX3C SOX9 COL2A1 CHADL PKDCC SNX19 COL27A1 ZBTB16 PTPN11 NFIB LOXL2 BMPR2 NKX3-2 COL11A2 FGF18 MAF SCX HMGA2
0.00460915151425133	242	510	1.18610435328805	Mitotic cell cycle process	http://amigo.geneontology.org/amigo/term/GO:1903047	GNAI1 BACH1 HECW2 GPNMB CEP126 KDM8 HSPA1A BRSK1 FBXO31 LOC100033941 STAMBP CASP2 RRS1 PML CDKN2C CHEK2 PCID2 CCSAP TAOK1 GJA1 FBXL7 CDT1 RPA2 ADAM17 MYBL2 EIF4E ERCC3 BID USP8 WRAP73 CRADD UBD TAOK3 MAP9 NACC2 PTPA EML4 TNKS MAP10 ZMPSTE24 DONSON EIF4G1 CEP192 SBDS NPAT AKT1 WNT10B EFHC1 DLGAP5 CCNB3 CTDSP1 NDE1 APC CCDC61 DERPC NUF2 OBSL1 CLSPN INSC INCENP TASOR CDK1 LATS2 DDX3X RTF2 EGFR BUB3 …
0.00460915151425133	25	36	1.73586208728451	Membrane protein ectodomain proteolysis	http://amigo.geneontology.org/amigo/term/GO:0006509	ERAP1 BACE2 ADAM17 ADAM9 PTPN3 ADAM10 SPPL2A APOE PSEN2 IL10 NCSTN TNFRSF1B APH1A TIMP1 SPPL2B ADAM19 TIMP3 LRIG2 GPLD1 MYH9 MMP7 SNX9 PRKCQ PACSIN3
0.00460915151425133	25	36	1.73586208728451	Antigen processing and presentation of peptide antigen	http://amigo.geneontology.org/amigo/term/GO:0048002	B2M ERAP1 HLA-DMA MFSD6 TAP2 CALR CD74 FCER1G PYCARD IDE DRA SLC11A1 LOC100050473 HLA-DOB TRAF6 PIKFYVE CTSS ERAP2 HFE LOC100059994 MHCX1 LOC100049798 EQMHCC1 LOC100050706 LOC100054114
0.00460915151425133	89	167	1.33214422219391	Positive regulation of secretion	http://amigo.geneontology.org/amigo/term/GO:0051047	STXBP5 PTGES F2RL1 IRS2 APBB3 GPR68 GCG TRH RAB2B ADAM9 SPHK2 FGR FGG ADORA2B EXPH5 RPH3AL SNX4 CFTR PINK1 SYK IL13 CARTPT IGF1 CACNA1I FGB PRKCE STX4 ACSL3 PPID HGS GHRH EDN1 WLS RAB7A DTNBP1 ALOX12B SYT1 FRMD4A RGCC DRD2 VIP CREB1 ATG5 VAMP7 ATP6AP1 CADPS TNFRSF11A SDC1 GHRHR TGFB3 SDCBP PFKM AACS CACNA1G HIF1A MYH10 SRI LOC102149794 TNFSF11 ATP13A2 SLC4A8 ANKRD1 SPP1 SMAD4 BLK EZR RAB5A ARHGEF…
0.00461278859353567	101	193	1.30810249727803	Hormone transport	http://amigo.geneontology.org/amigo/term/GO:0009914	CRY2 EXOC3L1 IRS2 GPR68 BACE2 GJA1 GCG TRH NR1D1 CLOCK GIP FGG RPH3AL SNX4 CFTR SLC7A5 PAX8 ABCA12 CPLX1 TCIRG1 G6PC2 FGB CCDC186 PRKCE STX4 RFX3 GHRH EDN1 SERPINA7 KLF7 TBX3 ALOX5 OLFML1 LRP5 DRD2 VIP CREB1 SLC7A8 VAMP7 IL11 CRY1 ILDR2 GHRHR TFAP2B PFKM AACS SMAD2 HIF1A ANXA1 HNF1B TTR KCNB1 RAB11FIP1 SRI IL6 TNFSF11 PCLO UBE2Q1 SLCO4A1 SPP1 PARK7 SLC30A8 SMAD4 PFKL LTBP4 BLK CRHBP REN ARHGEF7 S…
0.00471182085213997	36	57	1.57872088780402	Regulation of intracellular steroid hormone receptor signaling pathway	http://amigo.geneontology.org/amigo/term/GO:0033143	CRY2 PIAS2 RNF14 CLOCK CALR TRIM68 MED1 AR DNAAF4 DDX5 SRC FSHR PRMT2 SKP2 PER1 SIRT1 UFL1 CRY1 GHRHR HDAC1 VPS18 BRCA1 NODAL PARK7 NR0B1 TP63 SAFB2 TCF21 UBA5 SFRP1 WBP2 PAGR1 SRARP FOXA1 RHOA ZBTB7A
0.00471182085213997	50	85	1.47037729746453	Cellular response to oxygen levels	http://amigo.geneontology.org/amigo/term/GO:0071453	BACH1 MYOD1 FOXO1 BNIP3L NPEPPS PPARD NDUFS2 CAV1 PINK1 HIF1AN ANGPT4 VEGFA P4HB CCDC115 AJUBA PDK3 PRKCE PLK3 HYOU1 TMBIM6 RGCC MDM2 SIRT1 ATP6AP1 EPAS1 PGK1 TBL2 HIF1A RORA PTGS2 BNIP3 AK4 RWDD3 UBQLN1 TIGAR RBPJ ACAA2 FAM162A BCL2 HIF3A AQP3 SFRP1 ATP6V1A NOTCH1 SLC8A3 ATG7 GATA6 CD34 NOP53 ATP6V1G1
0.00473893332438383	20	27	1.85158622643681	Neurotransmitter uptake	http://amigo.geneontology.org/amigo/term/GO:0001504	SLC22A3 GPM6B GFAP SLC29A2 SLC18A1 DRD2 SLC1A2 SLC22A1 SLC6A4 PARK7 ITGB3 SLC22A2 SLC29A4 FLOT1 ITGB1 SLC1A7 SLC18A2 SLC6A3 ATP1A2 CLN8
0.00478786316908896	100	191	1.30871277784801	Protein targeting	http://amigo.geneontology.org/amigo/term/GO:0006605	ZDHHC4 SLC35A2 RTP2 SRP14 DMTN TRAM1L1 SGTB ERBIN GGA3 MFF YWHAQ BNIP3L NCOA4 SEC63 BID SRP72 SPCS2 DNAJC15 AKT2 FYN PINK1 NEDD4 YWHAE ZDHHC7 ZDHHC22 GNPTAB HGS SLC1A1 HERPUD1 TIMM44 ATP5IF1 MYO1C RAB7A STOM PAM16 SEC61A1 ZFYVE16 TOMM40 TCAF1 AGK PMPCB PEX26 ZDHHC21 TRAK1 SRPRA IMMP2L ZFAND2B GOSR2 SAMM50 MON1B TIMM23 SORT1 MICALL1 KCNB1 AP4M1 MFN2 ZDHHC20 VTI1B SEC62 AIP VPS13C ZDHHC15 GDI1 ZDHH…
0.00481183551074495	48	81	1.48126898114945	Myotube differentiation	http://amigo.geneontology.org/amigo/term/GO:0014902	BARX2 MYOD1 CD9 SMO WNT10B MMP14 LMOD3 CAPN2 TRIM72 WNT1 IGF1 PPP3CA KEL DNER SKI NPHS1 CXCL10 CD53 PLD3 ATP11A RCAN1 SHOX2 KLHL41 ADAMTS15 DMD SORT1 P2RX2 SMYD1 DMPK PTGFRN CDON TANC1 ACTN3 NFATC2 MYF5 PIEZO1 BCL2 MYH9 DYRK1B FLOT1 NOTCH1 CYP26B1 NKX2-5 SIX4 STAC3 EHD2 ADGRB1 BHLHE41
0.00481183551074495	48	81	1.48126898114945	Positive regulation of mitotic cell cycle	http://amigo.geneontology.org/amigo/term/GO:0045931	CDT1 ADAM17 EIF4E PRKCA STAT5B EIF4G1 AKT1 WNT10B CDK1 DDX3X EGFR NEUROG1 LGMN CDC23 TFDP1 PBX1 RGCC MDM2 SMOC2 PLRG1 FGF10 RB1 BRCA2 ABL1 ADAMTS1 MEIS2 KMT2E ANAPC4 TAL1 CUL4A CDCA5 APP PLCB1 USP22 MTA3 SPHK1 RAB11A MEPCE RCC2 PTPN11 KLHL18 SIN3A PKN2 CDC25B HES1 FOXA1 CCND1 LSM11
0.00489193523442476	45	75	1.49978484341382	Cerebral cortex development	http://amigo.geneontology.org/amigo/term/GO:0021987	MPP5 PAX5 BTBD3 SUN2 SMO FBXO45 CELF1 CCDC141 EFHC1 MDGA1 NDE1 LHX2 YWHAE TSC1 CDH2 RTN4 NSUN5 TRA2B DIXDC1 SRGAP2 PAFAH1B1 WDR62 MBOAT7 HIF1A NDEL1 SUN1 CDON CRKL ROBO1 TACC2 DCX FUT10 SYNE2 PLCB1 ADGRG1 ZMIZ1 CEP120 SLIT2 DAB2IP DMRTA2 EMX2 PTPRS RHOA ASCL1 ARX
0.00489193523442476	45	75	1.49978484341382	Contractile actin filament bundle assembly	http://amigo.geneontology.org/amigo/term/GO:0030038	WAS BRAF TGFBR1 RAPGEF3 CCDC88A ASAP3 ITGB5 SRF TSC1 RAC1 ROCK2 WASF2 MET MYOC CGNL1 SRC EVL LIMK1 RGCC LIMCH1 ARHGAP28 ARHGAP6 DLC1 CORO2B ABL1 TGFB3 FAM171A1 PPM1F ARAP1 LPAR1 PHLDB2 SORBS3 F11R S100A10 PIK3R1 PAK2 FERMT2 TJP1 NRP1 FHDC1 WNT11 TTC8 NF2 CARMIL1 RHOA
0.00489193523442476	40	65	1.53824086503981	Negative regulation of NF-kappaB transcription factor activity	http://amigo.geneontology.org/amigo/term/GO:0032088	TAX1BP1 ERBIN CHUK FAF1 TRIM37 IRAK1 TNFAIP3 USP7 PYCARD KLF4 CCDC22 ANXA4 PRMT2 SIRT1 NFKBIB FOXJ1 AIM2 NLRC5 UFL1 NLRP3 NWD1 ITCH OTULIN NOD2 NLRP12 RBCK1 ARRB2 PIAS4 RWDD3 CYP1B1 PSMD10 PELI1 FOXP3 TRIM40 DAB2IP IRAK3 TMIGD3 TRAF3 MTURN CACTIN
0.00489193523442476	45	75	1.49978484341382	Stress fiber assembly	http://amigo.geneontology.org/amigo/term/GO:0043149	WAS BRAF TGFBR1 RAPGEF3 CCDC88A ASAP3 ITGB5 SRF TSC1 RAC1 ROCK2 WASF2 MET MYOC CGNL1 SRC EVL LIMK1 RGCC LIMCH1 ARHGAP28 ARHGAP6 DLC1 CORO2B ABL1 TGFB3 FAM171A1 PPM1F ARAP1 LPAR1 PHLDB2 SORBS3 F11R S100A10 PIK3R1 PAK2 FERMT2 TJP1 NRP1 FHDC1 WNT11 TTC8 NF2 CARMIL1 RHOA
0.00489193523442476	63	112	1.40604829070045	Regulation of lipid biosynthetic process	http://amigo.geneontology.org/amigo/term/GO:0046890	PPARA TRIB3 SAMD8 NR1D1 GFI1 INSIG2 ABHD6 SPHK2 MALRD1 GIP APOE AKT1 FABP5 CD74 APOB SOD1 ERLIN2 EIF6 ACSL3 PDE8B STAR LPGAT1 ABCA3 DDX20 CREB1 MFSD2A SIRT1 PCK1 ELOVL5 NFKB1 ABCA2 ZBTB20 ASXL3 SLC27A1 STARD4 BRCA1 PTGS2 NR0B1 PDGFB CGA H6PD BMP6 INSIG1 FGF1 NR1H2 BMP2 HTR2C LPCAT1 DGKQ ABCD1 ORMDL3 SPHK1 SCARB1 HTR2A SCAP SF1 SERPINA12 ATP1A1 ACADVL CCN1 LEP CCDC3 FGF19
0.00489193523442476	46	77	1.4932922683341	Positive regulation of adaptive immune response based on somatic recombination of immune receptors built from immunoglobulin superfamily domains	http://amigo.geneontology.org/amigo/term/GO:0002824	B2M CCR2 CD1b1 EXOSC3 MAD2L2 TAP2 PTPRC NECTIN2 RSAD2 SASH3 MAP3K7 NFKBIZ CD1C NSD2 IL27RA CD1D DRA RIF1 MALT1 KMT5C PRKCZ IL2 SLC11A1 FBXO38 IL1R1 CD1B2 CD40 NOD2 IL23R PAXIP1 TBX21 MR1 TNFSF13B STX7 DENND1B TRAF6 IL12RB1 IL23A FOXP3 CD28 PRKCQ TFRC GATA3 CD1A7 TNFSF13 CD1A4
0.00489193523442476	40	65	1.53824086503981	Regulation of stress fiber assembly	http://amigo.geneontology.org/amigo/term/GO:0051492	WAS BRAF TGFBR1 RAPGEF3 CCDC88A ASAP3 TSC1 RAC1 ROCK2 WASF2 MET MYOC CGNL1 EVL LIMK1 RGCC LIMCH1 ARHGAP28 ARHGAP6 DLC1 CORO2B ABL1 TGFB3 PPM1F ARAP1 LPAR1 PHLDB2 SORBS3 F11R S100A10 PIK3R1 PAK2 FERMT2 TJP1 NRP1 WNT11 TTC8 NF2 CARMIL1 RHOA
0.00489193523442476	40	65	1.53824086503981	Renal tubule morphogenesis	http://amigo.geneontology.org/amigo/term/GO:0061333	PTCH1 ADAMTS16 LHX1 SMO EYA1 WNT1 PAX8 DCHS1 GPC3 GZF1 FMN1 PBX1 HOXB7 OSR1 IRX1 IRX2 HNF1B SOX8 BMP4 SIX2 SMAD4 TCF21 GREB1L AHI1 COL4A1 BCL2 FGF1 PAX2 BMP2 MTSS1 SOX9 KLHL3 WNT11 SIX1 LAMA5 SIX4 PKD2 GATA3 HES1 FGF8
0.00489193523442476	39	63	1.54739706066505	Response to ketone	http://amigo.geneontology.org/amigo/term/GO:1901654	GAS6 SLIT3 FIBIN EIF4E SPHK2 ADAM15 CAV1 CFTR NR3C1 PTGER2 ROCK2 AR PRKCE PTGFR ACACA ABHD2 PRKAA2 NPAS4 RPS6KB1 SIRT1 CSN1S1 SCNN1B TGFB3 FBXO32 TRERF1 MAP4K1 SPP1 BCL2L1 PARK7 SFRP1 ADCY6 WBP2 SLIT2 PRKAA1 POSTN SIN3A KLF9 LOC111769596 TGFB2
0.0049176365785457	43	71	1.51386733020644	Regulation of actomyosin structure organization	http://amigo.geneontology.org/amigo/term/GO:0110020	WAS BRAF TGFBR1 RAPGEF3 CCDC88A ASAP3 TSC1 RAC1 ROCK2 WASF2 MET MYOC CGNL1 EDN1 EVL LIMK1 RGCC LIMCH1 ARHGAP28 ARHGAP6 DLC1 CORO2B ECT2 ABL1 TGFB3 PPM1F ARAP1 LPAR1 PHLDB2 SORBS3 SMAD4 F11R S100A10 PIK3R1 PAK2 FERMT2 TJP1 NRP1 WNT11 TTC8 NF2 CARMIL1 RHOA
0.00499243550339386	62	110	1.40888879229783	Regulation of MAP kinase activity	http://amigo.geneontology.org/amigo/term/GO:0043405	KITLG TRIB3 DVL2 ADIPOQ TAOK3 SH2B3 APOE CAV1 VEGFA IRAK1 EGFR DUSP1 AJUBA NOX4 RASGRP1 TPD52L1 EGF MAP3K7 HGS AIDA EDN1 KIT RGS2 DTNBP1 MAP3K4 EPHA4 LYN SMPD1 FGD2 TNFRSF11A NPPA FGFR1 PAQR3 TNFSF11 CD40 NOD2 PIK3R6 ROBO1 BMP4 DKK1 PDCD10 PDGFB STK38 SORL1 PIK3CG PTPN1 KSR1 ERBB2 FGF1 AGER DUSP19 TRAF6 HMGCR CDK12 FLT1 GBA MAP3K5 DAB2IP IRAK3 FZD4 FGF18 PDGFA
0.00499243550339386	62	110	1.40888879229783	Regulation of adaptive immune response based on somatic recombination of immune receptors built from immunoglobulin superfamily domains	http://amigo.geneontology.org/amigo/term/GO:0002822	WAS B2M CCR2 HLX BCL6 CD1b1 EXOSC3 MAD2L2 TAP2 PTPRC THOC1 NECTIN2 SLC15A4 TNFAIP3 RSAD2 SASH3 MAP3K7 NFKBIZ CD1C NSD2 IL27RA CD1D TNFRSF1B DRA RIF1 MALT1 KMT5C PRKCZ FOXJ1 IL27 IL2 ANXA1 SLC11A1 FBXO38 IL1R1 CD1B2 CD40 NOD2 IL23R IL4I1 PAXIP1 TBX21 MR1 TNFSF13B STX7 DENND1B AGER TRAF6 RC3H1 IL12RB1 RC3H2 IL23A FOXP3 CD28 PRKCQ ARG1 TFRC GATA3 HFE CD1A7 TNFSF13 CD1A4
0.00501339940573328	269	573	1.17347912413705	Membrane organization	http://amigo.geneontology.org/amigo/term/GO:0061024	GAS6 RTP2 MPP5 SLC4A1 LAPTM5 NLGN4X SUN2 CHCHD3 NUP93 UGCG F2RL1 CD9 FNBP1L PRELID3A ATP11C TMEM43 BNIP3L AFG3L2 GNPAT PARP11 GOLPH3 SEC16A PMP2 STPG1 BID DYSF CCDC88A VPS41 SNAP91 CLU PTPRC CTSL CIBAR1 OSBPL5 ATP2A2 PLEKHA8 ZMPSTE24 GET1 AKT2 APOE TARDBP TOR1B VAPA ABCA1 THBS1 SOD1 HIP1R TRIM72 OMA1 CAV1 ARHGAP25 SH3GLB1 PINK1 APOOL NECTIN2 RHOT1 LPCAT2 CDH2 SAR1A ZNF205 S100A9 CPLX1 AR DNM3 SGT…
0.00508826598432552	133	264	1.25928904150276	Modulation of chemical synaptic transmission	http://amigo.geneontology.org/amigo/term/GO:0050804	CALB1 APBA1 DGKB STXBP5 ATAD1 KIF5B PTN NLGN4X RASGRF2 CCR2 BRSK1 GRIK1 BRAF ADIPOQ RAP1B ADRB2 PREPL EIF4E ABHD6 CACNG4 ITPR3 ATP2A2 KMT2A RNF19A NPTN APOE SORCS3 FYN SLC8A2 ADORA2B NTNG2 CELF4 GIT1 USP46 SRF PINK1 NCSTN SRGN WNT7A GRM2 CDH2 GFAP IGSF11 PLCL2 CPLX1 PPP3CA GRID2IP LGMN NGF PRKCE STX4 PTPRA SLC1A1 PPP1R9B OPHN1 EDN1 NPTX1 PRKAR2B SHANK3 BEGAIN JPH4 NPTX2 S100B DTNBP1 GRIN3A SLC6A6…
0.00511169040934504	61	108	1.41183449765807	Golgi organization	http://amigo.geneontology.org/amigo/term/GO:0007030	ARL1 DYM COG3 CSNK1A1 PRKD1 TRAPPC12 GOLPH3 SEC16A TRIP11 OPTN FBXW8 LMAN1L OBSL1 CSNK1D COG2 ARHGAP21 ZW10 STX6 PLK3 CAMSAP2 TICAM2 PAM16 TJAP1 VAMP4 GORASP2 HOOK1 RAB29 PRMT5 PLEKHM2 GOSR2 TRAPPC11 HACE1 STX18 GORASP1 ARFGEF1 TMED5 VTI1B TMED4 UBXN2B USP6NL SYNE1 TBC1D20 PDCD10 VRK1 AKAP9 ARMH3 VPS51 LMAN1 MYO18A RBSN FHDC1 YWHAZ RAB30 ATL2 GAK BET1 RAB43 GOLGA5 TMED7
0.00511169040934504	61	108	1.41183449765807	Alpha-beta T cell activation	http://amigo.geneontology.org/amigo/term/GO:0046631	NKX2-3 CCR2 WDFY4 BRAF HLX BCL6 LY9 PTPRC TMEM98 MAPK8IP1 TNFRSF14 PRDM1 SYK ITK MYB RSAD2 TCIRG1 SASH3 ZAP70 NFKBIZ DRA MALT1 CBLB PRKCZ NCKAP1L IL27 ABL1 TGFBR2 IL2 ANXA1 ITCH RORA STAT3 IL6 IRF4 VSIR TBX21 LEF1 ENTPD7 BCL2 CDH26 AGER NKAP RC3H1 RC3H2 IL23A FOXP3 CD28 PRKCQ GPR18 GPR183 IL6R ZBTB16 GATA3 INS HFE ELF4 BCL11B RHOA ADORA2A PLA2G2D
0.00514795690598036	174	356	1.22173484435395	Regulation of secretion by cell	http://amigo.geneontology.org/amigo/term/GO:1903530	RAB3C APBA1 STXBP5 HTR1B CRY2 PTGES CCR2 BRAF F2RL1 IRS2 APBB3 F2R RAP1B GPR68 PREPL GJA1 SERGEF GCG TRH RAB2B NR1D1 CLOCK ADAM9 RIC1 SPHK2 DNAJC1 ATP2A2 FGR HRH3 GIP ADTRP APOE FGG ADORA2B LLGL2 EXPH5 RPH3AL SNX4 GIT1 CFTR PINK1 WNT7A PAX8 ABCA12 SYK IL13 CARTPT RSAD2 IGF1 CPLX1 TCIRG1 G6PC2 CACNA1I FGB SYT6 PRKCE STX4 PPID HGS RFX3 GHRH EDN1 WLS KLF7 TNFRSF1B RAB7A DTNBP1 GRIN3A SYT1 LYN ALOX5 …
0.00516317895412963	128	253	1.26464071117898	Ras protein signal transduction	http://amigo.geneontology.org/amigo/term/GO:0007265	KITLG WAS DENND4C EPS8L1 RASGRF2 HEG1 STAMBP F2RL1 ERBIN RHOJ CBL F2R LZTR1 BCL6 RAP1B RASA1 PRKD1 RAPGEF3 STARD8 RALGPS2 USP8 RHOU SH3BP1 FARP2 APOE ABCA1 RFXANK NTRK1 AKAP13 ROCK2 IGF1 RASGRP1 WASF2 MET MYOC CELSR1 EPO TRIM28 MYO9B STARD13 CCDC125 OPHN1 DBNL SHOC2 RASGRP3 MAPRE2 SSX2IP RALGPS1 ARHGEF2 ARHGDIB IQSEC3 NRAS CADM4 RASGRF1 DLC1 RERG FGF10 RASA3 LRRD1 KPNB1 RB1 EPS8 ABL1 SDCBP ARHGEF…
0.00523088590160916	60	106	1.41489136171115	Regulation of tumor necrosis factor superfamily cytokine production	http://amigo.geneontology.org/amigo/term/GO:1903555	GAS6 TLR3 ILRUN CCR2 ISL1 ADIPOQ DICER1 CLU PTPRC SPHK2 IFIH1 THBS1 IL10 SYK TNFAIP3 IGF1 RASGRP1 PYCARD SASH3 DHX9 IL27RA SELENOS UBE2J1 OAS1 ARHGEF2 TNFRSF8 TLR9 OAS2 LBP SETD4 ZBTB20 STAT3 IL6 ANGPT1 NOD2 VSIR ARRB2 CD47 CD2 PIK3R1 HSPB1 AGER APP LTF MAPKAPK2 FOXP3 GPR18 MMP1 PTPN11 MAVS CCL3 CHRNA7 CD34 CIDEA IRAK3 LEP IL17F IL17A CACTIN SELENOK
0.00523088590160916	60	106	1.41489136171115	Tumor necrosis factor superfamily cytokine production	http://amigo.geneontology.org/amigo/term/GO:0071706	GAS6 TLR3 ILRUN CCR2 ISL1 ADIPOQ DICER1 CLU PTPRC SPHK2 IFIH1 THBS1 IL10 SYK TNFAIP3 IGF1 RASGRP1 PYCARD SASH3 DHX9 IL27RA SELENOS UBE2J1 OAS1 ARHGEF2 TNFRSF8 TLR9 OAS2 LBP SETD4 ZBTB20 STAT3 IL6 ANGPT1 NOD2 VSIR ARRB2 CD47 CD2 PIK3R1 HSPB1 AGER APP LTF MAPKAPK2 FOXP3 GPR18 MMP1 PTPN11 MAVS CCL3 CHRNA7 CD34 CIDEA IRAK3 LEP IL17F IL17A CACTIN SELENOK
0.00542506364011304	77	142	1.35543935378948	Gonad development	http://amigo.geneontology.org/amigo/term/GO:0008406	ACVR2A KITLG EIF2B2 SLIT3 TGFBR1 LHX8 RDH10 SPATA2 DHX37 HESX1 STAT5B LHX9 SOD1 PCYT1B AR ROBO2 ERCC1 KIT BMPR1B FSHR HOXA10 OSR1 NR5A1 YBX3 SIRT1 RXFP2 BRCA2 IMMP2L PLEKHA1 MAMLD1 KIF18A SOX8 ADAMTS1 SGPL1 BCL2L1 TBC1D20 COL25A1 CRKL FST HSD17B4 SMAD4 NR0B1 BIK WDR48 FGF9 SAFB2 REN ARID5B GATA4 BCL2 CYP19A1 GDF9 TFAP2C ATM ADGRG1 SOX9 SLIT2 ESR1 INHBA TAF4 AFP GATA6 TMF1 SIX4 AGO3 TIPARP SRD5A2 …
0.00550553522589481	58	102	1.42136472088238	Response to carbohydrate	http://amigo.geneontology.org/amigo/term/GO:0009743	ADIPOQ IRS2 GPR68 CDT1 GCG NR1D1 SMARCB1 GIP SLC39A14 THBS1 CFTR ABCA12 NOX4 LPL KAT7 CCDC186 PRKCE STX4 KLF7 SELENOS TRA2B PRKAA2 LRP5 PCK1 GPAM ILDR2 PIK3CA SMAD2 HIF1A ZBTB20 HNF1B GLUL KCNB1 SRI P2RX2 P2RX3 PRKACA PRKCB SLC30A8 PFKL GPLD1 CLTRN BRSK2 RAB11FIP2 RFX6 AGER PLA2G6 IGF1R SIDT2 SLC2A5 GCK PRKAA1 HNF4A ADCY8 SIN3A SELENOT MAPK13 PIM3
0.00550553522589481	90	170	1.32333956771807	Mesenchymal cell differentiation	http://amigo.geneontology.org/amigo/term/GO:0048762	GCNT2 KITLG SEMA7A TGFB1I1 ISL1 BAMBI TGFBR1 SMO POFUT2 RDH10 MAD2L2 KBTBD8 LRP6 GBX2 ADAM15 ALX1 STAT1 TASOR CDH2 TRIM28 DDX5 EDN1 RTN4 NOTCH4 EFNB1 TBX3 JAG1 RGCC DLG5 AKNA OSR1 COL1A1 TCOF1 FGF10 MAPK3 FGFR1 TGFB3 SDCBP SMAD2 TGFBR2 HIF1A KLHL12 SEMA4C SEMA5A SOX8 IL6 PHLDB2 SEMA6D NRP2 RANBP3L FRZB BMP4 SIX2 SMAD4 FAM172A TCF21 RBPJ RADIL EDNRA LEF1 ENG FERMT2 BCL2 MSX1 ROCK1 BMP2 HAS2 PEF1 S…
0.0055796160959449	68	123	1.38191557387723	Biomineralization	http://amigo.geneontology.org/amigo/term/GO:0110148	GAS6 ACVR2A COMP PPARA PTN DMP1 CD276 ADRB2 MMP13 BCOR CLEC3B GPM6B NBR1 ZMPSTE24 FGR KL SBDS WNT10B MATN1 SRGN IFT80 GPC3 IGF1 TCIRG1 CNNM4 MGP PHEX SBNO2 FBN2 BMPR1B ANO6 ALOX5 ENPP1 OSR1 COL1A1 SNX10 PTHLH LOX CER1 TGFB3 HIF1A BMP2K TFIP11 AMELX BMP4 OSR2 ACTN3 SLC24A3 BMP6 FGF23 BMP2 AMBN SGMS2 ITGB6 SOX9 WNT11 NOTCH1 PKDCC UCMA MEPE IBSP NELL1 RSPO2 CCN1 BMPR2 IFITM5 ERCC2 ATRAID
0.00563080786694668	57	100	1.42479560124313	Nucleoside diphosphate metabolic process	http://amigo.geneontology.org/amigo/term/GO:0009132	PRXL2C CMPK1 PPARA SLC4A1 PRKAG3 ALDOA ENO1 CBFA2T3 GAPDHS HKDC1 PKM GIT1 NUDT7 NT5E PFKFB2 LRGUK IGF1 INSR HK1 ENTPD4 EIF6 NME7 PRKAG2 CMPK2 AK5 ENTPD6 PGK1 PFKM HIF1A ZBTB20 NUDT16 ENTPD1 STAT3 PFKL AK4 ACTN3 TIGAR NUDT9 GALK1 SLC4A4 PFKP ENG ENO3 FOXK2 APP NME2 HK2 GAPDH GCK ENTPD8 OGT AK2 HTR2A INS NME9 SLC2A6 ZBTB7A
0.00563080786694668	316	683	1.15649587730299	Cation transmembrane transport	http://amigo.geneontology.org/amigo/term/GO:0098655	GAS6 SLC5A1 TUSC3 SLC39A12 HECW2 SLC30A9 ANO10 CACNB1 SLC6A1 NEDD4L RASGRF2 ASIC2 CCR5 SCNN1A ATP2B4 KCNA6 CNGA2 TRPV2 F2R SLC9A8 ADRB2 PRKD1 AFG3L2 SLC25A29 SLC38A5 NIPA2 WWP2 SLC39A10 ZDHHC17 ATP13A3 KCNAB1 PTPRC CACNG4 MCOLN3 ITPR3 SPHK2 TRPM1 ATP2A2 PTPN3 ABCC5 P2RX6 MAGT1 ITPR2 TRPM3 SLC39A14 FYN PM20D1 SLC8A2 STPG4 RHCG SLC43A1 SLC39A6 ATP5MC3 KCNN1 CAV1 LOC102149276 SLC7A5 KCNK1 SLC25A28 N…
0.00575020111102647	67	121	1.38409896017529	Biomineral tissue development	http://amigo.geneontology.org/amigo/term/GO:0031214	GAS6 ACVR2A COMP PPARA PTN DMP1 CD276 ADRB2 MMP13 BCOR CLEC3B GPM6B NBR1 ZMPSTE24 FGR KL SBDS WNT10B MATN1 SRGN IFT80 GPC3 IGF1 TCIRG1 CNNM4 MGP PHEX SBNO2 FBN2 BMPR1B ANO6 ALOX5 ENPP1 OSR1 COL1A1 SNX10 PTHLH LOX CER1 TGFB3 HIF1A BMP2K TFIP11 AMELX BMP4 OSR2 ACTN3 SLC24A3 BMP6 FGF23 BMP2 AMBN SGMS2 ITGB6 SOX9 WNT11 NOTCH1 PKDCC MEPE IBSP NELL1 RSPO2 CCN1 BMPR2 IFITM5 ERCC2 ATRAID
0.00581364648108088	82	153	1.33967709324546	Appendage development	http://amigo.geneontology.org/amigo/term/GO:0048736	PTCH1 COMP ITGA6 RSPO4 PBX2 TULP3 TBC1D32 RDH10 AFF3 CIBAR1 IRF6 PITX2 LNPK WNT7A MED1 IFT80 GPC3 SLC39A3 MEOX2 PRKAB1 FBN2 BMPR1B FMN1 CPLANE1 HOXA10 TBX3 PBX1 LRP5 OSR1 FGF10 FZD6 TFAP2B NOTCH2 SHOX2 ECE1 HDAC1 RARB TBX5 BMP4 OSR2 FLVCR1 SMAD4 TP63 GDF5 DLX5 CHST11 WDPCP LEF1 BPNT2 GNA12 FERMT2 HOXD13 HOXD10 MSX1 RUNX2 MKS1 IQCE HOXD9 SOX9 RC3H2 RPGRIP1L COL2A1 NOTCH1 CYP26B1 PKDCC BBS7 BAK1 GN…
0.00581364648108088	82	153	1.33967709324546	Inner ear development	http://amigo.geneontology.org/amigo/term/GO:0048839	DVL2 PLPPR4 JAG2 INSIG2 FOXI1 MCOLN3 PJVK GBX2 TRIP11 HESX1 ADAM10 BMPER EYA1 MYCL SOD1 WNT1 PAX8 DCHS1 IFT88 NEUROG1 CECR2 OTOP1 BLOC1S5 CELSR1 PTK7 PDZD7 HMX2 EPHA4 USH2A JAG1 SLITRK6 ATG5 PAFAH1B1 DLL1 FGF10 PLS1 FZD6 GATA2 FRZB GABRB2 CCM2 BMP4 FZD3 POU4F3 RBPJ DLX5 PCDH15 MCM2 AHI1 C1QB WDPCP INSIG1 BCR ATP8B1 MKS1 GSDME BMP2 COL11A1 MAPKAPK2 LHX3 SOX9 RPGRIP1L COL2A1 NOTCH1 GRXCR1 TTC8 SIX1…
0.00581364648108088	82	153	1.33967709324546	Limb development	http://amigo.geneontology.org/amigo/term/GO:0060173	PTCH1 COMP ITGA6 RSPO4 PBX2 TULP3 TBC1D32 RDH10 AFF3 CIBAR1 IRF6 PITX2 LNPK WNT7A MED1 IFT80 GPC3 SLC39A3 MEOX2 PRKAB1 FBN2 BMPR1B FMN1 CPLANE1 HOXA10 TBX3 PBX1 LRP5 OSR1 FGF10 FZD6 TFAP2B NOTCH2 SHOX2 ECE1 HDAC1 RARB TBX5 BMP4 OSR2 FLVCR1 SMAD4 TP63 GDF5 DLX5 CHST11 WDPCP LEF1 BPNT2 GNA12 FERMT2 HOXD13 HOXD10 MSX1 RUNX2 MKS1 IQCE HOXD9 SOX9 RC3H2 RPGRIP1L COL2A1 NOTCH1 CYP26B1 PKDCC BBS7 BAK1 GN…
0.00584987058237605	211	441	1.19597355238215	Cellular ion homeostasis	http://amigo.geneontology.org/amigo/term/GO:0006873	ALAS2 TMPRSS3 SLC39A12 SLC4A1 SLC30A9 ABCB7 FATE1 CCR5 CCR2 TAC1 F2RL1 ATP2B4 CCR9 CXCR4 FTH1 TRPV2 F2R PML ABL2 PRKD1 PACS2 AFG3L2 NCOA4 TGM2 SLC39A10 TMTC4 SLC37A4 PTPRC KISS1 ITPR3 SPPL3 TRPM1 ATP2A2 ITPR2 NPTN TMEM64 APOE SLC39A14 FYN SLC8A2 STPG4 RHCG SLC39A6 LOC100630595 CALCB SOD1 CAV1 CFTR PTGER2 CCDC115 TCIRG1 SLC30A2 KEL PRKCE PTGFR CCDC22 KCNMA1 EPO RMDN3 SLC1A1 SLC4A3 MCOLN2 TMPRSS6 H…
0.00586427281114762	14	17	2.05852821645034	Regulation of cell proliferation involved in heart morphogenesis	http://amigo.geneontology.org/amigo/term/GO:2000136	ISL1 EYA1 TBX3 TBX5 BMP4 SMAD4 RBPJ PIM1 MKS1 SOX9 NOTCH1 SIX1 BMPR2 HES1
0.00586427281114762	14	17	2.05852821645034	Protein targeting to lysosome	http://amigo.geneontology.org/amigo/term/GO:0006622	GGA3 NCOA4 NEDD4 GNPTAB HGS RAB7A ZFYVE16 SORT1 AP4M1 LAMP2 SORL1 SNX16 SCARB2
0.00586427281114762	14	17	2.05852821645034	Embryonic hemopoiesis	http://amigo.geneontology.org/amigo/term/GO:0035162	KITLG SH2B3 KMT2A MED1 STK3 KIT PBX1 TGFBR2 HIF1A GATA2 TAL1 STK4 GATA3 TPO
0.00586427281114762	14	17	2.05852821645034	Cell proliferation involved in heart morphogenesis	http://amigo.geneontology.org/amigo/term/GO:0061323	ISL1 EYA1 TBX3 TBX5 BMP4 SMAD4 RBPJ PIM1 MKS1 SOX9 NOTCH1 SIX1 BMPR2 HES1
0.00587579459744449	66	119	1.38635573760941	Import into nucleus	http://amigo.geneontology.org/amigo/term/GO:0051170	FERMT1 EIF4ENIF1 HEATR3 CRY2 ING1 NUP35 KPNA6 PML SMO BAG3 PRKD1 EEF1AKMT2 AKT1 TARDBP MED1 SYK PPP3CA MBTPS1 BACH2 TRIM28 PRKAG1 TNPO3 IPO8 RAB23 TNPO2 ECT2 IPO11 KPNB1 KPNA5 IPO5 HCLS1 IPO13 CSE1L IPO7 ABRA NUP153 EED STAT3 ANGPT1 APPL1 BMP4 KPNA1 EPM2A SNUPN SIX2 PIK3R1 RAN APPL2 HDAC3 PRMT3 CDH1 CDKN1A APOD DMAP1 KPNA4 TNPO1 MAVS TXNIP LEP LOC111767789
0.00599453441741449	81	151	1.34086724411169	Membrane lipid metabolic process	http://amigo.geneontology.org/amigo/term/GO:0006643	SGMS1 CERS4 SMPDL3B PIGN UGCG CERK SAMD8 NEU3 LOC100070352 ELOVL7 SMPD4 PIGT SPHK2 PIGG PGAP3 GALC AGMO ABCA12 PIGQ PIGA ELOVL6 DPM1 HEXB PIGS SPTLC3 ST3GAL3 KIT PNPLA1 CYP4F22 PIGF ALOX12B ALOXE3 SMPD1 AGK PIGK PIGH ABCA2 PIGO SGPL1 SMPD2 CLN6 CERT1 SERINC1 B4GALT6 PIGU SERINC3 TECR GPLD1 ITGB8 NEU1 SFTPB CYP1B1 CERS6 GM2A SERINC2 SPTLC1 SPTLC2 GAL3ST2 ST3GAL1 B4GALNT1 SGMS2 PSAP B4GALT5 GBA CER…
0.00601273078084622	166	339	1.22401319570646	Positive regulation of apoptotic process	http://amigo.geneontology.org/amigo/term/GO:0043065	RYBP STK17B PTPN2 SFPQ ITGA6 FOXO1 ADIPOQ RAPSN CASP2 DEDD2 BCL6 PML TGFBR1 BNIP3L TGM2 FANK1 STPG1 ERCC3 BID CRADD PIK3CD UBD STK17A NACC2 CLU PTPRC PTPA SPHK2 WNT10B PLAGL2 FAF1 ARL6IP5 THBS1 SOD1 HIP1R APC CLIP3 OMA1 CAV1 IL10 LATS2 DDX3X IRF5 RAD9A PYCARD ITGA4 STK3 TPD52L1 SKIL KCNMA1 PPID CD40LG ATF3 SFRP4 FAP PPP2R1B BMPR1B ZNF268 B4GALT1 PRMT2 TNFRSF1B DAPK3 ANO6 LYN NEURL1 SMPD1 TOP2A MM…
0.00610107073927931	87	164	1.32602928228661	Morphogenesis of a branching structure	http://amigo.geneontology.org/amigo/term/GO:0001763	PLXNA1 PTCH1 DLX2 ADAMTS16 LHX1 PML SMO RDH10 TGM2 GBX2 EPHA2 MMP14 EYA1 RERE PRDM1 WNT1 SRF PLXND1 IL10 PAX8 DCHS1 MED1 GRB2 GPC3 AR MET CELSR1 EGF GZF1 EDN1 RTN4 SRC GDF2 TBX3 PBX1 LRP5 DLG5 DLL4 HOXB7 DRD2 HOXB13 FGF10 ABL1 TGFBR2 FGF7 SHOX2 HNF1B SOX8 SULF1 ESRP2 BMP4 SIX2 SMAD4 LAMA1 DDR1 TP63 TCF21 GREB1L KDR EDNRA COL4A1 LEF1 FOXF1 RSPO3 HOXD13 BCL2 FGF1 MKS1 PAX2 BMP2 STK4 SOX9 NOTCH1 SLI…
0.00611986876375905	22	31	1.77393906210237	Positive regulation of BMP signaling pathway	http://amigo.geneontology.org/amigo/term/GO:0030513	ZNF423 UBE2O ACVRL1 GPC3 GDF2 SMAD2 NOTCH2 SULF1 ELAPOR2 BMP4 SMAD4 RBPJ GDF5 MSX1 CRB2 RNF165 NOTCH1 NUMA1 KCP CCN1 BMPR2 HES1
0.00612999016464853	114	223	1.27784358855886	Alcohol metabolic process	http://amigo.geneontology.org/amigo/term/GO:0006066	GOT1 IDH3B SULT1B1 NSDHL GK TPK1 SYNJ1 SORD QDPR RDH10 NUDT3 GFI1 INPP5J INSIG2 ITPKC LOC100070352 IDH2 SPHK2 LRAT SOAT1 APOE APOB HMGCS1 SULT1C4 ABCA1 LSS SOD1 CFTR FDXR PGP ERLIN2 GDE1 RETSAT OCRL LBR MVD DPM1 ALDH3A2 SPTLC3 SYNJ2 STAR SMPD1 PNPLA4 PECR LRP5 DHRS3 CYP1A1 PCK1 AKR1B1 THTPA SCNN1B RDH12 NFKB1 LIPE IDH3A ABCA2 TTR TKFC PPIP5K1 INPP5A DHDDS CUBN CLN6 PARK7 MOXD1 IMPA2 DHCR24 SC5D S…
0.00632612460250729	191	396	1.20563512244124	Negative regulation of protein modification process	http://amigo.geneontology.org/amigo/term/GO:0031400	PAX5 PTN TRIB3 PTPN2 DMTN CRY2 ADAR PHF1 HEG1 IKBKB ADIPOQ CBL CDKN2C PARVA BCOR MAD2L2 INPP5J TMEM59 SH2B3 LRP6 PTPRC PTPA KDM3A NIBAN1 SPHK2 PPP1R1A PHACTR3 SMARCB1 EIF4G1 MEN1 APOE AKT1 FYN TARDBP CRTAP CTDSP1 APC CAV1 DNAJC3 PPEF2 PTPRH YWHAE TNFAIP3 ZNF451 DTX3L LATS2 ROCK2 TRAF3IP1 SH3GL2 DUSP1 DNAJC10 SEMA4D PYCARD MINAR1 PRKCE TERF2IP WARS1 AIDA PPP1R14A KLHL31 PRKAR2B JARID2 ATG14 CCDC13…
0.00632612460250729	86	162	1.32697012894638	Regulation of neuron death	http://amigo.geneontology.org/amigo/term/GO:1901214	GPNMB ISL1 ZFP91 BRAF GPR75 RAPSN VPS35 CLU APOE FYN PM20D1 NONO HIPK2 SOD1 WNT1 PINK1 IL10 NTRK1 XRCC2 LGMN NGF MAP3K12 SLC1A1 MAG PTPRZ1 SNX6 TFAP2D EFNB2 TNFRSF1B HYOU1 WFS1 SIRT1 PRKCI NR4A2 ZNF746 TBC1D24 ABL1 PIK3CA TFAP2B HIF1A ANGPT1 GABRB2 BCL2L1 PARK7 PPT1 TYRO3 GRN EIF2S1 SORL1 TIGAR PICALM SIGMAR1 GRIK2 BCL2 SYNGAP1 NMNAT1 ROCK1 DAXX ATM FAIM2 EGLN1 DCC NAE1 ALKBH1 FBXW7 GBA NEFL SIX1…
0.006335586136525	51	88	1.44865581466107	Positive regulation of transmembrane receptor protein serine/threonine kinase signaling pathway	http://amigo.geneontology.org/amigo/term/GO:0090100	FERMT1 ACVR2A ZNF423 TGFB1I1 NUP93 TGFBR1 SNW1 GDF6 UBE2O MEN1 HSP90AB1 THBS1 HIPK2 JAK2 ACVRL1 GPC3 GDF2 BMP3 STK11 SDCBP SMAD2 NOTCH2 INHA SULF1 ELAPOR2 GDF3 NODAL BMP4 SMAD4 RBPJ ZEB2 GDF5 BMP6 SLC2A10 MSX1 RBPMS GDF9 BMP2 CRB2 RNF165 NOTCH1 INHBA NUMA1 KCP RNF111 HFE CCN1 BMPR2 HES1 GIPC1 TGFB2
0.00633750767483229	103	199	1.29378424515597	Regulation of ERK1 and ERK2 cascade	http://amigo.geneontology.org/amigo/term/GO:0070372	GAS6 CCL17 PRXL2C NDRG4 GCNT2 SEMA7A PTPN2 CAVIN3 CSF1R NLRP6 BRAF F2RL1 ADIPOQ RANBP9 F2R DUSP4 RAP1B GCG ZDHHC17 SEMA6A PLA2G5 PTPRC PDE8A DSTYK EPHA2 BMPER APOE FGG CD74 SYK EGFR NOX4 RASGRP1 PYCARD FGB CD44 TNIP1 SAA1 ATF3 GAREM1 SRC LYN DUSP9 XCL1 ATP6AP1 PRKCZ FGF10 MAPK3 TNFRSF11A ABL1 NOTCH2 DMD TNFSF11 ANGPT1 NOD2 NODAL ARRB1 CRKL NLRP12 BMP4 SMAD4 TIMP3 EZR ARRB2 PDGFB KDR PTPN1 WNK2 FE…
0.00638405406712086	127	252	1.25973991477219	Lipid catabolic process	http://amigo.geneontology.org/amigo/term/GO:0016042	BCO1 ABCD4 SMPDL3B ETFA ADIPOQ IRS2 NEU3 PLA2G5 ABHD6 SMPD4 LIPK AKT2 DDHD2 HSD17B11 ADTRP PPARD APOE AKT1 AIG1 ACOX3 APOB AUH TYSND1 AOAH PLBD2 GALC NUDT7 PNLIP LOC100062284 BDH2 PLCL2 LPL CRAT LYPLA2 CES3 ACAD11 PRKCE PLA2G2A SAA1 ABHD2 HEXB PLCB3 ACOX2 CLPS ETFDH PNPLA1 PNPLA2 PLCD4 ECHS1 SMPD1 PNPLA8 DAGLB PNPLA4 MFSD2A PLA2G4E PAFAH1B1 PNPLA3 YWHAH ACADL LIPE ETFB LIPG LIPI PLA2G12A HADHA PA…
0.00639430752520135	63	113	1.39360538547302	Regulation of RNA splicing	http://amigo.geneontology.org/amigo/term/GO:0043484	ESRP1 LARP7 MYOD1 WTAP RBM7 SNW1 METTL4 CELF2 PRPF19 FXR1 CELF1 SRSF7 HABP4 CELF4 RBM17 KHDRBS3 ZNF326 DDX5 DAZAP1 SETX RBFOX1 HMX2 TRA2B TMBIM6 FASTK SLC38A2 CLK1 PTBP2 ESRP2 RBM12B CELF5 SON FAM172A YTHDC1 HNRNPLL RBFOX2 C25H9orf78 SRSF12 PIK3R1 MBNL3 AFF2 JMJD6 THRAP3 PTBP3 SRSF4 RBMX KHDRBS2 RBM20 NCL RBM12 RBM8A CLK3 AKAP17A PRDX6 PRX SRSF10 SRSF6 MBNL1 DYRK1A HNRNPK DDX17 FMR1 ZBTB7A
0.00639984250706261	172	353	1.21795558577515	Small GTPase mediated signal transduction	http://amigo.geneontology.org/amigo/term/GO:0007264	KITLG WAS DENND4C RAPGEF5 EPS8L1 RASGRF2 HEG1 STAMBP F2RL1 ERBIN RHOJ CBL DNAJA3 F2R LZTR1 RALGAPB BCL6 RAP1B YWHAQ RASA1 PRKD1 RAPGEF3 STARD8 RALGPS2 USP8 CCDC88A ARHGAP31 RHOU SH3BP1 PPM1J FARP2 SIPA1L2 APOE ABCA1 GDI2 ARHGAP25 RFXANK NTRK1 AKAP13 RAC1 ROCK2 IGF1 RASGRP1 WASF2 MET MYOC CELSR1 EPO TRIM28 MYO9B STARD13 CCDC125 VAV3 CGNL1 OPHN1 RHOBTB1 ARHGAP19 DOCK8 DBNL SRC ARHGAP26 SHOC2 RASGRP…
0.00640517900681356	50	86	1.45327988702889	Regulation of protein localization to plasma membrane	http://amigo.geneontology.org/amigo/term/GO:1903076	KIF5B CACNB1 ATP2B4 TMEM59 EPHA2 PPP2R5A AKT1 MMP14 CLIP3 EGFR ZDHHC7 AR STX4 ACSL3 ZDHHC5 TMBIM1 LRP1 STX3 PRKCI PLS1 SPTBN1 ZDHHC2 ITGA3 ABI3 VTI1B LYPLA1 NUMB NKD2 BCL2L1 APPL1 EPM2A EZR CNST CLTC PICALM PIK3R1 STX7 GRIPAP1 SQSTM1 STAC ITGB1 EPHA3 HECTD1 PKDCC ATP2C1 STAC3 INS ARHGAP44 PRNP AGR2
0.00640517900681356	403	888	1.1344093316362	Cation transport	http://amigo.geneontology.org/amigo/term/GO:0006812	GAS6 MAGED2 SLC5A1 TUSC3 SLC39A12 HECW2 KIF5B SLC30A9 ANO10 CACNB1 HTR1B B2M SLC6A1 NEDD4L RASGRF2 ASIC2 CCR5 PANX3 SCNN1A ATP2B4 KCNA6 CNGA2 FTH1 TRPV2 F2R SLC9A8 SLC22A3 PML SLC39A7 ADRB2 GCG PRKD1 AFG3L2 SLC5A7 SLC25A29 SLC38A5 NIPA2 SLC9A9 STEAP3 WWP2 SLC39A10 ZDHHC17 GPM6B ATP13A3 KCNAB1 PTPRC CACNG4 MCOLN3 ITPR3 SPHK2 TRPM1 ATP2A2 SLC38A7 ZMPSTE24 PTPN3 ABCC5 P2RX6 MAGT1 ITPR2 TRPM3 HRH3 PS…
0.00640517900681356	50	86	1.45327988702889	Cardiac septum development	http://amigo.geneontology.org/amigo/term/GO:0003279	SLIT3 LUZP1 HEG1 ISL1 XIRP2 TGFBR1 DNAH11 SMO PARVA TRIP11 AP2B1 PRDM1 PLXND1 PTK7 NSD2 CPLANE1 TBX3 JAG1 DHRS3 MDM2 SMAD6 NOTCH2 TGFBR2 NRP2 STRA6 RARB TBX5 NPRL3 NDST1 BMP4 SMAD4 FGFRL1 RBPJ SUFU GATA4 MKS1 EGLN1 WNT11 NOTCH1 CNTRL GATA6 NKX2-5 HECTD1 ANK2 GATA3 CCN1 BMPR2 LMO4 HES1 FGF8
0.00651564115787604	85	160	1.32793449677265	Sodium ion transport	http://amigo.geneontology.org/amigo/term/GO:0006814	MAGED2 SLC5A1 HECW2 SLC6A1 NEDD4L ASIC2 SCNN1A SLC9A8 ADRB2 SLC9A9 SLC38A7 PTPN3 SLC8A2 KCNK1 NEDD4 NETO2 CACNA1I SCN8A SLC6A7 ANO6 SLC6A6 STOM SLC5A8 PER1 SLC34A2 SLC4A10 DRD2 OSR1 SLC24A4 UMOD SCN3A SLC5A10 STK39 SCN7A YWHAH CATSPER3 SCNN1B SLC13A4 LOC100052724 CACNA1G DMD GORASP1 FXYD3 TPCN1 SLC34A1 DMPK SLC4A8 ATP1B1 SCN10A ASIC3 GPD1L SLC5A5 SLC9A6 SLC6A15 SLC24A3 ASIC4 ATP1B3 WNK2 SLC4A4 SL…
0.00652310982039983	91	173	1.31484027698129	Fat cell differentiation	http://amigo.geneontology.org/amigo/term/GO:0045444	HDAC6 WDFY2 TRIB3 TGFB1I1 ADIPOQ BBS12 ADRB2 NR1D1 FBXO9 SLC2A4 PIAS1 TMEM64 LAMB3 PPARD AKT1 WNT10B WNT1 CLIP3 MED1 NUDT7 ALDH6A1 PEX11A LPL TRIB2 LRP3 STK3 MMP11 CDS1 LRRC8B RGS2 SOX13 ALOXE3 ALOX5 JAG1 ENPP1 LRP5 CREB1 SMAD6 SIRT1 EBF2 NR4A2 FGF10 PLAC8B TFAP2B RNASEL OSBPL8 SORT1 SOX8 GLIS1 RORA GATA2 GDF3 FRZB PTGS2 BNIP3 LAMA4 ATF2 FAM120B ARL4A LGALS12 ARID5B TRIO INSIG1 FERMT2 ZBTB7C PIM1…
0.00652310982039983	32	50	1.59977049964141	Protein localization to vacuole	http://amigo.geneontology.org/amigo/term/GO:0072665	GGA3 NCOA4 CACNG4 SH3GLB1 SH3BP4 NEDD4 TNFAIP3 ROCK2 GNPTAB HGS RTN4 RAB7A UMOD ZFYVE16 GOSR2 MON1B SORT1 AP4M1 VTI1B ATP13A2 VPS13C VPS36 LMBRD1 LAMP2 SORL1 STAM VPS13A LAMTOR5 SNX16 SCARB2 GLMP
0.00653549423881426	235	497	1.18192299866615	MRNA metabolic process	http://amigo.geneontology.org/amigo/term/GO:0016071	CPEB3 EIF3E EIF4ENIF1 SART3 GCFC2 THOC7 TRAF3IP2 PLXNB3 SFPQ WDR33 TAF15 RPRD1A HNRNPA2B1 LUC7L LARP7 RBM27 SMG5 CNOT6L PRPF38B MYOD1 USP39 WTAP VIM SMG7 CWF19L2 RBM7 PCID2 FASTKD5 EXOSC3 DCP2 SNW1 AGO2 TXNL4A CELF2 PRPF18 PTCD2 PRPF19 SMG9 GEMIN2 FXR1 SFSWAP CELF1 LOC100630813 PAF1 SYMPK TARDBP NONO SRSF7 CELF4 SPEN BUD13 AAR2 HTATSF1 MED1 PABPC4 DDX41 IWS1 IGF2BP1 PAPOLG CDC5L KHDRBS3 SRPK2 THO…
0.00658776698493413	78	145	1.3446346871986	Lung development	http://amigo.geneontology.org/amigo/term/GO:0030324	AIMP2 HS6ST1 HEG1 RDH10 SFTPD CCBE1 MMP14 SRF MAP2K2 ABCA12 GPC3 CELSR1 LIPA PTK7 GLI1 CIC PTGES3 ABCA3 DLG5 ZIC3 IGFBP5 CREB1 SP3 CCDC40 FGF10 FOXJ1 MAPK3 EPAS1 LOX SMAD2 TGFBR2 FGF7 STK40 ITGA3 PHF14 STRA6 NODAL ERRFI1 TBX5 ESRP2 BMP4 LAMA1 FGF9 TCF21 RBPJ MAN1A2 FOXF1 FGF1 JMJD6 CCDC39 YWHAZ PLOD3 ITGB6 SOX9 RC3H2 WNT11 NOTCH1 FBXW7 MAN2A1 LAMA5 GATA6 PKDCC SRSF6 TBX4 NFIB WNT2 RSPO2 CTSZ BMPR…
0.0065935283419148	48	82	1.46320472528177	Response to unfolded protein	http://amigo.geneontology.org/amigo/term/GO:0006986	COMP PTPN2 HSPA1A BAG3 TMTC4 STT3B HSPA9 CREB3L2 RHBDD1 OPTN CALR LOC100069290 RNF121 HERPUD1 ATF3 EIF2AK2 TMEM33 SELENOS WFS1 TMBIM6 VAPB UMOD COPS5 UFL1 XBP1 CREB3L3 TBL2 AMFR BFAR ERN2 EIF2S1 HSPA14 FICD NCK2 HSPB8 EPS15L1 PTPN1 PIK3R1 EIF2AK3 DAXX ATF6B ATF6 DERL1 BAK1 JKAMP SERP1 CCND1 AGR2
0.00666303008126775	96	184	1.30416073340332	Positive regulation of establishment of protein localization	http://amigo.geneontology.org/amigo/term/GO:1904951	GAS6 F2RL1 IRS2 APBB3 MFF SMO GPR68 BAG3 GCG PRKD1 RAPGEF3 TRH SEC16A ADAM9 CENPJ SLC35D3 AKT2 FGG FYN TARDBP EXPH5 RPH3AL CFTR IGF1 FGB PRKCE STX4 ACSL3 TRIM28 PPID PLK3 CTDSPL2 MYO1C WLS STOM FRMD4A RAB29 CORO2B ECT2 TCAF1 CEP135 IPO5 OAZ3 TGFB3 PFKM AACS HCLS1 HIF1A KCNB1 MYH10 SRI ATP13A2 PPM1A PRKACA ANKRD1 CCT7 PDCD10 BLK TCP1 CEP295 EZR CEMIP RIPOR1 CNST SORL1 PDCD5 CLTRN RFX6 PIK3R1 ERBB2…
0.00666303008126775	182	376	1.2099328080732	Negative regulation of phosphorus metabolic process	http://amigo.geneontology.org/amigo/term/GO:0010563	ELL PPARA SLC4A1 PTN TRIB3 PTPN2 DMTN CRY2 ADAR HEG1 IKBKB ADIPOQ IRS2 CBL CBFA2T3 CDKN2C PARVA PPP1R35 INPP5J SH2B3 LRP6 PTPRC PTPA NIBAN1 PPP1R1A PPP2R5A PHACTR3 EIF4G1 CEP192 MEN1 APOE AKT1 TARDBP TMEM225 GIT1 CTDSP1 APC CAV1 DNAJC3 PPEF2 PTPRH YWHAE TNFAIP3 LATS2 ROCK2 TRAF3IP1 SH3GL2 DUSP1 AJUBA DNAJC10 SEMA4D PYCARD TERF2IP WARS1 AIDA PPP1R14A KLHL31 PRKAR2B ATG14 RGS2 NTRK3 DTNBP1 PRKAG2 P…
0.00666303008126775	182	376	1.2099328080732	Negative regulation of phosphate metabolic process	http://amigo.geneontology.org/amigo/term/GO:0045936	ELL PPARA SLC4A1 PTN TRIB3 PTPN2 DMTN CRY2 ADAR HEG1 IKBKB ADIPOQ IRS2 CBL CBFA2T3 CDKN2C PARVA PPP1R35 INPP5J SH2B3 LRP6 PTPRC PTPA NIBAN1 PPP1R1A PPP2R5A PHACTR3 EIF4G1 CEP192 MEN1 APOE AKT1 TARDBP TMEM225 GIT1 CTDSP1 APC CAV1 DNAJC3 PPEF2 PTPRH YWHAE TNFAIP3 LATS2 ROCK2 TRAF3IP1 SH3GL2 DUSP1 AJUBA DNAJC10 SEMA4D PYCARD TERF2IP WARS1 AIDA PPP1R14A KLHL31 PRKAR2B ATG14 RGS2 NTRK3 DTNBP1 PRKAG2 P…
0.00667913282482533	70	128	1.36699139373655	Cellular response to starvation	http://amigo.geneontology.org/amigo/term/GO:0009267	GAS6 WRN SLC2A1 EIF2AK4 PPARA SESN1 MYOD1 FOXO1 PRKAG3 WIPI1 PRKD1 RRAGB SIK1 STK24 CEP192 LARS1 SH3GLB1 GCGR CARTPT MAP1LC3B ALB PIK3C3 PRKAG1 ATF3 EIF2AK2 ATG14 PRKAG2 WDR24 PRKAA2 MFSD2A SIRT1 ATG5 PCK1 MAPK3 WDR45B NUAK2 DEPDC5 MARS1 TBL2 XPR1 RRAGD GLUL NPRL3 GAS2L1 SESN3 PIK3R4 KPTN EIF2S1 LAMP2 RIPOR1 SIK2 BRSK2 MTMR3 SLC39A4 BCL2 CLEC16A EIF2AK3 SFRP1 CDKN1A MIOS WIPI2 PRKAA1 ATG7 GBA WDR…
0.00667913282482533	70	128	1.36699139373655	Central nervous system neuron differentiation	http://amigo.geneontology.org/amigo/term/GO:0021953	PTCH1 MPP5 DLX2 B2M CSF1R LHX1 ISL1 LHX8 SMO TULP3 FBXO45 DCLK1 GBX2 HSP90AB1 WNT1 WNT7A EPHB3 OPHN1 PLXNA4 MYCBP2 SHANK3 EPHA4 GSX2 DLL4 SLC4A10 DRD2 NR4A2 PAFAH1B1 NDEL1 RORA GATA2 NRP2 LHX5 B4GALT6 CNTN2 ARHGAP35 DCX TAL1 NKX2-2 SUFU TTC21B KNDC1 HOXD10 FEZF2 ZMIZ1 FAIM2 NKX6-1 DCC LHX3 B4GALT5 SLIT2 INHBA DMRT3 ZNF335 GIGYF2 LHX6 NFIB SIN3A PLXNA3 LMO4 UQCRQ LEP MNX1 BCL11B LBX1 GSX1 ASCL1 AR…
0.00671215869430121	90	171	1.31560073983668	Immune response-activating cell surface receptor signaling pathway	http://amigo.geneontology.org/amigo/term/GO:0002429	EIF2B2 PTPN2 LPXN BRAF CD276 CCR7 CARD11 SLC39A10 PTPRC CD79A SPPL3 TESPA1 FYN THEMIS2 NECTIN2 SYK ITK FCER1G PLCL2 PDE4B ZAP70 VAV3 NFKBIZ BTNL9 CACNB3 LYN MALT1 PDE4D RAB29 CBLB BCAR1 STK11 GABARAPL1 PLEKHA1 ABL1 GCSAML EIF2B3 KLRK1 TNFRSF21 PRKCB APPL1 CRKL MYO1G BLK BTN1A1 RBCK1 EZR MS4A1 GPLD1 NFATC2 CD247 DENND1B BCL2 APPL2 BTK PLCG1 LOC100630636 TRAF6 RC3H1 LAT2 CD22 LCP2 RC3H2 FOXP3 CD28 …
0.00671215869430121	90	171	1.31560073983668	Immune response-activating signal transduction	http://amigo.geneontology.org/amigo/term/GO:0002757	EIF2B2 PTPN2 LPXN BRAF CD276 CCR7 CARD11 SLC39A10 PTPRC CD79A SPPL3 TESPA1 FYN THEMIS2 NECTIN2 SYK ITK FCER1G PLCL2 PDE4B ZAP70 VAV3 NFKBIZ BTNL9 CACNB3 LYN MALT1 PDE4D RAB29 CBLB BCAR1 STK11 GABARAPL1 PLEKHA1 ABL1 GCSAML EIF2B3 KLRK1 TNFRSF21 PRKCB APPL1 CRKL MYO1G BLK BTN1A1 RBCK1 EZR MS4A1 GPLD1 NFATC2 CD247 DENND1B BCL2 APPL2 BTK PLCG1 LOC100630636 TRAF6 RC3H1 LAT2 CD22 LCP2 RC3H2 FOXP3 CD28 …
0.00671568819955416	46	78	1.47414749566315	Insulin receptor signaling pathway	http://amigo.geneontology.org/amigo/term/GO:0008286	PTPN2 FOXO1 IRS2 AKT2 KL AKT1 SLC39A14 APC TRIM72 TSC1 FER GRB2 INSR RPE65 NUCKS1 PTPRA TNS2 IRS4 PID1 BAIAP2L1 ENPP1 SIRT1 PRKCZ FOXO4 NCOA5 OSBPL8 NDEL1 DNAI1 SNX5 APPL1 SESN3 GPLD1 SORL1 SOGA1 PTPN1 PIK3R1 GRB14 IGF1R PIP4K2B PRKCQ OGT GRB10 SH2B2 PTPN11 SERPINA12 INS
0.00671568819955416	46	78	1.47414749566315	Cellular glucose homeostasis	http://amigo.geneontology.org/amigo/term/GO:0001678	HKDC1 GPR68 GCG NR1D1 SMARCB1 SLC39A14 CFTR ABCA12 CARTPT NOX4 NUCKS1 HK1 CCDC186 PRKCE STX4 KLF7 TRA2B PRKAA2 LRP5 SIRT1 PCK1 PIK3CA HIF1A ZBTB20 KCNB1 SRI PRKACA NGFR CLTRN BRSK2 RAB11FIP2 RFX6 PIK3R1 AGER PLA2G6 FOXK2 KLF15 IGF1R SIDT2 HK2 GCK PRKAA1 ADCY8 SIN3A SELENOT PIM3
0.00671568819955416	46	78	1.47414749566315	Kidney morphogenesis	http://amigo.geneontology.org/amigo/term/GO:0060993	PRKX CALB1 PTCH1 ADAMTS16 LHX1 SMO NPHP3 ZMPSTE24 EYA1 WNT1 PAX8 DCHS1 GPC3 GZF1 FMN1 PBX1 HOXB7 OSR1 FGF10 FOXJ1 IRX1 IRX2 HNF1B SOX8 BMP4 SIX2 SMAD4 TCF21 GREB1L AHI1 GCNT1 BCL2 FGF1 PAX2 BMP2 WWTR1 SOX9 KLHL3 WNT11 SIX1 LAMA5 SIX4 PKD2 GATA3 HES1 FGF8
0.00672629732356579	34	54	1.57384829247129	Regulation of T cell mediated immunity	http://amigo.geneontology.org/amigo/term/GO:0002709	WAS B2M CCR2 CD1b1 TAP2 PTPRC NECTIN2 RSAD2 SASH3 MAP3K7 CD1C CD1D TNFRSF1B DRA MALT1 PRKCZ FBXO38 IL1R1 CD1B2 NOD2 IL4I1 TBX21 MR1 STX7 DENND1B AGER TRAF6 IL23A FOXP3 ARG1 GATA3 HFE CD1A7 CD1A4
0.00672629732356579	34	54	1.57384829247129	Mesonephric tubule morphogenesis	http://amigo.geneontology.org/amigo/term/GO:0072171	PTCH1 ADAMTS16 LHX1 SMO EYA1 WNT1 PAX8 DCHS1 GPC3 GZF1 FMN1 PBX1 HOXB7 OSR1 HNF1B SOX8 BMP4 SIX2 SMAD4 TCF21 GREB1L BCL2 FGF1 PAX2 BMP2 SOX9 WNT11 SIX1 LAMA5 SIX4 PKD2 GATA3 HES1 FGF8
0.0067710707160174	45	76	1.48005083231627	Negative regulation of angiogenesis	http://amigo.geneontology.org/amigo/term/GO:0016525	CCR2 ATP2B4 PML SEMA6A EPHA2 THBS1 STAT1 ANGPT4 ADGRB2 ROCK2 MINAR1 KLF4 HGS ALOX5 RGCC CXCL10 CCN6 SPARC NAXE PGK1 FOXO4 EPN1 ADAMTS1 FASLG KRIT1 SULF1 ATF2 TNMD THBS4 SERPINE1 GTF2I DCN ROCK1 VASH1 THBS2 SERPINF1 PTPRM AGO1 PDE3B DAB2IP EMILIN1 IL17F ADGRB1 KLF2 TGFB2
0.0067710707160174	45	76	1.48005083231627	Cellular response to unfolded protein	http://amigo.geneontology.org/amigo/term/GO:0034620	PTPN2 HSPA1A BAG3 TMTC4 HSPA9 CREB3L2 RHBDD1 OPTN CALR LOC100069290 RNF121 HERPUD1 ATF3 EIF2AK2 TMEM33 SELENOS WFS1 TMBIM6 VAPB UMOD COPS5 UFL1 XBP1 CREB3L3 TBL2 AMFR BFAR ERN2 EIF2S1 HSPA14 FICD NCK2 HSPB8 EPS15L1 PTPN1 PIK3R1 EIF2AK3 DAXX ATF6B ATF6 DERL1 BAK1 SERP1 CCND1 AGR2
0.00680964379500537	35	56	1.56227587855606	Regulation of multicellular organism growth	http://amigo.geneontology.org/amigo/term/GO:0040014	PRL PTCH1 GHR ADRB2 SMO AFG3L2 CELF1 ZMPSTE24 STAT5B SOD1 gh IGF1 LGMN GHRH TNKS2 DRD2 CREB1 MFSD2A PLS1 GPAM PIK3CA GHRHR PLAC8B STAT3 SGPL1 ATRN PPIB EZR GPAT4 GDF5 BCL2 RAI1 APP SLC6A3 SOCS2
0.00680964379500537	35	56	1.56227587855606	Focal adhesion assembly	http://amigo.geneontology.org/amigo/term/GO:0048041	DMTN PTPRK GPM6B PIP5K1A ACVRL1 TSC1 RAC1 AJUBA SLK MYOC PTPRA SRC FMN1 DAPK3 LIMCH1 ARHGAP6 DLC1 CORO2B ABL1 PPM1F PHLDB2 ACTN3 S100A10 KDR ACTN1 WDPCP BCR FERMT2 BCL2 NRP1 ROCK1 APOD EPHA3 RCC2 STON1
0.00681535829283094	44	74	1.48627326824793	DNA damage checkpoint signaling	http://amigo.geneontology.org/amigo/term/GO:0000077	EIF2AK4 BRSK1 FBXO31 RHNO1 CASP2 PML CHEK2 TAOK1 RPA2 CLOCK ETAA1 CRADD TAOK3 DONSON THOC1 CLSPN CDK1 RAD1 RAD9A RAD17 BLM ATR MDM2 DOT1L HUS1 NBN RNASEH2B CRY1 RFWD3 FOXO4 XPC ATF2 INTS7 CUL4A ATM CDKN1A TIPRL STT3A GIGYF2 PTPN11 NOP53 FOXN3 CCND1 HMGA2
0.00681535829283094	44	74	1.48627326824793	Positive regulation of small molecule metabolic process	http://amigo.geneontology.org/amigo/term/GO:0062013	PRXL2C PPARA PTPN2 ADIPOQ IRS2 EPM2AIP1 GCG NR1D1 AKT2 PPARD AKT1 ADORA2B CD74 IGF1 INSR PRKCE DDB1 STAR LPGAT1 PPP4R3B SIRT1 ELOVL5 GUCA2A ZBTB20 CLYBL STARD4 PTGS2 PARK7 WDR5 GUCA2B ACTN3 BMP6 SLC4A4 FGF1 NR1H2 APP GCK CD244 MLYCD ABCD1 HTR2A SCAP INS KAT2A
0.00692064063329106	39	64	1.52321898159216	Glycolytic process	http://amigo.geneontology.org/amigo/term/GO:0006096	PRXL2C PPARA SLC4A1 PRKAG3 ALDOA ENO1 CBFA2T3 GAPDHS HKDC1 PKM GIT1 PFKFB2 IGF1 INSR HK1 EIF6 PRKAG2 PGK1 PFKM HIF1A ZBTB20 STAT3 PFKL ACTN3 TIGAR GALK1 SLC4A4 PFKP ENO3 FOXK2 APP HK2 GAPDH GCK OGT HTR2A INS SLC2A6 ZBTB7A
0.00692064063329106	38	62	1.53203828090659	Positive regulation of tumor necrosis factor superfamily cytokine production	http://amigo.geneontology.org/amigo/term/GO:1903557	TLR3 CCR2 ISL1 CLU PTPRC SPHK2 IFIH1 THBS1 SYK RASGRP1 PYCARD SASH3 DHX9 OAS1 ARHGEF2 TNFRSF8 TLR9 OAS2 LBP SETD4 ZBTB20 STAT3 IL6 NOD2 CD2 PIK3R1 HSPB1 AGER APP MAPKAPK2 MMP1 PTPN11 MAVS CCL3 LEP IL17F IL17A SELENOK
0.00692064063329106	38	62	1.53203828090659	Regulation of response to endoplasmic reticulum stress	http://amigo.geneontology.org/amigo/term/GO:1905897	MBTPS2 PTPN2 USP13 CLU CAV1 SGTA HERPUD1 TMEM33 MANF SELENOS ALOX5 HYOU1 WFS1 TMBIM6 SIRT1 COPS5 UFL1 XBP1 BFAR BCL2L1 PARK7 SERINC3 FICD UBQLN1 NCK2 PTPN1 PIK3R1 EIF2AK3 NR1H2 ATF6B ATF6 SYVN1 USP25 BCAP31 USP14 BAK1 SVIP AGR2
0.00692064063329106	39	64	1.52321898159216	ATP generation from ADP	http://amigo.geneontology.org/amigo/term/GO:0006757	PRXL2C PPARA SLC4A1 PRKAG3 ALDOA ENO1 CBFA2T3 GAPDHS HKDC1 PKM GIT1 PFKFB2 IGF1 INSR HK1 EIF6 PRKAG2 PGK1 PFKM HIF1A ZBTB20 STAT3 PFKL ACTN3 TIGAR GALK1 SLC4A4 PFKP ENO3 FOXK2 APP HK2 GAPDH GCK OGT HTR2A INS SLC2A6 ZBTB7A
0.00692064063329106	37	60	1.54144553350865	Positive regulation of tumor necrosis factor production	http://amigo.geneontology.org/amigo/term/GO:0032760	TLR3 CCR2 ISL1 CLU PTPRC SPHK2 IFIH1 THBS1 SYK RASGRP1 PYCARD SASH3 DHX9 OAS1 ARHGEF2 TNFRSF8 TLR9 OAS2 LBP SETD4 ZBTB20 STAT3 IL6 NOD2 CD2 PIK3R1 HSPB1 AGER APP MAPKAPK2 MMP1 PTPN11 MAVS CCL3 LEP IL17A SELENOK
0.00692064063329106	76	141	1.34732444561998	Response to decreased oxygen levels	http://amigo.geneontology.org/amigo/term/GO:0036293	ALAS2 BACH1 MMP2 CIAO3 CBFA2T3 CXCR4 PML USF1 EGLN3 ADAM17 BNIP3L NPEPPS ITPR2 PPARD SRF CAV1 PINK1 HIF1AN ANGPT4 VEGFA P4HB ARNT AJUBA PDK3 PRKCE HSP90B1 KCNMA1 EPO SLC1A1 EDN1 PLK3 VEGFD HYOU1 TMBIM6 RGCC MDM2 SIRT1 NR4A2 EPAS1 LONP1 PGK1 TGFB3 TBL2 HIF1A ARNT2 RORA P2RX2 P2RX3 PTGS2 BNIP3 SMAD4 AK4 RWDD3 UBQLN1 TIGAR RBPJ ACAA2 EDNRA SLC11A2 FAM162A BCL2 HIF3A AGER AQP3 BMP2 SFRP1 EGLN1 NOTCH1…
0.00692064063329106	38	62	1.53203828090659	Cytokine production involved in immune response	http://amigo.geneontology.org/amigo/term/GO:0002367	SEMA7A TLR3 B2M CCR2 F2RL1 BCL6 SPHK2 CD74 TNFRSF14 IL10 RSAD2 SASH3 HK1 MAP3K7 KIT TNFRSF1B MALT1 SIRT1 ATG5 TLR9 PRKCZ TGFB3 IL1R1 DDX1 ANGPT1 NOD2 TBX21 CUEDC2 DENND1B TRAF6 FOXP3 ARG1 GATA3 HFE DHX36 IRAK3 TRIM6 TGFB2
0.00692064063329106	38	62	1.53203828090659	Regulation of cytokine production involved in immune response	http://amigo.geneontology.org/amigo/term/GO:0002718	SEMA7A TLR3 B2M CCR2 F2RL1 BCL6 SPHK2 CD74 TNFRSF14 IL10 RSAD2 SASH3 HK1 MAP3K7 KIT TNFRSF1B MALT1 SIRT1 ATG5 TLR9 PRKCZ TGFB3 IL1R1 DDX1 ANGPT1 NOD2 TBX21 CUEDC2 DENND1B TRAF6 FOXP3 ARG1 GATA3 HFE DHX36 IRAK3 TRIM6 TGFB2
0.00692064063329106	38	62	1.53203828090659	Nephron tubule morphogenesis	http://amigo.geneontology.org/amigo/term/GO:0072078	PTCH1 ADAMTS16 LHX1 SMO EYA1 WNT1 PAX8 DCHS1 GPC3 GZF1 FMN1 PBX1 HOXB7 OSR1 IRX1 IRX2 HNF1B SOX8 BMP4 SIX2 SMAD4 TCF21 GREB1L AHI1 BCL2 FGF1 PAX2 BMP2 SOX9 KLHL3 WNT11 SIX1 LAMA5 SIX4 PKD2 GATA3 HES1 FGF8
0.00694774656373647	124	246	1.25998184677042	Camera-type eye development	http://amigo.geneontology.org/amigo/term/GO:0043010	CALB1 DLX2 LHX1 CRYGS RHOJ VIM MAB21L1 TGFBR1 TULP3 MITF TBC1D32 RDH10 RAB11FIP4 NECTIN3 CRYBB1 ACHE EPHA2 HESX1 RHEB PITX2 AQP5 CELF4 MIP HIPK2 SRF ACVRL1 MED1 OBSL1 MEIS1 LHX2 CRYGA RPE65 TCIRG1 PKNOX1 EFEMP1 SKIL CRB1 CRYGB SLC1A1 FBN2 BMPR1B RAB3GAP1 JAG1 LRP5 BFSP2 SLITRK6 DLL4 DRD2 RHO MFSD2A RING1 SP3 CRYBG3 LCTL DLL1 FGF10 TFAP2B CRYBA2 HIPK1 NOTCH2 TGFBR2 SIX5 ARHGEF15 HIF1A CRYBB2 HDAC1…
0.00696689221021985	68	124	1.37077109344274	Regulation of endocytosis	http://amigo.geneontology.org/amigo/term/GO:0030100	ATAD1 B2M SGIP1 F2RL1 ADIPOQ CBL NEU3 SNAP91 CLU TBC1D5 APOE HIP1R CLIP3 CAV1 VEGFA SYK GPC3 INSR PPP3CA EGF STON2 SFRP4 OPHN1 SRC LRP1 ANXA2 SMPD1 DLL1 NCKAP1L LRPAP1 SDCBP ABCA2 DNAJC6 ANGPT1 RIT2 NUMB DGKD ABCA13 PPT1 APPL1 TF DKK1 BTBD9 ARRB2 RAB5A PICALM AHI1 PTPN1 SERPINE1 APPL2 NR1H2 ROCK1 SCAMP5 SMAP1 CD22 FLOT1 DGKQ EPHA3 SPHK1 NTF3 HFE RAB5C PACSIN3 HNRNPK STON1 FMR1 CALY ARFGAP1
0.00709552685283877	153	311	1.22972712241326	Purine-containing compound metabolic process	http://amigo.geneontology.org/amigo/term/GO:0072521	PRXL2C ACOT11 GDA MACROD2 LOC100054420 DLST PPARA SLC4A1 LOC102147639 DLD SULT1B1 PDHA1 URAD PRKAG3 ALDOA ENO1 CBFA2T3 GAPDHS HKDC1 PDHB NUDT3 ACSM3 ADCY7 ELOVL7 PDE8A SPHK2 PKM EPHA2 ADORA2B ATP5MC3 PDHX HMGCS1 SULT1C4 GIT1 NUDT7 NT5E ACLY PRTFDC1 PFKFB2 LRGUK PDK3 GNAI3 IGF1 ACSL6 INSR HK1 ENTPD4 ACACA EIF6 ELOVL6 ADSS2 ACSL3 DPYD PDE4B METRN AMD1 MVD SLC49A3 HDHD5 GUCY2D NME7 PDE8B PRKAG2 ENPP…
[truncated: 212 more rows]

## Sheet: BM-MSC
Enrichment FDR	nGenes	Pathway Genes	Fold Enrichment	Pathway	URL	Genes
[truncated: 1,000 more rows]

## Sheet: Fibroblasts
Enrichment FDR	nGenes	Pathway Genes	Fold Enrichment	Pathway	URL	Genes
[truncated: 1,000 more rows]

## Sheet: EV-AT-MSC
Enrichment FDR	nGenes	Pathway Genes	Fold Enrichment	Pathway	URL	Genes
[truncated: 1,000 more rows]

## Sheet: EV-BM-MSC
Enrichment FDR	nGenes	Pathway Genes	Fold Enrichment	Pathway	URL	Genes
[truncated: 1,000 more rows]

## Sheet: EV-fibroblasts
Enrichment FDR	nGenes	Pathway Genes	Fold Enrichment	Pathway	URL	Genes
[truncated: 1,000 more rows]
