# Supplementary material for: Comparative Transcriptome and MicroRNA Profiles of Equine Mesenchymal Stem Cells, Fibroblasts, and Their Extracellular Vesicles
Source: Genes (Basel). 2025 Aug 5;16(8):936. doi: 10.3390/genes16080936 (PMC12386118; doi:10.3390/genes16080936)
Supplement: Supplementary file 1 [file genes-16-00936-s001.zip › Supplementary File S18.xls]

## Sheet: AT-MSC
Enrichment FDR	nGenes	Pathway Genes	Fold Enrichment	Pathway	URL	Genes
9.46270020040631e-12	741	1504	1.23153875107451	Metabolic pathways	http://www.genome.jp/kegg-bin/show_pathway?ecb01100	GAD2 ALAS2 GOT1 GCNT2 BCL2A1 GDA SGMS1 MAOB LOC100054420 DGKH IDH3B DLST BCO1 DGKB TUSC3 HACD4 HPSE2 CERS4 NDUFS7 MTMR6 CMPK1 CHPF DAD1 LOC100053468 NPL HMGCLL1 CA6 PIGN DLD LOC100053296 FAH PTGES HMOX1 AGPAT4 LALBA NSDHL PDHA1 URAD PRPS2 UGCG HSD17B3 NDUFV3 ALDOA SIRT3 ENO1 GATB ST6GAL1 GK GAPDHS TPK1 INPP4A HKDC1 PRDM6 BDH1 SLC39A7 SYNJ1 CERK PHGDH MOCS2 PDHB SORD LOC111774802 SERGEF QDPR RDH10…
6.91590732154362e-11	202	341	1.48072599398627	PI3K-Akt signaling pathway	http://www.genome.jp/kegg-bin/show_pathway?ecb04151	PRL KITLG COMP FN1 CSF1R ITGA6 FLT3 IKBKB GHR IFNAR2 F2R YWHAQ EFNA4 PPP2R5D EIF4E CHUK PRKCA PIK3CD IFND1 ITGB5 CREB3L2 LAMB4 EPHA2 PPP2R5A AKT2 GNB4 LAMB3 RHEB AKT1 HSP90AB1 ITGA10 CSF3 THBS1 JAK2 LPAR2 gh MAP2K2 ANGPT4 VEGFA NTRK1 SYK YWHAE TSC1 RAC1 MYB EGFR GRB2 IGF1 INSR G6PC2 IFNAR1 TLR4 MET ITGA4 MAPK1 NGF HSP90B1 EPO EGF VWF PPP2R5E COL9A2 TGFA COL9A1 PPP2CB LOC100064145 TNN ITGA7 RAF1 N…
2.10555133617627e-10	288	524	1.37384871152411	Pathways in cancer	http://www.genome.jp/kegg-bin/show_pathway?ecb05200	PTCH1 KITLG GNAI1 SLC2A1 LOC100053468 FN1 CSF1R MMP2 HMOX1 ITGA6 FLT3 FOXO1 IKBKB BRAF DVL2 CBL RUNX1 IFNAR2 CXCR4 F2R PML TGFBR1 SMO EGLN3 CASP8 MITF MSH6 NCOA4 CCDC6 CHUK BID JAG2 PRKCA PIK3CD IFND1 LRP6 ADCY7 EML4 LAMB4 STAT5B AKT2 GLI2 GNB4 LAMB3 PPARD AKT1 WNT10B STPG4 HSP90AB1 DDB2 APC STAT1 WNT1 JAK2 LPAR2 MAP2K2 CALM3 GADD45B WNT7A PAX8 VEGFA NTRK1 ARNT CUL1 PTGER2 RAC1 IL13 ROCK2 EGFR MS…
1.87266530278084e-07	120	197	1.52262420651149	Focal adhesion	http://www.genome.jp/kegg-bin/show_pathway?ecb04510	COMP FN1 ITGA6 BRAF RAP1B PARVA PRKCA PIK3CD ITGB5 LAMB4 VASP AKT2 PIP5K1A LAMB3 AKT1 FYN ITGA10 CAPN2 PARVB THBS1 CAV1 VEGFA SHC2 RAC1 ROCK2 EGFR GRB2 IGF1 MET ITGA4 MAPK1 EGF VWF COL9A2 COL9A1 MYLK2 VAV3 LOC100064145 TNN ITGA7 RAF1 VEGFD THBS3 SRC BIRC3 CCND2 COL6A5 ITGA8 COL1A1 RASGRF1 MAPK3 BCAR1 PXN PIK3CA SHC4 MYLK ITGA3 PPP1CB COL6A6 RAP1A TLN1 PTEN SPP1 ARHGAP5 ITGA1 PRKCB PAK4 SOS1 ITGB3…
1.24494369259107e-06	72	108	1.66642760379313	HIF-1 signaling pathway	http://www.genome.jp/kegg-bin/show_pathway?ecb04066	SLC2A1 MKNK1 HMOX1 PDHA1 ALDOA ENO1 HKDC1 EGLN3 PDHB EIF4E PRKCA PIK3CD AKT2 AKT1 MAP2K2 ANGPT4 VEGFA ARNT EGFR IGF1 INSR TLR4 HK1 MAPK1 EPO EGF LDHB EDN1 PFKFB3 RPS6KB1 TIMP1 MAPK3 NPPA PGK1 PIK3CA NFKB1 PFKM CUL2 HIF1A STAT3 IL6 ANGPT1 CAMK2B PRKCB TF PFKL CYBB PRKCG SERPINE1 CAMK2A PIK3R1 PFKP EIF4E2 ENO3 ERBB2 BCL2 LDHA PLCG1 IGF1R RBX1 CDKN1A FLT1 EGLN1 GAPDH EIF4E1B IL6R TFRC CAMK2D INS MKN…
1.44154689641242e-06	143	250	1.42979488405451	Endocytosis	http://www.genome.jp/kegg-bin/show_pathway?ecb04144	KIF5B NEDD4L HSPA1A CCR5 STAMBP GRK2 CBL CXCR4 AMPH PML PDCD6IP TGFBR1 VPS35 VTA1 RAB11FIP4 USP8 KIF5A RAB31 RAB11FIP5 ASAP3 SNX2 ZFYVE27 PIP5K1A ARF3 GIT2 WWP1 SNX4 GIT1 AP2B1 CAV1 SH3GLB1 ACTR2 NEDD4 ARF2 SH3GL2 EGFR MVB12A DNM3 HGS ACAD8 LOC100062210 RUFY2 ARPC2 LOC100059683 SMURF2 SRC SNX6 RAB7A CLTA RAB22A CBLC MDM2 IQSEC3 VPS45 ZFYVE16 FGFR2 PRKCI RABEP1 AGAP1 CBLB PRKCZ ACAP2 SMAD2 TGFBR2 …
1.60827438327768e-06	123	210	1.46407568047539	Regulation of actin cytoskeleton	http://www.genome.jp/kegg-bin/show_pathway?ecb04810	FGD1 CFL2 FN1 ITGA6 BRAF RDX CXCR4 F2R MYH14 PIK3CD ITGB5 PIP5K1A ITGA10 GIT1 APC LPAR2 MAP2K2 TMSB4X ACTR2 SSH3 RAC1 ROCK2 EGFR ITGA4 MAPK1 EGF MYLK2 VAV3 ARPC2 ITGA7 RAF1 CYFIP2 SRC LIMK1 ITGA8 NRAS FGFR2 FGF10 NCKAP1L MAPK3 KNG1 INSRR BCAR1 PXN FGFR1 PIK3CA SSH2 MYLK FGF7 WASL FGD3 ITGA3 PPP1CB MYH10 SPATA13 LPAR1 ITGA1 PAK4 SOS1 ITGB3 CRKL ARHGAP35 LOC111768858 ABI2 EZR PDGFB ACTG1 GSN FGF9 M…
1.60827438327768e-06	45	60	1.87473105426727	Viral myocarditis	http://www.genome.jp/kegg-bin/show_pathway?ecb05416	CD80 HLA-DMA CASP8 ABL2 BID EIF4G1 FYN CAV1 DQA RAC1 CD40LG DRA DRB ICAM1 CYCS EIF4G2 ABL1 ITGA3 DMD LOC111768755 CD55 CD40 Eqca-DQB2 CASP9 LOC100050473 LAMA1 ACTG1 LOC100056182 MYH7 SGCB HLA-DOB CASP3 CD28 ITGB2 CXADR LOC100059994 MHCX1 LOC100049798 EQMHCC1 LOC106783094 LOC100050706 CCND1 LOC100054114
2.32132608063894e-06	135	236	1.42987961766148	Ras signaling pathway	http://www.genome.jp/kegg-bin/show_pathway?ecb04014	EXOC2 KITLG RAPGEF5 CSF1R RASGRF2 FLT3 IKBKB RAP1B RASA1 ABL2 EFNA4 CHUK PRKCA PIK3CD PLA2G5 EPHA2 AKT2 GNB4 AKT1 NF1 STPG4 GAB1 MAP2K2 CALM3 ANGPT4 VEGFA NTRK1 SHC2 RAC1 EGFR GRB2 IGF1 RASGRP1 INSR MET MAPK1 NGF EGF ETS1 PLA2G2A TGFA ZAP70 RAF1 NTRK2 VEGFD KIT RASAL2 SHOC2 RASGRP3 PLA2G4E NRAS FGFR2 RASGRF1 FGF10 RASA3 MAPK3 AFDN ABL1 FGFR1 PIK3CA NFKB1 SHC4 FOXO4 PLA2G12A FGF7 RAP1A FASLG ANGPT…
3.45745107783008e-06	95	156	1.52221752269565	MicroRNAs in cancer	http://www.genome.jp/kegg-bin/show_pathway?ecb05206	HMOX1 IKBKB RDX IRS2 MARCKS VIM EFNA4 DICER1 PRKCA PIK3CD FSCN1 THBS1 GLS2 FOXP1 APC MAP2K2 VEGFA IGF2BP1 EGFR GRB2 CD44 MET MAPK1 PRKCE TNN RAF1 DNMT3B NOTCH4 CCND2 MMP9 MAPK7 HDAC2 MDM2 SIRT1 NRAS MAPK3 KIF23 TPM1 ABL1 PIK3CA NFKB1 SHC4 NOTCH2 PAFAH2 HDAC1 CYP24A1 STAT3 BRCA1 PTEN PRKCB PAK4 SOS1 CRKL FZD3 TIMP3 EZR PDGFB TP63 TNR CCNG1 MMP16 PRKCG ZEB2 CDCA5 PIK3R1 ERBB2 BCL2 PIM1 HOXD10 PDCD4…
6.79221612758746e-06	91	150	1.51644911945175	Phagosome	http://www.genome.jp/kegg-bin/show_pathway?ecb04145	COMP CD14 HLA-DMA LOC100061234 RAB7B MPO LOC100051526 SFTPD TAP2 CTSL ITGB5 CALR NCF2 THBS1 CLEC1A DQA RAC1 TCIRG1 TLR4 ATP6V1C2 DYNC1LI1 PIK3C3 MRC1 HGS MSR1 OLR1 THBS3 MARCO RAB7A DRA DRB LOC100051733 SEC61A1 TUBB4B NCR1 SEC22B LOC100064677 DYNC1I1 ATP6AP1 TUBB STX18 ATP6V0A1 ATP6V1E1 ATP6V1B2 Eqca-DQB2 LOC100050473 COLEC11 ATP6V1D ITGB3 CYBB MBL2 LAMP2 ACTG1 SFTPA1 COLEC12 LOC100056182 RAB5A T…
6.79221612758746e-06	100	168	1.48788178910101	Tight junction	http://www.genome.jp/kegg-bin/show_pathway?ecb04530	WAS MPP5 NEDD4L PRKAG3 RDX RUNX1 CD1b1 MYH14 MAP3K1 VASP SYMPK LLGL2 CFTR ACTR2 NEDD4 RAC1 AMOTL2 ROCK2 CRB3 MARVELD2 PRKCE PRKAG1 PPP2CB CGNL1 ARPC2 CD1C TJP3 PRKAB1 IGSF5 SRC PPP2R1B CD1D PRKAG2 AMOTL1 PRKAA2 TJAP1 PCNA PATJ DLG2 ARHGEF2 YBX3 PPP2R2C PRKCI PRKCZ AFDN STK11 JAM2 CD1E1 HCLS1 JAM3 CACNA1D MYH10 RAP1A CD1B2 TJP2 PRKACA ARHGAP17 SYNPO EZR F11R ACTG1 ARPC5 PPP2R2B CDC42 ACTN1 GATA4 E…
7.67062241841297e-06	159	292	1.36110610789268	MAPK signaling pathway	http://www.genome.jp/kegg-bin/show_pathway?ecb04010	IL1B MAP3K8 KITLG MKNK1 CSF1R RASGRF2 HSPA1A CD14 FLT3 IKBKB BRAF DUSP4 RAP1B TGFBR1 RASA1 TAOK1 EFNA4 CHUK PRKCA TAOK3 MAP3K1 CACNG4 DUSP2 MAP4K2 MAPK8IP1 EPHA2 AKT2 AKT1 NF1 MAP4K4 SRF MAP2K2 GADD45B ANGPT4 VEGFA NTRK1 IRAK1 PPP3R1 RAC1 EGFR DUSP1 GRB2 IGF1 RASGRP1 INSR PPP3CA CACNA1I NLK MET STK3 MAPK1 NGF EGF MAP3K7 MAP3K12 TGFA RPS6KA3 RAF1 NTRK2 VEGFD CACNB3 CACNA1E KIT RASGRP3 MAP3K4 CACNG…
7.67062241841297e-06	125	220	1.42025079868733	Rap1 signaling pathway	http://www.genome.jp/kegg-bin/show_pathway?ecb04015	KITLG GNAI1 RAPGEF5 CSF1R BRAF F2R RAP1B PRKD1 RAPGEF3 EFNA4 PRKCA PIK3CD ADCY7 EPHA2 VASP AKT2 FARP2 SIPA1L2 AKT1 STPG4 ADORA2B PRKD3 THBS1 LPAR2 MAP2K2 CALM3 ANGPT4 VEGFA RAC1 EGFR GNAI3 IGF1 INSR MET MAPK1 NGF EGF VAV3 PLCB3 RAF1 VEGFD KIT SRC EVL RASGRP3 SSX2IP GNAO1 DRD2 NRAS FGFR2 PRKCI PRKCZ FGF10 MAPK3 BCAR1 AFDN FGFR1 PIK3CA FGF7 RAP1A TLN1 LPAR1 ANGPT1 KRIT1 DOCK4 PRKCB CTNND1 ITGB3 CRK…
7.67062241841297e-06	82	133	1.54113229523726	FoxO signaling pathway	http://www.genome.jp/kegg-bin/show_pathway?ecb04068	FOXO1 IKBKB PRKAG3 BRAF IRS2 BCL6 TGFBR1 CHUK PIK3CD SLC2A4 AKT2 AKT1 CCNB3 MAP2K2 GADD45B IL10 USP7 EGFR GRB2 IGF1 INSR G6PC2 NLK MAPK1 EGF PRKAG1 IRS4 PLK3 SOD2 RAF1 PRKAB1 PRKAG2 CCND2 PRKAA2 SKP2 MDM2 SIRT1 PCK2 NRAS PCK1 CCNG2 RBL2 MAPK3 STK11 GABARAPL1 PIK3CA TGFB3 FOXO4 TGFBR2 FBXO32 STAT3 IL6 FASLG PTEN BNIP3 SOS1 PLK1 SMAD4 SETD7 TNFSF10 PIK3R1 SGK1 PRKAB2 ATM MCMDC2 IGF1R CDKN1A LOC1000…
7.67062241841297e-06	106	181	1.46387839228236	Chemical carcinogenesis	http://www.genome.jp/kegg-bin/show_pathway?ecb05207	GNAI1 PPARA LOC100053468 CHRNB4 KPNA6 BCL6 PAQR7 PRKCA PIK3CD ADCY7 CREB3L2 STAT5B AKT2 AKT1 HSP90AB1 WNT1 JAK2 MAP2K2 VEGFA CYP2B6 ARNT EGFR GRB2 GNAI3 AR MAPK1 HSP90B1 KLF4 EGF RPS6KA3 LOC100068569 GSTO1 GSTT4 RAF1 SRC STAT5A JAG1 PTGES3 DLL4 CREB1 CYP1A1 RPS6KB1 NRAS DLL1 FGF10 MAPK3 KPNB1 RB1 KPNA5 PIK3CA NFKB1 CREB3L3 NOTCH2 FGF7 CACNA1D STAT3 TNFSF11 PRKACA AIP PRKCB ARRB1 SOS1 KPNA1 LOC100…
1.40733488586536e-05	68	107	1.58855715501775	Th17 cell differentiation	http://www.genome.jp/kegg-bin/show_pathway?ecb04659	IL1B RORC IKBKB RUNX1 HLA-DMA TGFBR1 CHUK STAT5B HSP90AB1 STAT1 JAK2 DQA PPP3R1 PPP3CA MAPK1 ZAP70 IL27RA STAT5A DRA DRB NFKBIB MAPK3 CD3E IL27 NFKB1 SMAD2 TGFBR2 HIF1A IL2 IL2RB RORA STAT3 IL6 IL2RG IRF4 Eqca-DQB2 IL23R SMAD4 IL2RA TBX21 JAK3 EBI3 JAK1 HSP90AA1 NFATC2 RXRA IL22 IL6ST NFATC1 CD247 HLA-DOB PLCG1 IL12RB1 IL23A FOXP3 RXRB PRKCQ IL6R RXRG GATA3 MAPK13 IL17F LOC106783094 IL21 IL17A
1.60813443025097e-05	79	129	1.53078814767043	Lysosome	http://www.genome.jp/kegg-bin/show_pathway?ecb04142	AGA LAPTM5 CD68 CTSA GGA3 LOC100061234 FUCA2 CTSL LAMP3 GALNS AP3M2 GALC TCIRG1 LGMN ENTPD4 GNPTAB AP3S1 LIPA AP1S2 GNPTG HEXB ITGA7 GLB1 ACP5 NAGPA PHLPP2 SMPD1 CLTA AP1S3 ATP6AP1 GUSB AP1G2 GAA ABCA2 NAPSA SORT1 AP4M1 ATP6V0A1 CLTB MCOLN1 LAPTM4A PPT1 PPT2 LITAF LAMP2 CLTC AP1B1 NEU1 AP1M1 HGSNAT IDUA CTSO SLC11A2 LAPTM4B SUMF1 DNASE2B GM2A ARSB CTSC NPC1 PSAP AP4B1 CTSF AP4E1 CTSS GBA GNS LOC1…
1.84503808808904e-05	64	100	1.59977049964141	Hematopoietic cell lineage	http://www.genome.jp/kegg-bin/show_pathway?ecb04640	IL1B KITLG CD8B CSF1R ITGA6 CD14 FLT3 CD9 HLA-DMA CD1b1 CD7 GALT CSF3 DQA FCER2 CSF2 CD44 ITGA4 EPO CD1C KIT CD1D CD5 DRA DRB CSF3R IL11 CD3E CD1E1 DNTT ITGA3 IL1R1 IL6 LOC102148014 CD1B2 CD55 Eqca-DQB2 ITGA1 ITGB3 IL2RA MS4A1 CD2 LOC102148327 HLA-DOB CD22 CD1E2 IL1A IL6R CD19 TFRC LOC100066276 CD34 ITGA5 LOC100066668 CD1A7 CD1A4 IL7R LOC111767504 ANPEP CD1A1 LOC100066363
1.86921114972097e-05	66	104	1.58631089207231	Parathyroid hormone synthesis, secretion and action	http://www.genome.jp/kegg-bin/show_pathway?ecb04928	MMP15 GNAI1 BRAF PRKCA LRP6 ADCY7 ITPR3 CREB3L2 ITPR2 KL MMP14 AKAP13 EGFR GNAI3 MAPK1 MMP25 PDE4B MEF2A PLCB3 RAF1 LRP5 SLC34A2 CREB1 PDE4D NR4A2 MAPK3 PTHLH FGFR1 CREB3L3 CYP24A1 TNFSF11 SLC34A1 PRKACA PRKCB ARRB1 GCM2 GNAQ ARRB2 ATF2 MMP16 PRKCG RXRA GNA12 MEF2D BCL2 RUNX2 FGF23 PLCB1 ATF6B CDKN1A ARHGEF11 ADCY6 TRPV6 PRKACB PLD1 RXRB GNA11 ARAF GNAS RXRG GATA3 ADCY8 CASR ADCY1 RHOA ARHGEF1
1.88742291258883e-05	113	199	1.4193943660449	Proteoglycans in cancer	http://www.genome.jp/kegg-bin/show_pathway?ecb05205	PTCH1 HPSE2 FN1 MMP2 BRAF RDX CBL LOC100061234 SMO PRKCA PIK3CD CTSL ITPR3 ITGB5 AKT2 ITPR2 AKT1 WNT10B GAB1 THBS1 WNT1 CAV1 MAP2K2 WNT7A VEGFA RAC1 ROCK2 EGFR GRB2 GPC3 IGF1 CD44 TLR4 MET MAPK1 VAV3 DDX5 ITGA7 RAF1 SRC HSPG2 MMP9 MDM2 COL1A1 RPS6KB1 NRAS MAPK3 SDC1 FZD6 PXN FGFR1 PIK3CA SMAD2 HCLS1 HIF1A PPP1CB STAT3 FASLG PRKACA CAMK2B PRKCB SOS1 ITGB3 TLR2 FZD3 TIMP3 EZR ACTG1 MRAS CDC42 PRKCG…
1.95815742201513e-05	73	118	1.54638832724871	AMPK signaling pathway	http://www.genome.jp/kegg-bin/show_pathway?ecb04152	CAB39L FOXO1 PRKAG3 ADIPOQ IRS2 PPP2R5D PIK3CD CREB3L2 PPP2R5A SLC2A4 AKT2 RHEB AKT1 CFTR TSC1 PFKFB2 IGF1 INSR G6PC2 ACACA MAP3K7 PPP2R5E PRKAG1 PPP2CB RAB14 IRS4 PRKAB1 PPP2R1B PFKFB3 PRKAG2 PRKAA2 CREB1 RPS6KB1 SIRT1 PCK2 PPP2R2C PCK1 PPP2R3A SCD SCD5 STK11 PIK3CA LIPE PFKM CREB3L3 ADRA1A ADIPOR2 PPARG CPT1A PFKL STRADB PPP2R2B CCNA1 PIK3R1 PFKP EEF2 PRKAB2 IGF1R HMGCR GYS1 FBP1 TBC1D1 TPM4 ML…
2.6707060149354e-05	66	105	1.57120316929067	Amoebiasis	http://www.genome.jp/kegg-bin/show_pathway?ecb05146	IL1B FN1 CD14 C8B CD1b1 RAB7B PRKCA PIK3CD LAMB4 C9 LAMB3 SERPINB10 PRDX1 IL10 CSF2 TLR4 CXCL1 CD1C PLCB3 CD1D RAB7A COL1A1 PIK3CA TGFB3 NFKB1 CD1E1 CXCL8 IL6 CD1B2 PRKACA PRKCB TLR2 LAMA1 GNAQ LAMA4 RAB5A PRKCG ACTN1 PIK3R1 COL4A1 C8A HSPB1 PLCB1 COL4A6 ACTN4 LAMC2 CASP3 CD1E2 PRKACB ITGB2 LAMC1 LAMA5 ARG1 GNA11 GNAS ADCY1 RAB5C SERPINB13 CD1A7 LOC100052122 CD1A4 LOC100051371 CD1A1 CTSG TGFB2
2.73233980640957e-05	82	137	1.49613573187266	Autophagy	http://www.genome.jp/kegg-bin/show_pathway?ecb04140	SUPT20H EIF2AK4 ATG4C ATG2B IRS2 WIPI1 LOC100061234 RAB7B RRAGB ATG9B ATG4B PIK3CD CTSL ATG9A AKT2 RHEB AKT1 HMGB1 ULK2 MAP2K2 SH3GLB1 TSC1 MAP1LC3B RAB1A MAPK1 PIK3C3 ATG4A MAP3K7 NRBF2 PPP2CB IRS4 ATG14 RAF1 RAB7A DAPK3 PRKAA2 ATG16L2 RPS6KB1 NRAS ATG5 MAPK3 STK11 GABARAPL1 PIK3CA HIF1A RRAGD ATG16L1 PRKACA PTEN BCL2L1 BNIP3 MTMR4 PIK3R4 EIF2S1 LAMP2 MRAS TANK MTMR3 PIK3R1 DAPK1 BCL2 MTMR14 EIF…
2.73233980640957e-05	105	184	1.42642580215988	Transcriptional misregulation in cancer	http://www.genome.jp/kegg-bin/show_pathway?ecb05202	BCL2A1 PAX5 TCF3 TAF15 CSF1R CD14 FLT3 FOXO1 RUNX1 AFF1 BCL6 PML CDKN2C MITF MPO KDM6A SS18 KMT2A MEN1 EYA1 DDB2 GADD45B PAX8 MEIS1 NTRK1 CSF2 IGF1 MET DDX5 TRAF1 NFKBIZ NSD2 DEFA1 BIRC3 HOXA10 CCND2 JMJD1C PBX1 MMP9 TLX1 HDAC2 MDM2 DOT1L PAX3 NFKB1 LOC111768996 TGFBR2 CXCL8 MLLT1 ETV4 ARNT2 IL2RB HDAC1 BMP2K IL6 TSPAN7 PPARG PBX3 CD40 BCL2L1 GRIA3 SUPT3H NGFR IGFBP3 RXRA CCNA1 MMP12 PAX7 TFE3 RU…
3.5116240904701e-05	91	156	1.45812415331899	Cellular senescence	http://www.genome.jp/kegg-bin/show_pathway?ecb04218	VDAC3 TRAF3IP2 FOXO1 TGFBR1 CHEK2 MYBL2 PIK3CD ITPR3 AKT2 ITPR2 RHEB AKT1 STPG4 CAPN2 CCNB3 HIPK2 LIN54 MAP2K2 CALM3 GADD45B TSC1 PPP3R1 CDK1 RAD1 RAD9A PPP3CA MAPK1 PPID ETS1 RAD50 RAF1 VDAC1 CCND2 ATR MDM2 HUS1 NBN SIRT1 NRAS RBL2 LIN9 MAPK3 RB1 PIK3CA TGFB3 NFKB1 HIPK1 TGFBR2 VDAC2 CXCL8 E2F4 CACNA1D PPP1CB IL6 PTEN LOC100050473 IGFBP3 MRAS NFATC2 LOC100056182 CCNA1 RASSF5 SERPINE1 NFATC1 PIK3…
6.0342809426523e-05	72	119	1.51238807739209	Platelet activation	http://www.genome.jp/kegg-bin/show_pathway?ecb04611	LOC100054420 GNAI1 F2R RAP1B PIK3CD ADCY7 ITPR3 VASP AKT2 ITPR2 AKT1 FGG FYN SYK FCER1G PTGS1 ROCK2 GNAI3 RASGRP1 FGB MAPK1 VWF MYLK2 PLCB3 SRC LYN LOC100051733 COL1A1 PLA2G4E PRKG1 PRKCI PRKCZ MAPK3 PIK3CA MYLK PPP1CB RAP1A TLN1 PRKACA PIK3R6 TBXAS1 ITGB3 ARHGAP35 GUCY1A2 GNAQ ACTG1 PIK3CG PIK3R1 PPP1R12A TLN2 BTK ROCK1 GUCY1B1 PLCB1 LCP2 ADCY6 ITGB1 PRKACB ARHGEF12 RASGRP2 GNAS PRKG2 ADCY8 PLA2…
7.07571252420075e-05	89	154	1.44459795523625	Phospholipase D signaling pathway	http://www.genome.jp/kegg-bin/show_pathway?ecb04072	KITLG DGKH DGKB AGPAT4 F2R RAPGEF3 PRKCA PIK3CD ADCY7 SPHK2 AKT2 PIP5K1A RHEB AKT1 FYN GAB1 FCER1A LPAR2 MAP2K2 GRM2 SYK FCER1G ARF2 TSC1 SHC2 EGFR GRB2 INSR DNM3 AVPR1A MAPK1 PTGFR EGF PLCB3 RAF1 DGKA SSX2IP PLA2G4E NRAS MAPK3 AGPAT1 PIK3CA SHC4 CXCL8 DGKK AGPAT5 GRM7 MS4A2 LPAR1 DGKD PIK3R6 SOS1 PDGFB MRAS DGKZ DGKG PIK3CG PIK3R1 PIP5K1B GNA12 GAB2 PLCG1 PLCB1 RRAS2 DGKE ADCY6 DGKQ PLPP3 PLD1 L…
8.26991670129366e-05	62	100	1.54977767152761	Glucagon signaling pathway	http://www.genome.jp/kegg-bin/show_pathway?ecb04922	SLC2A1 SLC2A2 PPARA PDHA1 PPP4R3C FOXO1 PRKAG3 PHKA2 PDHB GCG SIK1 ITPR3 CREB3L2 PKM AKT2 ITPR2 AKT1 CALM3 PPP3R1 GCGR PPP3CA G6PC2 ACACA PRKAG1 LDHB PLCB3 PYGL PRKAB1 PRKAG2 PRKAA2 CREB1 PPP4R3B SIRT1 PCK2 PCK1 PFKM CREB3L3 CPT1A PRKACA CAMK2B PFKL PHKB GNAQ ATF2 SIK2 CAMK2A PFKP LDHA PRKAB2 PLCB1 GYS1 FBP1 PYGB GCK PRKACB PHKA1 PYGM PRMT1 GNAS CAMK2D PDE3B
9.53068845059075e-05	170	328	1.2955458505099	Human papillomavirus infection	http://www.genome.jp/kegg-bin/show_pathway?ecb05165	TLR3 COMP MPP5 FN1 ITGA6 FOXO1 IKBKB DVL2 IFNAR2 CSNK1A1 CASP8 PPP2R5D CHUK PIK3CD IFND1 ITGB5 CREB3L2 LAMB4 PKM PPP2R5A AKT2 LAMB3 RHEB AKT1 WNT10B TBP ITGA10 LLGL2 THBS1 APC STAT1 WNT1 MAP2K2 WNT7A VEGFA TSC1 EGFR GRB2 CRB3 TCIRG1 IFNAR1 ITGA4 MAPK1 ATP6V1C2 EGF VWF PPP2R5E COL9A2 COL9A1 PPP2CB LOC100064145 TNN EIF2AK2 ITGA7 MX1 RAF1 THBS3 PPP2R1B NOTCH4 CCND2 COL6A5 ITGA8 JAG1 PATJ HES7 ATR DL…
0.000100048112057225	24	30	1.99971312455176	Circadian rhythm	http://www.genome.jp/kegg-bin/show_pathway?ecb04710	NPAS2 RORC CRY2 PRKAG3 NR1D1 CLOCK CUL1 CSNK1D PRKAG1 PRKAB1 ARNTL PRKAG2 PRKAA2 PER1 CREB1 CRY1 BHLHE40 RORA PRKAB2 RBX1 LOC100055155 BTRC RORB BHLHE41
0.000112504646184348	91	160	1.42167104948601	CGMP-PKG signaling pathway	http://www.genome.jp/kegg-bin/show_pathway?ecb04022	LOC100054420 GNAI1 VDAC3 ATP2B4 IRS2 ADCY7 ITPR3 CREB3L2 VASP AKT2 ITPR2 AKT1 SLC8A2 STPG4 SRF IRAG1 MAP2K2 CALM3 PPP3R1 ROCK2 GNAI3 INSR PPP3CA MAPK1 PRKCE KCNMA1 MYLK2 MEF2A IRS4 PLCB3 RAF1 RGS2 VDAC1 CREB1 PDE5A PRKG1 NPPB MAPK3 KNG1 NPPA CREB3L3 VDAC2 MYLK CACNA1D ADRA1A PPP1CB PDE3A KCNJ8 PIK3R6 ATP1B1 ADORA1 GUCY1A2 GNAQ PDE2A ATF2 NFATC2 PIK3CG GTF2IRD1 EDNRA NFATC1 MYH7 ATP1B3 GNA12 GTF2I…
0.000112504646184348	71	119	1.49138268742831	Thyroid hormone signaling pathway	http://www.genome.jp/kegg-bin/show_pathway?ecb04919	SLC2A1 FOXO1 PRKCA PIK3CD ATP2A2 AKT2 RHEB AKT1 STAT1 MAP2K2 MED1 PFKFB2 MAPK1 MED17 PLCB3 RAF1 SRC NOTCH4 PLCD4 HDAC2 MDM2 NRAS MED14 MAPK3 RCAN1 PIK3CA PFKM NOTCH2 HIF1A HDAC1 PRKACA CASP9 PRKCB BMP4 ATP1B1 NCOA1 PFKL MED13 ACTG1 PRKCG RXRA SLCO1C1 PIK3R1 MYH7 ATP1B3 PFKP PLCD3 GATA4 HDAC3 NCOA3 PLCG1 PLCB1 NOTCH3 FAM171B NOTCH1 PRKACB MED27 RXRB MED13L MED12 ATP1A3 RXRG ATP1A4 SIN3A ATP1A1 ATP…
0.000112504646184348	61	99	1.54018308835426	AGE-RAGE signaling pathway in diabetic complications	http://www.genome.jp/kegg-bin/show_pathway?ecb04933	IL1B FN1 MMP2 FOXO1 TGFBR1 PRKCA PIK3CD STAT5B AKT2 AKT1 STAT1 JAK2 VEGFA RAC1 NOX4 MAPK1 PRKCE EDN1 PLCB3 VEGFD STAT5A PLCD4 COL1A1 ICAM1 NRAS PRKCZ MAPK3 PIK3CA TGFB3 NFKB1 SMAD2 TGFBR2 CXCL8 STAT3 IL6 VCAM1 PRKCB SMAD4 CYBB CDC42 SERPINE1 NFATC1 PIK3R1 COL4A1 PLCD3 BCL2 PIM1 AGER DIAPH1 PLCG1 PLCB1 COL4A6 CASP3 F3 IL1A CCL2 MAPK13 LOC100052122 CCND1 TGFB2
0.000143731362259874	51	80	1.59352139612718	Staphylococcus aureus infection	http://www.genome.jp/kegg-bin/show_pathway?ecb05150	KRT34 HLA-DMA C2 LOC100051526 DEFB103A MASP1 FGG defb3 DQA IL10 KRT28 KRT27 CFH DEFA1 DRA KRT26 KRT39 KRT38 DRB LOC100051733 ECATH-3 KRT25 NCR1 CFI ICAM1 KRT23 KRT33B KRT42 ECATH-2 KRT24 Eqca-DQB2 KRT15 MBL2 C1QB KRT10A C5 C1QC HLA-DOB ITGB2 DEFA22 DEFA35L DEFA8 DEFA36L DEFB1 LOC106783094 DEFA12 KRT18 DEFA16 DEFA31L
0.000144030349590678	77	132	1.45812415331899	Vascular smooth muscle contraction	http://www.genome.jp/kegg-bin/show_pathway?ecb04270	LOC100054420 BRAF EDN3 MYH14 PRKCA CALD1 PLA2G5 ADCY7 ITPR3 CALCA ITPR2 STPG4 ADORA2B CALCB IRAG1 MAP2K2 CALM3 ROCK2 AVPR1A MAPK1 PRKCE KCNMA1 PLA2G2A MYLK2 PPP1R14A EDN1 PLCB3 RAF1 PLA2G4E PRKG1 NPPB MAPK3 NPPA ACTA2 MYLK PLA2G12A CACNA1D ADRA1A PPP1CB MYH10 PRKACA PRKCB GUCY1A2 GNAQ ACTG2 PLA2G2C PRKCG EDNRA GNA12 PPP1R12A MYH9 PLA2G6 PLA2G2F ROCK1 GUCY1B1 PLCB1 ARHGEF11 ADCY6 PRKACB ARHGEF12 P…
0.000158696205929829	60	98	1.53039269736104	Phosphatidylinositol signaling system	http://www.genome.jp/kegg-bin/show_pathway?ecb04070	DGKH DGKB MTMR6 INPP4A SYNJ1 PRKCA PIK3CD ITPKC MTMR1 ITPR3 ITPR2 PIP5K1A PI4K2A STPG4 CALM3 SACM1L MTMR8 PIK3C3 OCRL PLCB3 CDS1 DGKA CDS2 PLCD4 SYNJ2 PIK3C2A PIK3CA MTM1 DGKK PPIP5K1 INPP5A DGKD PTEN INPPL1 PRKCB IMPA2 MTMR4 DGKZ MTMR2 DGKG PRKCG MTMR3 INPP5B PIP5K1B BPNT2 PLCD3 MTMR14 PLCG1 PLCB1 PIKFYVE DGKE PIP4K2B DGKQ PIK3C2G PI4KA ITPK1 PI4KB LOC100052122
0.000181641179073889	81	141	1.43596421177919	Cell adhesion molecules	http://www.genome.jp/kegg-bin/show_pathway?ecb04514	NLGN4X CD8B ITGA6 NRXN3 CD80 L1CAM HLA-DMA CD276 ESAM ICOS NECTIN3 PECAM1 PTPRC NTNG2 MPZ DQA NECTIN2 NRXN1 CDH3 CADM3 CDH2 IGSF11 NCAM2 ITGA4 NECTIN1 MAG CD6 CD40LG NFASC DRA ITGA8 DRB ICAM1 NEGR1 SIGLEC1 LRRC4B SDC1 NRCAM JAM2 CADM1 JAM3 TIGIT GLG1 NTNG1 VCAM1 CD40 Eqca-DQB2 LOC100050473 CNTN2 VSIR F11R ALCAM LOC100056182 NCAM1 ITGB8 CD2 VCAN SELL HLA-DOB CLDN1 FAM171B CDH1 CD22 CLDN16 ITGB1 PT…
0.000297906070945636	45	70	1.60691233222909	Renal cell carcinoma	http://www.genome.jp/kegg-bin/show_pathway?ecb05211	SLC2A1 BRAF RAP1B EGLN3 PIK3CD AKT2 AKT1 GAB1 MAP2K2 ARNT RAC1 GRB2 MET MAPK1 ETS1 TGFA RAF1 NRAS MAPK3 EPAS1 PIK3CA TGFB3 CUL2 HIF1A ARNT2 RAP1A PAK4 SOS1 CRKL PDGFB RAPGEF1 CDC42 PIK3R1 PAK2 TFE3 FH RBX1 CDKN1A EGLN1 LOC100146191 ARAF PTPN11 LOC100052122 VHL TGFB2
0.00033170424689803	50	80	1.56227587855606	EGFR tyrosine kinase inhibitor resistance	http://www.genome.jp/kegg-bin/show_pathway?ecb01521	GAS6 BRAF EIF4E PRKCA PIK3CD AKT2 AKT1 NF1 GAB1 JAK2 MAP2K2 SHC2 EGFR GRB2 IGF1 MET MAPK1 TGFA RAF1 SRC NRG2 RPS6KB1 NRAS FGFR2 MAPK3 PIK3CA SHC4 STAT3 IL6 PTEN BCL2L1 PRKCB SOS1 PDGFB JAK1 PRKCG KDR PIK3R1 EIF4E2 ERBB2 BCL2 PLCG1 IGF1R EIF4E1B ARAF IL6R FOXO3 BCL2L11 LOC100052122 PDGFA
0.0003897237544256	32	46	1.73888097787109	Graft-versus-host disease	http://www.genome.jp/kegg-bin/show_pathway?ecb05332	IL1B CD80 HLA-DMA DQA DRA DRB LOC111768996 IL2 KIR3DL IL6 FASLG Eqca-DQB2 LOC100050473 LOC100056182 HLA-DOB LOC100062789 LOC100062846 CD28 IL1A KLRD1 LOC100059994 MHCX1 LOC100049798 EQMHCC1 LOC106783094 LOC100050706 LOC100054114 LOC111768988 LOC100052689
0.000436675610956709	69	119	1.44937190750075	Neurotrophin signaling pathway	http://www.genome.jp/kegg-bin/show_pathway?ecb04722	IKBKB BRAF RAP1B PIK3CD MAP3K1 SH2B3 ZFR2 AKT2 AKT1 PSEN2 STPG4 GAB1 MAP2K2 CALM3 NTRK1 YWHAE IRAK1 SHC2 RAC1 GRB2 MAPK1 NGF RPS6KA3 RAF1 NTRK2 BEX3 NTRK3 MAPK7 ARHGDIB NRAS NFKBIB MAPK3 ABL1 PIK3CA NFKB1 SHC4 PRDM4 SORT1 RAP1A FASLG CAMK4 CAMK2B SOS1 CRKL NGFR RAPGEF1 CDC42 KIDINS220 RPS6KA6 CAMK2A PIK3R1 BCL2 PLCG1 TRAF6 MAPKAPK2 LOC100146191 RIPK2 SH2B2 CAMK2D FOXO3 PTPN11 NTF3 ARHGDIG MAP3K5 …
0.000481334079250302	57	95	1.49978484341382	Glycerophospholipid metabolism	http://www.genome.jp/kegg-bin/show_pathway?ecb00564	DGKH DGKB AGPAT4 GNPAT LPIN2 PLA2G5 ACHE ETNK1 CEPT1 PCYT1B LPCAT2 LYPLA2 PLA2G2A CHKA CDS1 DGKA CDS2 LPGAT1 CHKB PLD3 PLA2G4E GPAT2 AGPAT1 GPAM PLA2G12A MBOAT7 DGKK PTDSS1 AGPAT5 LYPLA1 ETNK2 LPIN3 DGKD GPD1L GPD2 GPAT4 DGKZ PLA2G2C DGKG DRC1 PLA2G6 PLA2G2F LPCAT1 DGKE DGKQ PLPP3 PLD4 PLD1 AGPAT3 PISD GPCPD1 PLPP1 PLPP4 ADPRH ADPRM PLPP2 PLA2G2D
0.000481334079250302	77	136	1.41523814880961	Insulin signaling pathway	http://www.genome.jp/kegg-bin/show_pathway?ecb04910	MKNK1 FOXO1 IKBKB PRKAG3 BRAF IRS2 CBL HKDC1 PHKA2 EIF4E PIK3CD SLC2A4 AKT2 RHEB AKT1 STPG4 MAP2K2 CALM3 TSC1 SHC2 GRB2 INSR G6PC2 HK1 MAPK1 ACACA PRKAG1 IRS4 PRKAR2B PYGL RAF1 PRKAB1 FLOT2 PRKAG2 PRKAA2 PPP1R3C RPS6KB1 PCK2 NRAS PCK1 PRKCI CBLB PRKCZ MAPK3 PIK3CA LIPE SHC4 PPP1CB INPP5A PRKACA INPPL1 SOS1 CRKL PHKB SORBS1 RAPGEF1 PTPN1 PIK3R1 EIF4E2 PRKAB2 GYS1 FBP1 PYGB FLOT1 GCK EIF4E1B PRKACB…
0.000481334079250302	54	89	1.51663635850836	Rheumatoid arthritis	http://www.genome.jp/kegg-bin/show_pathway?ecb05323	IL1B CD80 HLA-DMA LOC100061234 CTSL DQA VEGFA CSF2 TCIRG1 TLR4 ATP6V1C2 CXCL1 ACP5 DRA CXCL6 DRB ICAM1 LOC100064677 ATP6AP1 IL11 TNFRSF11A TGFB3 CXCL8 ATP6V0A1 IL6 ATP6V1E1 ATP6V1B2 TNFSF11 ANGPT1 Eqca-DQB2 ATP6V1D MMP12 TNFSF13B HLA-DOB FLT1 ATP6V1A IL23A CD28 ITGB2 IL1A MMP1 CCL2 ATP6V1H CCL3 CCL5 ATP6V1C1 TNFSF13 LOC106783094 ATP6V1G1 IL17A TGFB2
0.000753463127232403	72	127	1.41711953708392	Estrogen signaling pathway	http://www.genome.jp/kegg-bin/show_pathway?ecb04915	GNAI1 MMP2 HSPA1A KRT34 PIK3CD ADCY7 ITPR3 CREB3L2 AKT2 ITPR2 AKT1 STPG4 HSP90AB1 GABBR2 MAP2K2 CALM3 GABBR1 SHC2 EBAG9 KRT28 EGFR GRB2 GNAI3 MAPK1 HSP90B1 TGFA KRT27 FKBP5 PLCB3 RAF1 SRC KRT26 KRT39 KRT38 MMP9 GNAO1 CREB1 KRT25 NRAS MAPK3 KRT23 PIK3CA CREB3L3 SHC4 KRT33B KRT42 KRT24 PRKACA KRT15 SOS1 NCOA1 TFF1 GNAQ ATF2 HSP90AA1 PIK3R1 KRT10A BCL2 FKBP4 NCOA3 PLCB1 ATF6B ADCY6 PRKACB GNAS ADCY8…
0.000950179682556877	84	153	1.37235214430023	MTOR signaling pathway	http://www.genome.jp/kegg-bin/show_pathway?ecb04150	RICTOR CAB39L IKBKB BRAF DVL2 RRAGB LPIN2 EIF4E CHUK PRKCA PIK3CD LRP6 PRR5 AKT2 CEP192 RHEB AKT1 WNT10B ULK2 WNT1 MAP2K2 WNT7A SLC7A5 TSC1 GRB2 IGF1 INSR FNIP2 MAPK1 ATP6V1C2 RPS6KA3 RAF1 WDR24 PRKAA2 SKP2 LRP5 TTI1 RPS6KB1 NRAS SLC38A9 LOC100064677 MAPK3 FZD6 DEPDC5 STK11 PIK3CA RRAGD ATP6V1E1 ATP6V1B2 LPIN3 TBC1D7 PTEN NPRL3 PRKCB ATP6V1D SOS1 FZD3 STRADB CASTOR2 PRKCG RPS6KA6 PIK3R1 EIF4E2 SG…
0.000975733021307498	116	222	1.30611893270272	Human cytomegalovirus infection	http://www.genome.jp/kegg-bin/show_pathway?ecb05163	IL1B GNAI1 B2M CCR5 IKBKB CXCR4 CASP8 CHUK BID PRKCA PIK3CD IFND1 ADCY7 TAP2 ITPR3 CREB3L2 AKT2 ITPR2 CALR GNB4 RHEB AKT1 STPG4 MAP2K2 CALM3 VEGFA TSC1 PPP3R1 AKAP13 PTGER2 RAC1 ROCK2 EGFR GRB2 GNAI3 PPP3CA MAPK1 PLCB3 RAF1 SRC GNAO1 MDM2 CREB1 RPS6KB1 NRAS PTGER3 CYCS MAPK3 RB1 BCAR1 PXN PIK3CA NFKB1 CREB3L3 CXCL8 LOC111768755 STAT3 IL6 FASLG PRKACA GNB2 CASP9 LOC100050473 PRKCB SOS1 ITGB3 CRKL …
0.0010185694618352	44	71	1.54907354718798	Retinol metabolism	http://www.genome.jp/kegg-bin/show_pathway?ecb00830	BCO1 RDH10 LRAT LOC100146833 CYP2S1 CYP2B6 RPE65 RETSAT LOC100068569 PNPLA4 DHRS3 CYP1A1 RDH12 HSD17B6 AOX1 LOC100066329 DHRS4 ALDH1A1 RDH11 LOC100066472 CYP26A1 CYP26B1 RDH13 LOC100146413 CYP3A95 AOX4 LOC100070400 LOC100064020 LOC100068026 LOC100146977 LOC100061740 LOC111772842 LOC111772844 LOC100067994 LOC100034242 LOC100064092 UGT2A1 LOC102149219 LOC100061470 CYP2C113 LOC111772894 LOC100049926…
0.0010185694618352	52	87	1.49403854133177	Fc gamma R-mediated phagocytosis	http://www.genome.jp/kegg-bin/show_pathway?ecb04666	WAS CFL2 AMPH LOC100051526 PRKCA PIK3CD ASAP3 PTPRC SPHK2 VASP AKT2 PIP5K1A AKT1 ACTR2 SYK RAC1 MAPK1 PRKCE VAV3 ARPC2 RAF1 LIMK1 LYN LOC100051733 PLA2G4E RPS6KB1 MAPK3 PIK3CA ASAP1 INPPL1 PRKCB CRKL GSN ARPC5 CDC42 PRKCG PIK3R1 PIP5K1B GAB2 ARPC3 PLA2G6 PLCG1 PLPP3 PLD1 SCIN PLPP1 SPHK1 ASAP2 ARPC1B PLPP2 LOC100052122 PIP5K1C
0.0011276253724121	92	171	1.34483631183305	Protein processing in endoplasmic reticulum	http://www.genome.jp/kegg-bin/show_pathway?ecb04141	TUSC3 EIF2AK4 MBTPS2 DAD1 HSPA1A TRAM1L1 SEC63 CKAP4 STT3B EIF2AK1 DNAJC1 CALR HSP90AB1 LOC100069290 CAPN2 ERO1B LMAN1L DNAJC3 P4HB CUL1 FBXO6 DNAJA2 SAR1A HSPA4L UBQLN4 DNAJC10 MBTPS1 DNAJB12 HSP90B1 HERPUD1 EIF2AK2 MARCHF6 SELENOS UBE2J1 ERLEC1 UBXN8 HYOU1 WFS1 SEC61A1 SSR2 MAN1C1 SEC23A DNAJB11 GANAB XBP1 SEL1L ATXN3 RNF5 AMFR PPP6R1 DNAJC5B SEC62 SEC31B SEC24D RPN2 EDEM3 EIF2S1 HSP90AA1 UBQLN…
0.0011276253724121	105	199	1.31890626933376	Epstein-Barr virus infection	http://www.genome.jp/kegg-bin/show_pathway?ecb05169	B2M IKBKB PSMD13 IFNAR2 HLA-DMA VIM CASP8 SNW1 CHUK BID PIK3CD IFND1 GALNT10 TAP2 PSMD1 AKT2 CALR AKT1 DDB2 OAS3 STAT1 DQA GADD45B NEDD4 SYK IRAK1 TNFAIP3 USP7 FCER2 SAP30 RAC1 IFNAR1 CD44 MAP3K7 EIF2AK2 PSMD12 DRA CCND2 LYN DRB SKP2 CXCL10 OAS1 HDAC2 MDM2 ICAM1 CYCS NFKBIB RUNX3 RB1 CD3E PIK3CA NFKB1 HDAC1 LOC111768755 ENTPD1 STAT3 IL6 PSMC2 CD40 Eqca-DQB2 CASP9 LOC100050473 TAB2 JAK3 JAK1 LOC10…
0.00114691131630225	75	135	1.38868966982761	Yersinia infection	http://www.genome.jp/kegg-bin/show_pathway?ecb05135	IL1B WAS FN1 CD8B IKBKB CHUK PIK3CD AKT2 PIP5K1A AKT1 GIT2 MAP2K2 IL10 ACTR2 IRAK1 RAC1 ROCK2 PYCARD TLR4 ITGA4 MAPK1 MAP3K7 ZAP70 VAV3 RPS6KA3 ARPC2 SRC ELMO2 LIMK1 LOC100051733 MAPK3 BCAR1 PXN PIK3CA NFKB1 CXCL8 NLRP3 WASL IL2 WIPF1 IL6 CRKL ARHGEF28 TAB2 GNAQ ACTG1 NFATC2 ARPC5 CDC42 ELMO1 ARHGEF7 RPS6KA6 NFATC1 PIK3R1 PIP5K1B SKAP2 ARPC3 ROCK1 PLCG1 TRAF6 LCP2 BAIAP2 MAP2K3 ITGB1 ARHGEF12 CCL…
0.00131402526711309	94	176	1.33503575076609	Chemokine signaling pathway	http://www.genome.jp/kegg-bin/show_pathway?ecb04062	GNAI1 WAS CCR5 CCR2 IKBKB BRAF GRK2 CCR9 CXCR4 RAP1B CCR7 CCR6 CHUK PIK3CD ADCY7 FGR STAT5B AKT2 GNB4 AKT1 STAT1 JAK2 ITK SHC2 RAC1 ROCK2 GRB2 GNAI3 MAPK1 CXCL1 VAV3 PLCB3 RAF1 SRC CXCL11 LOC100630489 CXCL6 LYN CXCL10 XCL1 NRAS PRKCZ NFKBIB MAPK3 BCAR1 PXN PIK3CA NFKB1 SHC4 CXCL8 RAP1A STAT3 PRKACA PIK3R6 GNB2 PRKCB ARRB1 SOS1 CRKL JAK3 GNAQ ARRB2 GRK7 GNGT1 CDC42 ELMO1 GRK3 PIK3CG GRK6 PIK3R1 RO…
0.00134300282084521	38	60	1.58310622360347	Glycerolipid metabolism	http://www.genome.jp/kegg-bin/show_pathway?ecb00561	DGKH DGKB AGPAT4 GK MOGAT1 LPIN2 PNLIP LOC100062284 LPL ALDH3A2 DGKA GLYCTK PNPLA2 ALDH9A1 GPAT2 AGK AKR1B1 AGPAT1 PNPLA3 GPAM LIPG DGKK TKFC AGPAT5 LPIN3 DGKD ALDH2 GPAT4 DGKZ DGKG DGKE DGKQ PLPP3 AGPAT3 PLPP1 PLPP4 PNLIPRP3 PLPP2
0.00137379133316791	40	64	1.56227587855606	Inflammatory bowel disease	http://www.genome.jp/kegg-bin/show_pathway?ecb05321	IL1B RORC HLA-DMA IL18R1 STAT1 DQA IL10 IL13 TLR4 DRA DRB TGFB3 NFKB1 SMAD2 IL2 RORA STAT3 IL6 IL2RG NOD2 Eqca-DQB2 IL23R TBX21 IL22 NFATC1 HLA-DOB IL12RB1 IL23A FOXP3 IL1A GATA3 IL17F MAF LOC106783094 IL21 IL17A TGFB2
0.00139867376355402	47	78	1.50619418035148	Chronic myeloid leukemia	http://www.genome.jp/kegg-bin/show_pathway?ecb05220	IKBKB BRAF CBL RUNX1 TGFBR1 CHUK PIK3CD STAT5B AKT2 AKT1 DDB2 MAP2K2 GADD45B SHC2 GRB2 MAPK1 RAF1 STAT5A HDAC2 MDM2 NRAS MAPK3 RB1 ABL1 PIK3CA TGFB3 NFKB1 SHC4 TGFBR2 HDAC1 BCL2L1 SOS1 CRKL SMAD4 PIK3R1 BCR GAB2 MECOM CDKN1A CTBP2 LOC100146191 BAK1 ARAF PTPN11 LOC100052122 CCND1 TGFB2
0.00142806695502989	75	136	1.37847871637299	Spinocerebellar ataxia	http://www.genome.jp/kegg-bin/show_pathway?ecb05017	VDAC3 ATG2B MYOD1 PSMD13 WIPI1 AFG3L2 PRKCA PIK3CD ATXN10 PDYN ATXN2L ITPR3 PSMD1 NFYA AKT2 ITPR2 AKT1 TBP ULK2 OMA1 PSMA4 PIK3C3 NRBF2 CIC DAB1 PSMA3 KCND3 PLCB3 ATG14 PSMA5 PSMD12 VDAC1 GRIN3A CYCS ATXN2 XBP1 PIK3CA VDAC2 ATXN3 LOC111768755 RORA PSMC2 PSMB5 GRIA3 PRKCB GRIA2 TWNK PIK3R4 GNAQ TANK PRKCG RBPJ TBPL1 PIK3R1 PSMD9 GRIA1 PSMD6 PLCB1 NOP56 PSMB1 PUM2 WIPI2 TRPC3 SPTBN2 PSMB7 GRIN1 ATG…
0.00177065758685722	91	171	1.33021852583487	Tuberculosis	http://www.genome.jp/kegg-bin/show_pathway?ecb05152	IL1B NFYC CD14 HLA-DMA CASP8 BID LOC100051526 IFND1 SPHK2 HSPA9 NFYA AKT2 AKT1 STPG4 CD74 NFYB STAT1 CLEC1A JAK2 DQA CALM3 IL10 RFXANK SYK FCER1G IRAK1 PPP3R1 PPP3CA TCIRG1 TLR4 MAPK1 PIK3C3 MRC1 PLK3 RAF1 SRC RAB7A DRA DRB LOC100051733 CREB1 MALT1 ECATH-3 ATP6AP1 CYCS MAPK3 LBP TGFB3 NFKB1 ECATH-2 LOC111768755 ATP6V0A1 IL6 CAMK2B NOD2 Eqca-DQB2 CASP9 TLR2 LAMP2 JAK1 RAB5A CAMK2A KSR1 BCL2 HLA-DO…
0.0018779479690751	52	89	1.46046464152656	Longevity regulating pathway	http://www.genome.jp/kegg-bin/show_pathway?ecb04211	SESN1 FOXO1 PRKAG3 ADIPOQ IRS2 EIF4E PIK3CD ADCY7 CREB3L2 AKT2 KL RHEB AKT1 TSC1 IGF1 INSR PRKAG1 IRS4 SOD2 PRKAB1 PRKAG2 PRKAA2 CREB1 RPS6KB1 SIRT1 NRAS ATG5 STK11 PIK3CA NFKB1 CREB3L3 ADIPOR2 PPARG CAMK4 PRKACA APPL1 SESN3 EHMT1 ATF2 PIK3R1 EIF4E2 PRKAB2 IGF1R ATF6B ADCY6 EIF4E1B PRKACB FOXO3 ADCY8 ATG13 ADCY1 LOC100052122
0.00199916835086933	43	71	1.51386733020644	Adherens junction	http://www.genome.jp/kegg-bin/show_pathway?ecb04520	WAS TGFBR1 NECTIN3 CSNK2A1 FARP2 FYN NECTIN2 LMO7 RAC1 FER EGFR INSR NLK MET MAPK1 NECTIN1 MAP3K7 SRC SSX2IP CSNK2A2 MAPK3 AFDN FGFR1 TGFBR2 WASL CTNND1 SMAD4 SORBS1 ACTG1 CDC42 ACTN1 PTPN1 LEF1 ERBB2 TJP1 IGF1R CDH1 YES1 ACTN4 BAIAP2 PTPRM IQGAP1 RHOA
0.00199916835086933	44	73	1.50663317603215	Non-small cell lung cancer	http://www.genome.jp/kegg-bin/show_pathway?ecb05223	KIF5B BRAF PRKCA PIK3CD KIF5A EML4 STAT5B AKT2 AKT1 DDB2 MAP2K2 GADD45B EGFR GRB2 MET MAPK1 TGFA RAF1 STAT5A NRAS MAPK3 RB1 PIK3CA RARB CASP9 PRKCB SOS1 JAK3 PRKCG RXRA RASSF5 PIK3R1 ERBB2 PLCG1 CDKN1A STK4 RXRB BAK1 ARAF RXRG FOXO3 FHIT LOC100052122 CCND1
0.00223047316336514	107	207	1.29208517105699	Lipid and atherosclerosis	http://www.genome.jp/kegg-bin/show_pathway?ecb05417	IL1B HSPA1A CD14 IKBKB RAP1B POU2F2 CASP8 CHUK BID PRKCA PIK3CD IFND1 AKT2 AKT1 STPG4 NCF2 HSP90AB1 APOB ABCA1 JAK2 CALM3 POU2F1 IRAK1 PPP3R1 RAC1 ROCK2 PPP3CA PYCARD TLR4 MAPK1 CXCL1 HSP90B1 MAP3K7 SELP VAV3 CD40LG PLCB3 SOD2 OLR1 SRC TICAM2 LYN MMP9 CYP1A1 ICAM1 NRAS CYCS MAPK3 LBP XBP1 MIB2 PIK3CA NFKB1 CXCL8 NLRP3 CASP6 CASP7 LOC111768755 RAP1A STAT3 IL6 FASLG PPARG VCAM1 CD40 CAMK2B BCL2L1 C…
0.00231872618047074	67	121	1.38409896017529	Sphingolipid signaling pathway	http://www.genome.jp/kegg-bin/show_pathway?ecb04071	SGMS1 GNAI1 CERS4 NSMAF PPP2R5D BID PRKCA PIK3CD SPHK2 PPP2R5A AKT2 AKT1 FYN FCER1A MAP2K2 FCER1G RAC1 ROCK2 GNAI3 MAPK1 PRKCE PPP2R5E PPP2CB PLCB3 RAF1 SPTLC3 PPP2R1B SMPD1 NRAS PPP2R2C PRKCZ MAPK3 PPP2R3A KNG1 PIK3CA NFKB1 MS4A2 SGPL1 SMPD2 PTEN PRKCB ADORA1 GNAQ PPP2R2B PRKCG CERS6 PIK3R1 GNA12 GAB2 BCL2 SPTLC1 ROCK1 PLCB1 SPTLC2 SGMS2 PLD1 SPHK1 COPE PPP2R2D MAP3K5 MAPK13 PPP2R3B TMIGD3 LOC10…
0.00257421455752874	51	88	1.44865581466107	Gap junction	http://www.genome.jp/kegg-bin/show_pathway?ecb04540	LOC100054420 GNAI1 GJA1 PRKCA ADCY7 ITPR3 ITPR2 MAP2K2 CDK1 CSNK1D EGFR GRB2 GNAI3 MAPK1 EGF PLCB3 RAF1 SRC MAPK7 DRD2 TUBB4B NRAS PRKG1 MAPK3 TUBB LPAR1 PRKACA PRKCB SOS1 GUCY1A2 GNAQ PDGFB PRKCG GJD2 TJP1 GUCY1B1 PLCB1 MAP3K2 HTR2C ADCY6 PRKACB GNA11 GNAS PRKG2 ADCY8 ADCY1 TUBA1A LOC100072403 TUBA1C TUBB4A PDGFA
0.00278971719564278	35	56	1.56227587855606	Metabolism of xenobiotics by cytochrome P450	http://www.genome.jp/kegg-bin/show_pathway?ecb00980	LOC100053468 LOC100053296 HPGDS CYP2F1 CYP2S1 ALDH3A1 LOC100050557 GSTO1 GSTT4 CYP1A1 LOC100066329 GSTA4 CYP2E1 MGST2 LOC100061690 EPHX1 LOC100066472 LOC100630657 GSTK1 LOC100068026 LOC100146977 LOC100050266 GSTA3 LOC100146955 LOC111772842 LOC100068334 LOC111772844 LOC100067994 LOC100034242 CBR3 UGT2A1 LOC100271875 LOC111772894 LOC100068041
0.00278971719564278	40	66	1.51493418526648	Antigen processing and presentation	http://www.genome.jp/kegg-bin/show_pathway?ecb04612	NFYC B2M CD8B HSPA1A HLA-DMA LOC100061234 TAP2 CTSL NFYA CALR CD74 HSP90AB1 NFYB DQA RFXANK LGMN DRA DRB CREB1 KIR3DL Eqca-DQB2 LOC100050473 PSME2 HSP90AA1 LOC100056182 HLA-DOB CTSS LOC100062789 LOC100062846 CTSB KLRD1 LOC100059994 MHCX1 LOC100049798 EQMHCC1 LOC106783094 LOC100050706 LOC100054114
0.00278971719564278	43	72	1.49284139506468	Bacterial invasion of epithelial cells	http://www.genome.jp/kegg-bin/show_pathway?ecb05100	FN1 CBL SEPTIN11 MAD2L2 PIK3CD GAB1 CAV1 ACTR2 SHC2 RAC1 DNM3 MET ARPC2 SRC ELMO2 CLTA BCAR1 PXN PIK3CA SHC4 HCLS1 WASL CLTB ARHGAP10 CRKL ACTG1 SEPTIN12 CLTC ARPC5 CDC42 ELMO1 PIK3R1 SEPTIN9 ARPC3 CDH1 ITGB1 SEPTIN6 ITGA5 ARPC1B ARHGEF26 LOC100052122 RHOA CAV2
0.00278971719564278	41	68	1.50713672990114	Central carbon metabolism in cancer	http://www.genome.jp/kegg-bin/show_pathway?ecb05230	SLC2A1 SLC2A2 PDHA1 FLT3 SIRT3 HKDC1 PDHB PIK3CD IDH2 PKM AKT2 AKT1 GLS2 MAP2K2 SLC7A5 NTRK1 SLC16A3 EGFR MET HK1 MAPK1 LDHB RAF1 KIT NTRK3 NRAS FGFR2 MAPK3 FGFR1 PIK3CA PFKM HIF1A PTEN PFKL TIGAR PIK3R1 PFKP ERBB2 LDHA GCK LOC100052122
0.00299117117194443	113	222	1.272339994788	Human T-cell leukemia virus 1 infection	http://www.genome.jp/kegg-bin/show_pathway?ecb05166	SLC2A1 VDAC3 TCF3 B2M IKBKB HLA-DMA TGFBR1 CDKN2C CHEK2 CHUK PIK3CD MAP3K1 ADCY7 CREB3L2 STAT5B AKT2 CALR AKT1 TBP NFYB SRF DQA MAP2K2 PPP3R1 CSF2 BUB3 PPP3CA TRRAP MAPK1 ETS1 CDC23 MSX2 STAT5A VDAC1 VAC14 DRA CCND2 CRTC1 DRB ATR CREB1 ICAM1 NRAS MAD1L1 MAPK3 RB1 CD3E PIK3CA TGFB3 NFKB1 CREB3L3 SMAD2 TGFBR2 VDAC2 IL2 IL2RB TLN1 IL6 IL2RG PRKACA CD40 PTEN Eqca-DQB2 BCL2L1 LOC100050473 ANAPC4 SMAD4…
0.00317073213134403	85	161	1.31968645642003	Hepatitis B	http://www.genome.jp/kegg-bin/show_pathway?ecb05161	TLR3 VDAC3 IKBKB BRAF TGFBR1 YWHAQ CASP8 CHUK BID PRKCA PIK3CD MAP3K1 IFND1 CREB3L2 STAT5B IFIH1 AKT2 AKT1 DDB2 LOC100069290 STAT1 JAK2 MAP2K2 IRAK1 DDX3X GRB2 IFNAR1 TLR4 MAPK1 MAP3K7 RAF1 SRC DDB1 STAT5A TICAM2 HSPG2 MMP9 PCNA CREB1 NRAS ATP6AP1 CYCS MAPK3 RB1 PIK3CA TGFB3 NFKB1 CREB3L3 TGFBR2 CXCL8 LOC111768755 STAT3 IL6 FASLG CASP9 PRKCB SOS1 SMAD4 TAB2 JAK3 JAK1 ATF2 NFATC2 PRKCG CCNA1 NFATC…
0.00342541084501064	50	87	1.43657552051132	ECM-receptor interaction	http://www.genome.jp/kegg-bin/show_pathway?ecb04512	COMP FN1 ITGA6 DMP1 ITGB5 DSPP LAMB4 LAMB3 ITGA10 THBS1 CD44 ITGA4 VWF COL9A2 COL9A1 LOC100064145 TNN ITGA7 THBS3 COL6A5 ITGA8 HSPG2 COL1A1 SDC1 FREM1 ITGA3 COL6A6 SPP1 ITGA1 ITGB3 LAMA1 LAMA4 TNR CD47 ITGB8 THBS4 COL4A1 COL6A3 THBS2 COL4A6 FAM171B ITGB6 COL2A1 ITGB1 COL6A1 LAMC1 LAMA5 IBSP ITGA5 AGRN
0.00352474718619101	60	108	1.38868966982761	Toxoplasmosis	http://www.genome.jp/kegg-bin/show_pathway?ecb05145	GNAI1 HSPA1A CCR5 ITGA6 IKBKB HLA-DMA CASP8 CHUK LAMB4 AKT2 LAMB3 AKT1 STAT1 JAK2 DQA IL10 IRAK1 GNAI3 TLR4 MAPK1 MAP3K7 CD40LG BIRC3 DRA ALOX5 DRB GNAO1 CYCS NFKBIB MAPK3 TGFB3 NFKB1 LOC111768755 STAT3 CD40 Eqca-DQB2 PIK3R6 BCL2L1 CASP9 TAB2 TLR2 LAMA1 LAMA4 JAK1 PIK3CG XIAP BIRC7 BCL2 HLA-DOB TRAF6 LAMC2 CASP3 MAP2K3 ITGB1 LAMC1 LAMA5 MAPK13 TGFB2
0.00374345240972917	30	47	1.59551579086576	Drug metabolism	http://www.genome.jp/kegg-bin/show_pathway?ecb00982	MAOB LOC100053468 LOC100053296 HPGDS FMO1 LOC100146833 ALDH3A1 GSTO1 GSTT4 AOX1 LOC100066329 GSTA4 CYP2E1 MGST2 LOC100034175 LOC100066472 GSTK1 AOX4 LOC100068026 LOC100146977 GSTA3 LOC111772842 LOC111772844 LOC100067994 LOC100034242 UGT2A1 LOC100271875 LOC111772894 LOC100068041
0.00386068633341436	21	30	1.74974898398279	Citrate cycle (TCA cycle)	http://www.genome.jp/kegg-bin/show_pathway?ecb00020	IDH3B DLST DLD PDHA1 PDHB IDH2 ACLY MDH1 SUCLA2 SDHB SUCLG1 PCK2 PCK1 SDHC ACO1 IDH3A CS FH MDH2 SUCLG2 ACO2
0.00394331658159146	36	59	1.52520492550558	Long-term depression	http://www.genome.jp/kegg-bin/show_pathway?ecb04730	LOC100054420 GNAI1 BRAF PRKCA ITPR3 ITPR2 MAP2K2 GNAI3 IGF1 MAPK1 PPP2CB GNAZ PLCB3 RAF1 PPP2R1B LYN GNAO1 PLA2G4E NRAS MAPK3 GRIA3 PRKCB GRIA2 GUCY1A2 GNAQ PRKCG GNA12 GRIA1 GUCY1B1 PLCB1 IGF1R PPP1R17 GNA11 ARAF GNAS PRKG2
0.00420969348254215	88	169	1.30158842426446	NOD-like receptor signaling pathway	http://www.genome.jp/kegg-bin/show_pathway?ecb04621	IL1B VDAC3 TRIP6 NLRP6 IKBKB PSTPIP1 ERBIN IFNAR2 TRPV2 CASP8 CHUK IFND1 ANTXR1 DEFB103A ITPR3 ITPR2 defb3 HSP90AB1 LOC100069290 OAS3 STAT1 YWHAE TNFAIP3 MAP1LC3B PYCARD IFNAR1 TLR4 MAPK1 CXCL1 MAP3K7 PLCB3 DEFA1 BIRC3 VDAC1 NAMPT CASP4 OAS1 ECATH-3 ATG5 NFKBIB MAPK3 AIM2 GABARAPL1 NFKB1 RNASEL VDAC2 CXCL8 NLRP3 ECATH-2 ATG16L1 MFN2 IL6 NOD2 BCL2L1 TAB3 NLRP12 CYBB TAB2 RBCK1 JAK1 HSP90AA1 TANK X…
0.0042158986654646	93	180	1.29148139293968	Axon guidance	http://www.genome.jp/kegg-bin/show_pathway?ecb04360	PLXNA1 SEMA7A RGS3 GNAI1 SLIT3 CFL2 EPHA5 PLXNB3 L1CAM CXCR4 SMO RASA1 EFNA4 PRKCA SEMA6A PIK3CD EPHB6 EPHA2 FYN RYK DPYSL2 NTNG2 PPP3R1 SSH3 RAC1 EPHB3 ROCK2 GNAI3 SEMA4D PPP3CA MET MAPK1 ROBO2 NGEF PLXNA4 RAF1 SRC SEMA3D BMPR1B EFNB1 EFNB2 LIMK1 EPHA4 NRAS ROBO3 SRGAP2 PRKCZ MAPK3 ABL1 PIK3CA SSH2 SEMA4C SEMA5A ABLIM2 SEMA6D NTNG1 CAMK2B PAK4 ROBO1 FZD3 LRIG2 NFATC2 UNC5C CDC42 PLXNB2 NCK2 CAMK…
0.00428578997523154	61	111	1.37367680853218	Carbon metabolism	http://www.genome.jp/kegg-bin/show_pathway?ecb01200	GOT1 IDH3B DLST DLD PDHA1 PRPS2 ALDOA ENO1 HKDC1 PHGDH PDHB ME2 IDH2 PKM MMUT AGXT ACOX3 ALDH6A1 GPT2 PGP PGLS HK1 MDH1 SUCLA2 RPIA SDHB GLYCTK ECHS1 SUCLG1 SDHC HSD3B2 ACAT2 ACO1 PGK1 PFKM IDH3A TKFC CS PFKL PSAT1 PCCB PCCA H6PD RGN PFKP ENO3 FH SHMT2 FBP1 GAPDH GCK MDH2 SUCLG2 ACO2 ACSS1 ESD ME1 SDS RPE GPT
0.00497862525205806	44	76	1.44716081382035	Inositol phosphate metabolism	http://www.genome.jp/kegg-bin/show_pathway?ecb00562	MTMR6 INPP4A SYNJ1 INPP5J PIK3CD ITPKC MTMR1 PIP5K1A PI4K2A SACM1L ALDH6A1 MTMR8 PIK3C3 OCRL PLCB3 PLCD4 SYNJ2 MINPP1 PIK3C2A PIK3CA MTM1 INPP5A PTEN INPPL1 IMPA2 MTMR4 MTMR2 ISYNA1 PIK3CG MTMR3 INPP5B PIP5K1B PLCD3 MTMR14 PLCG1 PLCB1 PIKFYVE PIP4K2B PIK3C2G PIP5KL1 PI4KA ITPK1 PI4KB
0.00497862525205806	77	146	1.31830402902813	Oxytocin signaling pathway	http://www.genome.jp/kegg-bin/show_pathway?ecb04921	LOC100054420 GNAI1 PRKAG3 PRKCA ADCY7 CACNG4 ITPR3 ITPR2 STPG4 MAP2K2 CALM3 PPP3R1 ROCK2 EGFR GNAI3 PPP3CA MAPK1 MYLK2 PRKAG1 PLCB3 RAF1 PRKAB1 CACNB3 SRC RGS2 PRKAG2 CACNG7 PRKAA2 GNAO1 MAPK7 PLA2G4E CACNB2 NRAS CACNA2D3 MAPK3 CAMK1G RCAN1 NPPA MYLK CACNA1D PPP1CB CAMK4 PRKACA CAMK2B PIK3R6 PRKCB GUCY1A2 GNAQ ACTG1 NFATC2 PRKCG CAMK1D PIK3CG CAMK2A NFATC1 PPP1R12A EEF2 PRKAB2 ROCK1 GUCY1B1 PLCB1…
0.00497862525205806	56	101	1.3859397892933	Choline metabolism in cancer	http://www.genome.jp/kegg-bin/show_pathway?ecb05231	DGKH WAS DGKB SLC22A3 SLC5A7 PRKCA PIK3CD AKT2 PIP5K1A RHEB AKT1 MAP2K2 PCYT1B TSC1 RAC1 EGFR GRB2 MAPK1 EGF CHKA RAF1 DGKA CHKB PLA2G4E RPS6KB1 NRAS MAPK3 PIK3CA HIF1A DGKK SLC22A1 LYPLA1 DGKD PRKCB SOS1 PDGFB DGKZ DGKG PRKCG PIK3R1 PIP5K1B SLC22A2 PLCG1 SLC44A3 SLC22A5 DGKE DGKQ PLPP3 PLD1 GPCPD1 PLPP1 PLPP2 LOC100052122 PDGFA LOC102150685 LOC106780978
0.00512422112845215	42	72	1.45812415331899	Gastric acid secretion	http://www.genome.jp/kegg-bin/show_pathway?ecb04971	GNAI1 SLC26A7 PRKCA ADCY7 ITPR3 ITPR2 STPG4 CFTR CALM3 GNAI3 MYLK2 PLCB3 GAST MYLK CA2 HRH2 PRKACA CAMK2B PRKCB ATP1B1 EZR GNAQ ACTG1 PRKCG CAMK2A ATP1B3 SLC9A2 PLCB1 ADCY6 PRKACB SST KCNK2 ATP1A3 GNAS CAMK2D ATP1A4 ADCY8 ATP1A1 ATP1A2 KCNQ1 ADCY1
0.0065487713823554	70	132	1.32556741210817	Apelin signaling pathway	http://www.genome.jp/kegg-bin/show_pathway?ecb04371	GNAI1 PRKAG3 TGFBR1 ADCY7 ITPR3 SPHK2 AKT2 ITPR2 GNB4 AKT1 SLC8A2 STPG4 MAP2K2 CALM3 MAP1LC3B GNAI3 MAPK1 PRKCE PIK3C3 MYLK2 PRKAG1 MEF2A PLCB3 RAF1 PRKAB1 PRKAG2 NRF1 PRKAA2 JAG1 RPS6KB1 NRAS MAPK3 LIPE SMAD2 ACTA2 MYLK CAMK4 PRKACA PIK3R6 SPP1 GNB2 SMAD4 PIK3R4 GNAQ MRAS GNGT1 PIK3CG SERPINE1 MEF2D PRKAB2 PLCB1 NOTCH3 RRAS2 HDAC5 CDH1 GNB1 ADCY6 SLC8A3 PRKACB SPHK1 ADCY8 PDE3B ADCY1 APELA GNG5 …
0.00708280915539384	43	75	1.43312773926209	Glioma	http://www.genome.jp/kegg-bin/show_pathway?ecb05214	BRAF PRKCA PIK3CD AKT2 AKT1 STPG4 DDB2 MAP2K2 CALM3 GADD45B SHC2 EGFR GRB2 MAPK1 TGFA RAF1 MDM2 NRAS MAPK3 RB1 CAMK1G PIK3CA SHC4 CAMK4 CAMK2B PTEN PRKCB SOS1 PDGFB PRKCG CAMK1D CAMK2A PIK3R1 PLCG1 IGF1R CDKN1A BAK1 ARAF CAMK2D LOC100052122 CCND1 PDGFA
0.0072629415431047	73	139	1.31276131377948	Adrenergic signaling in cardiomyocytes	http://www.genome.jp/kegg-bin/show_pathway?ecb04261	GNAI1 ATP2B4 RAPGEF3 PPP2R5D PRKCA ADCY7 CACNG4 CREB3L2 PPP1R1A PPP2R5A AKT2 AKT1 SLC8A2 STPG4 CALM3 GNAI3 MAPK1 PPP2R5E PPP2CB CREM PLCB3 CACNB3 PPP2R1B CACNG7 ACTC1 CREB1 CACNB2 PPP2R2C CACNA2D3 MAPK3 PPP2R3A SCN7A TPM1 CREB3L3 CACNA1D ADRA1A PPP1CB PRKACA CAMK2B PIK3R6 GNAQ ATF2 PPP2R2B PIK3CG CAMK2A MYH7 ATP1B3 BCL2 PLCB1 SCN4B ATF6B TNNT2 TPM4 ADCY6 SLC8A3 PRKACB ATP2B2 ATP1A3 GNAS CAMK2D PP…
0.00730485586577688	52	94	1.38278035208366	Aldosterone synthesis and secretion	http://www.genome.jp/kegg-bin/show_pathway?ecb04925	ATP2B4 PRKD1 PRKCA ADCY7 ITPR3 CREB3L2 ITPR2 STPG4 PRKD3 CALM3 CACNA1I PRKCE PLCB3 DAGLB CREB1 NR4A2 HSD3B2 CAMK1G NPPA LIPE CREB3L3 CACNA1G CACNA1D CAMK4 PRKACA CAMK2B PRKCB ATP1B1 GNAQ PDE2A ATF2 PRKCG CAMK1D CAMK2A ATP1B3 PLCB1 ATF6B ADCY6 PRKACB ATP2B2 GNA11 ATP1A3 SCARB1 GNAS CAMK2D ATP1A4 ADCY8 ATP1A1 PRKD2 ATP1A2 ADCY1
0.00750759309601388	39	67	1.4550151465955	Renin secretion	http://www.genome.jp/kegg-bin/show_pathway?ecb04924	LOC100054420 GNAI1 EDN3 ITPR3 ADCYAP1R1 ITPR2 STPG4 AQP1 CALM3 PPP3R1 PTGER2 GNAI3 PPP3CA KCNMA1 EDN1 PLCB3 CREB1 NCKAP1L NPPA CACNA1D PDE3A PRKACA ADORA1 GUCY1A2 GNAQ REN EDNRA GUCY1B1 PLCB1 PDE1C ADCY6 PDE1A PRKACB EDN2 CTSB GNAS PRKG2 PDE3B
0.00767806495599691	96	190	1.26297671024322	Viral carcinogenesis	http://www.genome.jp/kegg-bin/show_pathway?ecb05203	HDAC6 VDAC3 CCR5 HDAC11 GTF2A1 DNAJA3 YWHAQ CASP8 SNW1 PIK3CD CREB3L2 PKM STAT5B TBP SRF SYK YWHAE USP7 CDK1 RAC1 DDX3X GRB2 MAPK1 SND1 TRAF1 EIF2AK2 SRC DDB1 STAT5A VAC14 GTF2A1L CCND2 LYN SKP2 HDAC2 MDM2 CREB1 NRAS RBL2 MAD1L1 MAPK3 RB1 YWHAH PXN PIK3CA NFKB1 CREB3L3 HDAC1 PRKACA LOC100050473 JAK3 HDAC8 JAK1 GSN ATF2 HDAC9 LOC100056182 GTF2H1 CDC42 RBPJ CCNA1 ACTN1 TBPL1 IL6ST PIK3R1 YWHAB GTF2…
0.00786337221211072	32	53	1.50921745249189	Valine, leucine and isoleucine degradation	http://www.genome.jp/kegg-bin/show_pathway?ecb00280	HMGCLL1 DLD MMUT LOC100146833 IVD HMGCS1 AUH ALDH6A1 BCKDHB ACAD8 ALDH3A2 ECHS1 ALDH9A1 ACAT2 LOC100147151 AACS HADHA HIBADH ALDH2 IL4I1 AOX1 OXCT1 PCCB PCCA ACAA2 SMC1A LOC100055246 ACADM GAREM2 EHHADH AOX4 HMGCL
0.00786337221211072	48	86	1.39514869154774	IL-17 signaling pathway	http://www.genome.jp/kegg-bin/show_pathway?ecb04657	IL1B TRAF3IP2 IKBKB IL17RB CASP8 IL17B CHUK defb3 HSP90AB1 CSF3 TNFAIP3 CSF2 IL13 S100A9 MAPK1 CXCL1 HSP90B1 LOC100061663 MAP3K7 CXCL6 MMP9 CXCL10 MAPK7 MAPK3 NFKB1 CXCL8 IL6 SRSF1 TAB3 TAB2 FOSB HSP90AA1 MMP12 LCN2 TRAF6 CASP3 USP25 MMP1 MAPK4 CCL2 MAPK13 IL17F LOC100061699 MAPK6 CCL11 TRAF3 IL17A
0.00786337221211072	30	49	1.53039269736104	Malaria	http://www.genome.jp/kegg-bin/show_pathway?ecb05144	IL1B COMP PECAM1 CSF3 THBS1 IL10 TLR4 MET SELP CD40LG THBS3 LRP1 ICAM1 SDC1 TGFB3 CXCL8 IL6 VCAM1 CD40 KLRK1 TLR2 THBS4 THBS2 ITGB2 CCL2 CD81 HBA LOC106783094 TGFB2
0.00813658017608307	74	142	1.30263002831717	Measles	http://www.genome.jp/kegg-bin/show_pathway?ecb05162	IL1B EIF2AK4 ADAR HSPA1A IKBKB IFNAR2 CASP8 CHUK BID PIK3CD IFND1 EIF2AK1 CSNK2A1 STAT5B IFIH1 TLR7 AKT2 AKT1 OAS3 STAT1 IRAK1 TNFAIP3 LOC100057176 IFNAR1 TLR4 MAP3K7 EIF2AK2 MX1 STAT5A LOC100057500 CCND2 LOC100051733 OAS1 CSNK2A2 CBLB CYCS NFKBIB CD3E PIK3CA NFKB1 IL2 IL2RB RCHY1 LOC111768755 STAT3 IL6 IL2RG FASLG BCL2L1 CASP9 TAB2 TLR2 IL2RA JAK3 EIF2S1 JAK1 PIK3R1 BCL2 EIF2AK3 TRAF6 CD209 EIF3…
0.00996357353762408	57	106	1.34414679362559	Inflammatory mediator regulation of TRP channels	http://www.genome.jp/kegg-bin/show_pathway?ecb04750	IL1B ASIC2 F2RL1 TRPV2 PRKCA PIK3CD ADCY7 ITPR3 ITPR2 STPG4 CALM3 NTRK1 PTGER2 IGF1 NGF PRKCE TRPM8 PLCB3 SRC PLA2G4E KNG1 PIK3CA PPP1CB IL1R1 PRKACA CAMK2B PRKCB ASIC3 GNAQ PRKCG ASIC4 CAMK2A PIK3R1 ASIC5 PLA2G6 PLCG1 PLCB1 HTR2C MAP2K3 ADCY6 PRKACB TRPV1 PRKCQ GNAS CAMK2D ADCY8 PLA2G4A LOC100070400 ADCY1 LOC100064020 MAPK13 LOC100052122 LOC100064092 LOC100061470 CYP2C113
0.0100584415328945	49	89	1.37620706605388	Th1 and Th2 cell differentiation	http://www.genome.jp/kegg-bin/show_pathway?ecb04658	IKBKB HLA-DMA CHUK JAG2 STAT5B STAT1 JAK2 DQA PPP3R1 PPP3CA MAPK1 ZAP70 STAT5A DRA DRB JAG1 DLL4 NFKBIB DLL1 RUNX3 MAPK3 CD3E NFKB1 NOTCH2 IL2 IL2RB IL2RG Eqca-DQB2 IL2RA TBX21 JAK3 JAK1 NFATC2 MAML3 RBPJ NFATC1 CD247 HLA-DOB PLCG1 NOTCH3 IL12RB1 NOTCH1 PRKCQ GATA3 MAPK13 MAF LOC106783094
0.0112406270788351	33	56	1.47300297121	Mineral absorption	http://www.genome.jp/kegg-bin/show_pathway?ecb04978	HMOX1 LOC111767444 ATP2B4 FTH1 SLC8A2 LOC100630595 SLC34A2 LOC100052724 LOC100630794 SLC6A19 SLC26A3 TRPM6 SLC34A1 ATP7A TF ATP1B1 ATP1B3 ATP7B SLC11A2 SLC39A4 SLC40A1 TRPV6 SLC8A3 STEAP1 ATP2B2 DCAF17 ATP1A3 ATP1A4 ATP1A1 ATP1A2 LOC100630653 FXYD2 LOC100630858
0.0115948300138923	27	44	1.53387086258231	Allograft rejection	http://www.genome.jp/kegg-bin/show_pathway?ecb05330	CD80 HLA-DMA DQA IL10 CD40LG DRA DRB LOC111768996 IL2 FASLG CD40 Eqca-DQB2 LOC100050473 LOC100056182 HLA-DOB CD28 LOC100059994 MHCX1 LOC100049798 EQMHCC1 LOC106783094 LOC100050706 LOC100054114 LOC111768988 LOC100052689
0.0120512705586891	15	21	1.78545814692121	Pentose and glucuronate interconversions	http://www.genome.jp/kegg-bin/show_pathway?ecb00040	SORD CRYL1 KL AKR1B1 LOC100066329 LOC100066472 XYLB LOC100068026 LOC100146977 RPE LOC100067994 CRPPA UGT2A1 LOC111772894 LOC100068041
0.0121213741637668	74	144	1.28453794459054	Breast cancer	http://www.genome.jp/kegg-bin/show_pathway?ecb05224	BRAF DVL2 CSNK1A1 JAG2 PIK3CD LRP6 AKT2 AKT1 WNT10B DDB2 APC WNT1 MAP2K2 GADD45B WNT7A SHC2 EGFR GRB2 IGF1 MAPK1 EGF RAF1 NOTCH4 JAG1 LRP5 DLL4 RPS6KB1 NRAS DLL1 FGF10 MAPK3 RB1 FZD6 BRCA2 FGFR1 PIK3CA SHC4 NOTCH2 FGF7 TNFSF11 BRCA1 PTEN SOS1 NCOA1 FZD3 FGF9 PIK3R1 LEF1 ERBB2 FGF1 NCOA3 FGF23 IGF1R NOTCH3 CDKN1A WNT11 NOTCH1 AXIN1 BAK1 ARAF WNT2 ESR2 HES1 HEY1 FZD4 FGF18 FGF4 FGF3 FGF16 LOC100052…
0.0123863939951933	41	73	1.40390818675723	Melanoma	http://www.genome.jp/kegg-bin/show_pathway?ecb05218	BRAF PIK3CD AKT2 AKT1 DDB2 MAP2K2 GADD45B EGFR IGF1 MET MAPK1 RAF1 MDM2 NRAS FGF10 MAPK3 RB1 FGFR1 PIK3CA FGF7 PTEN PDGFB FGF9 PIK3R1 FGF1 FGF23 IGF1R CDH1 CDKN1A BAK1 ARAF FGF18 FGF4 FGF3 FGF16 LOC100052122 FGF20 FGF19 FGF8 CCND1 PDGFA
0.0123863939951933	68	131	1.2975237831061	Fluid shear stress and atherosclerosis	http://www.genome.jp/kegg-bin/show_pathway?ecb05418	IL1B ACVR2A LOC100053468 MMP2 HMOX1 IKBKB LOC100061234 CHUK ASS1 PIK3CD PECAM1 CTSL AKT2 AKT1 STPG4 NCF2 HSP90AB1 CAV1 CALM3 VEGFA RAC1 DUSP1 HSP90B1 MAP3K7 GSTO1 MEF2A EDN1 GSTT4 SRC BMPR1B PRKAA2 MMP9 MAPK7 ARHGEF2 ICAM1 PRKCZ SDC1 PIK3CA NFKB1 IL1R1 VCAM1 ITGB3 BMP4 PDGFB ACTG1 PIAS4 HSP90AA1 GSTA4 MGST2 KDR PIK3R1 BCL2 SQSTM1 FAM171B PRKAA1 IL1A CCL2 MAP3K5 BMPR2 MAPK13 GSTA3 LOC100052122 RHO…
0.0134731797821301	38	67	1.41770706591356	Platinum drug resistance	http://www.genome.jp/kegg-bin/show_pathway?ecb01524	LOC100053468 CASP8 MSH6 BID PIK3CD AKT2 AKT1 MSH3 MAPK1 ERCC1 GSTO1 GSTT4 BIRC3 TOP2A MDM2 CYCS MAPK3 PIK3CA FASLG ATP7A BRCA1 BCL2L1 CASP9 GSTA4 MGST2 PIK3R1 ATP7B XIAP ERBB2 BCL2 ATM CDKN1A BAK1 POLH MAP3K5 GSTA3 LOC100052122 LOC100271875
0.0134868779280777	37	65	1.42287280016183	Steroid hormone biosynthesis	http://www.genome.jp/kegg-bin/show_pathway?ecb00140	HSD17B3 SLC39A7 LOC111774802 STS CYP2B6 CYP17A1 LOC100068569 HSD17B2 SRD5A1 CYP1A1 HSD11B2 HSD3B2 HSD17B6 LOC100066329 LOC100057251 TMEM165 CYP2E1 LOC100066472 LOC100070509 SRD5A2 CYP3A95 LOC100070400 LOC100068026 LOC100146977 LOC100146955 LOC100070990 LOC100063612 LOC100067994 SULT1E1 LOC100070895 UGT2A1 LOC102149219 LOC100061470 CYP2C113 LOC100146596 LOC111772894 LOC100068041
0.0134868779280777	37	65	1.42287280016183	Long-term potentiation	http://www.genome.jp/kegg-bin/show_pathway?ecb04720	BRAF RAP1B RAPGEF3 PRKCA ITPR3 PPP1R1A ITPR2 MAP2K2 CALM3 PPP3R1 PPP3CA MAPK1 RPS6KA3 PLCB3 RAF1 NRAS MAPK3 PPP1CB RAP1A CAMK4 PRKACA CAMK2B PRKCB GRIA2 GNAQ PRKCG RPS6KA6 CAMK2A GRIA1 PLCB1 PRKACB ARAF CAMK2D GRIN1 ADCY8 ADCY1
0.0134868779280777	37	65	1.42287280016183	Amphetamine addiction	http://www.genome.jp/kegg-bin/show_pathway?ecb05031	MAOB PRKCA PDYN CREB3L2 STPG4 CALM3 DDC PPP3R1 PPP3CA GRIN3A SLC18A1 HDAC2 CREB1 SIRT1 CREB3L3 CACNA1D PPP1CB HDAC1 CAMK4 PRKACA CAMK2B GRIA3 PRKCB GRIA2 FOSB ATF2 PRKCG CAMK2A GRIA1 ATF6B PRKACB SLC18A2 GNAS CAMK2D GRIN1 SLC6A3
0.0145886399297267	51	95	1.34191275463342	Endocrine resistance	http://www.genome.jp/kegg-bin/show_pathway?ecb01522	BRAF CDKN2C JAG2 PIK3CD ADCY7 AKT2 AKT1 MAP2K2 MED1 SHC2 EGFR GRB2 IGF1 MAPK1 RAF1 SRC NOTCH4 JAG1 MMP9 DLL4 CARM1 MDM2 RPS6KB1 NRAS DLL1 MAPK3 RB1 PIK3CA SHC4 NOTCH2 PRKACA SOS1 BIK PIK3R1 ERBB2 BCL2 NCOA3 IGF1R NOTCH3 CDKN1A ADCY6 NOTCH1 PRKACB ARAF GNAS ADCY8 ESR2 ADCY1 MAPK13 LOC100052122 CCND1
0.0145886399297267	33	57	1.44716081382035	VEGF signaling pathway	http://www.genome.jp/kegg-bin/show_pathway?ecb04370	PRKCA PIK3CD SPHK2 AKT2 AKT1 MAP2K2 PPP3R1 SHC2 RAC1 PPP3CA MAPK1 RAF1 SRC PLA2G4E NRAS MAPK3 PXN PIK3CA CASP9 PRKCB NFATC2 CDC42 PRKCG KDR PIK3R1 HSPB1 PLCG1 SH2D2A MAPKAPK2 SPHK1 PLA2G4A MAPK13 LOC100052122
0.0145886399297267	63	121	1.30146618643348	Osteoclast differentiation	http://www.genome.jp/kegg-bin/show_pathway?ecb04380	IL1B CSF1R IKBKB IFNAR2 TGFBR1 MITF CHUK LOC100051526 PIK3CD AKT2 AKT1 FYN NCF2 STAT1 SYK PPP3R1 RAC1 GRB2 PPP3CA IFNAR1 MAPK1 MAP3K7 LOC100053159 ILT11B ACP5 LOC100053579 LOC100051733 CREB1 LILRA LOC100054321 MAPK3 TNFRSF11A TNFRSF11B PIK3CA NFKB1 TGFBR2 TNFSF11 PPARG CAMK4 ITGB3 FOSL2 TAB2 FOSB JAK1 NFATC2 NFATC1 PIK3R1 GAB2 SQSTM1 BTK TRAF6 LCP2 FHL2 IL1A TEC LOC100054783 MAPK13 LOC111769970 L…
0.014602696940289	57	108	1.31925518633623	TNF signaling pathway	http://www.genome.jp/kegg-bin/show_pathway?ecb04668	IL1B MAP3K8 IKBKB CASP8 CHUK PIK3CD IL18R1 CREB3L2 AKT2 AKT1 MMP14 TNFAIP3 CSF2 MAPK1 CXCL1 MAP3K7 TRAF1 EDN1 VEGFD BIRC3 TNFRSF1B CXCL6 JAG1 MMP9 CXCL10 CREB1 ICAM1 MAPK3 PIK3CA NFKB1 CREB3L3 CASP7 ITCH IL6 VCAM1 NOD2 TAB3 TAB2 RPS6KA4 ATF2 MMP12 PIK3R1 CFLAR ATF6B CASP3 MAP2K3 CCL2 CASP10 PGAM5 MAP3K5 DAB2IP CCL5 MAPK13 CX3CL1 LOC100052122 TRAF3
0.014875932275774	72	141	1.27641263269261	Ubiquitin mediated proteolysis	http://www.genome.jp/kegg-bin/show_pathway?ecb04120	NEDD4L SAE1 PIAS2 CBL PML KLHL9 WWP2 MAP3K1 UBE2O UBE2E3 PRPF19 PIAS1 KLHL13 WWP1 DDB2 FBXW8 UBE3B TRIM37 NEDD4 CUL1 UBE2Q2 UBA3 LOC102150222 MGRN1 HERC3 UBE2E1 CDC23 RHOBTB1 UBE2F SMURF2 DDB1 BIRC3 UBE2J1 CBLC SKP2 COP1 MDM2 UBA1 CBLB UBE2H CUL2 RCHY1 ITCH UBE2Q1 FZR1 BRCA1 ANAPC4 PIAS4 UBE2A CUL4A ANAPC2 BIRC6 UBE2N XIAP BIRC7 UBA52 TRAF6 DET1 RBX1 LAMTOR1 SYVN1 UBE2R2 FBXW7 BTRC PI4KA UBE2U LO…
0.014875932275774	50	93	1.34389322886543	Pancreatic secretion	http://www.genome.jp/kegg-bin/show_pathway?ecb04972	ATP2B4 RAP1B PRKCA PLA2G5 ADCY7 ITPR3 ATP2A2 ITPR2 CFTR PNLIP RAC1 KCNMA1 PLA2G2A PLCB3 CCK SLC26A3 PLA2G12A CA2 RAP1A PRKCB ATP1B1 GNAQ PLA2G2C PRKCG TPCN2 ATP1B3 SLC4A4 RAB3D LOC100050670 PLA2G2F PLCB1 CPB1 TPM4 ADCY6 LOC100071692 BST1 ATP2B2 RAB11A ATP1A3 GNAS ATP1A4 ADCY8 ATP1A1 ATP1A2 KCNQ1 ADCY1 LOC100050047 FXYD2 RHOA PLA2G2D
0.0152839791838849	49	91	1.34596075690984	Morphine addiction	http://www.genome.jp/kegg-bin/show_pathway?ecb05032	GNAI1 GABRA2 GABRR1 GRK2 PRKCA ADCY7 PDE8A GNB4 GABBR2 GABBR1 GABRE GNAI3 PDE4B PDE8B GNAO1 PDE4D GABRA6 GABRP NCKAP1L PRKACA GABRB2 GNB2 PRKCB ARRB1 PDE7A ADORA1 ARRB2 PDE2A GNGT1 PRKCG GRK3 GRK6 PDE1C GNB1 ADCY6 GABRB3 PDE1A PRKACB GABRA4 GRK5 GABRR3 GNAS ADCY8 PDE3B ADCY1 GABRQ GNG5 GNB5 GABRG2
0.015344571415105	28	47	1.48914807147471	Carbohydrate digestion and absorption	http://www.genome.jp/kegg-bin/show_pathway?ecb04973	SLC5A1 SLC2A2 HKDC1 PIK3CD SLC37A4 AKT2 AKT1 G6PC2 HK1 PLCB3 PIK3CA LOC100052724 CACNA1D PRKCB ATP1B1 PIK3R1 ATP1B3 GNAT3 PLCB1 SI SLC2A5 TAS1R3 ATP1A3 ATP1A4 ATP1A1 ATP1A2 FXYD2 LOC100052122
0.0155233984180163	23	37	1.55383114407738	Aldosterone-regulated sodium reabsorption	http://www.genome.jp/kegg-bin/show_pathway?ecb04960	NEDD4L SCNN1A PRKCA PIK3CD IGF1 INSR MAPK1 HSD11B2 MAPK3 SCNN1B PIK3CA NR3C2 PRKCB PRKCG PIK3R1 ATP1B3 SGK1 ATP1A3 ATP1A4 ATP1A1 ATP1A2 FXYD2 LOC100052122
0.0157879431264863	209	455	1.14818693140472	Pathways of neurodegeneration	http://www.genome.jp/kegg-bin/show_pathway?ecb05022	IL1B NDUFS7 VDAC3 KIF5B ATG2B BRAF ACTR1B DVL2 NDUFV3 PSMD13 WIPI1 DNAH11 CSNK1A1 CASP8 DCTN1 BID PRKCA KIF5A LRP6 PDYN ATXN2L ITPR3 CSNK2A1 ATP2A2 OPTN GPX6 PSMD1 ITPR2 PSEN2 WNT10B TARDBP STPG4 ATP5MC3 LOC100069290 CAPN2 ULK2 SOD1 APC GPX5 WNT1 NDUFS2 MAP2K2 CALM3 PINK1 WNT7A PPP3R1 PSMA4 RAC1 ALS2 MAP1LC3B NDUFV2 RAB1A NDUFB8 NOX4 PPP3CA HAP1 MAPK1 PIK3C3 PPID NRBF2 DCTN4 IFT57 PSMA3 PLCB3 ATG…
0.0165498431930429	82	164	1.24982070284485	JAK-STAT signaling pathway	http://www.genome.jp/kegg-bin/show_pathway?ecb04630	PRL PTPN2 PIAS2 GHR IFNAR2 IL28B PIK3CD IFND1 LOC100146833 STAT5B PIAS1 AKT2 GALT AKT1 CSF3 IL22RA2 STAT1 JAK2 gh IL10 IL20 CSF2 IL13 EGFR GRB2 GFAP IFNAR1 EGF RAF1 IL27RA LOC100069576 STAT5A CCND2 CSF3R IL11 PIK3CA IL2 IL2RB IL22RA1 STAT3 IL6 IL2RG LOC102148014 CISH BCL2L1 IL23R SOS1 IL2RA AOX1 JAK3 PDGFB JAK1 PIAS4 IL13RA1 IL22 IL6ST PIK3R1 STAM LIFR BCL2 PIM1 CDKN1A SOCS7 IL12RB1 TSLP IL23A LO…
0.0165498431930429	38	68	1.3968584325913	Prolactin signaling pathway	http://www.genome.jp/kegg-bin/show_pathway?ecb04917	PRL SLC2A2 PIK3CD STAT5B AKT2 AKT1 STAT1 JAK2 MAP2K2 SHC2 GRB2 CYP17A1 MAPK1 RAF1 SRC STAT5A CCND2 NRAS MAPK3 TNFRSF11A PIK3CA NFKB1 SHC4 STAT3 TNFSF11 CISH SOS1 CGA PIK3R1 SOCS7 GCK FOXO3 INS ESR2 MAPK13 LOC100052122 SOCS2 CCND1
0.0165498431930429	82	164	1.24982070284485	Influenza A	http://www.genome.jp/kegg-bin/show_pathway?ecb05164	IL1B ADAR NXF1 IKBKB IFNAR2 HLA-DMA KPNA6 PML CASP8 CHUK BID PRKCA PIK3CD IFND1 IFIH1 TLR7 AKT2 AKT1 OAS3 STAT1 JAK2 DQA MAP2K2 DNAJC3 RSAD2 PYCARD IFNAR1 TLR4 MAPK1 PABPN1 EIF2AK2 MX1 RAF1 VDAC1 DRA DRB CXCL10 OAS1 ICAM1 CYCS NFKBIB MAPK3 KPNA5 PIK3CA NXT2 NFKB1 RNASEL CXCL8 NLRP3 CALCOCO2 RAE1 LOC111768755 IL6 FASLG Eqca-DQB2 RET CASP9 PRKCB KPNA1 EIF2S1 ACTG1 JAK1 TNFSF10 PIK3R1 HLA-DOB CASP3 …
0.0181143773132564	71	140	1.26767528431406	Signaling pathways regulating pluripotency of stem cells	http://www.genome.jp/kegg-bin/show_pathway?ecb04550	ACVR2A TCF3 ISL1 DVL2 PIK3CD PCGF2 HESX1 AKT2 AKT1 WNT10B APC WNT1 JAK2 MAP2K2 WNT7A MEIS1 GRB2 IGF1 PCGF3 MAPK1 KLF4 SKIL INHBC HOXB1 JARID2 RAF1 BMPR1B RIF1 TBX3 ZIC3 ID4 DUSP9 NRAS FGFR2 MAPK3 FZD6 FGFR1 PIK3CA STAT3 LHX5 NODAL PCGF6 BMP4 SMAD4 JAK3 FZD3 SMAD5 JAK1 DLX5 IL6ST PIK3R1 MYF5 LIFR IGF1R WNT11 INHBA SMAD1 ZFHX3 ID3 AXIN1 SETDB1 WNT2 BMPR2 LOC106781385 MAPK13 FZD4 ID1 LOC100052122 ES…
0.0186821778447092	49	92	1.33133074868256	Small cell lung cancer	http://www.genome.jp/kegg-bin/show_pathway?ecb05222	FN1 ITGA6 IKBKB CHUK PIK3CD LAMB4 AKT2 LAMB3 AKT1 DDB2 GADD45B TRAF1 BIRC3 SKP2 CYCS RB1 PIK3CA NFKB1 ITGA3 LOC111768755 RARB PTEN BCL2L1 CASP9 LAMA1 LAMA4 RXRA PIK3R1 COL4A1 XIAP BIRC7 BCL2 TRAF6 COL4A6 FAM171B CDKN1A LAMC2 CASP3 ITGB1 RXRB LAMC1 LAMA5 BAK1 RXRG ZBTB17 FHIT LOC100052122 TRAF3 CCND1
0.0191590107296962	113	235	1.20195522911888	Calcium signaling pathway	http://www.genome.jp/kegg-bin/show_pathway?ecb04020	VDAC3 ATP2B4 CXCR4 F2R PHKA2 PRKCA ITPKC ADCY7 MCOLN3 ITPR3 SPHK2 ATP2A2 P2RX6 ITPR2 SLC8A2 STPG4 ADORA2B TACR2 CALM3 VEGFA NTRK1 PPP3R1 EGFR PPP3CA CACNA1I MET AVPR1A NGF PTGFR EGF MCOLN2 MYLK2 PLCB3 NTRK2 VEGFD CACNA1E TACR3 VDAC1 NTRK3 PLCD4 HTR4 FGFR2 PTGER3 FGF10 NCKAP1L CAMK1G FGFR1 VDAC2 MYLK CACNA1G FGF7 CACNA1D ADRA1A P2RX2 TPCN1 HRH2 P2RX3 MCOLN1 CAMK4 PRKACA CAMK2B PRKCB PHKB GNAQ PDGF…
0.0192732877995753	41	75	1.36647063511037	Thyroid hormone synthesis	http://www.genome.jp/kegg-bin/show_pathway?ecb04918	PRKCA ADCY7 ITPR3 CREB3L2 GPX6 ITPR2 GPX5 PAX8 ALB HSP90B1 PLCB3 SERPINA7 CREB1 CREB3L3 TTR PRKACA PRKCB ATP1B1 GNAQ SLC5A5 ATF2 IYD CGA PRKCG ATP1B3 PLCB1 ATF6B ADCY6 PRKACB GPX8 ATP1A3 ASGR1 GNAS ATP1A4 ADCY8 ATP1A1 ATP1A2 ADCY1 TPO FXYD2 GPX2
0.0198609120898172	53	101	1.31169301486687	C-type lectin receptor signaling pathway	http://www.genome.jp/kegg-bin/show_pathway?ecb04625	IL1B IKBKB CASP8 CHUK PIK3CD ITPR3 AKT2 ITPR2 AKT1 STPG4 STAT1 CLEC1A CALM3 IL10 SYK FCER1G PPP3R1 PPP3CA PYCARD MAPK1 PLK3 RAF1 SRC MDM2 MALT1 NRAS CBLB MAPK3 PIK3CA NFKB1 NLRP3 IL2 IL6 MRAS NFATC2 NFATC1 KSR1 PIK3R1 CD209 RRAS2 MAPKAPK2 IL23A ARHGEF12 LOC100146191 LOC100066738 EGR3 PTPN11 MAPK13 LOC100052122 RHOA CCL22
0.0205929799452431	46	86	1.33701749606658	Hypertrophic cardiomyopathy	http://www.genome.jp/kegg-bin/show_pathway?ecb05410	ITGA6 PRKAG3 CACNG4 ITGB5 SLC8A2 ITGA10 IGF1 ITGA4 PRKAG1 EDN1 ITGA7 PRKAB1 CACNB3 PRKAG2 CACNG7 ITGA8 PRKAA2 ACTC1 DES CACNB2 CACNA2D3 TPM1 TGFB3 ITGA3 DMD CACNA1D IL6 ITGA1 ITGB3 LAMA1 ACTG1 ITGB8 MYH7 SGCB PRKAB2 FAM171B ITGB6 TNNT2 TPM4 ITGB1 SLC8A3 PRKAA1 ITGA5 CACNG6 TGFB2 CACNB1
0.0211465305817515	71	141	1.25868467946077	Apoptosis	http://www.genome.jp/kegg-bin/show_pathway?ecb04210	BCL2A1 IKBKB CASP2 LOC100061234 CASP8 PARP2 CHUK BID PIK3CD CTSL ITPR3 LMNB1 AKT2 ITPR2 AKT1 LOC100069290 CAPN2 MAP2K2 GADD45B NTRK1 MAPK1 NGF TRAF1 RAF1 LOC100069576 BIRC3 NRAS CYCS MAPK3 PIK3CA NFKB1 LOC111768996 CASP6 PTPN13 CASP7 LOC111768755 FASLG BCL2L1 CASP9 EIF2S1 ACTG1 PARP1 TNFSF10 PIK3R1 CTSO XIAP BCL2 EIF2AK3 CTSC DAXX ATM CFLAR SPTA1 CTSF CASP3 CTSS CAPN1 CTSB BAK1 CASP10 MAP3K5 DAB2…
0.0211465305817515	172	372	1.15574817682427	Alzheimer disease	http://www.genome.jp/kegg-bin/show_pathway?ecb05010	IL1B NDUFS7 VDAC3 SLC39A12 KIF5B ATG2B IKBKB BRAF DVL2 NDUFV3 PSMD13 IRS2 WIPI1 SLC39A7 CSNK1A1 CASP8 BACE2 ADAM17 SLC39A10 CHUK BID PIK3CD KIF5A LRP6 ITPR3 CSNK2A1 ATP2A2 PSMD1 ADAM10 AKT2 ITPR2 APOE AKT1 PSEN2 WNT10B STPG4 SLC39A6 ATP5MC3 LOC100069290 CAPN2 ULK2 APC WNT1 NDUFS2 MAP2K2 CALM3 NCSTN WNT7A PPP3R1 PSMA4 NDUFV2 NDUFB8 NOX4 INSR PPP3CA LPL SLC39A3 MAPK1 IDE PIK3C3 PPID NRBF2 PSMA3 IRS…
0.0211867828011215	18	28	1.60691233222909	Asthma	http://www.genome.jp/kegg-bin/show_pathway?ecb05310	HLA-DMA FCER1A DQA IL10 FCER1G IL13 CD40LG DRA DRB MS4A2 CD40 Eqca-DQB2 HLA-DOB LOC106783094 CCL11 LOC111776077
0.0213417704755303	19	30	1.58310622360347	Propanoate metabolism	http://www.genome.jp/kegg-bin/show_pathway?ecb00640	DLD MMUT ACSS3 ACOX3 ALDH6A1 BCKDHB ACACA SUCLA2 ECHS1 SUCLG1 HADHA PCCB PCCA ECHDC1 LDHA MLYCD SUCLG2 EHHADH ACSS1
0.0213417704755303	102	211	1.20835745677891	CAMP signaling pathway	http://www.genome.jp/kegg-bin/show_pathway?ecb04024	PTCH1 GNAI1 PPARA BRAF ATP2B4 CNGA2 F2R RAP1B GCG RAPGEF3 EDN3 PIK3CD ADCY7 ADCYAP1R1 CREB3L2 AKT2 GIP AKT1 STPG4 ACOX3 NPY GABBR2 CFTR MAP2K2 CALM3 GABBR1 PTGER2 RAC1 ROCK2 GNAI3 MAPK1 PDE4B VAV3 GLI1 EDN1 RAF1 FSHR GRIN3A HTR4 DRD2 VIP CREB1 PDE4D PTGER3 MAPK3 AFDN NPPA PIK3CA NFKB1 LIPE CREB3L3 CACNA1D PPP1CB PDE3A RAP1A CAMK4 NPY1R PRKACA CAMK2B GRIA3 GRIA2 ATP1B1 ADORA1 CGA FSHB CAMK2A EDNRA…
0.0213724763770501	50	95	1.31560073983668	Progesterone-mediated oocyte maturation	http://www.genome.jp/kegg-bin/show_pathway?ecb04914	CPEB3 GNAI1 LOC100061391 BRAF MAD2L2 PIK3CD ADCY7 LOC100061360 AKT2 AKT1 HSP90AB1 CCNB3 CDK1 GNAI3 IGF1 MAPK1 RPS6KA3 CDC23 RAF1 MAD1L1 KIF22 MAPK3 PIK3CA CPEB1 PRKACA CPEB4 FZR1 BUB1 ANAPC4 PLK1 ANAPC2 CCNA1 RPS6KA6 PIK3R1 IGF1R LAMTOR1 ADCY6 PRKACB PKMYT1 BBS7 ARAF AURKA ADCY8 PDE3B ADCY1 CDC25B LOC111768044 MAPK13 LOC100052122 SPDYA
0.0213724763770501	116	243	1.19324445703706	Salmonella infection	http://www.genome.jp/kegg-bin/show_pathway?ecb05132	IL1B EXOC2 ACBD3 KIF5B CD14 IKBKB ACTR1B RHOJ EXOC4 CASP8 RAB7B DCTN1 CHUK PIK3CD KIF5A VPS41 PTPRC AKT2 EXOC5 AKT1 HSP90AB1 MAP2K2 ACTR2 ARF2 IRAK1 DYNLT1 RAC1 ROCK2 PYCARD TLR4 MAPK1 DYNC1LI1 HSP90B1 PIK3C3 MAP3K7 DCTN4 ARPC2 RAF1 CYFIP2 BIRC3 ELMO2 RAB7A ANXA2 CASP4 DCTN3 VPS16 TUBB4B FYCO1 DYNC1I1 CYCS SNX18 NCKAP1L MAPK3 PLEKHM2 PIK3C2A PIK3CA NFKB1 CXCL8 NLRP3 ABI1 TUBB CSE1L WASL CASP7 LOC…
0.024837753422068	57	111	1.28359964075957	Natural killer cell mediated cytotoxicity	http://www.genome.jp/kegg-bin/show_pathway?ecb04650	BRAF IFNAR2 BID LOC100051526 PRKCA PIK3CD IFND1 FYN MAP2K2 SYK FCER1G PPP3R1 CSF2 SHC2 RAC1 GRB2 PPP3CA IFNAR1 MAPK1 ZAP70 VAV3 RAF1 CD48 NCR1 ICAM1 NRAS MAPK3 PIK3CA SHC4 KIR3DL FASLG KLRK1 PRKCB SOS1 NCR2 NFATC2 PRKCG TNFSF10 NFATC1 PIK3R1 CD247 PLCG1 LCP2 CASP3 CD244 LOC100062789 LOC100062846 LOC100146191 ITGB2 ARAF PTPN11 KLRD1 LOC100052122 LOC100064097 LOC111768988 LOC100629885 LOC100052689
0.024837753422068	40	74	1.35115751658903	B cell receptor signaling pathway	http://www.genome.jp/kegg-bin/show_pathway?ecb04662	IKBKB CARD11 CHUK PIK3CD CD79A AKT2 AKT1 MAP2K2 SYK PPP3R1 RAC1 GRB2 PPP3CA MAPK1 VAV3 RAF1 ILT11B RASGRP3 LOC100053579 LYN PIK3AP1 MALT1 NRAS LOC100054321 NFKBIB MAPK3 PIK3CA NFKB1 INPPL1 PRKCB SOS1 NFATC2 NFATC1 PIK3R1 BTK CD22 CD19 CD81 LOC100054783 LOC100052122
0.0258404101708541	56	109	1.28421943778553	Insulin resistance	http://www.genome.jp/kegg-bin/show_pathway?ecb04931	SLC2A1 SLC2A2 PPARA TRIB3 FOXO1 IKBKB PRKAG3 IRS2 PIK3CD PTPA CREB3L2 SLC2A4 AKT2 AKT1 INSR G6PC2 ZBTB45 PRKCE PRKAG1 RPS6KA3 PYGL PRKAB1 PRKAG2 PRKAA2 CREB1 PPP1R3C RPS6KB1 PCK2 PCK1 PRKCZ PIK3CA NFKB1 CREB3L3 SLC27A3 PPP1CB SLC27A1 STAT3 IL6 CPT1A PTEN PRKCB RPS6KA6 PTPN1 PIK3R1 GFPT1 PRKAB2 NR1H2 GYS1 PYGB LOC100146191 PRKCQ OGT PYGM SLC27A2 PTPN11 LOC100052122
0.0265023031521431	60	118	1.27100410458798	Oocyte meiosis	http://www.genome.jp/kegg-bin/show_pathway?ecb04114	CPEB3 LOC100061391 YWHAQ MAD2L2 PPP2R5D ADCY7 ITPR3 LOC100061360 PPP2R5A ITPR2 STPG4 CALM3 YWHAE CUL1 PPP3R1 CDK1 IGF1 PPP3CA AR SLK MAPK1 PPP2R5E PPP2CB RPS6KA3 CDC23 PPP2R1B MAD1L1 MAPK3 YWHAH SMC1B PPP1CB CPEB1 PRKACA CPEB4 CAMK2B BUB1 ANAPC4 PLK1 ANAPC2 RPS6KA6 SMC1A CAMK2A YWHAB IGF1R RBX1 YWHAZ LAMTOR1 ADCY6 SMC3 PRKACB BTRC PKMYT1 AURKA CAMK2D ADCY8 ADCY1 LOC111768044 MAPK13 SPDYA
0.0265023031521431	50	96	1.30189656546338	Circadian entrainment	http://www.genome.jp/kegg-bin/show_pathway?ecb04713	LOC100054420 MTNR1A GNAI1 PRKCA ADCY7 ITPR3 ADCYAP1R1 GNB4 STPG4 CALM3 GNAI3 CACNA1I MAPK1 PLCB3 GNAO1 PER1 CREB1 PRKG1 MAPK3 CACNA1G CACNA1D NOS1AP PRKACA CAMK2B GNB2 GRIA3 PRKCB GRIA2 GUCY1A2 GNAQ GNGT1 PRKCG CAMK2A GRIA1 GUCY1B1 PLCB1 GNB1 MTNR1B ADCY6 PRKACB GNAS CAMK2D PRKG2 GRIN1 ADCY8 ADCY1 RASD1 GNG5 GNB5
0.0265023031521431	55	107	1.28486240479377	Chagas disease	http://www.genome.jp/kegg-bin/show_pathway?ecb05142	IL1B GNAI1 IKBKB TGFBR1 CASP8 CHUK PIK3CD AKT2 CALR AKT1 IL10 IRAK1 GNAI3 TLR4 MAPK1 PPP2CB PLCB3 PPP2R1B GNAO1 PPP2R2C MAPK3 CD3E KNG1 PIK3CA TGFB3 NFKB1 SMAD2 TGFBR2 CXCL8 IL2 IL6 FASLG TLR2 GNAQ PPP2R2B SERPINE1 PIK3R1 C1QB CD247 C1QC TRAF6 PLCB1 CFLAR GNA11 CCL2 GNAS PPP2R2D CCL3 CCL5 ADCY1 MAPK13 LOC100052122 LOC106783094 TGFB2
0.0271001799331279	37	68	1.36009900015469	Acute myeloid leukemia	http://www.genome.jp/kegg-bin/show_pathway?ecb05221	BCL2A1 CSF1R CD14 FLT3 IKBKB BRAF RUNX1 PML CHUK MPO PIK3CD STAT5B AKT2 PPARD AKT1 MAP2K2 CSF2 GRB2 MAPK1 RAF1 STAT5A RPS6KB1 NRAS MAPK3 PIK3CA NFKB1 STAT3 SOS1 CCNA1 PIK3R1 LEF1 PIM1 BBS7 ARAF ZBTB16 LOC100052122 CCND1
0.0303868918836531	34	62	1.37077109344274	Glycolysis / Gluconeogenesis	http://www.genome.jp/kegg-bin/show_pathway?ecb00010	DLD LOC100053296 PDHA1 ALDOA ENO1 GAPDHS HKDC1 PDHB PKM ALDH3A1 G6PC2 HK1 LDHB ALDH3A2 ALDH9A1 MINPP1 PCK2 PCK1 PGK1 PFKM ALDH2 PFKL LOC100034175 PFKP ENO3 LDHA FBP1 GAPDH GCK ACSS1 LOC111772842 LOC111772844 LOC100034242
0.0313062300394725	40	75	1.3331420830345	PPAR signaling pathway	http://www.genome.jp/kegg-bin/show_pathway?ecb03320	PPARA ADIPOQ GK PPARD FABP5 ACOX3 HMGCS1 ACSL6 LPL ZBTB45 ACSL3 ACOX2 OLR1 PCK2 PCK1 SCD SCD5 ACADL SLC27A1 FABP2 PPARG ACSL4 ACSBG2 SORBS1 RXRA PLTP ACADM FABP7 RXRB EHHADH MMP1 SLC27A2 RXRG ME1 FADS2 PLIN2 FABP3 LOC100064020 PLIN4 LOC100064092
0.0323619178177932	55	108	1.27296553067531	Glutamatergic synapse	http://www.genome.jp/kegg-bin/show_pathway?ecb04724	GNAI1 GRIK1 GRK2 PRKCA ADCY7 ITPR3 SLC38A1 ITPR2 GNB4 GLS2 GRM2 PPP3R1 GNAI3 PPP3CA GRIK3 MAPK1 SLC1A1 PLCB3 SHANK3 GRIN3A GNAO1 DLGAP1 PLA2G4E MAPK3 SLC38A2 SLC1A2 GLUL CACNA1D GRM7 PRKACA GNB2 GRIA3 PRKCB GRIK4 GRIA2 GNAQ GRIK5 GNGT1 PRKCG GRK3 GRIK2 GRIA1 PLCB1 GNB1 ADCY6 PRKACB PLD1 HOMER2 GNAS GRIN1 ADCY8 SLC17A6 ADCY1 GNG5 GNB5
0.0334949105797728	63	126	1.24982070284485	Cell cycle	http://www.genome.jp/kegg-bin/show_pathway?ecb04110	CCNH CDKN2C CHEK2 YWHAQ MAD2L2 ORC5 CCNB3 GADD45B YWHAE CUL1 CDK1 BUB3 CDC23 CCND2 TFDP1 SKP2 PCNA ATR HDAC2 MDM2 RBL2 MAD1L1 MCM5 RB1 YWHAH ABL1 TGFB3 MCM7 E2F4 SMC1B HDAC1 RAD21 CDC14A FZR1 BUB1 ANAPC4 ORC3 PLK1 SMAD4 ANAPC2 MCM4 CCNA1 MCM2 SMC1A YWHAB MCM3 STAG2 ATM RBX1 CDKN1A TFDP2 YWHAZ LAMTOR1 SMC3 STT3A PKMYT1 TTK BBS7 ZBTB17 CDC25B CDC14B CCND1 TGFB2
0.0334949105797728	38	71	1.33783624529871	Adipocytokine signaling pathway	http://www.genome.jp/kegg-bin/show_pathway?ecb04920	SLC2A1 PPARA IKBKB PRKAG3 ADIPOQ CHUK SLC2A4 AKT2 AKT1 NPY JAK2 ACSL6 G6PC2 ACSL3 PRKAG1 IRS4 PRKAB1 TNFRSF1B PRKAG2 PRKAA2 PCK2 PCK1 NFKBIB STK11 NFKB1 ADIPOR2 STAT3 CPT1A ACSL4 ACSBG2 RXRA PRKAB2 LOC100146191 RXRB PRKCQ RXRG PTPN11 LEP
0.0338342934547954	30	54	1.38868966982761	Hedgehog signaling pathway	http://www.genome.jp/kegg-bin/show_pathway?ecb04340	GRK2 CSNK1A1 SMO CSNK1G1 GLI2 CUL1 CSNK1D MGRN1 GLI1 SMURF2 CCND2 SPOPL HHAT CSNK1G2 PRKACA CDON ARRB1 SPOP ARRB2 CSNK1G3 GRK3 SUFU BCL2 LOC100055155 IQCE EVC2 PRKACB BTRC KIF3A CCND1
0.0338342934547954	58	115	1.26068870895654	Leukocyte transendothelial migration	http://www.genome.jp/kegg-bin/show_pathway?ecb04670	GNAI1 MMP2 CXCR4 RAP1B RAPGEF3 ESAM PRKCA PIK3CD PECAM1 VASP NCF2 ITK RAC1 ROCK2 GNAI3 ITGA4 VAV3 MMP9 ICAM1 BCAR1 AFDN PXN JAM2 PIK3CA JAM3 RAP1A VCAM1 ARHGAP5 PRKCB CTNND1 ARHGAP35 CYBB EZR F11R ACTG1 MYL7 CDC42 PRKCG RASSF5 ACTN1 PIK3R1 ROCK1 PLCG1 CLDN1 ACTN4 CLDN16 MYL10 ITGB1 LOC100146191 ITGB2 TEC PTPN11 CLDN10 CLDN11 MAPK13 LOC100052122 RHOA MYL12A
0.0338342934547954	100	210	1.19030543128081	Human immunodeficiency virus 1 infection	http://www.genome.jp/kegg-bin/show_pathway?ecb05170	GNAI1 CFL2 B2M CCR5 IKBKB BST2 CXCR4 CASP8 CHUK BID PRKCA PIK3CD IFND1 TAP2 ITPR3 AKT2 ITPR2 CALR GNB4 AKT1 STPG4 CCNB3 MAP2K2 CALM3 IRAK1 CUL1 PPP3R1 CDK1 RAC1 GNAI3 PPP3CA TLR4 MAPK1 MAP3K7 AP1S2 RAF1 DDB1 PHLPP2 TNFRSF1B LIMK1 GNAO1 AP1S3 ATR RPS6KB1 NRAS CYCS MAPK3 CD3E PXN AP1G2 PIK3CA NFKB1 LOC111768755 FASLG GNB2 BCL2L1 CASP9 LOC100050473 PRKCB PAK4 CRKL TAB2 GNAQ GNGT1 CUL4A NFATC2 LOC100…
0.034887241421222	29	52	1.39403078394233	Endocrine and other factor-regulated calcium reabsorption	http://www.genome.jp/kegg-bin/show_pathway?ecb04961	CALB1 ATP2B4 PRKCA KL SLC8A2 AP2B1 DNM3 PLCB3 CLTA CLTB PRKACA PRKCB GNAQ CLTC PRKCG ATP1B3 PLCB1 ADCY6 TRPV6 SLC8A3 PRKACB ATP2B2 RAB11A ATP1A3 GNAS ATP1A4 ATP1A1 ATP1A2 FXYD2
0.035124387435337	36	67	1.34309090454969	Mitophagy	http://www.genome.jp/kegg-bin/show_pathway?ecb04137	TAX1BP1 RAB7B BNIP3L ATG9B USP8 TBC1D15 NBR1 CSNK2A1 OPTN ATG9A PINK1 RHOT1 MAP1LC3B BCL2L13 SRC RAB7A NRAS ATG5 CSNK2A2 GABARAPL1 CALCOCO2 HIF1A MFN2 EFHC2 BCL2L1 RHOT2 BNIP3 MRAS TFE3 UBA52 EIF2AK3 SQSTM1 RRAS2 PGAM5 FOXO3 UBB
0.035124387435337	42	80	1.31231173798709	Bile secretion	http://www.genome.jp/kegg-bin/show_pathway?ecb04976	SLC2A1 ABCC3 ADCY7 AQP1 CFTR ABCG2 NCEH1 ZBTB45 LOC100050557 AQP9 LOC100052724 BAAT CA2 SLC22A1 PRKACA ATP1B1 LOC100066329 RXRA EPHX1 ATP1B3 SLC4A4 KCNN2 LOC100066472 HMGCR ADCY6 PRKACB ATP1A3 SCARB1 GNAS ATP1A4 ADCY8 ATP1A1 ATP1A2 ADCY1 LOC100068026 LOC100146977 LOC100050266 FXYD2 LOC100067994 UGT2A1 LOC111772894 LOC100068041
0.0353783982049376	47	91	1.29102358315841	PD-L1 expression and PD-1 checkpoint pathway in cancer	http://www.genome.jp/kegg-bin/show_pathway?ecb05235	IKBKB CHUK PIK3CD EML4 CSNK2A1 AKT2 AKT1 STAT1 JAK2 MAP2K2 PPP3R1 EGFR RASGRP1 PPP3CA TLR4 MAPK1 EGF ZAP70 RAF1 TICAM2 RPS6KB1 NRAS CSNK2A2 NFKBIB MAPK3 CD3E PIK3CA NFKB1 HIF1A STAT3 PTEN TLR2 JAK1 NFATC2 NFATC1 PIK3R1 CD247 PLCG1 TRAF6 MAP2K3 LOC100146191 CD28 PRKCQ PTPN11 MAPK13 LOC100052122 LOC106783094
0.0390972711135236	25	44	1.42025079868733	Other types of O-glycan biosynthesis	http://www.genome.jp/kegg-bin/show_pathway?ecb00514	ST6GAL1 POFUT2 GALNT10 GXYLT2 GALNT2 GALNT9 GXYLT1 ST6GAL2 ST3GAL3 GALNT5 B4GALT1 EOGT C1GALT1 NIBAN3 GALNT6 GALNT12 GALNT15 COLGALT2 MFNG EXD2 GALNT18 GALNT14 PLOD3 OGT B4GALT2
0.0402567252901504	62	125	1.23982213722209	Relaxin signaling pathway	http://www.genome.jp/kegg-bin/show_pathway?ecb04926	GNAI1 MMP2 TGFBR1 PRKCA PIK3CD ADCY7 CREB3L2 AKT2 GNB4 AKT1 MAP2K2 VEGFA SHC2 EGFR GRB2 GNAI3 MAPK1 EDN1 PLCB3 RAF1 VEGFD SRC MMP9 GNAO1 CREB1 COL1A1 NRAS RXFP2 PRKCZ MAPK3 PIK3CA NFKB1 CREB3L3 SMAD2 ACTA2 SHC4 TGFBR2 PRKACA GNB2 ARRB1 SOS1 ARRB2 ATF2 GNGT1 PIK3R1 COL4A1 PLCB1 COL4A6 ATF6B GNB1 ADCY6 PRKACB MMP1 GNAS ADCY8 EDNRB ADCY1 INSL3 MAPK13 LOC100052122 GNG5 GNB5
0.0421984673118872	31	57	1.35945409783124	Notch signaling pathway	http://www.genome.jp/kegg-bin/show_pathway?ecb04330	DVL2 ADAM17 SNW1 JAG2 DTX4 PSEN2 NCSTN DTX3L NOTCH4 JAG1 APH1A DLL4 HDAC2 DLL1 NOTCH2 HDAC1 NUMB TLE7 NUMBL MFNG DTX2 MAML3 RBPJ NOTCH3 NOTCH1 CTBP2 TLE2 KAT2A HES1 HEY1 LFNG
0.0421984673118872	31	57	1.35945409783124	Regulation of lipolysis in adipocytes	http://www.genome.jp/kegg-bin/show_pathway?ecb04923	GNAI1 IRS2 PIK3CD ADCY7 AKT2 AKT1 NPY GNAI3 INSR IRS4 PNPLA2 PRKG1 PTGER3 NPPA PIK3CA LIPE NPY1R PRKACA ADORA1 CGA PIK3R1 ABHD5 ADCY6 PRKACB GNAS PRKG2 ADCY8 INS PDE3B ADCY1 LOC100052122
0.0430360891270834	47	92	1.27699071812408	TGF-beta signaling pathway	http://www.genome.jp/kegg-bin/show_pathway?ecb04350	ACVR2A BAMBI TGFBR1 GDF6 PITX2 THBS1 CUL1 MAPK1 INHBC TGIF1 CHRD PPP2CB SMURF2 PPP2R1B BMPR1B TFDP1 ID4 SMAD6 RPS6KB1 ZFYVE16 MAPK3 TGFB3 SMAD2 TGFBR2 E2F4 NODAL BMP4 FST SMAD4 FBN1 SMAD5 GDF5 LTBP1 BMP6 DCN ROCK1 BMP2 RBX1 INHBA SMAD1 ID3 BMPR2 ID1 RHOA Hamp LOC100054366 TGFB2
0.0430360891270834	68	139	1.22284615530143	Alcoholic liver disease	http://www.genome.jp/kegg-bin/show_pathway?ecb04936	IL1B PPARA CD14 FOXO1 IKBKB PRKAG3 ADIPOQ C2 CASP8 LPIN2 CHUK IFND1 AKT2 AKT1 ACOX3 IRAK1 NOX4 TLR4 CXCL1 ACACA MAP3K7 PRKAG1 ALDH3A2 TRA2A PRKAB1 PRKAG2 TRA2B ALDH9A1 PRKAA2 SIRT1 LBP SCD SCD5 NFKB1 CXCL8 ADIPOR2 IL6 FASLG CPT1A LPIN3 TAB3 ALDH2 TAB2 CYP2E1 LOC100034175 C1QB LEF1 C5 C1QC PRKAB2 ACADM TRAF6 CASP3 MAP2K3 MLYCD FOXO3 ACADVL MAP3K5 MAPK13 LOC111772842 LOC111772844 LOC100034242 TRAF3…
0.044524038355383	18	30	1.49978484341382	Glyoxylate and dicarboxylate metabolism	http://www.genome.jp/kegg-bin/show_pathway?ecb00630	DLD MMUT HYI AGXT GRHPR MDH1 AFMID GLYCTK HSD3B2 ACAT2 ACO1 GLUL CS PCCB PCCA MDH2 ACO2 ACSS1
0.044524038355383	59	119	1.23931800786296	Serotonergic synapse	http://www.genome.jp/kegg-bin/show_pathway?ecb04726	MAOB GNAI1 BRAF SERGEF RAPGEF3 PRKCA ITPR3 ITPR2 GNB4 DDC PTGS1 DUSP1 GNAI3 MAPK1 PLCB3 RAF1 ALOX15B ALOX12B ALOX5 GNAO1 TPH2 SLC18A1 HTR4 PLA2G4E NRAS MAPK3 CACNA1D PRKACA SLC6A4 GABRB2 GNB2 PRKCB GNAQ GNGT1 PRKCG KCNN2 HTR3A APP PLCB1 HTR2C GNB1 CASP3 MAOA GABRB3 PRKACB HTR7 ARAF SLC18A2 GNAS HTR2A PLA2G4A LOC100070400 LOC100070990 LOC100070895 GNG5 LOC100061470 CYP2C113 LOC100146596 GNB5
0.044524038355383	63	128	1.2302922543629	Dopaminergic synapse	http://www.genome.jp/kegg-bin/show_pathway?ecb04728	MAOB GNAI1 KIF5B LOC111774802 CLOCK PPP2R5D PRKCA KIF5A ITPR3 CREB3L2 PPP2R5A AKT2 ITPR2 GNB4 AKT1 STPG4 CALM3 DDC GNAI3 PPP3CA PPP2R5E PPP2CB PLCB3 PPP2R1B ARNTL GNAO1 SLC18A1 DRD2 CREB1 PPP2R2C PPP2R3A CREB3L3 CACNA1D PPP1CB PRKACA CAMK2B GNB2 GRIA3 PRKCB ARRB1 GRIA2 GNAQ ARRB2 ATF2 GNGT1 PPP2R2B PRKCG CAMK2A GRIA1 PLCB1 ATF6B GNB1 PRKACB SLC18A2 GNAS CAMK2D PPP2R2D SLC6A3 PPP2R3B GNG5 CALY GNB5
0.0447199274565421	14	22	1.59068089452981	Mismatch repair	http://www.genome.jp/kegg-bin/show_pathway?ecb03430	RFC2 RPA2 MSH6 POLD1 MSH3 POLD3 PCNA PMS2 RFC5 LIG1 POLD2 RFC4 RPA1 RFC1
0.0452723537817501	28	51	1.37235214430023	Sphingolipid metabolism	http://www.genome.jp/kegg-bin/show_pathway?ecb00600	SGMS1 CERS4 UGCG CERK NEU3 SMPD4 SPHK2 SPTLC3 GLB1 SMPD1 SGPL1 SMPD2 B4GALT6 NEU1 CERS6 SPTLC1 SPTLC2 SGMS2 PSAP PLPP3 GBA PLPP1 SPHK1 UGT8 COPE PLPP2 NEU2 LOC111770931
0.0452723537817501	54	108	1.24982070284485	Cholinergic synapse	http://www.genome.jp/kegg-bin/show_pathway?ecb04725	CHRNA6 GNAI1 CHRNB4 SLC5A7 PRKCA PIK3CD ACHE ADCY7 ITPR3 CREB3L2 AKT2 ITPR2 GNB4 AKT1 FYN JAK2 GNAI3 MAPK1 PLCB3 KCNQ5 GNAO1 CREB1 NRAS MAPK3 PIK3CA CREB3L3 CACNA1D CAMK4 PRKACA CAMK2B PIK3R6 GNB2 PRKCB KCNQ3 GNAQ GNGT1 PRKCG PIK3CG CAMK2A PIK3R1 BCL2 PLCB1 GNB1 ADCY6 PRKACB GNA11 CAMK2D ADCY8 CHRNA7 KCNQ1 ADCY1 LOC100052122 GNG5 GNB5
0.0452723537817501	70	144	1.21510346109916	Gastric cancer	http://www.genome.jp/kegg-bin/show_pathway?ecb05226	BRAF DVL2 TGFBR1 CSNK1A1 PIK3CD LRP6 AKT2 AKT1 WNT10B GAB1 DDB2 APC WNT1 MAP2K2 GADD45B WNT7A SHC2 EGFR GRB2 MET MAPK1 EGF RAF1 LRP5 RPS6KB1 NRAS FGFR2 FGF10 MAPK3 RB1 FZD6 PIK3CA TGFB3 SHC4 TGFBR2 FGF7 RARB SOS1 CDH17 SMAD4 FZD3 FGF9 RXRA PIK3R1 LEF1 ERBB2 BCL2 FGF1 FGF23 CDH1 CDKN1A WNT11 RXRB AXIN1 BAK1 ARAF RXRG WNT2 CDX2 FZD4 FGF18 FGF4 FGF3 FGF16 LOC100052122 FGF20 FGF19 FGF8 CCND1 TGFB2
0.0474760274471892	39	75	1.29981353095864	P53 signaling pathway	http://www.genome.jp/kegg-bin/show_pathway?ecb04115	SESN1 CHEK2 CASP8 RRM2B STEAP3 BID GORAB SIVA1 RRM2 DDB2 THBS1 GADD45B CDK1 IGF1 CCND2 ZMAT3 ATR COP1 MDM2 CCNG2 CYCS EI24 RCHY1 LOC111768755 PTEN BCL2L1 CASP9 SESN3 IGFBP3 CCNG1 CD82 BCL2 ATM CDKN1A CASP3 STT3A SERPINB5 ADGRB1 CCND1
0.0481674153326051	33	62	1.33045429657677	Lysine degradation	http://www.genome.jp/kegg-bin/show_pathway?ecb00310	DLST DLD PRDM6 KMT2B KMT2A EZH1 PRDM2 ALDH3A2 NSD2 TMLHE ECHS1 ALDH9A1 DOT1L KMT5C ACAT2 NIBAN3 PHF11 HADHA SMYD1 KMT2E COLGALT2 ALDH2 KMT2D EHMT1 CAMKMT SETD7 PIPOX MECOM AASS PLOD3 EHHADH SETDB1 NSD3
0.0483631833995071	43	84	1.27957833862687	ErbB signaling pathway	http://www.genome.jp/kegg-bin/show_pathway?ecb04012	BRAF CBL ABL2 PRKCA PIK3CD STAT5B AKT2 AKT1 GAB1 MAP2K2 SHC2 EGFR GRB2 MAPK1 EGF TGFA RAF1 SRC STAT5A NRG2 RPS6KB1 NRAS CBLB MAPK3 ABL1 PIK3CA SHC4 CAMK2B PRKCB PAK4 SOS1 CRKL PRKCG CAMK2A PIK3R1 PAK2 ERBB2 PLCG1 CDKN1A AREG ARAF CAMK2D LOC100052122
0.0483631833995071	52	104	1.24982070284485	T cell receptor signaling pathway	http://www.genome.jp/kegg-bin/show_pathway?ecb04660	MAP3K8 CD8B IKBKB CARD11 ICOS CHUK PIK3CD PTPRC AKT2 AKT1 FYN MAP2K2 IL10 ITK PPP3R1 CSF2 GRB2 RASGRP1 PPP3CA MAPK1 MAP3K7 ZAP70 VAV3 CD40LG RAF1 MALT1 NRAS CBLB NFKBIB MAPK3 CD3E PIK3CA NFKB1 IL2 PAK4 SOS1 NFATC2 CDC42 NCK2 NFATC1 PIK3R1 CD247 PAK2 PLCG1 LCP2 CD28 PRKCQ TEC MAPK13 LOC100052122 RHOA LOC106783094
0.0483631833995071	43	84	1.27957833862687	Insulin secretion	http://www.genome.jp/kegg-bin/show_pathway?ecb04911	SLC2A1 SLC2A2 GCG PRKCA ADCY7 ITPR3 ADCYAP1R1 CREB3L2 GIP KCNN1 KCNMA1 PLCB3 CREB1 CCK CREB3L3 CACNA1D PCLO PRKACA CAMK2B PRKCB GNAQ ATF2 PRKCG CAMK2A ATP1B3 KCNN2 PLCB1 ATF6B GCK ADCY6 PRKACB SNAP25 GNA11 ATP1A3 GNAS CAMK2D ATP1A4 ADCY8 ATP1A1 ATP1A2 ADCY1 KCNU1 FXYD2
0.0483631833995071	38	73	1.30118319748231	Pertussis	http://www.genome.jp/kegg-bin/show_pathway?ecb05133	IL1B GNAI1 CFL2 CD14 C2 STPG4 CALM3 IL10 IRAK1 GNAI3 PYCARD TLR4 MAPK1 SERPING1 CXCL6 TICAM2 C4BPA MAPK3 NFKB1 CXCL8 NLRP3 IRF8 CASP7 IL6 C1QB C5 C1QC TRAF6 CASP3 IL23A ITGB1 ITGB2 IL1A ITGA5 MAPK13 RHOA
0.0490220141808723	25	45	1.38868966982761	Nucleotide excision repair	http://www.genome.jp/kegg-bin/show_pathway?ecb03420	RFC2 CETN2 CCNH RPA2 POLD1 ERCC3 DDB2 ERCC4 LOC102147743 ERCC1 DDB1 POLD3 PCNA RFC5 LIG1 XPC POLD2 GTF2H1 RBX1 RFC4 RPA1 RFC1 RAD23A ERCC2 GTF2H4
0.0499267929143657	63	129	1.22075510510427	Purine metabolism	http://www.genome.jp/kegg-bin/show_pathway?ecb00230	GDA LOC100054420 URAD PRPS2 RRM2B ENPP3 ADCY7 PDE8A RRM2 PAPSS2 NT5E ENTPD4 ADSS2 PDE4B HDHD5 GUCY2D NME7 HDDC2 PDE8B AK5 ENPP1 ENTPD6 ENTPD5 PDE4D PDE5A RDH14 ALLC PDE6H NCKAP1L ATIC AMPD1 NUDT16 ENTPD1 PDE9A PDE7A GUCY1A2 AK4 PDE2A NUDT9 NT5C1A GART ENG NT5M GUCY1B1 LOC100064919 NME2 PDE1C ADCY6 PDE1A GMPR ENTPD8 GMPS NTPCR PPAT AK2 PDE6A ADCY8 PDE3B ADCY1 ADPRM FHIT LOC100054641
0.0503884689711102	24	43	1.39514869154774	Pyruvate metabolism	http://www.genome.jp/kegg-bin/show_pathway?ecb00620	DLD PDHA1 PDHB ME2 PKM GRHPR ACACA MDH1 ALDH3A2 ALDH9A1 PCK2 PCK1 ACAT2 ALDH2 LOC100034175 LDHA FH MDH2 ACSS1 ME1 LOC111772842 LOC111772844 LOC100034242
0.0517531784022496	23	41	1.40223786172837	Tyrosine metabolism	http://www.genome.jp/kegg-bin/show_pathway?ecb00350	GOT1 MAOB LOC100053296 FAH LOC111774802 LOC100146833 ALDH3A1 TYRP1 DDC LOC100147151 TYR IL4I1 AOX1 LOC100034175 LOC100055246 TAT MAOA AOX4 TPO LOC111772842 LOC111772844 LOC100034242
0.0517531784022496	36	69	1.30416073340332	Leishmaniasis	http://www.genome.jp/kegg-bin/show_pathway?ecb05140	IL1B HLA-DMA LOC100051526 NCF2 STAT1 JAK2 DQA IL10 IRAK1 TLR4 ITGA4 MAPK1 MAP3K7 DRA DRB LOC100051733 NFKBIB MAPK3 TGFB3 NFKB1 Eqca-DQB2 PRKCB CYBB TAB2 TLR2 JAK1 HLA-DOB TRAF6 ITGB1 ITGB2 IL1A MAPK13 TGFB2
0.0530641780111103	45	89	1.2638636320903	GABAergic synapse	http://www.genome.jp/kegg-bin/show_pathway?ecb04727	GAD2 GNAI1 SLC6A1 GABRA2 GABRR1 SLC38A5 PRKCA ADCY7 SLC38A1 GNB4 GLS2 GABBR2 GABBR1 GABRE GNAI3 HAP1 NSF SRC GNAO1 GABRA6 GABRP SLC38A2 GABARAPL1 GLUL CACNA1D PRKACA GABRB2 GNB2 PRKCB GNGT1 SLC12A5 PRKCG KDM5A GNB1 ADCY6 GABRB3 PRKACB GABRA4 GABRR3 ADCY8 ADCY1 GABRQ GNG5 GNB5 GABRG2
0.053639892867933	49	98	1.24982070284485	Prostate cancer	http://www.genome.jp/kegg-bin/show_pathway?ecb05215	FOXO1 IKBKB BRAF CHUK PIK3CD CREB3L2 AKT2 AKT1 HSP90AB1 MAP2K2 EGFR GRB2 IGF1 AR MAPK1 HSP90B1 EGF TGFA RAF1 MMP9 MDM2 CREB1 NRAS FGFR2 MAPK3 RB1 INSRR FGFR1 PIK3CA NFKB1 CREB3L3 PTEN CASP9 SOS1 PDGFB HSP90AA1 MMP12 PIK3R1 LEF1 ERBB2 BCL2 IGF1R CDKN1A SPINT1 ARAF SRD5A2 LOC100052122 CCND1 PDGFA
0.0561507452703494	39	76	1.28271072134077	RNA degradation	http://www.genome.jp/kegg-bin/show_pathway?ecb03018	DDX6 CNOT6L C1D TOB1 ENO1 PABPC5 EXOSC3 DCP2 WDR61 EXOSC7 PABPC4 EDC4 PATL1 BTG4 PLCD4 PNLDC1 ATR CNOT8 CNOT2 PAN3 PFKM NUDT16 PFKL EDC3 XRN2 MPHOSPH6 PFKP CNOT4 ENO3 CNOT10 SKIV2L PABPC1L CNOT3 MTREX DIS3 DCP1A DHX36 BTG1 TENT4B
0.0561507452703494	20	35	1.42836651753697	DNA replication	http://www.genome.jp/kegg-bin/show_pathway?ecb03030	RFC2 FEN1 RPA2 POLD1 POLD3 POLA1 PCNA RNASEH2B MCM5 MCM7 RFC5 LIG1 POLD2 MCM4 MCM2 MCM3 RNASEH1 RFC4 RPA1 RFC1
0.0561507452703494	74	155	1.1933771872325	Hepatitis C	http://www.genome.jp/kegg-bin/show_pathway?ecb05160	EIF3E EIF2AK4 PPARA IKBKB BRAF IFNAR2 YWHAQ CASP8 CHUK BID PIK3CD IFND1 EIF2AK1 PIAS1 AKT2 AKT1 OAS3 STAT1 MAP2K2 YWHAE EGFR GRB2 RSAD2 IFNAR1 MAPK1 EGF PPP2CB EIF2AK2 MX1 RAF1 PPP2R1B CXCL10 OAS1 NRAS PPP2R2C CYCS MAPK3 RB1 YWHAH PIK3CA NFKB1 RNASEL LOC111768755 STAT3 FASLG CASP9 SOS1 EIF2S1 JAK1 PPP2R2B RXRA PIK3R1 YWHAB EIF2AK3 CLDN1 TRAF6 CFLAR CDKN1A CLDN16 YWHAZ CASP3 BAK1 ARAF SCARB1 PPP2R…
0.0586946244942882	18	31	1.45140468717466	Fructose and mannose metabolism	http://www.genome.jp/kegg-bin/show_pathway?ecb00051	ALDOA HKDC1 SORD PFKFB2 HK1 MPI PFKFB3 FCSK ENOSF1 AKR1B1 PFKM TKFC PFKL TIGAR GMPPB PMM2 PFKP FBP1
0.0586946244942882	18	31	1.45140468717466	Antifolate resistance	http://www.genome.jp/kegg-bin/show_pathway?ecb01523	IL1B ABCC3 SLC19A1 IKBKB CHUK ABCC5 ABCG2 LOC100059683 ATIC GGH NFKB1 IL6 GART MTHFR FOLR3 SHMT2 TYMS
0.0594703385166454	58	119	1.21831261789918	Growth hormone synthesis, secretion and action	http://www.genome.jp/kegg-bin/show_pathway?ecb04935	GNAI1 GHR IRS2 PRKCA PIK3CD MAP3K1 ADCY7 ITPR3 CREB3L2 STAT5B AKT2 ITPR2 AKT1 STAT1 JAK2 gh MAP2K2 SHC2 GRB2 GNAI3 IGF1 MAPK1 IRS4 PLCB3 RAF1 STAT5A CREB1 NRAS MAPK3 BCAR1 PIK3CA GHRHR CREB3L3 SHC4 CACNA1D PRKACA PRKCB SOS1 CRKL IGFBP3 GNAQ ATF2 PRKCG PIK3R1 PLCG1 PLCB1 ATF6B MAP2K3 ADCY6 PRKACB SST GNA11 GNAS ADCY8 ADCY1 MAPK13 LOC100052122 SOCS2
0.0599871280701865	72	151	1.19188199476595	Cushing syndrome	http://www.genome.jp/kegg-bin/show_pathway?ecb04934	GNAI1 BRAF DVL2 RAP1B CDKN2C USP8 ADCY7 ITPR3 PDE8A CREB3L2 KMT2A MEN1 ITPR2 WNT10B APC WNT1 MAP2K2 WNT7A ARNT EGFR CYP17A1 GNAI3 NCEH1 CACNA1I MAPK1 PLCB3 PDE8B MRAP PBX1 CREB1 NR5A1 ASH2L MAPK3 HSD3B2 RB1 FZD6 CREB3L3 CACNA1G CACNA1D RAP1A PRKACA CAMK2B AIP WDR5 KMT2D FZD3 GNAQ ATF2 CAMK2A LEF1 FH RBBP5 PLCB1 ATF6B CDKN1A WNT11 ADCY6 PRKACB KCNK2 GNA11 AXIN1 SCARB1 GNAS CAMK2D ADCY8 WNT2 ADCY1 …
0.0619410130401254	25	46	1.35850076396179	Cocaine addiction	http://www.genome.jp/kegg-bin/show_pathway?ecb05030	MAOB GNAI1 PDYN CREB3L2 GRM2 DDC GNAI3 GPSM1 GRIN3A SLC18A1 DRD2 CREB1 NFKB1 CREB3L3 PRKACA GRIA2 FOSB ATF2 ATF6B PRKACB SLC18A2 GNAS GRIN1 SLC6A3 RGS9
0.0640757097478854	24	44	1.36344076673983	Fatty acid degradation	http://www.genome.jp/kegg-bin/show_pathway?ecb00071	ACOX3 ACSL6 ACSL3 ALDH3A2 ECHS1 ALDH9A1 ACAT2 ACADL HADHA ACSL4 ACSBG2 ALDH2 LOC100034175 ACAA2 ACADM GAREM2 EHHADH ACADVL LOC100064020 LOC111772842 LOC111772844 LOC100034242 LOC100064092
0.0640757097478854	24	44	1.36344076673983	Intestinal immune network for IgA production	http://www.genome.jp/kegg-bin/show_pathway?ecb04672	CD80 CCR9 HLA-DMA CXCR4 ICOS DQA IL10 ITGA4 CD40LG DRA DRB IL2 PIGR IL6 CD40 Eqca-DQB2 TNFSF13B HLA-DOB TNFRSF13B CD28 TNFSF13 LOC106783094
0.0641028131633168	30	57	1.31560073983668	Autoimmune thyroid disease	http://www.genome.jp/kegg-bin/show_pathway?ecb05320	CD80 HLA-DMA IFND1 DQA IL10 CD40LG DRA DRB LOC111768996 IL2 FASLG Eqca-DQB2 LOC100050473 CGA LOC100056182 HLA-DOB CD28 TPO LOC100059994 MHCX1 LOC100049798 EQMHCC1 LOC106783094 LOC100050706 LOC100054114 LOC111768988 LOC100629885 LOC100052689
0.0662652492124522	23	42	1.36885124597293	Bladder cancer	http://www.genome.jp/kegg-bin/show_pathway?ecb05219	MMP2 BRAF THBS1 UPK3A MAP2K2 EGFR MAPK1 RAF1 SRC DAPK3 MMP9 MDM2 NRAS MAPK3 RB1 CXCL8 DAPK1 ERBB2 CDH1 CDKN1A MMP1 ARAF CCND1
0.0695385334306112	33	64	1.28887759980875	Cortisol synthesis and secretion	http://www.genome.jp/kegg-bin/show_pathway?ecb04927	ADCY7 ITPR3 PDE8A CREB3L2 ITPR2 CYP17A1 NCEH1 CACNA1I PLCB3 PDE8B MRAP PBX1 CREB1 NR5A1 HSD3B2 CREB3L3 CACNA1G CACNA1D PRKACA NR0B1 GNAQ ATF2 PLCB1 ATF6B ADCY6 PRKACB KCNK2 GNA11 SCARB1 GNAS ADCY8 ADCY1 LOC100063612
0.0695385334306112	33	64	1.28887759980875	GnRH secretion	http://www.genome.jp/kegg-bin/show_pathway?ecb04929	PRKCA PIK3CD KISS1 ITPR3 AKT2 ITPR2 AKT1 KCNN1 GABBR2 MAP2K2 GABBR1 CACNA1I MAPK1 PLCB3 RAF1 NRAS MAPK3 PIK3CA CACNA1G CACNA1D SPP1 PRKCB ARRB1 GNAQ ARRB2 CGA PRKCG PIK3R1 KCNN2 PLCB1 GNA11 LOC100052122 HCN2
0.0695385334306112	28	53	1.32056527093041	Type I diabetes mellitus	http://www.genome.jp/kegg-bin/show_pathway?ecb04940	GAD2 IL1B CD80 HLA-DMA DQA DRA DRB LOC111768996 IL2 FASLG Eqca-DQB2 LOC100050473 LOC100056182 HLA-DOB CD28 IL1A LOC100059994 MHCX1 LOC100049798 EQMHCC1 LOC106783094 LOC100050706 LOC100054114 LOC111768988 LOC100052689
0.0695385334306112	42	84	1.24982070284485	Pancreatic cancer	http://www.genome.jp/kegg-bin/show_pathway?ecb05212	IKBKB BRAF TGFBR1 CHUK PIK3CD AKT2 AKT1 DDB2 STAT1 GADD45B RAC1 EGFR MAPK1 TGFA RAF1 RPS6KB1 MAPK3 RB1 BRCA2 PIK3CA TGFB3 NFKB1 SMAD2 TGFBR2 STAT3 BCL2L1 CASP9 SMAD4 JAK1 RALBP1 CDC42 PIK3R1 ERBB2 CDKN1A PLD1 BAK1 ARAF LOC100052122 CCND1 TGFB2 LOC102150685 LOC106780978
0.071515906392193	37	73	1.26694153439067	Ribosome biogenesis in eukaryotes	http://www.genome.jp/kegg-bin/show_pathway?ecb03008	NMD3 BMS1 NXF1 WDR3 CSNK2A1 RBM28 NOL6 GNL2 SBDS MDN1 RIOK1 IMP4 EIF6 WDR75 NAT10 ATR GAR1 CSNK2A2 SPATA5 TCOF1 GNL3 NXT2 RRP7 PPP1CB XRN2 RAN NOP56 RPP30 UTP6 UTP14A NHP2 FBL DKC1 NOB1 NOP58 XPO1 LOC100060201
0.0756697127783652	40	80	1.24982070284485	Complement and coagulation cascades	http://www.genome.jp/kegg-bin/show_pathway?ecb04610	F2R C8B C2 CLU C9 MASP1 FGG F13A1 SERPINB10 LOC100057176 KLKB1 FGB F12 VWF SERPING1 CFH C7 LOC100057500 C4BPA CFI SERPIND1 SPI2 KNG1 F8 PROS1 CD55 MBL2 SERPINE1 C1QB C8A C5 C1QC F9 C6 TFPI ITGB2 F3 ITGAX SERPINA5 FGA
0.0756697127783652	40	80	1.24982070284485	Salivary secretion	http://www.genome.jp/kegg-bin/show_pathway?ecb04970	LOC100054420 LYZL1 ATP2B4 PRKCA ADCY7 ITPR3 ITPR2 STPG4 AQP5 CALM3 KCNMA1 PLCB3 ECATH-3 PRKG1 ADRA1A PRKACA PRKCB ATP1B1 GUCY1A2 GNAQ PRKCG ATP1B3 GUCY1B1 PLCB1 ADCY6 TRPV6 PRKACB BST1 ATP2B2 ATP1A3 GNAS PRKG2 ATP1A4 ADCY8 ATP1A1 ATP1A2 ADCY1 FXYD2 CST3
0.0776922008694187	25	47	1.32959649238814	Tryptophan metabolism	http://www.genome.jp/kegg-bin/show_pathway?ecb00380	MAOB DLST DLD SERGEF LOC100146833 DDC ALDH3A2 AFMID ECHS1 ALDH9A1 CYP1A1 LOC100055070 ACAT2 LOC100147151 HADHA ALDH2 HAAO IL4I1 AOX1 LOC100055246 TDO2 MAOA EHHADH KYAT3 AOX4
0.0776922008694187	25	47	1.32959649238814	Ether lipid metabolism	http://www.genome.jp/kegg-bin/show_pathway?ecb00565	PLA2G5 AGPS CEPT1 LPCAT2 PLA2G2A ENPP6 PLD3 PLA2G4E PAFAH1B1 PLA2G12A PAFAH2 PLA2G2C DRC1 PLA2G6 PLA2G2F LPCAT1 PLPP3 PLD4 PLD1 PLPP1 UGT8 PLA2G7 PLPP2 PAFAH1B2 PLA2G2D
0.0785012272004986	30	58	1.29291796846019	Fatty acid metabolism	http://www.genome.jp/kegg-bin/show_pathway?ecb01212	HACD4 SLC39A7 ELOVL2 ELOVL7 ACOX3 ACSL6 ACACA ELOVL6 ACSL3 ECHS1 SCD ACAT2 SCD5 ELOVL5 ACADL MYLK HADHA ACSL4 ACSBG2 PPT1 HSD17B4 PPT2 TECR ACAA2 ACADM GAREM2 FADS1 EHHADH FADS2 ACADVL
0.0817792041735786	46	94	1.22322877299709	Colorectal cancer	http://www.genome.jp/kegg-bin/show_pathway?ecb05210	BRAF TGFBR1 MSH6 PIK3CD AKT2 AKT1 DDB2 APC MAP2K2 GADD45B RAC1 EGFR MSH3 GRB2 MAPK1 EGF TGFA RAF1 RPS6KB1 NRAS CYCS MAPK3 PIK3CA TGFB3 TGFBR2 CASP9 APPL1 SOS1 SMAD4 PIK3R1 LEF1 BCL2 CDKN1A DCC CASP3 AREG AXIN1 BAK1 ARAF BCL2L11 LOC100052122 RHOA CCND1 TGFB2 LOC102150685 LOC106780978
0.0838983909300664	33	65	1.26904871365785	Fc epsilon RI signaling pathway	http://www.genome.jp/kegg-bin/show_pathway?ecb04664	PRKCA PIK3CD AKT2 AKT1 FYN FCER1A MAP2K2 SYK FCER1G CSF2 RAC1 IL13 GRB2 MAPK1 VAV3 RAF1 ALOX5AP LYN ALOX5 PLA2G4E NRAS MAPK3 PIK3CA MS4A2 SOS1 PIK3R1 GAB2 BTK PLCG1 LCP2 MAP2K3 PLA2G4A LOC100052122
0.0838983909300664	23	43	1.33701749606658	Vasopressin-regulated water reabsorption	http://www.genome.jp/kegg-bin/show_pathway?ecb04962	DCTN1 CREB3L2 NSF DYNC1LI1 STX4 DCTN4 CREB1 ARHGDIB DYNC1I1 CREB3L3 PRKACA RAB5A DYNC1LI2 DYNC2LI1 AQP3 DCTN6 ADCY6 PRKACB AVPR2 RAB11A GNAS AVP RAB5C
0.0838983909300664	85	184	1.15472564936752	Kaposi sarcoma-associated herpesvirus infection	http://www.genome.jp/kegg-bin/show_pathway?ecb05167	CCR5 IKBKB IFNAR2 CASP8 CHUK BID PIK3CD IFND1 ITPR3 AKT2 ITPR2 GNB4 AKT1 STPG4 STAT1 JAK2 MAP2K2 CALM3 VEGFA SYK PPP3R1 CSF2 RAC1 MAP1LC3B PPP3CA IFNAR1 MAPK1 CXCL1 PIK3C3 EIF2AK2 ATG14 RAF1 SRC LYN CREB1 ICAM1 NRAS CYCS MAPK3 RB1 RCAN1 PIK3CA NFKB1 CXCL8 HIF1A LOC111768755 STAT3 IL6 PIK3R6 GNB2 CASP9 LOC100050473 PDGFB JAK1 GNGT1 NFATC2 LOC100056182 PIK3CG IL6ST NFATC1 PIK3R1 LEF1 UBA52 PLCG1 CD…
0.0849377648511384	15	26	1.44210081097483	Butanoate metabolism	http://www.genome.jp/kegg-bin/show_pathway?ecb00650	GAD2 HMGCLL1 BDH1 ACSM3 HMGCS1 BDH2 ECHS1 ACAT2 AACS HADHA LOC100057758 OXCT1 LOC106780831 EHHADH HMGCL
0.0882679396757794	44	90	1.2220469094483	Dilated cardiomyopathy	http://www.genome.jp/kegg-bin/show_pathway?ecb05414	ITGA6 ADCY7 CACNG4 ITGB5 SLC8A2 ITGA10 IGF1 ITGA4 ITGA7 CACNB3 CACNG7 ITGA8 ACTC1 DES CACNB2 CACNA2D3 TPM1 TGFB3 ITGA3 DMD CACNA1D PRKACA ITGA1 ITGB3 LAMA1 ACTG1 ITGB8 MYH7 SGCB FAM171B ITGB6 TNNT2 TPM4 ADCY6 ITGB1 SLC8A3 PRKACB GNAS ADCY8 ITGA5 ADCY1 CACNG6 TGFB2 CACNB1
0.0890977625679811	74	159	1.16335511962917	Hepatocellular carcinoma	http://www.genome.jp/kegg-bin/show_pathway?ecb05225	LOC100053468 HMOX1 BRAF DVL2 TGFBR1 CSNK1A1 PRKCA PIK3CD LRP6 SMARCC1 SMARCB1 AKT2 AKT1 WNT10B GAB1 DDB2 APC WNT1 MAP2K2 GADD45B WNT7A SHC2 EGFR GRB2 DPF1 MET MAPK1 TGFA SMARCD2 GSTO1 GSTT4 RAF1 LRP5 RPS6KB1 NRAS MAPK3 RB1 FZD6 PIK3CA TGFB3 SHC4 TGFBR2 PTEN BCL2L1 PRKCB SOS1 SMAD4 FZD3 ACTG1 PHF10 ARID2 GSTA4 MGST2 PRKCG PIK3R1 LEF1 PLCG1 IGF1R CDKN1A SMARCD1 WNT11 AXIN1 HCFC2 BAK1 ARAF WNT2 DPF3…
0.0914776057690883	12	20	1.49978484341382	Ascorbate and aldarate metabolism	http://www.genome.jp/kegg-bin/show_pathway?ecb00053	KL ALDH3A2 ALDH9A1 ALDH2 LOC100066329 RGN LOC100066472 LOC100068026 LOC100067994 UGT2A1 LOC111772894 LOC100068041
0.0923075850473155	73	157	1.16225364723152	Wnt signaling pathway	http://www.genome.jp/kegg-bin/show_pathway?ecb04310	RSPO4 DVL2 BAMBI GPC4 CSNK1A1 CACYBP PRKCA LRP6 CSNK2A1 VANGL1 PPARD TBL1XR1 WNT10B RYK PORCN APC WNT1 WNT7A DAAM1 INVS DAAM2 CUL1 PPP3R1 RAC1 ROCK2 PPP3CA NLK MAP3K7 SFRP4 ZNRF3 PLCB3 LGR6 CCND2 LRP5 CSNK2A2 FZD6 CER1 TBL1X PRKACA NKD2 CAMK2B TLE7 PRKCB DKK1 SMAD4 FZD3 PRICKLE2 NFATC2 PRKCG CAMK2A NFATC1 LEF1 RSPO3 PLCB1 MMP7 SFRP1 RBX1 LOC100055155 WNT11 SERPINF1 CTBP2 PRKACB BTRC CLSTN1 AXIN1 …
0.0964320310421297	49	102	1.2008081262627	NF-kappa B signaling pathway	http://www.genome.jp/kegg-bin/show_pathway?ecb04064	IL1B BCL2A1 CD14 IKBKB CARD11 CHUK CSNK2A1 GADD45B SYK IRAK1 TNFAIP3 TLR4 CXCL1 MAP3K7 ZAP70 CD40LG TRAF1 BIRC3 TICAM2 LYN MALT1 ICAM1 CSNK2A2 LBP TNFRSF11A NFKB1 CXCL8 TNFSF11 VCAM1 CD40 BCL2L1 PRKCB TAB3 TAB2 PIAS4 PARP1 TNFSF13B XIAP BCL2 BTK PLCG1 TRAF6 ATM CFLAR PRKCQ ERC1 LOC106783094 TRAF3
0.0964320310421297	25	48	1.30189656546338	Ovarian steroidogenesis	http://www.genome.jp/kegg-bin/show_pathway?ecb04913	ADCY7 CYP17A1 IGF1 INSR HSD17B2 FSHR ALOX5 CYP1A1 PLA2G4E HSD3B2 PRKACA CGA FSHB BMP6 CYP19A1 IGF1R LOC100070509 ADCY6 PRKACB SCARB1 GNAS ADCY8 INS PLA2G4A ADCY1
0.103260622970638	44	91	1.20861782253128	GnRH signaling pathway	http://www.genome.jp/kegg-bin/show_pathway?ecb04912	MMP2 GNRHR PRKCA MAP3K1 ADCY7 ITPR3 ITPR2 MMP14 STPG4 MAP2K2 CALM3 EGFR GRB2 MAPK1 PLCB3 RAF1 SRC MAP3K4 MAPK7 PLA2G4E NRAS MAPK3 CACNA1D PRKACA CAMK2B PRKCB SOS1 GNAQ CGA CDC42 CAMK2A PLCB1 MAP3K2 MAP2K3 ADCY6 PRKACB PLD1 GNA11 GNAS CAMK2D ADCY8 PLA2G4A ADCY1
0.105833828074839	36	73	1.23269987129903	Arrhythmogenic right ventricular cardiomyopathy	http://www.genome.jp/kegg-bin/show_pathway?ecb05412	ITGA6 GJA1 CACNG4 ITGB5 SLC8A2 ITGA10 CDH2 ITGA4 ITGA7 CACNB3 CACNG7 ITGA8 PKP2 DSG2 DES CACNB2 CACNA2D3 DSP ITGA3 DMD CACNA1D ITGA1 ITGB3 LAMA1 ACTG1 ACTN3 ITGB8 LEF1 SGCB FAM171B ITGB6 ITGB1 SLC8A3 ITGA5 CACNG6 CACNB1
0.107202819463453	50	105	1.19030543128081	Nucleocytoplasmic transport	http://www.genome.jp/kegg-bin/show_pathway?ecb03013	NMD3 THOC7 NXF1 NUP93 NUP35 KPNA6 CEP192 NUP210 THOC1 PHAX THOC2 THOC3 TMEM33 PYM1 NUP88 TNPO3 IPO8 TNPO2 IPO11 KPNB1 KPNA5 IPO5 NXT2 NUP37 IPO13 CSE1L NUP58 EIF4A3 IPO7 NUP153 RAE1 NUP50 THOC6 LOC100068576 KPNA1 SNUPN XPOT RAN NUP133 ACIN1 NUP160 RBM8A KPNA4 XPO7 RANGAP1 TNPO1 XPO1 SRRM1 XPO5 LOC100060201
0.108912564517908	154	350	1.09984221850347	Amyotrophic lateral sclerosis	http://www.genome.jp/kegg-bin/show_pathway?ecb05014	HDAC6 NDUFS7 KIF5B HNRNPA2B1 ATG2B NXF1 NUP93 ACTR1B NDUFV3 PSMD13 WIPI1 NUP35 DNAH11 DCTN1 BID KIF5A ATXN2L ITPR3 OPTN GPX6 PSMD1 CEP192 TARDBP ATP5MC3 SRSF7 HNRNPA1 LOC100069290 ULK2 SOD1 GPX5 NDUFS2 PINK1 NUP210 PPP3R1 PSMA4 RAC1 ALS2 MAP1LC3B NDUFV2 RAB1A UBQLN4 NDUFB8 PPP3CA HAP1 PIK3C3 NRBF2 DCTN4 PSMA3 ATG14 SDHB PSMA5 SETX PSMD12 VDAC1 TNFRSF1B COX6A1 NUP88 TUBB3 MATR3 DCTN3 VAPB NRG2 NDU…
0.109885453666381	22	42	1.30933597440889	Aminoacyl-tRNA biosynthesis	http://www.genome.jp/kegg-bin/show_pathway?ecb00970	FARS2 GATB LARS1 YARS1 WARS1 RARS2 KARS1 VARS1 FARSA MARS1 CARS2 VARS2 SARS2 GAB2 TARS1 WARS2 HARS1 FARSB AARS2 DARS1 TARS3 LARS2
0.116126064923762	70	152	1.1511506473571	Hippo signaling pathway	http://www.genome.jp/kegg-bin/show_pathway?ecb04390	MPP5 DVL2 TGFBR1 YWHAQ GDF6 GLI2 WNT10B TEAD1 LLGL2 APC WNT1 WNT7A YWHAE BOLA3 LATS2 CSNK1D AJUBA FRMD1 STK3 CRB1 PPP2CB PPP2R1B BMPR1B BIRC3 CCND2 PATJ DLG5 DLG2 PPP2R2C WWC1 PRKCI PRKCZ FZD6 YWHAH TGFB3 TGFBR2 PPP1CB NKD2 BMP4 SMAD4 FZD3 ACTG1 PPP2R2B GDF5 SERPINE1 LEF1 BMP6 YWHAB FGF1 BMP2 CDH1 CRB2 WWTR1 LOC100055155 YWHAZ WNT11 AREG SMAD1 BTRC NF2 ITGB2 AFP AXIN1 PPP2R2D WNT2 BMPR2 FZD4 ID1 …
0.116126064923762	48	101	1.18794839082283	Protein digestion and absorption	http://www.genome.jp/kegg-bin/show_pathway?ecb04974	SLC7A7 SLC8A2 SLC15A1 SLC7A9 SLC1A1 COL9A1 LOC100064145 SLC36A2 COL6A5 PAG COL1A1 SLC7A8 SLC38A2 SLC6A19 COL6A6 COL25A1 ATP1B1 SLC3A1 COL4A1 ATP1B3 COL6A3 LOC100050670 COL11A1 COL4A6 CPB1 XPNPEP2 LOC100071692 SLC8A3 COL6A1 KCNK5 PRCP ATP1A3 COL27A1 ATP1A4 ATP1A1 ATP1A2 KCNQ1 COL12A1 MEP1A COL11A2 LOC100050047 FXYD2 LOC100059452 LOC100059418 ELN COL22A1 COL23A1 COL5A1
0.119983439986341	33	67	1.23116666250388	Arachidonic acid metabolism	http://www.genome.jp/kegg-bin/show_pathway?ecb00590	PTGES HPGDS PLA2G5 GPX6 GPX5 CYP2B6 PTGS1 PLA2G2A LOC100068569 ALOX15B ALOX12B ALOX5 PTGES3 PLA2G4E PLA2G12A TBXAS1 CYP2E1 PLA2G2C LOC100061690 PLA2G6 PLA2G2F LOC100070509 LOC100630657 GPX8 PLA2G4A LOC100070400 LOC100064020 CBR3 PLA2G2D LOC100064092 LOC100061470 CYP2C113 GPX2
0.119983439986341	20	38	1.31560073983668	Thyroid cancer	http://www.genome.jp/kegg-bin/show_pathway?ecb05216	BRAF NCOA4 CCDC6 DDB2 MAP2K2 GADD45B PAX8 NTRK1 MAPK1 NRAS MAPK3 PPARG RXRA LEF1 TFG CDH1 CDKN1A RXRB BAK1 RXRG
0.127723061635944	120	271	1.10685228296223	Cytokine-cytokine receptor interaction	http://www.genome.jp/kegg-bin/show_pathway?ecb04060	IL1B PRL ACVR2A CSF1R CCR5 CCR2 GHR CCR9 IFNAR2 CXCR4 IL17RB TGFBR1 CCR7 IL28B CCR6 IL17B GDF6 IFND1 IL18R1 GALT CSF3 TNFRSF14 ACVRL1 gh IL10 IL20 CSF2 IL13 IFNAR1 NGF CXCL1 EPO INHBC CD40LG IL27RA BMPR1B LOC100069576 CXCL11 TNFRSF1B LOC100630489 GDF2 CXCL6 CXCL10 CSF3R XCL1 TNFRSF8 BMP3 IL11 TNFRSF11A TNFRSF11B IL27 TGFB3 TGFBR2 CXCL8 IL2 INHA IL2RB IL22RA1 IL6 IL2RG FASLG TNFSF11 LOC102148014 C…
0.132211190007083	18	34	1.32333956771807	African trypanosomiasis	http://www.genome.jp/kegg-bin/show_pathway?ecb05143	IL1B F2RL1 PRKCA IL10 PLCB3 THOP1 ICAM1 KNG1 NPPA IL6 FASLG VCAM1 PRKCB GNAQ LAMA4 PRKCG PLCB1 HBA
0.133672930860559	11	19	1.44716081382035	Phenylalanine metabolism	http://www.genome.jp/kegg-bin/show_pathway?ecb00360	GOT1 MAOB LOC100053296 ALDH3A1 DDC LOC100147151 IL4I1 PAH LOC100055246 TAT LOC100068389
0.137663643974707	17	32	1.32793449677265	Beta-Alanine metabolism	http://www.genome.jp/kegg-bin/show_pathway?ecb00410	GAD2 LOC100053296 CSAD ACOX3 ALDH3A1 DPYD ALDH3A2 GADL1 CARNS1 ECHS1 ALDH9A1 HADHA ALDH2 DPYS MLYCD CNDP1 EHHADH
0.137663643974707	17	32	1.32793449677265	Mucin type O-glycan biosynthesis	http://www.genome.jp/kegg-bin/show_pathway?ecb00512	GALNT10 GALNT2 GALNT9 GALNT5 C1GALT1 ST6GALNAC2 GALNT6 GALNT12 GALNT15 EXD2 GALNT18 GALNT14 GCNT1 ST3GAL1 B4GALT5 ST3GAL2 ST6GALNAC3
0.143597263328573	43	91	1.18114923565557	MRNA surveillance pathway	http://www.genome.jp/kegg-bin/show_pathway?ecb03015	WDR33 SMG5 NXF1 PABPC5 SMG7 HBS1L PPP2R5D PPP2R5A SYMPK TARDBP PABPC4 PAPOLG PPP2R5E PPP2CB MSI2 PABPN1 DAZAP1 PYM1 PPP2R1B RNGTT PPP2R2C PPP2R3A NXT2 EIF4A3 PPP1CB CPSF6 ITGA1 MSI1 LOC100068576 CPSF7 PPP2R2B FIP1L1 CPSF3 PAPOLA ACIN1 GSPT1 PABPC1L CPSF2 PPP2R2D SRRM1 PPP2R3B GSPT2 LOC100060201
0.144465630054271	46	98	1.1733010679768	Melanogenesis	http://www.genome.jp/kegg-bin/show_pathway?ecb04916	KITLG GNAI1 DVL2 MITF PRKCA ADCY7 CREB3L2 WNT10B STPG4 WNT1 MAP2K2 CALM3 WNT7A TYRP1 GNAI3 MAPK1 EDN1 PLCB3 RAF1 GNAO1 CREB1 NRAS MAPK3 FZD6 CREB3L3 TYR PRKACA CAMK2B PRKCB FZD3 GNAQ PRKCG CAMK2A LEF1 PLCB1 WNT11 ADCY6 PRKACB GNAS CAMK2D ADCY8 WNT2 EDNRB ADCY1 FZD4
0.150098197522739	15	28	1.33909361019091	Galactose metabolism	http://www.genome.jp/kegg-bin/show_pathway?ecb00052	HKDC1 G6PC2 HK1 GLB1 B4GALT1 AKR1B1 PFKM GAA PFKL GALK1 PFKP SI GCK B4GALT2 GALE
0.150098197522739	20	39	1.28186738753318	Nicotinate and nicotinamide metabolism	http://www.genome.jp/kegg-bin/show_pathway?ecb00760	SIRT3 ENPP3 LOC100146833 NT5E NAMPT ENPP1 SIRT1 RDH14 NNT AOX1 SIRT7 NT5C1A NT5M NMNAT1 NMNAT3 SIRT2 BST1 NADSYN1 NMNAT2 AOX4
0.150098197522739	20	39	1.28186738753318	Basal transcription factors	http://www.genome.jp/kegg-bin/show_pathway?ecb03022	GTF2F1 TAF15 CCNH GTF2A1 ERCC3 GTF2A1L TAF7L TAF4B GTF2H1 TBPL1 GTF2IRD1 GTF2I GTF2E1 GTF2F2 TAF4 TAF2 GTF2B TAF3 ERCC2 GTF2H4
0.157829090476958	14	26	1.34596075690984	Vitamin digestion and absorption	http://www.genome.jp/kegg-bin/show_pathway?ecb04977	SLC19A1 LRAT APOB CBLIF TCN1 SLC19A3 MMACHC CUBN LOC100067491 LMBRD1 RBP2 TCN2 FOLH1 SCARB1
0.174624413845552	12	22	1.36344076673983	Terpenoid backbone biosynthesis	http://www.genome.jp/kegg-bin/show_pathway?ecb00900	PCYOX1L ZMPSTE24 HMGCS1 FNTB ACAT2 PCYOX1 DHDDS FNTA HMGCR PDSS2 ICMT RCE1
0.174624413845552	12	22	1.36344076673983	Proximal tubule bicarbonate reclamation	http://www.genome.jp/kegg-bin/show_pathway?ecb04964	GLS2 AQP1 MDH1 PCK2 PCK1 CA2 ATP1B3 SLC4A4 ATP1A3 ATP1A4 ATP1A1 ATP1A2
0.183705038235159	11	20	1.37480277312933	Steroid biosynthesis	http://www.genome.jp/kegg-bin/show_pathway?ecb00100	NSDHL CYP51A1 SOAT1 LSS MSMO1 LIPA LBR CYP24A1 SC5D FDFT1 EBP
0.183705038235159	24	49	1.22431415788883	Cysteine and methionine metabolism	http://www.genome.jp/kegg-bin/show_pathway?ecb00270	GOT1 PHGDH MAT2A MPST MDH1 AMD1 DNMT3B LOC100147151 CTH SMS PSAT1 IL4I1 BHMT2 ENOPH1 LOC100055246 AHCY LDHA RNASEH1 TAT MDH2 KYAT3 SDS DNMT3A LOC100065392
0.192461914837013	10	18	1.38868966982761	One carbon pool by folate	http://www.genome.jp/kegg-bin/show_pathway?ecb00670	BCL2A1 ATIC MTHFD2 GART MTHFR ALDH1L1 SHMT2 TYMS ALDH1L2 MTHFD2L
0.192832398697006	23	47	1.22322877299709	Type II diabetes mellitus	http://www.genome.jp/kegg-bin/show_pathway?ecb04930	SLC2A2 IKBKB ADIPOQ IRS2 HKDC1 PIK3CD PKM SLC2A4 INSR HK1 MAPK1 PRKCE IRS4 CACNA1E PRKCZ MAPK3 PIK3CA CACNA1G CACNA1D PIK3R1 GCK LOC100052122 SOCS2

## Sheet: BM-MSC
Enrichment FDR	nGenes	Pathway Genes	Fold Enrichment	Pathway	URL	Genes
2.02442893414027e-11	735	1504	1.2297987556648	Metabolic pathways	http://www.genome.jp/kegg-bin/show_pathway?ecb01100	GAD2 ALAS2 GOT1 GCNT2 BCL2A1 GDA SGMS1 MAOB LOC100054420 DGKH IDH3B DLST BCO1 DGKB TUSC3 HACD4 HPSE2 CERS4 NDUFS7 MTMR6 CMPK1 CHPF DAD1 LOC100053468 NPL HMGCLL1 CA6 PIGN DLD LOC100053296 FAH PTGES HMOX1 AGPAT4 LALBA NSDHL PDHA1 URAD PRPS2 UGCG HSD17B3 NDUFV3 ALDOA SIRT3 ENO1 GATB ST6GAL1 GK GAPDHS TPK1 INPP4A HKDC1 PRDM6 BDH1 SLC39A7 SYNJ1 CERK PHGDH MOCS2 PDHB SORD LOC111774802 SERGEF QDPR RDH10…
1.61401912104783e-09	197	341	1.45380578817169	PI3K-Akt signaling pathway	http://www.genome.jp/kegg-bin/show_pathway?ecb04151	PRL KITLG COMP FN1 CSF1R ITGA6 FLT3 IKBKB GHR IFNAR2 F2R YWHAQ EFNA4 PPP2R5D EIF4E CHUK PRKCA PIK3CD ITGB5 CREB3L2 LAMB4 EPHA2 PPP2R5A AKT2 GNB4 LAMB3 RHEB AKT1 HSP90AB1 ITGA10 CSF3 THBS1 JAK2 LPAR2 gh MAP2K2 ANGPT4 VEGFA NTRK1 SYK YWHAE TSC1 RAC1 MYB EGFR GRB2 IGF1 INSR G6PC2 IFNAR1 TLR4 MET ITGA4 MAPK1 NGF HSP90B1 EPO EGF VWF PPP2R5E COL9A2 TGFA COL9A1 LOC100064145 TNN ITGA7 RAF1 NTRK2 VEGFD TH…
3.39731858703658e-09	282	524	1.35429217074986	Pathways in cancer	http://www.genome.jp/kegg-bin/show_pathway?ecb05200	PTCH1 KITLG GNAI1 SLC2A1 LOC100053468 FN1 CSF1R MMP2 HMOX1 ITGA6 FLT3 FOXO1 IKBKB BRAF DVL2 CBL RUNX1 IFNAR2 CXCR4 F2R PML TGFBR1 SMO EGLN3 CASP8 MITF NCOA4 CCDC6 CHUK BID JAG2 PRKCA PIK3CD ADCY7 EML4 LAMB4 STAT5B AKT2 GLI2 GNB4 LAMB3 PPARD AKT1 WNT10B STPG4 HSP90AB1 DDB2 APC STAT1 WNT1 JAK2 LPAR2 MAP2K2 CALM3 GADD45B WNT7A PAX8 VEGFA NTRK1 ARNT CUL1 PTGER2 RAC1 IL13 ROCK2 EGFR MSH3 GRB2 GNAI3 IG…
2.77915608469649e-07	119	197	1.52011092989304	Focal adhesion	http://www.genome.jp/kegg-bin/show_pathway?ecb04510	COMP FN1 ITGA6 BRAF RAP1B PARVA PRKCA PIK3CD ITGB5 LAMB4 VASP AKT2 PIP5K1A LAMB3 AKT1 FYN ITGA10 CAPN2 PARVB THBS1 CAV1 VEGFA SHC2 RAC1 ROCK2 EGFR GRB2 IGF1 MET ITGA4 MAPK1 EGF VWF COL9A2 COL9A1 MYLK2 VAV3 LOC100064145 TNN ITGA7 RAF1 VEGFD THBS3 SRC BIRC3 CCND2 COL6A5 ITGA8 COL1A1 RASGRF1 MAPK3 BCAR1 PXN PIK3CA SHC4 MYLK ITGA3 PPP1CB COL6A6 RAP1A TLN1 PTEN SPP1 ARHGAP5 ITGA1 PRKCB PAK4 SOS1 ITGB3…
1.54033154286358e-06	142	250	1.42936413959085	Endocytosis	http://www.genome.jp/kegg-bin/show_pathway?ecb04144	KIF5B NEDD4L HSPA1A CCR5 STAMBP GRK2 CBL CXCR4 AMPH PML PDCD6IP TGFBR1 VPS35 VTA1 RAB11FIP4 USP8 KIF5A RAB31 RAB11FIP5 ASAP3 SNX2 ZFYVE27 PIP5K1A ARF3 GIT2 WWP1 SNX4 GIT1 AP2B1 CAV1 SH3GLB1 ACTR2 NEDD4 ARF2 SH3GL2 EGFR MVB12A DNM3 HGS ACAD8 LOC100062210 RUFY2 ARPC2 LOC100059683 SMURF2 SRC SNX6 RAB7A CLTA RAB22A CBLC MDM2 IQSEC3 VPS45 ZFYVE16 FGFR2 PRKCI RABEP1 AGAP1 CBLB PRKCZ ACAP2 SMAD2 TGFBR2 …
1.54033154286358e-06	123	210	1.47394189444731	Regulation of actin cytoskeleton	http://www.genome.jp/kegg-bin/show_pathway?ecb04810	FGD1 CFL2 FN1 ITGA6 BRAF RDX CXCR4 F2R MYH14 PIK3CD ITGB5 PIP5K1A ITGA10 GIT1 APC LPAR2 MAP2K2 TMSB4X ACTR2 SSH3 RAC1 ROCK2 EGFR ITGA4 MAPK1 EGF MYLK2 VAV3 ARPC2 ITGA7 RAF1 CYFIP2 SRC LIMK1 ITGA8 NRAS FGFR2 FGF10 NCKAP1L MAPK3 KNG1 INSRR BCAR1 PXN FGFR1 PIK3CA SSH2 MYLK FGF7 WASL FGD3 ITGA3 PPP1CB MYH10 SPATA13 LPAR1 ITGA1 PAK4 SOS1 ITGB3 CRKL ARHGAP35 LOC111768858 ABI2 EZR PDGFB ACTG1 GSN FGF9 M…
1.54033154286358e-06	45	60	1.88736462093863	Viral myocarditis	http://www.genome.jp/kegg-bin/show_pathway?ecb05416	CD80 HLA-DMA CASP8 ABL2 BID EIF4G1 FYN CAV1 DQA RAC1 CD40LG DRA DRB ICAM1 CYCS EIF4G2 ABL1 ITGA3 DMD LOC111768755 CD55 CD40 Eqca-DQB2 CASP9 LOC100050473 LAMA1 ACTG1 LOC100056182 MYH7 SGCB HLA-DOB CASP3 CD28 ITGB2 CXADR LOC100059994 MHCX1 LOC100049798 EQMHCC1 LOC106783094 LOC100050706 CCND1 LOC100054114
1.69241597092044e-06	71	108	1.65435664304497	HIF-1 signaling pathway	http://www.genome.jp/kegg-bin/show_pathway?ecb04066	SLC2A1 MKNK1 HMOX1 PDHA1 ALDOA ENO1 HKDC1 EGLN3 PDHB EIF4E PRKCA PIK3CD AKT2 AKT1 MAP2K2 ANGPT4 VEGFA ARNT EGFR IGF1 INSR TLR4 HK1 MAPK1 EPO EGF LDHB EDN1 PFKFB3 RPS6KB1 TIMP1 MAPK3 NPPA PGK1 PIK3CA NFKB1 PFKM CUL2 HIF1A STAT3 IL6 ANGPT1 CAMK2B PRKCB TF PFKL CYBB PRKCG SERPINE1 CAMK2A PIK3R1 PFKP EIF4E2 ENO3 ERBB2 BCL2 LDHA PLCG1 RBX1 CDKN1A FLT1 EGLN1 GAPDH EIF4E1B IL6R TFRC CAMK2D INS MKNK2 LOC…
2.63505657019878e-06	95	156	1.53247554691598	MicroRNAs in cancer	http://www.genome.jp/kegg-bin/show_pathway?ecb05206	HMOX1 IKBKB RDX IRS2 MARCKS VIM EFNA4 DICER1 PRKCA PIK3CD FSCN1 THBS1 GLS2 FOXP1 APC MAP2K2 VEGFA IGF2BP1 EGFR GRB2 CD44 MET MAPK1 PRKCE TNN RAF1 DNMT3B NOTCH4 CCND2 MMP9 MAPK7 HDAC2 MDM2 SIRT1 NRAS MAPK3 KIF23 TPM1 ABL1 PIK3CA NFKB1 SHC4 NOTCH2 PAFAH2 HDAC1 CYP24A1 STAT3 BRCA1 PTEN PRKCB PAK4 SOS1 CRKL FZD3 TIMP3 EZR PDGFB TP63 TNR CCNG1 MMP16 PRKCG ZEB2 CDCA5 PIK3R1 ERBB2 BCL2 PIM1 HOXD10 PDCD4…
2.67747514534463e-06	134	236	1.42885231189704	Ras signaling pathway	http://www.genome.jp/kegg-bin/show_pathway?ecb04014	EXOC2 KITLG RAPGEF5 CSF1R RASGRF2 FLT3 IKBKB RAP1B RASA1 ABL2 EFNA4 CHUK PRKCA PIK3CD PLA2G5 EPHA2 AKT2 GNB4 AKT1 NF1 STPG4 GAB1 MAP2K2 CALM3 ANGPT4 VEGFA NTRK1 SHC2 RAC1 EGFR GRB2 IGF1 RASGRP1 INSR MET MAPK1 NGF EGF ETS1 PLA2G2A TGFA ZAP70 RAF1 NTRK2 VEGFD KIT RASAL2 SHOC2 RASGRP3 PLA2G4E NRAS FGFR2 RASGRF1 FGF10 RASA3 MAPK3 AFDN ABL1 FGFR1 PIK3CA NFKB1 SHC4 FOXO4 PLA2G12A FGF7 RAP1A FASLG ANGPT…
5.17541483466064e-06	91	150	1.52666827115925	Phagosome	http://www.genome.jp/kegg-bin/show_pathway?ecb04145	COMP CD14 HLA-DMA LOC100061234 RAB7B MPO LOC100051526 SFTPD TAP2 CTSL ITGB5 CALR NCF2 THBS1 CLEC1A DQA RAC1 TCIRG1 TLR4 ATP6V1C2 DYNC1LI1 PIK3C3 MRC1 HGS MSR1 OLR1 THBS3 MARCO RAB7A DRA DRB LOC100051733 SEC61A1 TUBB4B NCR1 SEC22B LOC100064677 DYNC1I1 ATP6AP1 TUBB STX18 ATP6V0A1 ATP6V1E1 ATP6V1B2 Eqca-DQB2 LOC100050473 COLEC11 ATP6V1D ITGB3 CYBB MBL2 LAMP2 ACTG1 SFTPA1 COLEC12 LOC100056182 RAB5A T…
5.68906844968922e-06	125	220	1.42982168252926	Rap1 signaling pathway	http://www.genome.jp/kegg-bin/show_pathway?ecb04015	KITLG GNAI1 RAPGEF5 CSF1R BRAF F2R RAP1B PRKD1 RAPGEF3 EFNA4 PRKCA PIK3CD ADCY7 EPHA2 VASP AKT2 FARP2 SIPA1L2 AKT1 STPG4 ADORA2B PRKD3 THBS1 LPAR2 MAP2K2 CALM3 ANGPT4 VEGFA RAC1 EGFR MAP2K6 GNAI3 IGF1 INSR MET MAPK1 NGF EGF VAV3 PLCB3 RAF1 VEGFD KIT SRC EVL RASGRP3 SSX2IP GNAO1 DRD2 NRAS FGFR2 PRKCI PRKCZ FGF10 MAPK3 BCAR1 AFDN FGFR1 PIK3CA FGF7 RAP1A TLN1 LPAR1 ANGPT1 KRIT1 DOCK4 PRKCB CTNND1 IT…
5.68906844968922e-06	106	181	1.47374327675502	Chemical carcinogenesis	http://www.genome.jp/kegg-bin/show_pathway?ecb05207	GNAI1 PPARA LOC100053468 CHRNB4 KPNA6 BCL6 PAQR7 PRKCA PIK3CD ADCY7 CREB3L2 STAT5B AKT2 AKT1 HSP90AB1 WNT1 JAK2 MAP2K2 VEGFA CYP2B6 ARNT EGFR GRB2 GNAI3 AR MAPK1 HSP90B1 KLF4 EGF RPS6KA3 LOC100068569 GSTO1 GSTT4 RAF1 SRC STAT5A JAG1 PTGES3 DLL4 CREB1 CYP1A1 RPS6KB1 NRAS DLL1 FGF10 MAPK3 KPNB1 RB1 KPNA5 PIK3CA NFKB1 CREB3L3 NOTCH2 FGF7 CACNA1D STAT3 TNFSF11 PRKACA AIP PRKCB ARRB1 SOS1 KPNA1 LOC100…
8.71076976045571e-06	99	168	1.48292934502321	Tight junction	http://www.genome.jp/kegg-bin/show_pathway?ecb04530	WAS MPP5 NEDD4L PRKAG3 RDX RUNX1 CD1b1 MYH14 MAP3K1 VASP SYMPK LLGL2 CFTR ACTR2 NEDD4 RAC1 AMOTL2 ROCK2 CRB3 MARVELD2 PRKCE PRKAG1 CGNL1 ARPC2 CD1C TJP3 PRKAB1 IGSF5 SRC PPP2R1B CD1D PRKAG2 AMOTL1 PRKAA2 TJAP1 PCNA PATJ DLG2 ARHGEF2 YBX3 PPP2R2C PRKCI PRKCZ AFDN STK11 JAM2 CD1E1 HCLS1 JAM3 CACNA1D MYH10 RAP1A CD1B2 TJP2 PRKACA ARHGAP17 SYNPO EZR F11R ACTG1 ARPC5 PPP2R2B CDC42 ACTN1 GATA4 ERBB2 AR…
9.19196664803292e-06	158	292	1.36166032012924	MAPK signaling pathway	http://www.genome.jp/kegg-bin/show_pathway?ecb04010	IL1B MAP3K8 KITLG MKNK1 CSF1R RASGRF2 HSPA1A CD14 FLT3 IKBKB BRAF DUSP4 RAP1B TGFBR1 RASA1 TAOK1 EFNA4 CHUK PRKCA TAOK3 MAP3K1 CACNG4 DUSP2 MAP4K2 MAPK8IP1 EPHA2 AKT2 AKT1 NF1 MAP4K4 SRF MAP2K2 GADD45B ANGPT4 VEGFA NTRK1 IRAK1 PPP3R1 RAC1 EGFR DUSP1 GRB2 MAP2K6 IGF1 RASGRP1 INSR PPP3CA CACNA1I NLK MET STK3 MAPK1 NGF EGF MAP3K7 MAP3K12 TGFA RPS6KA3 RAF1 NTRK2 VEGFD CACNB3 CACNA1E KIT RASGRP3 MAP3K…
1.11793187391931e-05	68	107	1.59926223331871	Th17 cell differentiation	http://www.genome.jp/kegg-bin/show_pathway?ecb04659	IL1B RORC IKBKB RUNX1 HLA-DMA TGFBR1 CHUK STAT5B HSP90AB1 STAT1 JAK2 DQA PPP3R1 PPP3CA MAPK1 ZAP70 IL27RA STAT5A DRA DRB NFKBIB MAPK3 CD3E IL27 NFKB1 SMAD2 TGFBR2 HIF1A IL2 IL2RB RORA STAT3 IL6 IL2RG IRF4 Eqca-DQB2 IL23R SMAD4 IL2RA TBX21 JAK3 EBI3 JAK1 HSP90AA1 NFATC2 RXRA IL22 IL6ST NFATC1 CD247 HLA-DOB PLCG1 IL12RB1 IL23A FOXP3 RXRB PRKCQ IL6R RXRG GATA3 MAPK13 IL17F LOC106783094 IL21 IL17A
1.24643608438041e-05	81	133	1.53259683504791	FoxO signaling pathway	http://www.genome.jp/kegg-bin/show_pathway?ecb04068	FOXO1 IKBKB PRKAG3 BRAF IRS2 BCL6 TGFBR1 CHUK PIK3CD SLC2A4 AKT2 AKT1 CCNB3 MAP2K2 GADD45B IL10 USP7 EGFR GRB2 IGF1 INSR G6PC2 NLK MAPK1 EGF PRKAG1 IRS4 PLK3 SOD2 RAF1 PRKAB1 PRKAG2 CCND2 PRKAA2 SKP2 MDM2 SIRT1 PCK2 NRAS PCK1 CCNG2 RBL2 MAPK3 STK11 GABARAPL1 PIK3CA TGFB3 FOXO4 TGFBR2 FBXO32 STAT3 IL6 FASLG PTEN BNIP3 SOS1 PLK1 SMAD4 SETD7 TNFSF10 PIK3R1 SGK1 PRKAB2 ATM MCMDC2 CDKN1A LOC100055155 …
1.4764067825034e-05	64	100	1.61055114320096	Hematopoietic cell lineage	http://www.genome.jp/kegg-bin/show_pathway?ecb04640	IL1B KITLG CD8B CSF1R ITGA6 CD14 FLT3 CD9 HLA-DMA CD1b1 CD7 GALT CSF3 DQA FCER2 CSF2 CD44 ITGA4 EPO CD1C KIT CD1D CD5 DRA DRB CSF3R IL11 CD3E CD1E1 DNTT ITGA3 IL1R1 IL6 LOC102148014 CD1B2 CD55 Eqca-DQB2 ITGA1 ITGB3 IL2RA MS4A1 CD2 LOC102148327 HLA-DOB CD22 CD1E2 IL1A IL6R CD19 TFRC LOC100066276 CD34 ITGA5 LOC100066668 CD1A7 CD1A4 IL7R LOC111767504 ANPEP CD1A1 LOC100066363
1.56170597825307e-05	92	156	1.48408158227653	Cellular senescence	http://www.genome.jp/kegg-bin/show_pathway?ecb04218	VDAC3 TRAF3IP2 FOXO1 TGFBR1 CHEK2 MYBL2 PIK3CD ITPR3 AKT2 ITPR2 RHEB AKT1 STPG4 CAPN2 CCNB3 HIPK2 LIN54 MAP2K2 CALM3 GADD45B TSC1 PPP3R1 CDK1 RAD1 MAP2K6 RAD9A PPP3CA MAPK1 PPID ETS1 RAD50 RAF1 VDAC1 CCND2 ATR MDM2 HUS1 NBN SIRT1 NRAS RBL2 LIN9 MAPK3 RB1 PIK3CA TGFB3 NFKB1 HIPK1 TGFBR2 VDAC2 CXCL8 E2F4 CACNA1D PPP1CB IL6 PTEN LOC100050473 IGFBP3 MRAS NFATC2 LOC100056182 CCNA1 RASSF5 SERPINE1 NFAT…
2.71171355067991e-05	112	199	1.41631381939783	Proteoglycans in cancer	http://www.genome.jp/kegg-bin/show_pathway?ecb05205	PTCH1 HPSE2 FN1 MMP2 BRAF RDX CBL LOC100061234 SMO PRKCA PIK3CD CTSL ITPR3 ITGB5 AKT2 ITPR2 AKT1 WNT10B GAB1 THBS1 WNT1 CAV1 MAP2K2 WNT7A VEGFA RAC1 ROCK2 EGFR GRB2 GPC3 IGF1 CD44 TLR4 MET MAPK1 VAV3 DDX5 ITGA7 RAF1 SRC HSPG2 MMP9 MDM2 COL1A1 RPS6KB1 NRAS MAPK3 SDC1 FZD6 PXN FGFR1 PIK3CA SMAD2 HCLS1 HIF1A PPP1CB STAT3 FASLG PRKACA CAMK2B PRKCB SOS1 ITGB3 TLR2 FZD3 TIMP3 EZR ACTG1 MRAS CDC42 PRKCG…
3.54633970480578e-05	65	104	1.57280385078219	Parathyroid hormone synthesis, secretion and action	http://www.genome.jp/kegg-bin/show_pathway?ecb04928	MMP15 GNAI1 BRAF PRKCA ADCY7 ITPR3 CREB3L2 ITPR2 KL MMP14 AKAP13 EGFR GNAI3 MAPK1 MMP25 PDE4B MEF2A PLCB3 RAF1 LRP5 SLC34A2 CREB1 PDE4D NR4A2 MAPK3 PTHLH FGFR1 CREB3L3 CYP24A1 TNFSF11 SLC34A1 PRKACA PRKCB ARRB1 GCM2 GNAQ ARRB2 ATF2 MMP16 PRKCG RXRA GNA12 MEF2D BCL2 RUNX2 FGF23 PLCB1 ATF6B CDKN1A ARHGEF11 ADCY6 TRPV6 PRKACB PLD1 RXRB GNA11 ARAF GNAS RXRG GATA3 ADCY8 CASR ADCY1 RHOA ARHGEF1
5.11216265537846e-05	77	129	1.50208863888656	Lysosome	http://www.genome.jp/kegg-bin/show_pathway?ecb04142	AGA LAPTM5 CD68 CTSA GGA3 LOC100061234 FUCA2 CTSL LAMP3 GALNS AP3M2 GALC TCIRG1 LGMN ENTPD4 GNPTAB AP3S1 LIPA AP1S2 GNPTG HEXB ITGA7 GLB1 ACP5 NAGPA PHLPP2 SMPD1 CLTA AP1S3 ATP6AP1 GUSB AP1G2 GAA ABCA2 NAPSA SORT1 AP4M1 ATP6V0A1 CLTB MCOLN1 LAPTM4A PPT1 PPT2 LITAF LAMP2 CLTC AP1B1 NEU1 AP1M1 HGSNAT IDUA CTSO SLC11A2 LAPTM4B SUMF1 DNASE2B GM2A ARSB CTSC NPC1 PSAP AP4B1 CTSF CTSS GBA GNS LOC1067830…
5.11216265537846e-05	72	119	1.52257986226982	Platelet activation	http://www.genome.jp/kegg-bin/show_pathway?ecb04611	LOC100054420 GNAI1 F2R RAP1B PIK3CD ADCY7 ITPR3 VASP AKT2 ITPR2 AKT1 FGG FYN SYK FCER1G PTGS1 ROCK2 GNAI3 RASGRP1 FGB MAPK1 VWF MYLK2 PLCB3 SRC LYN LOC100051733 COL1A1 PLA2G4E PRKG1 PRKCI PRKCZ MAPK3 PIK3CA MYLK PPP1CB RAP1A TLN1 PRKACA PIK3R6 TBXAS1 ITGB3 ARHGAP35 GUCY1A2 GNAQ ACTG1 PIK3CG PIK3R1 PPP1R12A TLN2 BTK ROCK1 GUCY1B1 PLCB1 LCP2 ADCY6 ITGB1 PRKACB ARHGEF12 RASGRP2 GNAS PRKG2 ADCY8 PLA2…
5.11216265537846e-05	65	105	1.55782476648903	Amoebiasis	http://www.genome.jp/kegg-bin/show_pathway?ecb05146	IL1B FN1 CD14 C8B CD1b1 RAB7B PRKCA PIK3CD LAMB4 C9 LAMB3 SERPINB10 PRDX1 IL10 CSF2 TLR4 CXCL1 CD1C PLCB3 CD1D RAB7A COL1A1 PIK3CA TGFB3 NFKB1 CD1E1 CXCL8 IL6 CD1B2 PRKACA PRKCB TLR2 LAMA1 GNAQ LAMA4 RAB5A PRKCG ACTN1 PIK3R1 COL4A1 C8A HSPB1 PLCB1 COL4A6 ACTN4 CASP3 CD1E2 PRKACB ITGB2 LAMC1 LAMA5 ARG1 GNA11 GNAS ADCY1 RAB5C SERPINB13 CD1A7 LOC100052122 CD1A4 LOC100051371 CD1A1 CTSG TGFB2
7.43155379636717e-05	62	100	1.56022141997593	Glucagon signaling pathway	http://www.genome.jp/kegg-bin/show_pathway?ecb04922	SLC2A1 SLC2A2 PPARA PDHA1 PPP4R3C FOXO1 PRKAG3 PHKA2 PDHB GCG SIK1 ITPR3 CREB3L2 PKM AKT2 ITPR2 AKT1 CALM3 PPP3R1 GCGR PPP3CA G6PC2 ACACA PRKAG1 LDHB PLCB3 PYGL PRKAB1 PRKAG2 PRKAA2 CREB1 PPP4R3B SIRT1 PCK2 PCK1 PFKM CREB3L3 CPT1A PRKACA CAMK2B PFKL PHKB GNAQ ATF2 SIK2 CAMK2A PFKP LDHA PRKAB2 PLCB1 GYS1 FBP1 PYGB GCK PRKACB PHKA1 PYGM PRMT1 GNAS CAMK2D PDE3B
7.43470355707276e-05	103	184	1.40868518809187	Transcriptional misregulation in cancer	http://www.genome.jp/kegg-bin/show_pathway?ecb05202	BCL2A1 PAX5 TCF3 TAF15 CSF1R CD14 FLT3 FOXO1 RUNX1 AFF1 BCL6 PML CDKN2C MITF MPO KDM6A SS18 KMT2A MEN1 EYA1 DDB2 GADD45B PAX8 MEIS1 NTRK1 CSF2 IGF1 MET DDX5 TRAF1 NFKBIZ NSD2 DEFA1 BIRC3 HOXA10 CCND2 JMJD1C PBX1 MMP9 TLX1 HDAC2 MDM2 DOT1L PAX3 NFKB1 LOC111768996 TGFBR2 CXCL8 MLLT1 ETV4 ARNT2 IL2RB HDAC1 BMP2K IL6 TSPAN7 PPARG PBX3 CD40 BCL2L1 GRIA3 SUPT3H NGFR IGFBP3 RXRA CCNA1 MMP12 PAX7 TFE3 RU…
9.33707023226018e-05	80	137	1.46948097007387	Autophagy	http://www.genome.jp/kegg-bin/show_pathway?ecb04140	SUPT20H EIF2AK4 ATG4C ATG2B IRS2 WIPI1 LOC100061234 RAB7B RRAGB ATG9B ATG4B PIK3CD CTSL ATG9A AKT2 RHEB AKT1 HMGB1 ULK2 MAP2K2 SH3GLB1 TSC1 MAP1LC3B RAB1A MAPK1 PIK3C3 ATG4A MAP3K7 NRBF2 IRS4 ATG14 RAF1 RAB7A DAPK3 PRKAA2 ATG16L2 RPS6KB1 NRAS ATG5 MAPK3 STK11 GABARAPL1 PIK3CA HIF1A RRAGD ATG16L1 PRKACA PTEN BCL2L1 BNIP3 MTMR4 PIK3R4 EIF2S1 LAMP2 MRAS TANK MTMR3 PIK3R1 DAPK1 BCL2 MTMR14 EIF2AK3 SQ…
9.45536026928194e-05	91	160	1.43125150421179	CGMP-PKG signaling pathway	http://www.genome.jp/kegg-bin/show_pathway?ecb04022	LOC100054420 GNAI1 VDAC3 ATP2B4 IRS2 ADCY7 ITPR3 CREB3L2 VASP AKT2 ITPR2 AKT1 SLC8A2 STPG4 SRF IRAG1 MAP2K2 CALM3 PPP3R1 ROCK2 GNAI3 INSR PPP3CA MAPK1 PRKCE KCNMA1 MYLK2 MEF2A IRS4 PLCB3 RAF1 RGS2 VDAC1 CREB1 PDE5A PRKG1 NPPB MAPK3 KNG1 NPPA CREB3L3 VDAC2 MYLK CACNA1D ADRA1A PPP1CB PDE3A KCNJ8 PIK3R6 ATP1B1 ADORA1 GUCY1A2 GNAQ PDE2A ATF2 NFATC2 PIK3CG GTF2IRD1 EDNRA NFATC1 MYH7 ATP1B3 GNA12 GTF2I…
9.45536026928194e-05	88	154	1.43799209214372	Phospholipase D signaling pathway	http://www.genome.jp/kegg-bin/show_pathway?ecb04072	KITLG DGKH DGKB AGPAT4 F2R RAPGEF3 PRKCA PIK3CD ADCY7 SPHK2 AKT2 PIP5K1A RHEB AKT1 FYN GAB1 FCER1A LPAR2 MAP2K2 GRM2 SYK FCER1G ARF2 TSC1 SHC2 EGFR GRB2 INSR DNM3 AVPR1A MAPK1 PTGFR EGF PLCB3 RAF1 DGKA SSX2IP PLA2G4E NRAS MAPK3 AGPAT1 PIK3CA SHC4 CXCL8 DGKK AGPAT5 GRM7 MS4A2 LPAR1 DGKD PIK3R6 SOS1 PDGFB MRAS DGKZ DGKG PIK3CG PIK3R1 PIP5K1B GNA12 GAB2 PLCG1 PLCB1 RRAS2 DGKE ADCY6 DGKQ PLPP3 PLD1 L…
9.45536026928194e-05	24	30	2.0131889290012	Circadian rhythm	http://www.genome.jp/kegg-bin/show_pathway?ecb04710	NPAS2 RORC CRY2 PRKAG3 NR1D1 CLOCK CUL1 CSNK1D PRKAG1 PRKAB1 ARNTL PRKAG2 PRKAA2 PER1 CREB1 CRY1 BHLHE40 RORA PRKAB2 RBX1 LOC100055155 BTRC RORB BHLHE41
9.45536026928194e-05	71	119	1.50143291973829	Thyroid hormone signaling pathway	http://www.genome.jp/kegg-bin/show_pathway?ecb04919	SLC2A1 FOXO1 PRKCA PIK3CD ATP2A2 AKT2 RHEB AKT1 STAT1 MAP2K2 MED1 PFKFB2 MAPK1 MED17 PLCB3 RAF1 SRC NOTCH4 PLCD4 HDAC2 MDM2 NRAS MED14 MAPK3 RCAN1 PIK3CA PFKM NOTCH2 HIF1A HDAC1 PRKACA CASP9 PRKCB BMP4 ATP1B1 NCOA1 PFKL MED13 ACTG1 PRKCG RXRA SLCO1C1 PIK3R1 MYH7 ATP1B3 PFKP PLCD3 GATA4 HDAC3 NCOA3 PLCG1 PLCB1 NOTCH3 FAM171B NOTCH1 PRKACB MED27 RXRB MED13L MED12 ATP1A3 RXRG ATP1A4 SIN3A ATP1A1 ATP…
9.45536026928194e-05	61	99	1.55056218016507	AGE-RAGE signaling pathway in diabetic complications	http://www.genome.jp/kegg-bin/show_pathway?ecb04933	IL1B FN1 MMP2 FOXO1 TGFBR1 PRKCA PIK3CD STAT5B AKT2 AKT1 STAT1 JAK2 VEGFA RAC1 NOX4 MAPK1 PRKCE EDN1 PLCB3 VEGFD STAT5A PLCD4 COL1A1 ICAM1 NRAS PRKCZ MAPK3 PIK3CA TGFB3 NFKB1 SMAD2 TGFBR2 CXCL8 STAT3 IL6 VCAM1 PRKCB SMAD4 CYBB CDC42 SERPINE1 NFATC1 PIK3R1 COL4A1 PLCD3 BCL2 PIM1 AGER DIAPH1 PLCG1 PLCB1 COL4A6 CASP3 F3 IL1A CCL2 MAPK13 LOC100052122 CCND1 TGFB2
0.000118393129075033	77	132	1.46795026073004	Vascular smooth muscle contraction	http://www.genome.jp/kegg-bin/show_pathway?ecb04270	LOC100054420 BRAF EDN3 MYH14 PRKCA CALD1 PLA2G5 ADCY7 ITPR3 CALCA ITPR2 STPG4 ADORA2B CALCB IRAG1 MAP2K2 CALM3 ROCK2 AVPR1A MAPK1 PRKCE KCNMA1 PLA2G2A MYLK2 PPP1R14A EDN1 PLCB3 RAF1 PLA2G4E PRKG1 NPPB MAPK3 NPPA ACTA2 MYLK PLA2G12A CACNA1D ADRA1A PPP1CB MYH10 PRKACA PRKCB GUCY1A2 GNAQ ACTG2 PLA2G2C PRKCG EDNRA GNA12 PPP1R12A MYH9 PLA2G6 PLA2G2F ROCK1 GUCY1B1 PLCB1 ARHGEF11 ADCY6 PRKACB ARHGEF12 P…
0.000128569926959274	70	118	1.49283077362377	AMPK signaling pathway	http://www.genome.jp/kegg-bin/show_pathway?ecb04152	CAB39L FOXO1 PRKAG3 ADIPOQ IRS2 PPP2R5D PIK3CD CREB3L2 PPP2R5A SLC2A4 AKT2 RHEB AKT1 CFTR TSC1 PFKFB2 IGF1 INSR G6PC2 ACACA MAP3K7 PPP2R5E PRKAG1 RAB14 IRS4 PRKAB1 PPP2R1B PFKFB3 PRKAG2 PRKAA2 CREB1 RPS6KB1 SIRT1 PCK2 PPP2R2C PCK1 PPP2R3A SCD STK11 PIK3CA LIPE PFKM CREB3L3 ADRA1A ADIPOR2 PPARG CPT1A PFKL STRADB PPP2R2B CCNA1 PIK3R1 PFKP EEF2 PRKAB2 HMGCR GYS1 FBP1 TBC1D1 TPM4 MLYCD BBS7 HNF4A PPP…
0.000131689321138274	60	98	1.54070581301112	Phosphatidylinositol signaling system	http://www.genome.jp/kegg-bin/show_pathway?ecb04070	DGKH DGKB MTMR6 INPP4A SYNJ1 PRKCA PIK3CD ITPKC MTMR1 ITPR3 ITPR2 PIP5K1A PI4K2A STPG4 CALM3 SACM1L MTMR8 PIK3C3 OCRL PLCB3 CDS1 DGKA CDS2 PLCD4 SYNJ2 PIK3C2A PIK3CA MTM1 DGKK PPIP5K1 INPP5A DGKD PTEN INPPL1 PRKCB IMPA2 MTMR4 DGKZ MTMR2 DGKG PRKCG MTMR3 INPP5B PIP5K1B BPNT2 PLCD3 MTMR14 PLCG1 PLCB1 PIKFYVE DGKE PIP4K2B DGKQ PIK3C2G PI4KA ITPK1 PI4KB LOC100052122
0.000143694737387815	81	141	1.44564098625086	Cell adhesion molecules	http://www.genome.jp/kegg-bin/show_pathway?ecb04514	NLGN4X CD8B ITGA6 NRXN3 CD80 L1CAM HLA-DMA CD276 ESAM ICOS NECTIN3 PECAM1 PTPRC NTNG2 MPZ DQA NECTIN2 NRXN1 CDH3 CADM3 CDH2 IGSF11 NCAM2 ITGA4 NECTIN1 MAG CD6 CD40LG NFASC DRA ITGA8 DRB ICAM1 NEGR1 SIGLEC1 LRRC4B SDC1 NRCAM JAM2 CADM1 JAM3 TIGIT GLG1 NTNG1 VCAM1 CD40 Eqca-DQB2 LOC100050473 CNTN2 VSIR F11R ALCAM LOC100056182 NCAM1 ITGB8 CD2 VCAN SELL HLA-DOB CLDN1 FAM171B CDH1 CD22 CLDN16 ITGB1 PT…
0.000257779056160311	45	70	1.61774110366168	Renal cell carcinoma	http://www.genome.jp/kegg-bin/show_pathway?ecb05211	SLC2A1 BRAF RAP1B EGLN3 PIK3CD AKT2 AKT1 GAB1 MAP2K2 ARNT RAC1 GRB2 MET MAPK1 ETS1 TGFA RAF1 NRAS MAPK3 EPAS1 PIK3CA TGFB3 CUL2 HIF1A ARNT2 RAP1A PAK4 SOS1 CRKL PDGFB RAPGEF1 CDC42 PIK3R1 PAK2 TFE3 FH RBX1 CDKN1A EGLN1 LOC100146191 ARAF PTPN11 LOC100052122 VHL TGFB2
0.000283156176611338	50	80	1.57280385078219	Staphylococcus aureus infection	http://www.genome.jp/kegg-bin/show_pathway?ecb05150	KRT34 HLA-DMA C2 LOC100051526 DEFB103A MASP1 FGG defb3 DQA IL10 KRT28 KRT27 CFH DEFA1 DRA KRT26 KRT39 KRT38 DRB LOC100051733 ECATH-3 KRT25 NCR1 CFI ICAM1 KRT23 KRT33B KRT42 ECATH-2 KRT24 Eqca-DQB2 KRT15 MBL2 C1QB KRT10A C5 C1QC HLA-DOB ITGB2 DEFA22 DEFA35L DEFA8 DEFA36L DEFB1 LOC106783094 DEFA12 KRT18 DEFA31L
0.000329500227246786	166	328	1.27358750843826	Human papillomavirus infection	http://www.genome.jp/kegg-bin/show_pathway?ecb05165	TLR3 COMP MPP5 FN1 ITGA6 FOXO1 IKBKB DVL2 IFNAR2 CSNK1A1 CASP8 PPP2R5D CHUK PIK3CD ITGB5 CREB3L2 LAMB4 PKM PPP2R5A AKT2 LAMB3 RHEB AKT1 WNT10B TBP ITGA10 LLGL2 THBS1 APC STAT1 WNT1 MAP2K2 WNT7A VEGFA TSC1 EGFR GRB2 CRB3 TCIRG1 IFNAR1 ITGA4 MAPK1 ATP6V1C2 EGF VWF PPP2R5E COL9A2 COL9A1 LOC100064145 TNN EIF2AK2 ITGA7 MX1 RAF1 THBS3 PPP2R1B NOTCH4 CCND2 COL6A5 ITGA8 JAG1 PATJ HES7 ATR DLG2 HDAC2 MDM2…
0.000341454678109893	32	46	1.7505990686967	Graft-versus-host disease	http://www.genome.jp/kegg-bin/show_pathway?ecb05332	IL1B CD80 HLA-DMA DQA DRA DRB LOC111768996 IL2 KIR3DL IL6 FASLG Eqca-DQB2 LOC100050473 LOC100056182 HLA-DOB LOC100062789 LOC100062846 CD28 IL1A KLRD1 LOC100059994 MHCX1 LOC100049798 EQMHCC1 LOC106783094 LOC100050706 LOC100054114 LOC111768988 LOC100052689
0.000347922441863313	69	119	1.45913903467524	Neurotrophin signaling pathway	http://www.genome.jp/kegg-bin/show_pathway?ecb04722	IKBKB BRAF RAP1B PIK3CD MAP3K1 SH2B3 ZFR2 AKT2 AKT1 PSEN2 STPG4 GAB1 MAP2K2 CALM3 NTRK1 YWHAE IRAK1 SHC2 RAC1 GRB2 MAPK1 NGF RPS6KA3 RAF1 NTRK2 BEX3 NTRK3 MAPK7 ARHGDIB NRAS NFKBIB MAPK3 ABL1 PIK3CA NFKB1 SHC4 PRDM4 SORT1 RAP1A FASLG CAMK4 CAMK2B SOS1 CRKL NGFR RAPGEF1 CDC42 KIDINS220 RPS6KA6 CAMK2A PIK3R1 BCL2 PLCG1 TRAF6 MAPKAPK2 LOC100146191 RIPK2 SH2B2 CAMK2D FOXO3 PTPN11 NTF3 ARHGDIG MAP3K5 …
0.000393264712173868	77	136	1.42477525306151	Insulin signaling pathway	http://www.genome.jp/kegg-bin/show_pathway?ecb04910	MKNK1 FOXO1 IKBKB PRKAG3 BRAF IRS2 CBL HKDC1 PHKA2 EIF4E PIK3CD SLC2A4 AKT2 RHEB AKT1 STPG4 MAP2K2 CALM3 TSC1 SHC2 GRB2 INSR G6PC2 HK1 MAPK1 ACACA PRKAG1 IRS4 PRKAR2B PYGL RAF1 PRKAB1 FLOT2 PRKAG2 PRKAA2 PPP1R3C RPS6KB1 PCK2 NRAS PCK1 PRKCI CBLB PRKCZ MAPK3 PIK3CA LIPE SHC4 PPP1CB INPP5A PRKACA INPPL1 SOS1 CRKL PHKB SORBS1 RAPGEF1 PTPN1 PIK3R1 EIF4E2 PRKAB2 GYS1 FBP1 PYGB FLOT1 GCK EIF4E1B PRKACB…
0.000406220343356229	54	89	1.52685677199529	Rheumatoid arthritis	http://www.genome.jp/kegg-bin/show_pathway?ecb05323	IL1B CD80 HLA-DMA LOC100061234 CTSL DQA VEGFA CSF2 TCIRG1 TLR4 ATP6V1C2 CXCL1 ACP5 DRA CXCL6 DRB ICAM1 LOC100064677 ATP6AP1 IL11 TNFRSF11A TGFB3 CXCL8 ATP6V0A1 IL6 ATP6V1E1 ATP6V1B2 TNFSF11 ANGPT1 Eqca-DQB2 ATP6V1D MMP12 TNFSF13B HLA-DOB FLT1 ATP6V1A IL23A CD28 ITGB2 IL1A MMP1 CCL2 ATP6V1H CCL3 CCL5 ATP6V1C1 TNFSF13 LOC106783094 ATP6V1G1 IL17A TGFB2
0.000542583529723481	76	135	1.41668850559344	Yersinia infection	http://www.genome.jp/kegg-bin/show_pathway?ecb05135	IL1B WAS FN1 CD8B IKBKB CHUK PIK3CD AKT2 PIP5K1A AKT1 GIT2 MAP2K2 IL10 ACTR2 IRAK1 RAC1 ROCK2 MAP2K6 PYCARD TLR4 ITGA4 MAPK1 MAP3K7 ZAP70 VAV3 RPS6KA3 ARPC2 SRC ELMO2 LIMK1 LOC100051733 MAPK3 BCAR1 PXN PIK3CA NFKB1 CXCL8 NLRP3 WASL IL2 WIPF1 IL6 CRKL ARHGEF28 TAB2 GNAQ ACTG1 NFATC2 ARPC5 CDC42 ELMO1 ARHGEF7 RPS6KA6 NFATC1 PIK3R1 PIP5K1B SKAP2 ARPC3 ROCK1 PLCG1 TRAF6 LCP2 BAIAP2 MAP2K3 ITGB1 ARHGE…
0.000592703151752235	49	80	1.54134777376655	EGFR tyrosine kinase inhibitor resistance	http://www.genome.jp/kegg-bin/show_pathway?ecb01521	GAS6 BRAF EIF4E PRKCA PIK3CD AKT2 AKT1 NF1 GAB1 JAK2 MAP2K2 SHC2 EGFR GRB2 IGF1 MET MAPK1 TGFA RAF1 SRC NRG2 RPS6KB1 NRAS FGFR2 MAPK3 PIK3CA SHC4 STAT3 IL6 PTEN BCL2L1 PRKCB SOS1 PDGFB JAK1 PRKCG KDR PIK3R1 EIF4E2 ERBB2 BCL2 PLCG1 EIF4E1B ARAF IL6R FOXO3 BCL2L11 LOC100052122 PDGFA
0.000592703151752235	72	127	1.42666931976463	Estrogen signaling pathway	http://www.genome.jp/kegg-bin/show_pathway?ecb04915	GNAI1 MMP2 HSPA1A KRT34 PIK3CD ADCY7 ITPR3 CREB3L2 AKT2 ITPR2 AKT1 STPG4 HSP90AB1 GABBR2 MAP2K2 CALM3 GABBR1 SHC2 EBAG9 KRT28 EGFR GRB2 GNAI3 MAPK1 HSP90B1 TGFA KRT27 FKBP5 PLCB3 RAF1 SRC KRT26 KRT39 KRT38 MMP9 GNAO1 CREB1 KRT25 NRAS MAPK3 KRT23 PIK3CA CREB3L3 SHC4 KRT33B KRT42 KRT24 PRKACA KRT15 SOS1 NCOA1 TFF1 GNAQ ATF2 HSP90AA1 PIK3R1 KRT10A BCL2 FKBP4 NCOA3 PLCB1 ATF6B ADCY6 PRKACB GNAS ADCY8…
0.000877084713479431	44	71	1.55951255063473	Retinol metabolism	http://www.genome.jp/kegg-bin/show_pathway?ecb00830	BCO1 RDH10 LRAT LOC100146833 CYP2S1 CYP2B6 RPE65 RETSAT LOC100068569 PNPLA4 DHRS3 CYP1A1 RDH12 HSD17B6 AOX1 LOC100066329 DHRS4 ALDH1A1 RDH11 LOC100066472 CYP26A1 CYP26B1 RDH13 LOC100146413 CYP3A95 AOX4 LOC100070400 LOC100064020 LOC100068026 LOC100146977 LOC100061740 LOC111772842 LOC111772844 LOC100067994 LOC100034242 LOC100064092 UGT2A1 LOC102149219 LOC100061470 CYP2C113 LOC111772894 LOC100049926…
0.000877084713479431	52	87	1.50410667109285	Fc gamma R-mediated phagocytosis	http://www.genome.jp/kegg-bin/show_pathway?ecb04666	WAS CFL2 AMPH LOC100051526 PRKCA PIK3CD ASAP3 PTPRC SPHK2 VASP AKT2 PIP5K1A AKT1 ACTR2 SYK RAC1 MAPK1 PRKCE VAV3 ARPC2 RAF1 LIMK1 LYN LOC100051733 PLA2G4E RPS6KB1 MAPK3 PIK3CA ASAP1 INPPL1 PRKCB CRKL GSN ARPC5 CDC42 PRKCG PIK3R1 PIP5K1B GAB2 ARPC3 PLA2G6 PLCG1 PLPP3 PLD1 SCIN PLPP1 SPHK1 ASAP2 ARPC1B PLPP2 LOC100052122 PIP5K1C
0.000879631702549923	105	199	1.32779420568547	Epstein-Barr virus infection	http://www.genome.jp/kegg-bin/show_pathway?ecb05169	B2M IKBKB PSMD13 IFNAR2 HLA-DMA VIM CASP8 SNW1 CHUK BID CIR1 PIK3CD GALNT10 TAP2 PSMD1 AKT2 CALR AKT1 DDB2 OAS3 STAT1 DQA GADD45B NEDD4 SYK IRAK1 TNFAIP3 USP7 FCER2 SAP30 RAC1 MAP2K6 IFNAR1 CD44 MAP3K7 EIF2AK2 PSMD12 DRA CCND2 LYN DRB SKP2 CXCL10 OAS1 HDAC2 MDM2 ICAM1 CYCS NFKBIB RUNX3 RB1 CD3E PIK3CA NFKB1 HDAC1 LOC111768755 ENTPD1 STAT3 IL6 PSMC2 CD40 Eqca-DQB2 CASP9 LOC100050473 TAB2 JAK3 JAK1…
0.000885247986540022	92	171	1.35389898733999	Protein processing in endoplasmic reticulum	http://www.genome.jp/kegg-bin/show_pathway?ecb04141	TUSC3 EIF2AK4 MBTPS2 DAD1 HSPA1A TRAM1L1 SEC63 CKAP4 STT3B EIF2AK1 DNAJC1 CALR HSP90AB1 LOC100069290 CAPN2 ERO1B LMAN1L DNAJC3 P4HB CUL1 FBXO6 DNAJA2 SAR1A HSPA4L UBQLN4 DNAJC10 MBTPS1 DNAJB12 HSP90B1 HERPUD1 EIF2AK2 MARCHF6 SELENOS UBE2J1 ERLEC1 UBXN8 HYOU1 WFS1 SEC61A1 SSR2 MAN1C1 SEC23A DNAJB11 GANAB XBP1 SEL1L ATXN3 RNF5 AMFR PPP6R1 DNAJC5B SEC62 SEC31B SEC24D RPN2 EDEM3 EIF2S1 HSP90AA1 UBQLN…
0.00104963701945467	94	176	1.34403238157751	Chemokine signaling pathway	http://www.genome.jp/kegg-bin/show_pathway?ecb04062	GNAI1 WAS CCR5 CCR2 IKBKB BRAF GRK2 CCR9 CXCR4 RAP1B CCR7 CCR6 CHUK PIK3CD ADCY7 FGR STAT5B AKT2 GNB4 AKT1 STAT1 JAK2 ITK SHC2 RAC1 ROCK2 GRB2 GNAI3 MAPK1 CXCL1 VAV3 PLCB3 RAF1 SRC CXCL11 LOC100630489 CXCL6 LYN CXCL10 XCL1 NRAS PRKCZ NFKBIB MAPK3 BCAR1 PXN PIK3CA NFKB1 SHC4 CXCL8 RAP1A STAT3 PRKACA PIK3R6 GNB2 PRKCB ARRB1 SOS1 CRKL JAK3 GNAQ ARRB2 GRK7 GNGT1 CDC42 ELMO1 GRK3 PIK3CG GRK6 PIK3R1 RO…
0.0011018042074274	115	222	1.30358517362127	Human cytomegalovirus infection	http://www.genome.jp/kegg-bin/show_pathway?ecb05163	IL1B GNAI1 B2M CCR5 IKBKB CXCR4 CASP8 CHUK BID PRKCA PIK3CD ADCY7 TAP2 ITPR3 CREB3L2 AKT2 ITPR2 CALR GNB4 RHEB AKT1 STPG4 MAP2K2 CALM3 VEGFA TSC1 PPP3R1 AKAP13 PTGER2 RAC1 ROCK2 EGFR GRB2 MAP2K6 GNAI3 PPP3CA MAPK1 PLCB3 RAF1 SRC GNAO1 MDM2 CREB1 RPS6KB1 NRAS PTGER3 CYCS MAPK3 RB1 BCAR1 PXN PIK3CA NFKB1 CREB3L3 CXCL8 LOC111768755 STAT3 IL6 FASLG PRKACA GNB2 CASP9 LOC100050473 PRKCB SOS1 ITGB3 CRKL…
0.00117297219247491	22	30	1.84542318491777	Citrate cycle (TCA cycle)	http://www.genome.jp/kegg-bin/show_pathway?ecb00020	IDH3B DLST DLD PDHA1 PDHB IDH2 ACLY MDH1 SUCLA2 SDHB IDH1 SUCLG1 PCK2 PCK1 SDHC ACO1 IDH3A CS FH MDH2 SUCLG2 ACO2
0.00117297219247491	75	136	1.38776810363134	Spinocerebellar ataxia	http://www.genome.jp/kegg-bin/show_pathway?ecb05017	VDAC3 ATG2B MYOD1 PSMD13 WIPI1 AFG3L2 PRKCA PIK3CD ATXN10 PDYN ATXN2L ITPR3 PSMD1 NFYA AKT2 ITPR2 AKT1 TBP ULK2 OMA1 PSMA4 PIK3C3 NRBF2 CIC DAB1 PSMA3 KCND3 PLCB3 ATG14 PSMA5 PSMD12 VDAC1 GRIN3A CYCS ATXN2 XBP1 PIK3CA VDAC2 ATXN3 LOC111768755 RORA PSMC2 PSMB5 GRIA3 PRKCB GRIA2 TWNK PIK3R4 GNAQ TANK PRKCG RBPJ TBPL1 PIK3R1 PSMD9 GRIA1 PSMD6 PLCB1 NOP56 PSMB1 PUM2 WIPI2 TRPC3 SPTBN2 PSMB7 GRIN1 ATG…
0.00117297219247491	47	78	1.5163442253695	Chronic myeloid leukemia	http://www.genome.jp/kegg-bin/show_pathway?ecb05220	IKBKB BRAF CBL RUNX1 TGFBR1 CHUK PIK3CD STAT5B AKT2 AKT1 DDB2 MAP2K2 GADD45B SHC2 GRB2 MAPK1 RAF1 STAT5A HDAC2 MDM2 NRAS MAPK3 RB1 ABL1 PIK3CA TGFB3 NFKB1 SHC4 TGFBR2 HDAC1 BCL2L1 SOS1 CRKL SMAD4 PIK3R1 BCR GAB2 MECOM CDKN1A CTBP2 LOC100146191 BAK1 ARAF PTPN11 LOC100052122 CCND1 TGFB2
0.00117297219247491	42	68	1.55430027606711	Central carbon metabolism in cancer	http://www.genome.jp/kegg-bin/show_pathway?ecb05230	SLC2A1 SLC2A2 PDHA1 FLT3 SIRT3 HKDC1 PDHB PIK3CD IDH2 PKM AKT2 AKT1 GLS2 MAP2K2 SLC7A5 NTRK1 SLC16A3 EGFR MET HK1 MAPK1 LDHB RAF1 IDH1 KIT NTRK3 NRAS FGFR2 MAPK3 FGFR1 PIK3CA PFKM HIF1A PTEN PFKL TIGAR PIK3R1 PFKP ERBB2 LDHA GCK LOC100052122
0.00117297219247491	40	64	1.57280385078219	Inflammatory bowel disease	http://www.genome.jp/kegg-bin/show_pathway?ecb05321	IL1B RORC HLA-DMA IL18R1 STAT1 DQA IL10 IL13 TLR4 DRA DRB TGFB3 NFKB1 SMAD2 IL2 RORA STAT3 IL6 IL2RG NOD2 Eqca-DQB2 IL23R TBX21 IL22 NFATC1 HLA-DOB IL12RB1 IL23A FOXP3 IL1A GATA3 IL17F MAF LOC106783094 IL21 IL17A TGFB2
0.00149945730116137	55	95	1.45691304072455	Glycerophospholipid metabolism	http://www.genome.jp/kegg-bin/show_pathway?ecb00564	DGKH DGKB AGPAT4 GNPAT LPIN2 PLA2G5 ACHE ETNK1 CEPT1 PCYT1B LPCAT2 LYPLA2 PLA2G2A CHKA CDS1 DGKA CDS2 LPGAT1 CHKB PLD3 PLA2G4E GPAT2 AGPAT1 GPAM PLA2G12A MBOAT7 DGKK PTDSS1 AGPAT5 LYPLA1 ETNK2 LPIN3 DGKD GPD1L GPD2 GPAT4 DGKZ PLA2G2C DGKG DRC1 PLA2G6 PLA2G2F LPCAT1 DGKE DGKQ PLPP3 PLD4 PLD1 PISD GPCPD1 PLPP1 ADPRH ADPRM PLPP2 PLA2G2D
0.00175934971735394	44	73	1.51678617938447	Non-small cell lung cancer	http://www.genome.jp/kegg-bin/show_pathway?ecb05223	KIF5B BRAF PRKCA PIK3CD KIF5A EML4 STAT5B AKT2 AKT1 DDB2 MAP2K2 GADD45B EGFR GRB2 MET MAPK1 TGFA RAF1 STAT5A NRAS MAPK3 RB1 PIK3CA RARB CASP9 PRKCB SOS1 JAK3 PRKCG RXRA RASSF5 PIK3R1 ERBB2 PLCG1 CDKN1A STK4 RXRB BAK1 ARAF RXRG FOXO3 FHIT LOC100052122 CCND1
0.00195698708245626	82	153	1.34870500145505	MTOR signaling pathway	http://www.genome.jp/kegg-bin/show_pathway?ecb04150	RICTOR CAB39L IKBKB BRAF DVL2 RRAGB LPIN2 EIF4E CHUK PRKCA PIK3CD PRR5 AKT2 CEP192 RHEB AKT1 WNT10B ULK2 WNT1 MAP2K2 WNT7A SLC7A5 TSC1 GRB2 IGF1 INSR FNIP2 MAPK1 ATP6V1C2 RPS6KA3 RAF1 WDR24 PRKAA2 SKP2 LRP5 TTI1 RPS6KB1 NRAS SLC38A9 LOC100064677 MAPK3 FZD6 DEPDC5 STK11 PIK3CA RRAGD ATP6V1E1 ATP6V1B2 LPIN3 TBC1D7 PTEN NPRL3 PRKCB ATP6V1D SOS1 FZD3 STRADB CASTOR2 PRKCG RPS6KA6 PIK3R1 EIF4E2 SGK1 MA…
0.00227439995837186	51	88	1.45841811617985	Gap junction	http://www.genome.jp/kegg-bin/show_pathway?ecb04540	LOC100054420 GNAI1 GJA1 PRKCA ADCY7 ITPR3 ITPR2 MAP2K2 CDK1 CSNK1D EGFR GRB2 GNAI3 MAPK1 EGF PLCB3 RAF1 SRC MAPK7 DRD2 TUBB4B NRAS PRKG1 MAPK3 TUBB LPAR1 PRKACA PRKCB SOS1 GUCY1A2 GNAQ PDGFB PRKCG GJD2 TJP1 GUCY1B1 PLCB1 MAP3K2 HTR2C ADCY6 PRKACB GNA11 GNAS PRKG2 ADCY8 ADCY1 TUBA1A LOC100072403 TUBA1C TUBB4A PDGFA
0.00229003055059876	62	111	1.4056048828612	Carbon metabolism	http://www.genome.jp/kegg-bin/show_pathway?ecb01200	GOT1 IDH3B DLST DLD PDHA1 PRPS2 ALDOA ENO1 HKDC1 PHGDH PDHB ME2 IDH2 PKM MMUT AGXT ACOX3 ALDH6A1 GPT2 PGP PGLS HK1 MDH1 SUCLA2 RPIA SDHB IDH1 GLYCTK ECHS1 SUCLG1 SDHC HSD3B2 ACAT2 ACO1 PGK1 PFKM IDH3A TKFC CS PFKL PSAT1 PCCB PCCA H6PD RGN PFKP ENO3 FH SHMT2 FBP1 GAPDH GCK MDH2 SUCLG2 ACO2 ACSS1 ESD ME1 SDS RPE GPT
0.00247826059975097	113	222	1.28091412712351	Human T-cell leukemia virus 1 infection	http://www.genome.jp/kegg-bin/show_pathway?ecb05166	SLC2A1 VDAC3 TCF3 B2M IKBKB HLA-DMA TGFBR1 CDKN2C CHEK2 CHUK PIK3CD MAP3K1 ADCY7 CREB3L2 STAT5B AKT2 CALR AKT1 TBP NFYB SRF DQA MAP2K2 PPP3R1 CSF2 BUB3 PPP3CA TRRAP MAPK1 ETS1 CDC23 MSX2 STAT5A VDAC1 VAC14 DRA CCND2 CRTC1 DRB ATR CREB1 ICAM1 NRAS MAD1L1 MAPK3 RB1 CD3E PIK3CA TGFB3 NFKB1 CREB3L3 SMAD2 TGFBR2 VDAC2 IL2 IL2RB TLN1 IL6 IL2RG PRKACA CD40 PTEN Eqca-DQB2 BCL2L1 LOC100050473 ANAPC4 SMAD4…
0.00250117799553213	43	72	1.50290145741409	Bacterial invasion of epithelial cells	http://www.genome.jp/kegg-bin/show_pathway?ecb05100	FN1 CBL SEPTIN11 MAD2L2 PIK3CD GAB1 CAV1 ACTR2 SHC2 RAC1 DNM3 MET ARPC2 SRC ELMO2 CLTA BCAR1 PXN PIK3CA SHC4 HCLS1 WASL CLTB ARHGAP10 CRKL ACTG1 SEPTIN12 CLTC ARPC5 CDC42 ELMO1 PIK3R1 SEPTIN9 ARPC3 CDH1 ITGB1 SEPTIN6 ITGA5 ARPC1B ARHGEF26 LOC100052122 RHOA CAV2
0.00252223003511947	40	66	1.52514312803121	Antigen processing and presentation	http://www.genome.jp/kegg-bin/show_pathway?ecb04612	NFYC B2M CD8B HSPA1A HLA-DMA LOC100061234 TAP2 CTSL NFYA CALR CD74 HSP90AB1 NFYB DQA RFXANK LGMN DRA DRB CREB1 KIR3DL Eqca-DQB2 LOC100050473 PSME2 HSP90AA1 LOC100056182 HLA-DOB CTSS LOC100062789 LOC100062846 CTSB KLRD1 LOC100059994 MHCX1 LOC100049798 EQMHCC1 LOC106783094 LOC100050706 LOC100054114
0.00263830117617156	106	207	1.2886354255684	Lipid and atherosclerosis	http://www.genome.jp/kegg-bin/show_pathway?ecb05417	IL1B HSPA1A CD14 IKBKB RAP1B POU2F2 CASP8 CHUK BID PRKCA PIK3CD AKT2 AKT1 STPG4 NCF2 HSP90AB1 APOB ABCA1 JAK2 CALM3 POU2F1 IRAK1 PPP3R1 RAC1 ROCK2 MAP2K6 PPP3CA PYCARD TLR4 MAPK1 CXCL1 HSP90B1 MAP3K7 SELP VAV3 CD40LG PLCB3 SOD2 OLR1 SRC TICAM2 LYN MMP9 CYP1A1 ICAM1 NRAS CYCS MAPK3 LBP XBP1 MIB2 PIK3CA NFKB1 CXCL8 NLRP3 CASP6 CASP7 LOC111768755 RAP1A STAT3 IL6 FASLG PPARG VCAM1 CD40 CAMK2B BCL2L1 …
0.00299049353250327	51	89	1.44203139577333	Longevity regulating pathway	http://www.genome.jp/kegg-bin/show_pathway?ecb04211	SESN1 FOXO1 PRKAG3 ADIPOQ IRS2 EIF4E PIK3CD ADCY7 CREB3L2 AKT2 KL RHEB AKT1 TSC1 IGF1 INSR PRKAG1 IRS4 SOD2 PRKAB1 PRKAG2 PRKAA2 CREB1 RPS6KB1 SIRT1 NRAS ATG5 STK11 PIK3CA NFKB1 CREB3L3 ADIPOR2 PPARG CAMK4 PRKACA APPL1 SESN3 EHMT1 ATF2 PIK3R1 EIF4E2 PRKAB2 ATF6B ADCY6 EIF4E1B PRKACB FOXO3 ADCY8 ATG13 ADCY1 LOC100052122
0.00302684694685611	50	87	1.44625641451236	ECM-receptor interaction	http://www.genome.jp/kegg-bin/show_pathway?ecb04512	COMP FN1 ITGA6 DMP1 ITGB5 DSPP LAMB4 LAMB3 ITGA10 THBS1 CD44 ITGA4 VWF COL9A2 COL9A1 LOC100064145 TNN ITGA7 THBS3 COL6A5 ITGA8 HSPG2 COL1A1 SDC1 FREM1 ITGA3 COL6A6 SPP1 ITGA1 ITGB3 LAMA1 LAMA4 TNR CD47 ITGB8 THBS4 COL4A1 COL6A3 THBS2 COL4A6 FAM171B ITGB6 COL2A1 ITGB1 COL6A1 LAMC1 LAMA5 IBSP ITGA5 AGRN
0.00305038559032938	60	108	1.39804786736195	Toxoplasmosis	http://www.genome.jp/kegg-bin/show_pathway?ecb05145	GNAI1 HSPA1A CCR5 ITGA6 IKBKB HLA-DMA CASP8 CHUK LAMB4 AKT2 LAMB3 AKT1 STAT1 JAK2 DQA IL10 IRAK1 MAP2K6 GNAI3 TLR4 MAPK1 MAP3K7 CD40LG BIRC3 DRA ALOX5 DRB GNAO1 CYCS NFKBIB MAPK3 TGFB3 NFKB1 LOC111768755 STAT3 CD40 Eqca-DQB2 PIK3R6 BCL2L1 CASP9 TAB2 TLR2 LAMA1 LAMA4 JAK1 PIK3CG XIAP BIRC7 BCL2 HLA-DOB TRAF6 CASP3 MAP2K3 ITGB1 LAMC1 LAMA5 MAPK13 TGFB2
0.00325575398926685	66	121	1.37262881522809	Sphingolipid signaling pathway	http://www.genome.jp/kegg-bin/show_pathway?ecb04071	SGMS1 GNAI1 CERS4 NSMAF PPP2R5D BID PRKCA PIK3CD SPHK2 PPP2R5A AKT2 AKT1 FYN FCER1A MAP2K2 FCER1G RAC1 ROCK2 GNAI3 MAPK1 PRKCE PPP2R5E PLCB3 RAF1 SPTLC3 PPP2R1B SMPD1 NRAS PPP2R2C PRKCZ MAPK3 PPP2R3A KNG1 PIK3CA NFKB1 MS4A2 SGPL1 SMPD2 PTEN PRKCB ADORA1 GNAQ PPP2R2B PRKCG CERS6 PIK3R1 GNA12 GAB2 BCL2 SPTLC1 ROCK1 PLCB1 SPTLC2 SGMS2 PLD1 SPHK1 COPE PPP2R2D MAP3K5 MAPK13 PPP2R3B TMIGD3 LOC100052122…
0.00339980915083544	42	71	1.48862561651497	Adherens junction	http://www.genome.jp/kegg-bin/show_pathway?ecb04520	WAS TGFBR1 NECTIN3 CSNK2A1 FARP2 FYN NECTIN2 LMO7 RAC1 FER EGFR INSR NLK MET MAPK1 NECTIN1 MAP3K7 SRC SSX2IP CSNK2A2 MAPK3 AFDN FGFR1 TGFBR2 WASL CTNND1 SMAD4 SORBS1 ACTG1 CDC42 ACTN1 PTPN1 LEF1 ERBB2 TJP1 CDH1 YES1 ACTN4 BAIAP2 PTPRM IQGAP1 RHOA
0.00339980915083544	89	171	1.30975010731803	Tuberculosis	http://www.genome.jp/kegg-bin/show_pathway?ecb05152	IL1B NFYC CD14 HLA-DMA CASP8 BID LOC100051526 SPHK2 HSPA9 NFYA AKT2 AKT1 STPG4 CD74 NFYB STAT1 CLEC1A JAK2 DQA CALM3 IL10 RFXANK SYK FCER1G IRAK1 PPP3R1 PPP3CA TCIRG1 TLR4 MAPK1 PIK3C3 MRC1 PLK3 RAF1 SRC RAB7A DRA DRB LOC100051733 CREB1 MALT1 ECATH-3 ATP6AP1 CYCS MAPK3 LBP TGFB3 NFKB1 ECATH-2 LOC111768755 ATP6V0A1 IL6 CAMK2B NOD2 Eqca-DQB2 CASP9 TLR2 LAMP2 JAK1 RAB5A CAMK2A KSR1 BCL2 HLA-DOB TRAF…
0.00349179360350219	93	180	1.30018451664661	Axon guidance	http://www.genome.jp/kegg-bin/show_pathway?ecb04360	PLXNA1 SEMA7A RGS3 GNAI1 SLIT3 CFL2 EPHA5 PLXNB3 L1CAM CXCR4 SMO RASA1 EFNA4 PRKCA SEMA6A PIK3CD EPHB6 EPHA2 FYN RYK DPYSL2 NTNG2 PPP3R1 SSH3 RAC1 EPHB3 ROCK2 GNAI3 SEMA4D PPP3CA MET MAPK1 ROBO2 NGEF PLXNA4 RAF1 SRC SEMA3D BMPR1B EFNB1 EFNB2 LIMK1 EPHA4 NRAS ROBO3 SRGAP2 PRKCZ MAPK3 ABL1 PIK3CA SSH2 SEMA4C SEMA5A ABLIM2 SEMA6D NTNG1 CAMK2B PAK4 ROBO1 FZD3 LRIG2 NFATC2 UNC5C CDC42 PLXNB2 NCK2 CAMK…
0.00411633833830453	84	161	1.31294930152252	Hepatitis B	http://www.genome.jp/kegg-bin/show_pathway?ecb05161	TLR3 VDAC3 IKBKB BRAF TGFBR1 YWHAQ CASP8 CHUK BID PRKCA PIK3CD MAP3K1 CREB3L2 STAT5B IFIH1 AKT2 AKT1 DDB2 LOC100069290 STAT1 JAK2 MAP2K2 IRAK1 DDX3X GRB2 MAP2K6 IFNAR1 TLR4 MAPK1 MAP3K7 RAF1 SRC DDB1 STAT5A TICAM2 HSPG2 MMP9 PCNA CREB1 NRAS ATP6AP1 CYCS MAPK3 RB1 PIK3CA TGFB3 NFKB1 CREB3L3 TGFBR2 CXCL8 LOC111768755 STAT3 IL6 FASLG CASP9 PRKCB SOS1 SMAD4 TAB2 JAK3 JAK1 ATF2 NFATC2 PRKCG CCNA1 NFAT…
0.004467375455132	56	101	1.39527945574341	Choline metabolism in cancer	http://www.genome.jp/kegg-bin/show_pathway?ecb05231	DGKH WAS DGKB SLC22A3 SLC5A7 PRKCA PIK3CD AKT2 PIP5K1A RHEB AKT1 MAP2K2 PCYT1B TSC1 RAC1 EGFR GRB2 MAPK1 EGF CHKA RAF1 DGKA CHKB PLA2G4E RPS6KB1 NRAS MAPK3 PIK3CA HIF1A DGKK SLC22A1 LYPLA1 DGKD PRKCB SOS1 PDGFB DGKZ DGKG PRKCG PIK3R1 PIP5K1B SLC22A2 PLCG1 SLC44A3 SLC22A5 DGKE DGKQ PLPP3 PLD1 GPCPD1 PLPP1 PLPP2 LOC100052122 PDGFA LOC102150685 LOC106780978
0.00456553411174903	44	76	1.45691304072456	Inositol phosphate metabolism	http://www.genome.jp/kegg-bin/show_pathway?ecb00562	MTMR6 INPP4A SYNJ1 INPP5J PIK3CD ITPKC MTMR1 PIP5K1A PI4K2A SACM1L ALDH6A1 MTMR8 PIK3C3 OCRL PLCB3 PLCD4 SYNJ2 MINPP1 PIK3C2A PIK3CA MTM1 INPP5A PTEN INPPL1 IMPA2 MTMR4 MTMR2 ISYNA1 PIK3CG MTMR3 INPP5B PIP5K1B PLCD3 MTMR14 PLCG1 PLCB1 PIKFYVE PIP4K2B PIK3C2G PIP5KL1 PI4KA ITPK1 PI4KB
0.00471923990733359	42	72	1.46795026073004	Gastric acid secretion	http://www.genome.jp/kegg-bin/show_pathway?ecb04971	GNAI1 SLC26A7 PRKCA ADCY7 ITPR3 ITPR2 STPG4 CFTR CALM3 GNAI3 MYLK2 PLCB3 GAST MYLK CA2 HRH2 PRKACA CAMK2B PRKCB ATP1B1 EZR GNAQ ACTG1 PRKCG CAMK2A ATP1B3 SLC9A2 PLCB1 ADCY6 PRKACB SST KCNK2 ATP1A3 GNAS CAMK2D ATP1A4 ADCY8 ATP1A1 ATP1A2 KCNQ1 ADCY1
0.00514302368994831	36	60	1.5098916967509	Glycerolipid metabolism	http://www.genome.jp/kegg-bin/show_pathway?ecb00561	DGKH DGKB AGPAT4 GK MOGAT1 LPIN2 PNLIP LOC100062284 LPL ALDH3A2 DGKA GLYCTK PNPLA2 ALDH9A1 GPAT2 AGK AKR1B1 AGPAT1 PNPLA3 GPAM LIPG DGKK TKFC AGPAT5 LPIN3 DGKD ALDH2 GPAT4 DGKZ DGKG DGKE DGKQ PLPP3 PLPP1 PNLIPRP3 PLPP2
0.00515419079582243	34	56	1.5278665979027	Metabolism of xenobiotics by cytochrome P450	http://www.genome.jp/kegg-bin/show_pathway?ecb00980	LOC100053468 LOC100053296 HPGDS CYP2F1 CYP2S1 ALDH3A1 LOC100050557 GSTO1 GSTT4 CYP1A1 LOC100066329 GSTA4 CYP2E1 MGST2 LOC100061690 EPHX1 LOC100066472 LOC100630657 LOC100068026 LOC100146977 LOC100050266 GSTA3 LOC100146955 LOC111772842 LOC100068334 LOC111772844 LOC100067994 LOC100034242 CBR3 UGT2A1 LOC100271875 LOC111772894 LOC100068041
0.00529064248030604	58	106	1.37694525804328	Inflammatory mediator regulation of TRP channels	http://www.genome.jp/kegg-bin/show_pathway?ecb04750	IL1B ASIC2 F2RL1 TRPV2 PRKCA PIK3CD ADCY7 ITPR3 ITPR2 STPG4 CALM3 NTRK1 PTGER2 MAP2K6 IGF1 NGF PRKCE TRPM8 PLCB3 SRC PLA2G4E KNG1 PIK3CA PPP1CB IL1R1 PRKACA CAMK2B PRKCB ASIC3 GNAQ PRKCG ASIC4 CAMK2A PIK3R1 ASIC5 PLA2G6 PLCG1 PLCB1 HTR2C MAP2K3 ADCY6 PRKACB TRPV1 PRKCQ GNAS CAMK2D ADCY8 PLA2G4A LOC100070400 ADCY1 LOC100064020 MAPK13 LOC100052122 LOC100064092 LOC100061470 CYP2C113
0.00551312313774464	70	132	1.33450023702731	Apelin signaling pathway	http://www.genome.jp/kegg-bin/show_pathway?ecb04371	GNAI1 PRKAG3 TGFBR1 ADCY7 ITPR3 SPHK2 AKT2 ITPR2 GNB4 AKT1 SLC8A2 STPG4 MAP2K2 CALM3 MAP1LC3B GNAI3 MAPK1 PRKCE PIK3C3 MYLK2 PRKAG1 MEF2A PLCB3 RAF1 PRKAB1 PRKAG2 NRF1 PRKAA2 JAG1 RPS6KB1 NRAS MAPK3 LIPE SMAD2 ACTA2 MYLK CAMK4 PRKACA PIK3R6 SPP1 GNB2 SMAD4 PIK3R4 GNAQ MRAS GNGT1 PIK3CG SERPINE1 MEF2D PRKAB2 PLCB1 NOTCH3 RRAS2 HDAC5 CDH1 GNB1 ADCY6 SLC8A3 PRKACB SPHK1 ADCY8 PDE3B ADCY1 APELA GNG5 …
0.00616468550111742	73	139	1.32160784008173	Adrenergic signaling in cardiomyocytes	http://www.genome.jp/kegg-bin/show_pathway?ecb04261	GNAI1 SCN5A ATP2B4 RAPGEF3 PPP2R5D PRKCA ADCY7 CACNG4 CREB3L2 PPP1R1A PPP2R5A AKT2 AKT1 SLC8A2 STPG4 CALM3 GNAI3 MAPK1 PPP2R5E CREM PLCB3 CACNB3 PPP2R1B CACNG7 ACTC1 CREB1 CACNB2 PPP2R2C CACNA2D3 MAPK3 PPP2R3A SCN7A TPM1 CREB3L3 CACNA1D ADRA1A PPP1CB PRKACA CAMK2B PIK3R6 GNAQ ATF2 PPP2R2B PIK3CG CAMK2A MYH7 ATP1B3 BCL2 PLCB1 SCN4B ATF6B TNNT2 TPM4 ADCY6 SLC8A3 PRKACB ATP2B2 ATP1A3 GNAS CAMK2D PPP…
0.00643627647896563	52	94	1.39209872750083	Aldosterone synthesis and secretion	http://www.genome.jp/kegg-bin/show_pathway?ecb04925	ATP2B4 PRKD1 PRKCA ADCY7 ITPR3 CREB3L2 ITPR2 STPG4 PRKD3 CALM3 CACNA1I PRKCE PLCB3 DAGLB CREB1 NR4A2 HSD3B2 CAMK1G NPPA LIPE CREB3L3 CACNA1G CACNA1D CAMK4 PRKACA CAMK2B PRKCB ATP1B1 GNAQ PDE2A ATF2 PRKCG CAMK1D CAMK2A ATP1B3 PLCB1 ATF6B ADCY6 PRKACB ATP2B2 GNA11 ATP1A3 SCARB1 GNAS CAMK2D ATP1A4 ADCY8 ATP1A1 PRKD2 ATP1A2 ADCY1
0.00643627647896563	96	190	1.27148774463234	Viral carcinogenesis	http://www.genome.jp/kegg-bin/show_pathway?ecb05203	HDAC6 VDAC3 CCR5 HDAC11 GTF2A1 DNAJA3 YWHAQ CASP8 SNW1 PIK3CD CREB3L2 PKM STAT5B TBP SRF SYK YWHAE USP7 CDK1 RAC1 DDX3X GRB2 MAPK1 SND1 TRAF1 EIF2AK2 SRC DDB1 STAT5A VAC14 GTF2A1L CCND2 LYN SKP2 HDAC2 MDM2 CREB1 NRAS RBL2 MAD1L1 MAPK3 RB1 YWHAH PXN PIK3CA NFKB1 CREB3L3 HDAC1 PRKACA LOC100050473 JAK3 HDAC8 JAK1 GSN ATF2 HDAC9 LOC100056182 GTF2H1 CDC42 RBPJ CCNA1 ACTN1 TBPL1 IL6ST PIK3R1 YWHAB GTF2…
0.00663846854626357	76	146	1.3099517003775	Oxytocin signaling pathway	http://www.genome.jp/kegg-bin/show_pathway?ecb04921	LOC100054420 GNAI1 PRKAG3 PRKCA ADCY7 CACNG4 ITPR3 ITPR2 STPG4 MAP2K2 CALM3 PPP3R1 ROCK2 EGFR GNAI3 PPP3CA MAPK1 MYLK2 PRKAG1 PLCB3 RAF1 PRKAB1 CACNB3 SRC RGS2 PRKAG2 CACNG7 PRKAA2 GNAO1 MAPK7 PLA2G4E CACNB2 NRAS CACNA2D3 MAPK3 CAMK1G RCAN1 NPPA MYLK CACNA1D PPP1CB CAMK4 PRKACA CAMK2B PIK3R6 PRKCB GUCY1A2 GNAQ ACTG1 NFATC2 PRKCG CAMK1D PIK3CG CAMK2A NFATC1 PPP1R12A EEF2 PRKAB2 ROCK1 GUCY1B1 PLCB1…
0.00663846854626357	39	67	1.46482030281804	Renin secretion	http://www.genome.jp/kegg-bin/show_pathway?ecb04924	LOC100054420 GNAI1 EDN3 ITPR3 ADCYAP1R1 ITPR2 STPG4 AQP1 CALM3 PPP3R1 PTGER2 GNAI3 PPP3CA KCNMA1 EDN1 PLCB3 CREB1 NCKAP1L NPPA CACNA1D PDE3A PRKACA ADORA1 GUCY1A2 GNAQ REN EDNRA GUCY1B1 PLCB1 PDE1C ADCY6 PDE1A PRKACB EDN2 CTSB GNAS PRKG2 PDE3B
0.0069789329559581	69	131	1.32547744371262	Fluid shear stress and atherosclerosis	http://www.genome.jp/kegg-bin/show_pathway?ecb05418	IL1B ACVR2A LOC100053468 MMP2 HMOX1 IKBKB LOC100061234 CHUK ASS1 PIK3CD PECAM1 CTSL AKT2 AKT1 STPG4 NCF2 HSP90AB1 CAV1 CALM3 VEGFA RAC1 DUSP1 MAP2K6 HSP90B1 MAP3K7 GSTO1 MEF2A EDN1 GSTT4 SRC BMPR1B PRKAA2 MMP9 MAPK7 ARHGEF2 ICAM1 PRKCZ SDC1 PIK3CA NFKB1 IL1R1 VCAM1 ITGB3 BMP4 PDGFB ACTG1 PIAS4 HSP90AA1 GSTA4 MGST2 KDR PIK3R1 BCL2 SQSTM1 FAM171B PRKAA1 IL1A CCL2 MAP3K5 BMPR2 MAPK13 GSTA3 LOC100052…
0.00703340305089508	48	86	1.40455041558223	IL-17 signaling pathway	http://www.genome.jp/kegg-bin/show_pathway?ecb04657	IL1B TRAF3IP2 IKBKB IL17RB CASP8 IL17B CHUK defb3 HSP90AB1 CSF3 TNFAIP3 CSF2 IL13 S100A9 MAPK1 CXCL1 HSP90B1 LOC100061663 MAP3K7 CXCL6 MMP9 CXCL10 MAPK7 MAPK3 NFKB1 CXCL8 IL6 SRSF1 TAB3 TAB2 FOSB HSP90AA1 MMP12 LCN2 TRAF6 CASP3 USP25 MMP1 MAPK4 CCL2 MAPK13 IL17F LOC100061699 MAPK6 CCL11 TRAF3 IL17A
0.00710085004916695	32	53	1.5193878709443	Valine, leucine and isoleucine degradation	http://www.genome.jp/kegg-bin/show_pathway?ecb00280	HMGCLL1 DLD MMUT LOC100146833 IVD HMGCS1 AUH ALDH6A1 BCKDHB ACAD8 ALDH3A2 ECHS1 ALDH9A1 ACAT2 LOC100147151 AACS HADHA HIBADH ALDH2 IL4I1 AOX1 OXCT1 PCCB PCCA ACAA2 SMC1A LOC100055246 ACADM GAREM2 EHHADH AOX4 HMGCL
0.00710085004916695	29	47	1.55272550375093	Drug metabolism	http://www.genome.jp/kegg-bin/show_pathway?ecb00982	MAOB LOC100053468 LOC100053296 HPGDS FMO1 LOC100146833 ALDH3A1 GSTO1 GSTT4 AOX1 LOC100066329 GSTA4 CYP2E1 MGST2 LOC100034175 LOC100066472 AOX4 LOC100068026 LOC100146977 GSTA3 LOC111772842 LOC111772844 LOC100067994 LOC100034242 UGT2A1 LOC100271875 LOC111772894 LOC100068041
0.00710085004916695	30	49	1.54070581301112	Malaria	http://www.genome.jp/kegg-bin/show_pathway?ecb05144	IL1B COMP PECAM1 CSF3 THBS1 IL10 TLR4 MET SELP CD40LG THBS3 LRP1 ICAM1 SDC1 TGFB3 CXCL8 IL6 VCAM1 CD40 KLRK1 TLR2 THBS4 THBS2 ITGB2 CCL2 CD81 HBA LOC106783094 TGFB2
0.00820065761938224	64	121	1.33103400264542	Osteoclast differentiation	http://www.genome.jp/kegg-bin/show_pathway?ecb04380	IL1B CSF1R IKBKB IFNAR2 TGFBR1 MITF CHUK LOC100051526 PIK3CD AKT2 AKT1 FYN NCF2 STAT1 SYK PPP3R1 RAC1 GRB2 MAP2K6 PPP3CA IFNAR1 MAPK1 MAP3K7 LOC100053159 ILT11B ACP5 LOC100053579 LOC100051733 CREB1 LILRA LOC100054321 MAPK3 TNFRSF11A TNFRSF11B PIK3CA NFKB1 TGFBR2 TNFSF11 PPARG CAMK4 ITGB3 FOSL2 TAB2 FOSB JAK1 NFATC2 NFATC1 PIK3R1 GAB2 SQSTM1 BTK TRAF6 LCP2 FHL2 IL1A TEC LOC100054783 MAPK13 LOC1117…
0.00820065761938224	58	108	1.35144627178322	TNF signaling pathway	http://www.genome.jp/kegg-bin/show_pathway?ecb04668	IL1B MAP3K8 IKBKB CASP8 CHUK PIK3CD IL18R1 CREB3L2 AKT2 AKT1 MMP14 TNFAIP3 CSF2 MAP2K6 MAPK1 CXCL1 MAP3K7 TRAF1 EDN1 VEGFD BIRC3 TNFRSF1B CXCL6 JAG1 MMP9 CXCL10 CREB1 ICAM1 MAPK3 PIK3CA NFKB1 CREB3L3 CASP7 ITCH IL6 VCAM1 NOD2 TAB3 TAB2 RPS6KA4 ATF2 MMP12 PIK3R1 CFLAR ATF6B CASP3 MAP2K3 CCL2 CASP10 PGAM5 MAP3K5 DAB2IP CCL5 MAPK13 CX3CL1 LOC100052122 TRAF3
0.00873298672945854	49	89	1.38548114495869	Th1 and Th2 cell differentiation	http://www.genome.jp/kegg-bin/show_pathway?ecb04658	IKBKB HLA-DMA CHUK JAG2 STAT5B STAT1 JAK2 DQA PPP3R1 PPP3CA MAPK1 ZAP70 STAT5A DRA DRB JAG1 DLL4 NFKBIB DLL1 RUNX3 MAPK3 CD3E NFKB1 NOTCH2 IL2 IL2RB IL2RG Eqca-DQB2 IL2RA TBX21 JAK3 JAK1 NFATC2 MAML3 RBPJ NFATC1 CD247 HLA-DOB PLCG1 NOTCH3 IL12RB1 NOTCH1 PRKCQ GATA3 MAPK13 MAF LOC106783094
0.0101056739916216	33	56	1.48292934502321	Mineral absorption	http://www.genome.jp/kegg-bin/show_pathway?ecb04978	HMOX1 LOC111767444 ATP2B4 FTH1 SLC8A2 LOC100630595 SLC34A2 LOC100052724 LOC100630794 SLC6A19 SLC26A3 TRPM6 SLC34A1 ATP7A TF ATP1B1 ATP1B3 ATP7B SLC11A2 SLC39A4 SLC40A1 TRPV6 SLC8A3 STEAP1 ATP2B2 DCAF17 ATP1A3 ATP1A4 ATP1A1 ATP1A2 LOC100630653 FXYD2 LOC100630858
0.0106873138374045	27	44	1.5442074171316	Allograft rejection	http://www.genome.jp/kegg-bin/show_pathway?ecb05330	CD80 HLA-DMA DQA IL10 CD40LG DRA DRB LOC111768996 IL2 FASLG CD40 Eqca-DQB2 LOC100050473 LOC100056182 HLA-DOB CD28 LOC100059994 MHCX1 LOC100049798 EQMHCC1 LOC106783094 LOC100050706 LOC100054114 LOC111768988 LOC100052689
0.0110055536968644	42	75	1.40923225030084	Glioma	http://www.genome.jp/kegg-bin/show_pathway?ecb05214	BRAF PRKCA PIK3CD AKT2 AKT1 STPG4 DDB2 MAP2K2 CALM3 GADD45B SHC2 EGFR GRB2 MAPK1 TGFA RAF1 MDM2 NRAS MAPK3 RB1 CAMK1G PIK3CA SHC4 CAMK4 CAMK2B PTEN PRKCB SOS1 PDGFB PRKCG CAMK1D CAMK2A PIK3R1 PLCG1 CDKN1A BAK1 ARAF CAMK2D LOC100052122 CCND1 PDGFA
0.0113827937724712	15	21	1.79749011517965	Pentose and glucuronate interconversions	http://www.genome.jp/kegg-bin/show_pathway?ecb00040	SORD CRYL1 KL AKR1B1 LOC100066329 LOC100066472 XYLB LOC100068026 LOC100146977 RPE LOC100067994 CRPPA UGT2A1 LOC111772894 LOC100068041
0.0114823453623369	85	169	1.2656883059549	NOD-like receptor signaling pathway	http://www.genome.jp/kegg-bin/show_pathway?ecb04621	IL1B VDAC3 TRIP6 NLRP6 IKBKB PSTPIP1 ERBIN IFNAR2 TRPV2 CASP8 CHUK ANTXR1 DEFB103A ITPR3 ITPR2 defb3 HSP90AB1 LOC100069290 OAS3 STAT1 YWHAE TNFAIP3 MAP1LC3B PYCARD IFNAR1 TLR4 MAPK1 CXCL1 MAP3K7 PLCB3 DEFA1 BIRC3 VDAC1 NAMPT CASP4 OAS1 ECATH-3 ATG5 NFKBIB MAPK3 AIM2 GABARAPL1 NFKB1 RNASEL VDAC2 CXCL8 NLRP3 ECATH-2 ATG16L1 MFN2 IL6 NOD2 BCL2L1 TAB3 NLRP12 CYBB TAB2 RBCK1 JAK1 HSP90AA1 TANK XIAP BC…
0.0123836066447729	37	65	1.43246135332778	Steroid hormone biosynthesis	http://www.genome.jp/kegg-bin/show_pathway?ecb00140	HSD17B3 SLC39A7 LOC111774802 STS CYP2B6 CYP17A1 LOC100068569 HSD17B2 SRD5A1 CYP1A1 HSD11B2 HSD3B2 HSD17B6 LOC100066329 LOC100057251 TMEM165 CYP2E1 LOC100066472 LOC100070509 SRD5A2 CYP3A95 LOC100070400 LOC100068026 LOC100146977 LOC100146955 LOC100070990 LOC100063612 LOC100067994 SULT1E1 LOC100070895 UGT2A1 LOC102149219 LOC100061470 CYP2C113 LOC100146596 LOC111772894 LOC100068041
0.0123836066447729	37	65	1.43246135332778	Long-term potentiation	http://www.genome.jp/kegg-bin/show_pathway?ecb04720	BRAF RAP1B RAPGEF3 PRKCA ITPR3 PPP1R1A ITPR2 MAP2K2 CALM3 PPP3R1 PPP3CA MAPK1 RPS6KA3 PLCB3 RAF1 NRAS MAPK3 PPP1CB RAP1A CAMK4 PRKACA CAMK2B PRKCB GRIA2 GNAQ PRKCG RPS6KA6 CAMK2A GRIA1 PLCB1 PRKACB ARAF CAMK2D GRIN1 ADCY8 ADCY1
0.0123836066447729	37	65	1.43246135332778	Amphetamine addiction	http://www.genome.jp/kegg-bin/show_pathway?ecb05031	MAOB PRKCA PDYN CREB3L2 STPG4 CALM3 DDC PPP3R1 PPP3CA GRIN3A SLC18A1 HDAC2 CREB1 SIRT1 CREB3L3 CACNA1D PPP1CB HDAC1 CAMK4 PRKACA CAMK2B GRIA3 PRKCB GRIA2 FOSB ATF2 PRKCG CAMK2A GRIA1 ATF6B PRKACB SLC18A2 GNAS CAMK2D GRIN1 SLC6A3
0.0131975846105373	72	141	1.28501421000077	Ubiquitin mediated proteolysis	http://www.genome.jp/kegg-bin/show_pathway?ecb04120	NEDD4L SAE1 PIAS2 CBL PML KLHL9 WWP2 MAP3K1 UBE2O UBE2E3 PRPF19 PIAS1 KLHL13 WWP1 DDB2 FBXW8 UBE3B TRIM37 NEDD4 CUL1 UBE2Q2 UBA3 LOC102150222 MGRN1 HERC3 UBE2E1 CDC23 RHOBTB1 UBE2F SMURF2 DDB1 BIRC3 UBE2J1 CBLC SKP2 COP1 MDM2 UBA1 CBLB UBE2H CUL2 RCHY1 ITCH UBE2Q1 FZR1 BRCA1 ANAPC4 PIAS4 UBE2A CUL4A ANAPC2 BIRC6 UBE2N XIAP BIRC7 UBA52 TRAF6 DET1 RBX1 LAMTOR1 SYVN1 UBE2R2 FBXW7 BTRC PI4KA UBE2U LO…
0.0131975846105373	34	59	1.45017846580595	Long-term depression	http://www.genome.jp/kegg-bin/show_pathway?ecb04730	LOC100054420 GNAI1 BRAF PRKCA ITPR3 ITPR2 MAP2K2 GNAI3 IGF1 MAPK1 GNAZ PLCB3 RAF1 PPP2R1B LYN GNAO1 PLA2G4E NRAS MAPK3 GRIA3 PRKCB GRIA2 GUCY1A2 GNAQ PRKCG GNA12 GRIA1 GUCY1B1 PLCB1 PPP1R17 GNA11 ARAF GNAS PRKG2
0.0133543800243102	33	57	1.45691304072455	VEGF signaling pathway	http://www.genome.jp/kegg-bin/show_pathway?ecb04370	PRKCA PIK3CD SPHK2 AKT2 AKT1 MAP2K2 PPP3R1 SHC2 RAC1 PPP3CA MAPK1 RAF1 SRC PLA2G4E NRAS MAPK3 PXN PIK3CA CASP9 PRKCB NFATC2 CDC42 PRKCG KDR PIK3R1 HSPB1 PLCG1 SH2D2A MAPKAPK2 SPHK1 PLA2G4A MAPK13 LOC100052122
0.0133543800243102	50	93	1.35294954905995	Pancreatic secretion	http://www.genome.jp/kegg-bin/show_pathway?ecb04972	ATP2B4 RAP1B PRKCA PLA2G5 ADCY7 ITPR3 ATP2A2 ITPR2 CFTR PNLIP RAC1 KCNMA1 PLA2G2A PLCB3 CCK SLC26A3 PLA2G12A CA2 RAP1A PRKCB ATP1B1 GNAQ PLA2G2C PRKCG TPCN2 ATP1B3 SLC4A4 RAB3D LOC100050670 PLA2G2F PLCB1 CPB1 TPM4 ADCY6 LOC100071692 BST1 ATP2B2 RAB11A ATP1A3 GNAS ATP1A4 ADCY8 ATP1A1 ATP1A2 KCNQ1 ADCY1 LOC100050047 FXYD2 RHOA PLA2G2D
0.013824627393581	49	91	1.35503100990466	Morphine addiction	http://www.genome.jp/kegg-bin/show_pathway?ecb05032	GNAI1 GABRA2 GABRR1 GRK2 PRKCA ADCY7 PDE8A GNB4 GABBR2 GABBR1 GABRE GNAI3 PDE4B PDE8B GNAO1 PDE4D GABRA6 GABRP NCKAP1L PRKACA GABRB2 GNB2 PRKCB ARRB1 PDE7A ADORA1 ARRB2 PDE2A GNGT1 PRKCG GRK3 GRK6 PDE1C GNB1 ADCY6 GABRB3 PDE1A PRKACB GABRA4 GRK5 GABRR3 GNAS ADCY8 PDE3B ADCY1 GABRQ GNG5 GNB5 GABRG2
0.0144899278688411	28	47	1.4991832450009	Carbohydrate digestion and absorption	http://www.genome.jp/kegg-bin/show_pathway?ecb04973	SLC5A1 SLC2A2 HKDC1 PIK3CD SLC37A4 AKT2 AKT1 G6PC2 HK1 PLCB3 PIK3CA LOC100052724 CACNA1D PRKCB ATP1B1 PIK3R1 ATP1B3 GNAT3 PLCB1 SI SLC2A5 TAS1R3 ATP1A3 ATP1A4 ATP1A1 ATP1A2 FXYD2 LOC100052122
0.014838559430191	23	37	1.56430220834553	Aldosterone-regulated sodium reabsorption	http://www.genome.jp/kegg-bin/show_pathway?ecb04960	NEDD4L SCNN1A PRKCA PIK3CD IGF1 INSR MAPK1 HSD11B2 MAPK3 SCNN1B PIK3CA NR3C2 PRKCB PRKCG PIK3R1 ATP1B3 SGK1 ATP1A3 ATP1A4 ATP1A1 ATP1A2 FXYD2 LOC100052122
0.0154588933478461	38	68	1.40627167834643	Prolactin signaling pathway	http://www.genome.jp/kegg-bin/show_pathway?ecb04917	PRL SLC2A2 PIK3CD STAT5B AKT2 AKT1 STAT1 JAK2 MAP2K2 SHC2 GRB2 CYP17A1 MAPK1 RAF1 SRC STAT5A CCND2 NRAS MAPK3 TNFRSF11A PIK3CA NFKB1 SHC4 STAT3 TNFSF11 CISH SOS1 CGA PIK3R1 SOCS7 GCK FOXO3 INS ESR2 MAPK13 LOC100052122 SOCS2 CCND1
0.0154588933478461	72	142	1.27596481415569	Measles	http://www.genome.jp/kegg-bin/show_pathway?ecb05162	IL1B EIF2AK4 ADAR HSPA1A IKBKB IFNAR2 CASP8 CHUK BID PIK3CD EIF2AK1 CSNK2A1 STAT5B IFIH1 TLR7 AKT2 AKT1 OAS3 STAT1 IRAK1 TNFAIP3 LOC100057176 IFNAR1 TLR4 MAP3K7 EIF2AK2 MX1 STAT5A LOC100057500 CCND2 LOC100051733 OAS1 CSNK2A2 CBLB CYCS NFKBIB CD3E PIK3CA NFKB1 IL2 IL2RB RCHY1 LOC111768755 STAT3 IL6 IL2RG FASLG BCL2L1 CASP9 TAB2 TLR2 IL2RA JAK3 EIF2S1 JAK1 PIK3R1 BCL2 EIF2AK3 TRAF6 CD209 EIF3H CASP…
0.0165299709530817	113	235	1.21005504775072	Calcium signaling pathway	http://www.genome.jp/kegg-bin/show_pathway?ecb04020	VDAC3 ATP2B4 CXCR4 F2R PHKA2 PRKCA ITPKC ADCY7 MCOLN3 ITPR3 SPHK2 ATP2A2 P2RX6 ITPR2 SLC8A2 STPG4 ADORA2B TACR2 CALM3 VEGFA NTRK1 PPP3R1 EGFR PPP3CA CACNA1I MET AVPR1A NGF PTGFR EGF MCOLN2 MYLK2 PLCB3 NTRK2 VEGFD CACNA1E TACR3 VDAC1 NTRK3 PLCD4 HTR4 FGFR2 PTGER3 FGF10 NCKAP1L CAMK1G FGFR1 VDAC2 MYLK CACNA1G FGF7 CACNA1D ADRA1A P2RX2 TPCN1 HRH2 P2RX3 MCOLN1 CAMK4 PRKACA CAMK2B PRKCB PHKB GNAQ PDGF…
0.0183015576670533	41	75	1.37567910148416	Thyroid hormone synthesis	http://www.genome.jp/kegg-bin/show_pathway?ecb04918	PRKCA ADCY7 ITPR3 CREB3L2 GPX6 ITPR2 GPX5 PAX8 ALB HSP90B1 PLCB3 SERPINA7 CREB1 CREB3L3 TTR PRKACA PRKCB ATP1B1 GNAQ SLC5A5 ATF2 IYD CGA PRKCG ATP1B3 PLCB1 ATF6B ADCY6 PRKACB GPX8 ATP1A3 ASGR1 GNAS ATP1A4 ADCY8 ATP1A1 ATP1A2 ADCY1 TPO FXYD2 GPX2
0.0184550174708089	53	101	1.32053234204287	C-type lectin receptor signaling pathway	http://www.genome.jp/kegg-bin/show_pathway?ecb04625	IL1B IKBKB CASP8 CHUK PIK3CD ITPR3 AKT2 ITPR2 AKT1 STPG4 STAT1 CLEC1A CALM3 IL10 SYK FCER1G PPP3R1 PPP3CA PYCARD MAPK1 PLK3 RAF1 SRC MDM2 MALT1 NRAS CBLB MAPK3 PIK3CA NFKB1 NLRP3 IL2 IL6 MRAS NFATC2 NFATC1 KSR1 PIK3R1 CD209 RRAS2 MAPKAPK2 IL23A ARHGEF12 LOC100146191 LOC100066738 EGR3 PTPN11 MAPK13 LOC100052122 RHOA CCL22
0.0187529304923911	40	73	1.37889652671315	Melanoma	http://www.genome.jp/kegg-bin/show_pathway?ecb05218	BRAF PIK3CD AKT2 AKT1 DDB2 MAP2K2 GADD45B EGFR IGF1 MET MAPK1 RAF1 MDM2 NRAS FGF10 MAPK3 RB1 FGFR1 PIK3CA FGF7 PTEN PDGFB FGF9 PIK3R1 FGF1 FGF23 CDH1 CDKN1A BAK1 ARAF FGF18 FGF4 FGF3 FGF16 LOC100052122 FGF20 FGF19 FGF8 CCND1 PDGFA
0.0188849897290312	71	141	1.26716679041742	Apoptosis	http://www.genome.jp/kegg-bin/show_pathway?ecb04210	BCL2A1 IKBKB CASP2 LOC100061234 CASP8 PARP2 CHUK BID PIK3CD CTSL ITPR3 LMNB1 AKT2 ITPR2 AKT1 LOC100069290 CAPN2 MAP2K2 GADD45B NTRK1 MAPK1 NGF TRAF1 RAF1 LOC100069576 BIRC3 NRAS CYCS MAPK3 PIK3CA NFKB1 LOC111768996 CASP6 PTPN13 CASP7 LOC111768755 FASLG BCL2L1 CASP9 EIF2S1 ACTG1 PARP1 TNFSF10 PIK3R1 CTSO XIAP BCL2 EIF2AK3 CTSC DAXX ATM CFLAR SPTA1 CTSF CASP3 CTSS CAPN1 CTSB BAK1 CASP10 MAP3K5 DAB2…
0.0188849897290312	116	243	1.20128557491841	Salmonella infection	http://www.genome.jp/kegg-bin/show_pathway?ecb05132	IL1B EXOC2 ACBD3 KIF5B CD14 IKBKB ACTR1B RHOJ EXOC4 CASP8 RAB7B DCTN1 CHUK PIK3CD KIF5A VPS41 PTPRC AKT2 EXOC5 AKT1 HSP90AB1 MAP2K2 ACTR2 ARF2 IRAK1 DYNLT1 RAC1 ROCK2 MAP2K6 PYCARD TLR4 MAPK1 DYNC1LI1 HSP90B1 PIK3C3 MAP3K7 DCTN4 ARPC2 RAF1 CYFIP2 BIRC3 ELMO2 RAB7A ANXA2 CASP4 DCTN3 VPS16 TUBB4B FYCO1 DYNC1I1 CYCS SNX18 NCKAP1L MAPK3 PLEKHM2 PIK3C2A PIK3CA NFKB1 CXCL8 NLRP3 ABI1 TUBB CSE1L WASL CA…
0.0188849897290312	46	86	1.34602748159964	Hypertrophic cardiomyopathy	http://www.genome.jp/kegg-bin/show_pathway?ecb05410	ITGA6 PRKAG3 CACNG4 ITGB5 SLC8A2 ITGA10 IGF1 ITGA4 PRKAG1 EDN1 ITGA7 PRKAB1 CACNB3 PRKAG2 CACNG7 ITGA8 PRKAA2 ACTC1 DES CACNB2 CACNA2D3 TPM1 TGFB3 ITGA3 DMD CACNA1D IL6 ITGA1 ITGB3 LAMA1 ACTG1 ITGB8 MYH7 SGCB PRKAB2 FAM171B ITGB6 TNNT2 TPM4 ITGB1 SLC8A3 PRKAA1 ITGA5 CACNG6 TGFB2 CACNB1
0.0201598024741203	50	95	1.32446640065869	Endocrine resistance	http://www.genome.jp/kegg-bin/show_pathway?ecb01522	BRAF CDKN2C JAG2 PIK3CD ADCY7 AKT2 AKT1 MAP2K2 MED1 SHC2 EGFR GRB2 IGF1 MAPK1 RAF1 SRC NOTCH4 JAG1 MMP9 DLL4 CARM1 MDM2 RPS6KB1 NRAS DLL1 MAPK3 RB1 PIK3CA SHC4 NOTCH2 PRKACA SOS1 BIK PIK3R1 ERBB2 BCL2 NCOA3 NOTCH3 CDKN1A ADCY6 NOTCH1 PRKACB ARAF GNAS ADCY8 ESR2 ADCY1 MAPK13 LOC100052122 CCND1
0.0201598024741203	37	67	1.38970131292994	Platinum drug resistance	http://www.genome.jp/kegg-bin/show_pathway?ecb01524	LOC100053468 CASP8 BID PIK3CD AKT2 AKT1 MSH3 MAPK1 ERCC1 GSTO1 GSTT4 BIRC3 TOP2A MDM2 CYCS MAPK3 PIK3CA FASLG ATP7A BRCA1 BCL2L1 CASP9 GSTA4 MGST2 PIK3R1 ATP7B XIAP ERBB2 BCL2 ATM CDKN1A BAK1 POLH MAP3K5 GSTA3 LOC100052122 LOC100271875
0.0204744273033884	18	28	1.61774110366168	Asthma	http://www.genome.jp/kegg-bin/show_pathway?ecb05310	HLA-DMA FCER1A DQA IL10 FCER1G IL13 CD40LG DRA DRB MS4A2 CD40 Eqca-DQB2 HLA-DOB LOC106783094 CCL11 LOC111776077
0.0206976662689598	19	30	1.59377456879262	Propanoate metabolism	http://www.genome.jp/kegg-bin/show_pathway?ecb00640	DLD MMUT ACSS3 ACOX3 ALDH6A1 BCKDHB ACACA SUCLA2 ECHS1 SUCLG1 HADHA PCCB PCCA ECHDC1 LDHA MLYCD SUCLG2 EHHADH ACSS1
0.02101854855666	72	144	1.25824308062575	Breast cancer	http://www.genome.jp/kegg-bin/show_pathway?ecb05224	BRAF DVL2 CSNK1A1 JAG2 PIK3CD AKT2 AKT1 WNT10B DDB2 APC WNT1 MAP2K2 GADD45B WNT7A SHC2 EGFR GRB2 IGF1 MAPK1 EGF RAF1 NOTCH4 JAG1 LRP5 DLL4 RPS6KB1 NRAS DLL1 FGF10 MAPK3 RB1 FZD6 BRCA2 FGFR1 PIK3CA SHC4 NOTCH2 FGF7 TNFSF11 BRCA1 PTEN SOS1 NCOA1 FZD3 FGF9 PIK3R1 LEF1 ERBB2 FGF1 NCOA3 FGF23 NOTCH3 CDKN1A WNT11 NOTCH1 AXIN1 BAK1 ARAF WNT2 ESR2 HES1 HEY1 FZD4 FGF18 FGF4 FGF3 FGF16 LOC100052122 FGF20 F…
0.0213569014759596	48	91	1.32737731582497	PD-L1 expression and PD-1 checkpoint pathway in cancer	http://www.genome.jp/kegg-bin/show_pathway?ecb05235	IKBKB CHUK PIK3CD EML4 CSNK2A1 AKT2 AKT1 STAT1 JAK2 MAP2K2 PPP3R1 EGFR MAP2K6 RASGRP1 PPP3CA TLR4 MAPK1 EGF ZAP70 RAF1 TICAM2 RPS6KB1 NRAS CSNK2A2 NFKBIB MAPK3 CD3E PIK3CA NFKB1 HIF1A STAT3 PTEN TLR2 JAK1 NFATC2 NFATC1 PIK3R1 CD247 PLCG1 TRAF6 MAP2K3 LOC100146191 CD28 PRKCQ PTPN11 MAPK13 LOC100052122 LOC106783094
0.0228177626365306	70	140	1.25824308062575	Signaling pathways regulating pluripotency of stem cells	http://www.genome.jp/kegg-bin/show_pathway?ecb04550	ACVR2A TCF3 ISL1 DVL2 PIK3CD PCGF2 HESX1 AKT2 AKT1 WNT10B APC WNT1 JAK2 MAP2K2 WNT7A MEIS1 GRB2 IGF1 PCGF3 MAPK1 KLF4 SKIL INHBC HOXB1 JARID2 RAF1 BMPR1B RIF1 TBX3 ZIC3 ID4 DUSP9 NRAS FGFR2 MAPK3 FZD6 FGFR1 PIK3CA STAT3 LHX5 NODAL PCGF6 BMP4 SMAD4 JAK3 FZD3 SMAD5 JAK1 DLX5 IL6ST PIK3R1 MYF5 LIFR WNT11 INHBA SMAD1 ZFHX3 ID3 AXIN1 SETDB1 WNT2 BMPR2 LOC106781385 MAPK13 FZD4 ID1 LOC100052122 ESX1 HOX…
0.0228177626365306	40	74	1.36026278986568	B cell receptor signaling pathway	http://www.genome.jp/kegg-bin/show_pathway?ecb04662	IKBKB CARD11 CHUK PIK3CD CD79A AKT2 AKT1 MAP2K2 SYK PPP3R1 RAC1 GRB2 PPP3CA MAPK1 VAV3 RAF1 ILT11B RASGRP3 LOC100053579 LYN PIK3AP1 MALT1 NRAS LOC100054321 NFKBIB MAPK3 PIK3CA NFKB1 INPPL1 PRKCB SOS1 NFATC2 NFATC1 PIK3R1 BTK CD22 CD19 CD81 LOC100054783 LOC100052122
0.0228177626365306	206	455	1.1393321960831	Pathways of neurodegeneration	http://www.genome.jp/kegg-bin/show_pathway?ecb05022	IL1B NDUFS7 VDAC3 KIF5B ATG2B BRAF ACTR1B DVL2 NDUFV3 PSMD13 WIPI1 DNAH11 CSNK1A1 CASP8 DCTN1 BID PRKCA KIF5A PDYN ATXN2L ITPR3 CSNK2A1 ATP2A2 GPX6 PSMD1 ITPR2 PSEN2 WNT10B TARDBP STPG4 ATP5MC3 LOC100069290 CAPN2 ULK2 SOD1 APC GPX5 WNT1 NDUFS2 MAP2K2 CALM3 PINK1 WNT7A PPP3R1 PSMA4 RAC1 ALS2 MAP1LC3B NDUFV2 RAB1A NDUFB8 NOX4 MAP2K6 PPP3CA HAP1 MAPK1 PIK3C3 PPID NRBF2 DCTN4 IFT57 PSMA3 PLCB3 ATG14 …
0.0229534592999611	32	57	1.4127641607026	Notch signaling pathway	http://www.genome.jp/kegg-bin/show_pathway?ecb04330	DVL2 ADAM17 SNW1 JAG2 CIR1 DTX4 PSEN2 NCSTN DTX3L NOTCH4 JAG1 APH1A DLL4 HDAC2 DLL1 NOTCH2 HDAC1 NUMB TLE7 NUMBL MFNG DTX2 MAML3 RBPJ NOTCH3 NOTCH1 CTBP2 TLE2 KAT2A HES1 HEY1 LFNG
0.0229593494405523	56	109	1.29287362412921	Insulin resistance	http://www.genome.jp/kegg-bin/show_pathway?ecb04931	SLC2A1 SLC2A2 PPARA TRIB3 FOXO1 IKBKB PRKAG3 IRS2 PIK3CD PTPA CREB3L2 SLC2A4 AKT2 AKT1 INSR G6PC2 ZBTB45 PRKCE PRKAG1 RPS6KA3 PYGL PRKAB1 PRKAG2 PRKAA2 CREB1 PPP1R3C RPS6KB1 PCK2 PCK1 PRKCZ PIK3CA NFKB1 CREB3L3 SLC27A3 PPP1CB SLC27A1 STAT3 IL6 CPT1A PTEN PRKCB RPS6KA6 PTPN1 PIK3R1 GFPT1 PRKAB2 NR1H2 GYS1 PYGB LOC100146191 PRKCQ OGT PYGM SLC27A2 PTPN11 LOC100052122
0.0239773737864499	50	96	1.31066987565183	Circadian entrainment	http://www.genome.jp/kegg-bin/show_pathway?ecb04713	LOC100054420 MTNR1A GNAI1 PRKCA ADCY7 ITPR3 ADCYAP1R1 GNB4 STPG4 CALM3 GNAI3 CACNA1I MAPK1 PLCB3 GNAO1 PER1 CREB1 PRKG1 MAPK3 CACNA1G CACNA1D NOS1AP PRKACA CAMK2B GNB2 GRIA3 PRKCB GRIA2 GUCY1A2 GNAQ GNGT1 PRKCG CAMK2A GRIA1 GUCY1B1 PLCB1 GNB1 MTNR1B ADCY6 PRKACB GNAS CAMK2D PRKG2 GRIN1 ADCY8 ADCY1 RASD1 GNG5 GNB5
0.0246181898318831	101	211	1.20457394448532	CAMP signaling pathway	http://www.genome.jp/kegg-bin/show_pathway?ecb04024	PTCH1 GNAI1 PPARA BRAF ATP2B4 CNGA2 F2R RAP1B GCG RAPGEF3 EDN3 PIK3CD ADCY7 ADCYAP1R1 CREB3L2 AKT2 GIP AKT1 STPG4 ACOX3 NPY GABBR2 CFTR MAP2K2 CALM3 GABBR1 PTGER2 RAC1 ROCK2 GNAI3 MAPK1 PDE4B VAV3 GLI1 EDN1 RAF1 FSHR GRIN3A HTR4 DRD2 VIP CREB1 PDE4D PTGER3 MAPK3 AFDN NPPA PIK3CA NFKB1 LIPE CREB3L3 CACNA1D PPP1CB PDE3A RAP1A CAMK4 NPY1R PRKACA CAMK2B GRIA3 GRIA2 ATP1B1 ADORA1 CGA FSHB CAMK2A EDNRA…
0.0250661204624087	37	68	1.36926452891626	Acute myeloid leukemia	http://www.genome.jp/kegg-bin/show_pathway?ecb05221	BCL2A1 CSF1R CD14 FLT3 IKBKB BRAF RUNX1 PML CHUK MPO PIK3CD STAT5B AKT2 PPARD AKT1 MAP2K2 CSF2 GRB2 MAPK1 RAF1 STAT5A RPS6KB1 NRAS MAPK3 PIK3CA NFKB1 STAT3 SOS1 CCNA1 PIK3R1 LEF1 PIM1 BBS7 ARAF ZBTB16 LOC100052122 CCND1
0.0258428957193421	48	92	1.31294930152252	Small cell lung cancer	http://www.genome.jp/kegg-bin/show_pathway?ecb05222	FN1 ITGA6 IKBKB CHUK PIK3CD LAMB4 AKT2 LAMB3 AKT1 DDB2 GADD45B TRAF1 BIRC3 SKP2 CYCS RB1 PIK3CA NFKB1 ITGA3 LOC111768755 RARB PTEN BCL2L1 CASP9 LAMA1 LAMA4 RXRA PIK3R1 COL4A1 XIAP BIRC7 BCL2 TRAF6 COL4A6 FAM171B CDKN1A CASP3 ITGB1 RXRB LAMC1 LAMA5 BAK1 RXRG ZBTB17 FHIT LOC100052122 TRAF3 CCND1
0.0277985710154762	34	62	1.38000854004115	Glycolysis / Gluconeogenesis	http://www.genome.jp/kegg-bin/show_pathway?ecb00010	DLD LOC100053296 PDHA1 ALDOA ENO1 GAPDHS HKDC1 PDHB PKM ALDH3A1 G6PC2 HK1 LDHB ALDH3A2 ALDH9A1 MINPP1 PCK2 PCK1 PGK1 PFKM ALDH2 PFKL LOC100034175 PFKP ENO3 LDHA FBP1 GAPDH GCK ACSS1 LOC111772842 LOC111772844 LOC100034242
0.0277985710154762	80	164	1.22755422500073	JAK-STAT signaling pathway	http://www.genome.jp/kegg-bin/show_pathway?ecb04630	PRL PTPN2 PIAS2 GHR IFNAR2 IL28B PIK3CD LOC100146833 STAT5B PIAS1 AKT2 GALT AKT1 CSF3 IL22RA2 STAT1 JAK2 gh IL10 IL20 CSF2 IL13 EGFR GRB2 GFAP IFNAR1 EGF RAF1 IL27RA LOC100069576 STAT5A CCND2 CSF3R IL11 PIK3CA IL2 IL2RB IL22RA1 STAT3 IL6 IL2RG LOC102148014 CISH BCL2L1 IL23R SOS1 IL2RA AOX1 JAK3 PDGFB JAK1 PIAS4 IL13RA1 IL22 IL6ST PIK3R1 STAM LIFR BCL2 PIM1 CDKN1A SOCS7 IL12RB1 TSLP IL23A LOC10014…
0.0277985710154762	80	164	1.22755422500073	Influenza A	http://www.genome.jp/kegg-bin/show_pathway?ecb05164	IL1B ADAR NXF1 IKBKB IFNAR2 HLA-DMA KPNA6 PML CASP8 CHUK BID PRKCA PIK3CD IFIH1 TLR7 AKT2 AKT1 OAS3 STAT1 JAK2 DQA MAP2K2 DNAJC3 RSAD2 PYCARD IFNAR1 TLR4 MAPK1 PABPN1 EIF2AK2 MX1 RAF1 VDAC1 DRA DRB CXCL10 OAS1 ICAM1 CYCS NFKBIB MAPK3 KPNA5 PIK3CA NXT2 NFKB1 RNASEL CXCL8 NLRP3 CALCOCO2 RAE1 LOC111768755 IL6 FASLG Eqca-DQB2 RET CASP9 PRKCB KPNA1 EIF2S1 ACTG1 JAK1 TNFSF10 PIK3R1 HLA-DOB CASP3 IL1A R…
0.0286748981962026	55	108	1.28154387841512	Glutamatergic synapse	http://www.genome.jp/kegg-bin/show_pathway?ecb04724	GNAI1 GRIK1 GRK2 PRKCA ADCY7 ITPR3 SLC38A1 ITPR2 GNB4 GLS2 GRM2 PPP3R1 GNAI3 PPP3CA GRIK3 MAPK1 SLC1A1 PLCB3 SHANK3 GRIN3A GNAO1 DLGAP1 PLA2G4E MAPK3 SLC38A2 SLC1A2 GLUL CACNA1D GRM7 PRKACA GNB2 GRIA3 PRKCB GRIK4 GRIA2 GNAQ GRIK5 GNGT1 PRKCG GRK3 GRIK2 GRIA1 PLCB1 GNB1 ADCY6 PRKACB PLD1 HOMER2 GNAS GRIN1 ADCY8 SLC17A6 ADCY1 GNG5 GNB5
0.0294150074816415	63	126	1.25824308062575	Cell cycle	http://www.genome.jp/kegg-bin/show_pathway?ecb04110	CCNH CDKN2C CHEK2 YWHAQ MAD2L2 ORC5 CCNB3 GADD45B YWHAE CUL1 CDK1 BUB3 CDC23 CCND2 TFDP1 SKP2 PCNA ATR HDAC2 MDM2 RBL2 MAD1L1 MCM5 RB1 YWHAH ABL1 TGFB3 MCM7 E2F4 SMC1B HDAC1 RAD21 CDC14A FZR1 BUB1 ANAPC4 ORC3 PLK1 SMAD4 ANAPC2 MCM4 CCNA1 MCM2 SMC1A YWHAB MCM3 STAG2 ATM RBX1 CDKN1A TFDP2 YWHAZ LAMTOR1 SMC3 STT3A PKMYT1 TTK BBS7 ZBTB17 CDC25B CDC14B CCND1 TGFB2
0.0303677744302896	58	115	1.26918432480511	Leukocyte transendothelial migration	http://www.genome.jp/kegg-bin/show_pathway?ecb04670	GNAI1 MMP2 CXCR4 RAP1B RAPGEF3 ESAM PRKCA PIK3CD PECAM1 VASP NCF2 ITK RAC1 ROCK2 GNAI3 ITGA4 VAV3 MMP9 ICAM1 BCAR1 AFDN PXN JAM2 PIK3CA JAM3 RAP1A VCAM1 ARHGAP5 PRKCB CTNND1 ARHGAP35 CYBB EZR F11R ACTG1 MYL7 CDC42 PRKCG RASSF5 ACTN1 PIK3R1 ROCK1 PLCG1 CLDN1 ACTN4 CLDN16 MYL10 ITGB1 LOC100146191 ITGB2 TEC PTPN11 CLDN10 CLDN11 MAPK13 LOC100052122 RHOA MYL12A
0.0317611261198345	30	54	1.39804786736195	Hedgehog signaling pathway	http://www.genome.jp/kegg-bin/show_pathway?ecb04340	GRK2 CSNK1A1 SMO CSNK1G1 GLI2 CUL1 CSNK1D MGRN1 GLI1 SMURF2 CCND2 SPOPL HHAT CSNK1G2 PRKACA CDON ARRB1 SPOP ARRB2 CSNK1G3 GRK3 SUFU BCL2 LOC100055155 IQCE EVC2 PRKACB BTRC KIF3A CCND1
0.0324910846196689	29	52	1.40342497454411	Endocrine and other factor-regulated calcium reabsorption	http://www.genome.jp/kegg-bin/show_pathway?ecb04961	CALB1 ATP2B4 PRKCA KL SLC8A2 AP2B1 DNM3 PLCB3 CLTA CLTB PRKACA PRKCB GNAQ CLTC PRKCG ATP1B3 PLCB1 ADCY6 TRPV6 SLC8A3 PRKACB ATP2B2 RAB11A ATP1A3 GNAS ATP1A4 ATP1A1 ATP1A2 FXYD2
0.0324910846196689	42	80	1.32115523465704	Bile secretion	http://www.genome.jp/kegg-bin/show_pathway?ecb04976	SLC2A1 ABCC3 ADCY7 AQP1 CFTR ABCG2 NCEH1 ZBTB45 LOC100050557 AQP9 LOC100052724 BAAT CA2 SLC22A1 PRKACA ATP1B1 LOC100066329 RXRA EPHX1 ATP1B3 SLC4A4 KCNN2 LOC100066472 HMGCR ADCY6 PRKACB ATP1A3 SCARB1 GNAS ATP1A4 ADCY8 ATP1A1 ATP1A2 ADCY1 LOC100068026 LOC100146977 LOC100050266 FXYD2 LOC100067994 UGT2A1 LOC111772894 LOC100068041
0.0324910846196689	169	372	1.14324236895566	Alzheimer disease	http://www.genome.jp/kegg-bin/show_pathway?ecb05010	IL1B NDUFS7 VDAC3 SLC39A12 KIF5B ATG2B IKBKB BRAF DVL2 NDUFV3 PSMD13 IRS2 WIPI1 SLC39A7 CSNK1A1 CASP8 BACE2 ADAM17 SLC39A10 CHUK BID PIK3CD KIF5A ITPR3 CSNK2A1 ATP2A2 PSMD1 ADAM10 AKT2 ITPR2 APOE AKT1 PSEN2 WNT10B STPG4 SLC39A6 ATP5MC3 LOC100069290 CAPN2 ULK2 APC WNT1 NDUFS2 MAP2K2 CALM3 NCSTN WNT7A PPP3R1 PSMA4 NDUFV2 NDUFB8 NOX4 INSR PPP3CA LPL SLC39A3 MAPK1 IDE PIK3C3 PPID NRBF2 PSMA3 IRS4 PLC…
0.0358981452939996	54	107	1.2700023617531	Chagas disease	http://www.genome.jp/kegg-bin/show_pathway?ecb05142	IL1B GNAI1 IKBKB TGFBR1 CASP8 CHUK PIK3CD AKT2 CALR AKT1 IL10 IRAK1 GNAI3 TLR4 MAPK1 PLCB3 PPP2R1B GNAO1 PPP2R2C MAPK3 CD3E KNG1 PIK3CA TGFB3 NFKB1 SMAD2 TGFBR2 CXCL8 IL2 IL6 FASLG TLR2 GNAQ PPP2R2B SERPINE1 PIK3R1 C1QB CD247 C1QC TRAF6 PLCB1 CFLAR GNA11 CCL2 GNAS PPP2R2D CCL3 CCL5 ADCY1 MAPK13 LOC100052122 LOC106783094 TGFB2
0.0361448994289513	62	125	1.24817713598075	Relaxin signaling pathway	http://www.genome.jp/kegg-bin/show_pathway?ecb04926	GNAI1 MMP2 TGFBR1 PRKCA PIK3CD ADCY7 CREB3L2 AKT2 GNB4 AKT1 MAP2K2 VEGFA SHC2 EGFR GRB2 GNAI3 MAPK1 EDN1 PLCB3 RAF1 VEGFD SRC MMP9 GNAO1 CREB1 COL1A1 NRAS RXFP2 PRKCZ MAPK3 PIK3CA NFKB1 CREB3L3 SMAD2 ACTA2 SHC4 TGFBR2 PRKACA GNB2 ARRB1 SOS1 ARRB2 ATF2 GNGT1 PIK3R1 COL4A1 PLCB1 COL4A6 ATF6B GNB1 ADCY6 PRKACB MMP1 GNAS ADCY8 EDNRB ADCY1 INSL3 MAPK13 LOC100052122 GNG5 GNB5
0.0368624089275529	25	44	1.42982168252926	Other types of O-glycan biosynthesis	http://www.genome.jp/kegg-bin/show_pathway?ecb00514	ST6GAL1 POFUT2 GALNT10 GXYLT2 GALNT2 GALNT9 GXYLT1 ST6GAL2 ST3GAL3 GALNT5 B4GALT1 EOGT C1GALT1 NIBAN3 GALNT6 GALNT12 GALNT15 COLGALT2 MFNG EXD2 GALNT18 GALNT14 PLOD3 OGT B4GALT2
0.0385926024278046	99	210	1.18634347601857	Human immunodeficiency virus 1 infection	http://www.genome.jp/kegg-bin/show_pathway?ecb05170	GNAI1 CFL2 B2M CCR5 IKBKB BST2 CXCR4 CASP8 CHUK BID PRKCA PIK3CD TAP2 ITPR3 AKT2 ITPR2 CALR GNB4 AKT1 STPG4 CCNB3 MAP2K2 CALM3 IRAK1 CUL1 PPP3R1 CDK1 RAC1 MAP2K6 GNAI3 PPP3CA TLR4 MAPK1 MAP3K7 AP1S2 RAF1 DDB1 PHLPP2 TNFRSF1B LIMK1 GNAO1 AP1S3 ATR RPS6KB1 NRAS CYCS MAPK3 CD3E PXN AP1G2 PIK3CA NFKB1 LOC111768755 FASLG GNB2 BCL2L1 CASP9 LOC100050473 PRKCB PAK4 CRKL TAB2 GNAQ GNGT1 CUL4A NFATC2 LOC10…
0.0395808601662702	31	57	1.36861528068064	Regulation of lipolysis in adipocytes	http://www.genome.jp/kegg-bin/show_pathway?ecb04923	GNAI1 IRS2 PIK3CD ADCY7 AKT2 AKT1 NPY GNAI3 INSR IRS4 PNPLA2 PRKG1 PTGER3 NPPA PIK3CA LIPE NPY1R PRKACA ADORA1 CGA PIK3R1 ABHD5 ADCY6 PRKACB GNAS PRKG2 ADCY8 INS PDE3B ADCY1 LOC100052122
0.0406943606912421	59	119	1.24766960935999	Serotonergic synapse	http://www.genome.jp/kegg-bin/show_pathway?ecb04726	MAOB GNAI1 BRAF SERGEF RAPGEF3 PRKCA ITPR3 ITPR2 GNB4 DDC PTGS1 DUSP1 GNAI3 MAPK1 PLCB3 RAF1 ALOX15B ALOX12B ALOX5 GNAO1 TPH2 SLC18A1 HTR4 PLA2G4E NRAS MAPK3 CACNA1D PRKACA SLC6A4 GABRB2 GNB2 PRKCB GNAQ GNGT1 PRKCG KCNN2 HTR3A APP PLCB1 HTR2C GNB1 CASP3 MAOA GABRB3 PRKACB HTR7 ARAF SLC18A2 GNAS HTR2A PLA2G4A LOC100070400 LOC100070990 LOC100070895 GNG5 LOC100061470 CYP2C113 LOC100146596 GNB5
0.0406943606912421	59	119	1.24766960935999	Growth hormone synthesis, secretion and action	http://www.genome.jp/kegg-bin/show_pathway?ecb04935	GNAI1 GHR IRS2 PRKCA PIK3CD MAP3K1 ADCY7 ITPR3 CREB3L2 STAT5B AKT2 ITPR2 AKT1 STAT1 JAK2 gh MAP2K2 SHC2 GRB2 MAP2K6 GNAI3 IGF1 MAPK1 IRS4 PLCB3 RAF1 STAT5A CREB1 NRAS MAPK3 BCAR1 PIK3CA GHRHR CREB3L3 SHC4 CACNA1D PRKACA PRKCB SOS1 CRKL IGFBP3 GNAQ ATF2 PRKCG PIK3R1 PLCG1 PLCB1 ATF6B MAP2K3 ADCY6 PRKACB SST GNA11 GNAS ADCY8 ADCY1 MAPK13 LOC100052122 SOCS2
0.0424647335647237	54	108	1.25824308062575	Cholinergic synapse	http://www.genome.jp/kegg-bin/show_pathway?ecb04725	CHRNA6 GNAI1 CHRNB4 SLC5A7 PRKCA PIK3CD ACHE ADCY7 ITPR3 CREB3L2 AKT2 ITPR2 GNB4 AKT1 FYN JAK2 GNAI3 MAPK1 PLCB3 KCNQ5 GNAO1 CREB1 NRAS MAPK3 PIK3CA CREB3L3 CACNA1D CAMK4 PRKACA CAMK2B PIK3R6 GNB2 PRKCB KCNQ3 GNAQ GNGT1 PRKCG PIK3CG CAMK2A PIK3R1 BCL2 PLCB1 GNB1 ADCY6 PRKACB GNA11 CAMK2D ADCY8 CHRNA7 KCNQ1 ADCY1 LOC100052122 GNG5 GNB5
0.0431837232922251	18	30	1.5098916967509	Glyoxylate and dicarboxylate metabolism	http://www.genome.jp/kegg-bin/show_pathway?ecb00630	DLD MMUT HYI AGXT GRHPR MDH1 AFMID GLYCTK HSD3B2 ACAT2 ACO1 GLUL CS PCCB PCCA MDH2 ACO2 ACSS1
0.0437690270061262	28	51	1.38160024539298	Sphingolipid metabolism	http://www.genome.jp/kegg-bin/show_pathway?ecb00600	SGMS1 CERS4 UGCG CERK NEU3 SMPD4 SPHK2 SPTLC3 GLB1 SMPD1 SGPL1 SMPD2 B4GALT6 NEU1 CERS6 SPTLC1 SPTLC2 SGMS2 PSAP PLPP3 GBA PLPP1 SPHK1 UGT8 COPE PLPP2 NEU2 LOC111770931
0.0456049624693941	33	62	1.33942005356935	Lysine degradation	http://www.genome.jp/kegg-bin/show_pathway?ecb00310	DLST DLD PRDM6 KMT2B KMT2A EZH1 PRDM2 ALDH3A2 NSD2 TMLHE ECHS1 ALDH9A1 DOT1L KMT5C ACAT2 NIBAN3 PHF11 HADHA SMYD1 KMT2E COLGALT2 ALDH2 KMT2D EHMT1 CAMKMT SETD7 PIPOX MECOM AASS PLOD3 EHHADH SETDB1 NSD3
0.0456049624693941	38	73	1.3099517003775	Ribosome biogenesis in eukaryotes	http://www.genome.jp/kegg-bin/show_pathway?ecb03008	NMD3 BMS1 NXF1 WDR3 CSNK2A1 RBM28 NOL6 GNL2 SBDS MDN1 RIOK1 IMP4 EIF6 WDR75 NAT10 REXO1 ATR GAR1 CSNK2A2 SPATA5 TCOF1 GNL3 NXT2 RRP7 PPP1CB XRN2 RAN NOP56 RPP30 UTP6 UTP14A NHP2 FBL DKC1 NOB1 NOP58 XPO1 LOC100060201
0.0456049624693941	43	84	1.28820124921208	ErbB signaling pathway	http://www.genome.jp/kegg-bin/show_pathway?ecb04012	BRAF CBL ABL2 PRKCA PIK3CD STAT5B AKT2 AKT1 GAB1 MAP2K2 SHC2 EGFR GRB2 MAPK1 EGF TGFA RAF1 SRC STAT5A NRG2 RPS6KB1 NRAS CBLB MAPK3 ABL1 PIK3CA SHC4 CAMK2B PRKCB PAK4 SOS1 CRKL PRKCG CAMK2A PIK3R1 PAK2 ERBB2 PLCG1 CDKN1A AREG ARAF CAMK2D LOC100052122
0.0456049624693941	52	104	1.25824308062575	T cell receptor signaling pathway	http://www.genome.jp/kegg-bin/show_pathway?ecb04660	MAP3K8 CD8B IKBKB CARD11 ICOS CHUK PIK3CD PTPRC AKT2 AKT1 FYN MAP2K2 IL10 ITK PPP3R1 CSF2 GRB2 RASGRP1 PPP3CA MAPK1 MAP3K7 ZAP70 VAV3 CD40LG RAF1 MALT1 NRAS CBLB NFKBIB MAPK3 CD3E PIK3CA NFKB1 IL2 PAK4 SOS1 NFATC2 CDC42 NCK2 NFATC1 PIK3R1 CD247 PAK2 PLCG1 LCP2 CD28 PRKCQ TEC MAPK13 LOC100052122 RHOA LOC106783094
0.0456049624693941	43	84	1.28820124921208	Insulin secretion	http://www.genome.jp/kegg-bin/show_pathway?ecb04911	SLC2A1 SLC2A2 GCG PRKCA ADCY7 ITPR3 ADCYAP1R1 CREB3L2 GIP KCNN1 KCNMA1 PLCB3 CREB1 CCK CREB3L3 CACNA1D PCLO PRKACA CAMK2B PRKCB GNAQ ATF2 PRKCG CAMK2A ATP1B3 KCNN2 PLCB1 ATF6B GCK ADCY6 PRKACB SNAP25 GNA11 ATP1A3 GNAS CAMK2D ATP1A4 ADCY8 ATP1A1 ATP1A2 ADCY1 KCNU1 FXYD2
0.0456049624693941	48	95	1.27148774463234	Progesterone-mediated oocyte maturation	http://www.genome.jp/kegg-bin/show_pathway?ecb04914	CPEB3 GNAI1 LOC100061391 BRAF MAD2L2 PIK3CD ADCY7 LOC100061360 AKT2 AKT1 HSP90AB1 CCNB3 CDK1 GNAI3 IGF1 MAPK1 RPS6KA3 CDC23 RAF1 MAD1L1 KIF22 MAPK3 PIK3CA CPEB1 PRKACA CPEB4 FZR1 BUB1 ANAPC4 PLK1 ANAPC2 CCNA1 RPS6KA6 PIK3R1 LAMTOR1 ADCY6 PRKACB PKMYT1 BBS7 ARAF AURKA ADCY8 PDE3B ADCY1 CDC25B MAPK13 LOC100052122 SPDYA
0.0456049624693941	38	73	1.3099517003775	Pertussis	http://www.genome.jp/kegg-bin/show_pathway?ecb05133	IL1B GNAI1 CFL2 CD14 C2 STPG4 CALM3 IL10 IRAK1 GNAI3 PYCARD TLR4 MAPK1 SERPING1 CXCL6 TICAM2 C4BPA MAPK3 NFKB1 CXCL8 NLRP3 IRF8 CASP7 IL6 C1QB C5 C1QC TRAF6 CASP3 IL23A ITGB1 ITGB2 IL1A ITGA5 MAPK13 RHOA
0.0456571452169372	63	129	1.22898161363446	Purine metabolism	http://www.genome.jp/kegg-bin/show_pathway?ecb00230	GDA LOC100054420 URAD PRPS2 RRM2B ENPP3 ADCY7 PDE8A RRM2 PAPSS2 NT5E ENTPD4 ADSS2 PDE4B HDHD5 GUCY2D NME7 HDDC2 PDE8B AK5 ENPP1 ENTPD6 ENTPD5 PDE4D PDE5A RDH14 ALLC PDE6H NCKAP1L ATIC AMPD1 NUDT16 ENTPD1 PDE9A PDE7A GUCY1A2 AK4 PDE2A NUDT9 NT5C1A GART ENG NT5M GUCY1B1 LOC100064919 NME2 PDE1C ADCY6 PDE1A GMPR ENTPD8 GMPS NTPCR PPAT AK2 PDE6A ADCY8 PDE3B ADCY1 ADPRM FHIT LOC100054641
0.0462645587212333	55	111	1.24690755737687	Natural killer cell mediated cytotoxicity	http://www.genome.jp/kegg-bin/show_pathway?ecb04650	BRAF IFNAR2 BID LOC100051526 PRKCA PIK3CD FYN MAP2K2 SYK FCER1G PPP3R1 CSF2 SHC2 RAC1 GRB2 PPP3CA IFNAR1 MAPK1 ZAP70 VAV3 RAF1 CD48 NCR1 ICAM1 NRAS MAPK3 PIK3CA SHC4 KIR3DL FASLG KLRK1 PRKCB SOS1 NCR2 NFATC2 PRKCG TNFSF10 NFATC1 PIK3R1 CD247 PLCG1 LCP2 CASP3 CD244 LOC100062789 LOC100062846 LOC100146191 ITGB2 ARAF PTPN11 KLRD1 LOC100052122 LOC100064097 LOC111768988 LOC100052689
0.0467798763704778	25	45	1.39804786736195	Nucleotide excision repair	http://www.genome.jp/kegg-bin/show_pathway?ecb03420	RFC2 CETN2 CCNH RPA2 POLD1 ERCC3 DDB2 ERCC4 LOC102147743 ERCC1 DDB1 POLD3 PCNA RFC5 LIG1 XPC POLD2 GTF2H1 RBX1 RFC4 RPA1 RFC1 RAD23A ERCC2 GTF2H4
0.0468179578471986	37	71	1.31140828121557	Adipocytokine signaling pathway	http://www.genome.jp/kegg-bin/show_pathway?ecb04920	SLC2A1 PPARA IKBKB PRKAG3 ADIPOQ CHUK SLC2A4 AKT2 AKT1 NPY JAK2 ACSL6 G6PC2 ACSL3 PRKAG1 IRS4 PRKAB1 TNFRSF1B PRKAG2 PRKAA2 PCK2 PCK1 NFKBIB STK11 NFKB1 ADIPOR2 STAT3 CPT1A ACSL4 RXRA PRKAB2 LOC100146191 RXRB PRKCQ RXRG PTPN11 LEP
0.0481814636353417	24	43	1.40455041558223	Pyruvate metabolism	http://www.genome.jp/kegg-bin/show_pathway?ecb00620	DLD PDHA1 PDHB ME2 PKM GRHPR ACACA MDH1 ALDH3A2 ALDH9A1 PCK2 PCK1 ACAT2 ALDH2 LOC100034175 LDHA FH MDH2 ACSS1 ME1 LOC111772842 LOC111772844 LOC100034242
0.0486634603616836	36	69	1.31294930152252	Leishmaniasis	http://www.genome.jp/kegg-bin/show_pathway?ecb05140	IL1B HLA-DMA LOC100051526 NCF2 STAT1 JAK2 DQA IL10 IRAK1 TLR4 ITGA4 MAPK1 MAP3K7 DRA DRB LOC100051733 NFKBIB MAPK3 TGFB3 NFKB1 Eqca-DQB2 PRKCB CYBB TAB2 TLR2 JAK1 HLA-DOB TRAF6 ITGB1 ITGB2 IL1A MAPK13 TGFB2
0.0491984736519722	45	89	1.27238064332941	GABAergic synapse	http://www.genome.jp/kegg-bin/show_pathway?ecb04727	GAD2 GNAI1 SLC6A1 GABRA2 GABRR1 SLC38A5 PRKCA ADCY7 SLC38A1 GNB4 GLS2 GABBR2 GABBR1 GABRE GNAI3 HAP1 NSF SRC GNAO1 GABRA6 GABRP SLC38A2 GABARAPL1 GLUL CACNA1D PRKACA GABRB2 GNB2 PRKCB GNGT1 SLC12A5 PRKCG KDM5A GNB1 ADCY6 GABRB3 PRKACB GABRA4 GABRR3 ADCY8 ADCY1 GABRQ GNG5 GNB5 GABRG2
0.0492979506389544	23	41	1.41168735875084	Tyrosine metabolism	http://www.genome.jp/kegg-bin/show_pathway?ecb00350	GOT1 MAOB LOC100053296 FAH LOC111774802 LOC100146833 ALDH3A1 TYRP1 DDC LOC100147151 TYR IL4I1 AOX1 LOC100034175 LOC100055246 TAT MAOA AOX4 TPO LOC111772842 LOC111772844 LOC100034242
0.0502983087584419	35	67	1.31458232304183	Mitophagy	http://www.genome.jp/kegg-bin/show_pathway?ecb04137	TAX1BP1 RAB7B BNIP3L ATG9B USP8 TBC1D15 NBR1 CSNK2A1 ATG9A PINK1 RHOT1 MAP1LC3B BCL2L13 SRC RAB7A NRAS ATG5 CSNK2A2 GABARAPL1 CALCOCO2 HIF1A MFN2 EFHC2 BCL2L1 RHOT2 BNIP3 MRAS TFE3 UBA52 EIF2AK3 SQSTM1 RRAS2 PGAM5 FOXO3 UBB
0.0523065149948159	39	76	1.29135474064222	RNA degradation	http://www.genome.jp/kegg-bin/show_pathway?ecb03018	DDX6 CNOT6L C1D TOB1 ENO1 PABPC5 EXOSC3 DCP2 WDR61 EXOSC7 PABPC4 EDC4 PATL1 BTG4 PLCD4 PNLDC1 ATR CNOT8 CNOT2 PAN3 PFKM NUDT16 PFKL EDC3 XRN2 MPHOSPH6 PFKP CNOT4 ENO3 CNOT10 SKIV2L PABPC1L CNOT3 MTREX DIS3 DCP1A DHX36 BTG1 TENT4B
0.0523065149948159	34	65	1.31631583819309	Fc epsilon RI signaling pathway	http://www.genome.jp/kegg-bin/show_pathway?ecb04664	PRKCA PIK3CD AKT2 AKT1 FYN FCER1A MAP2K2 SYK FCER1G CSF2 RAC1 IL13 GRB2 MAP2K6 MAPK1 VAV3 RAF1 ALOX5AP LYN ALOX5 PLA2G4E NRAS MAPK3 PIK3CA MS4A2 SOS1 PIK3R1 GAB2 BTK PLCG1 LCP2 MAP2K3 PLA2G4A LOC100052122
0.0534206860773386	20	35	1.43799209214372	DNA replication	http://www.genome.jp/kegg-bin/show_pathway?ecb03030	RFC2 FEN1 RPA2 POLD1 POLD3 POLA1 PCNA RNASEH2B MCM5 MCM7 RFC5 LIG1 POLD2 MCM4 MCM2 MCM3 RNASEH1 RFC4 RPA1 RFC1
0.0534206860773386	62	128	1.2189229843562	Dopaminergic synapse	http://www.genome.jp/kegg-bin/show_pathway?ecb04728	MAOB GNAI1 KIF5B LOC111774802 CLOCK PPP2R5D PRKCA KIF5A ITPR3 CREB3L2 PPP2R5A AKT2 ITPR2 GNB4 AKT1 STPG4 CALM3 DDC GNAI3 PPP3CA PPP2R5E PLCB3 PPP2R1B ARNTL GNAO1 SLC18A1 DRD2 CREB1 PPP2R2C PPP2R3A CREB3L3 CACNA1D PPP1CB PRKACA CAMK2B GNB2 GRIA3 PRKCB ARRB1 GRIA2 GNAQ ARRB2 ATF2 GNGT1 PPP2R2B PRKCG CAMK2A GRIA1 PLCB1 ATF6B GNB1 PRKACB SLC18A2 GNAS CAMK2D PPP2R2D SLC6A3 PPP2R3B GNG5 CALY GNB5
0.0534206860773386	69	144	1.20581628559968	Gastric cancer	http://www.genome.jp/kegg-bin/show_pathway?ecb05226	BRAF DVL2 TGFBR1 CSNK1A1 PIK3CD AKT2 AKT1 WNT10B GAB1 DDB2 APC WNT1 MAP2K2 GADD45B WNT7A SHC2 EGFR GRB2 MET MAPK1 EGF RAF1 LRP5 RPS6KB1 NRAS FGFR2 FGF10 MAPK3 RB1 FZD6 PIK3CA TGFB3 SHC4 TGFBR2 FGF7 RARB SOS1 CDH17 SMAD4 FZD3 FGF9 RXRA PIK3R1 LEF1 ERBB2 BCL2 FGF1 FGF23 CDH1 CDKN1A WNT11 RXRB AXIN1 BAK1 ARAF RXRG WNT2 CDX2 FZD4 FGF18 FGF4 FGF3 FGF16 LOC100052122 FGF20 FGF19 FGF8 CCND1 TGFB2
0.0540214831504396	72	151	1.19991393119277	Cushing syndrome	http://www.genome.jp/kegg-bin/show_pathway?ecb04934	GNAI1 BRAF DVL2 RAP1B CDKN2C USP8 ADCY7 ITPR3 PDE8A CREB3L2 KMT2A MEN1 ITPR2 WNT10B APC WNT1 MAP2K2 WNT7A ARNT EGFR CYP17A1 GNAI3 NCEH1 CACNA1I MAPK1 PLCB3 PDE8B MRAP PBX1 CREB1 NR5A1 ASH2L MAPK3 HSD3B2 RB1 FZD6 CREB3L3 CACNA1G CACNA1D RAP1A PRKACA CAMK2B AIP WDR5 KMT2D FZD3 GNAQ ATF2 CAMK2A LEF1 FH RBBP5 PLCB1 ATF6B CDKN1A WNT11 ADCY6 PRKACB KCNK2 GNA11 AXIN1 SCARB1 GNAS CAMK2D ADCY8 WNT2 ADCY1 …
0.0551827261718544	46	92	1.25824308062575	TGF-beta signaling pathway	http://www.genome.jp/kegg-bin/show_pathway?ecb04350	ACVR2A BAMBI TGFBR1 GDF6 PITX2 THBS1 CUL1 MAPK1 INHBC TGIF1 CHRD SMURF2 PPP2R1B BMPR1B TFDP1 ID4 SMAD6 RPS6KB1 ZFYVE16 MAPK3 TGFB3 SMAD2 TGFBR2 E2F4 NODAL BMP4 FST SMAD4 FBN1 SMAD5 GDF5 LTBP1 BMP6 DCN ROCK1 BMP2 RBX1 INHBA SMAD1 ID3 BMPR2 ID1 RHOA Hamp LOC100054366 TGFB2
0.0559192988836261	18	31	1.46118551298474	Fructose and mannose metabolism	http://www.genome.jp/kegg-bin/show_pathway?ecb00051	ALDOA HKDC1 SORD PFKFB2 HK1 MPI PFKFB3 FCSK ENOSF1 AKR1B1 PFKM TKFC PFKL TIGAR GMPPB PMM2 PFKP FBP1
0.0559192988836261	18	31	1.46118551298474	Antifolate resistance	http://www.genome.jp/kegg-bin/show_pathway?ecb01523	IL1B ABCC3 SLC19A1 IKBKB CHUK ABCC5 ABCG2 LOC100059683 ATIC GGH NFKB1 IL6 GART MTHFR FOLR3 SHMT2 TYMS
0.0588036387330428	25	46	1.3676555224193	Cocaine addiction	http://www.genome.jp/kegg-bin/show_pathway?ecb05030	MAOB GNAI1 PDYN CREB3L2 GRM2 DDC GNAI3 GPSM1 GRIN3A SLC18A1 DRD2 CREB1 NFKB1 CREB3L3 PRKACA GRIA2 FOSB ATF2 ATF6B PRKACB SLC18A2 GNAS GRIN1 SLC6A3 RGS9
0.0612943729146213	24	44	1.37262881522809	Intestinal immune network for IgA production	http://www.genome.jp/kegg-bin/show_pathway?ecb04672	CD80 CCR9 HLA-DMA CXCR4 ICOS DQA IL10 ITGA4 CD40LG DRA DRB IL2 PIGR IL6 CD40 Eqca-DQB2 TNFSF13B HLA-DOB TNFRSF13B CD28 TNFSF13 LOC106783094
0.0638680178764931	23	42	1.37807575497106	Bladder cancer	http://www.genome.jp/kegg-bin/show_pathway?ecb05219	MMP2 BRAF THBS1 UPK3A MAP2K2 EGFR MAPK1 RAF1 SRC DAPK3 MMP9 MDM2 NRAS MAPK3 RB1 CXCL8 DAPK1 ERBB2 CDH1 CDKN1A MMP1 ARAF CCND1
0.0647843576105046	38	75	1.2750196550341	PPAR signaling pathway	http://www.genome.jp/kegg-bin/show_pathway?ecb03320	PPARA ADIPOQ GK PPARD FABP5 ACOX3 HMGCS1 ACSL6 LPL ZBTB45 ACSL3 ACOX2 OLR1 PCK2 PCK1 SCD ACADL SLC27A1 FABP2 PPARG ACSL4 SORBS1 RXRA PLTP ACADM FABP7 RXRB EHHADH MMP1 SLC27A2 RXRG ME1 FADS2 PLIN2 FABP3 LOC100064020 PLIN4 LOC100064092
0.0647843576105046	57	118	1.21559077280793	Oocyte meiosis	http://www.genome.jp/kegg-bin/show_pathway?ecb04114	CPEB3 LOC100061391 YWHAQ MAD2L2 PPP2R5D ADCY7 ITPR3 LOC100061360 PPP2R5A ITPR2 STPG4 CALM3 YWHAE CUL1 PPP3R1 CDK1 IGF1 PPP3CA AR SLK MAPK1 PPP2R5E RPS6KA3 CDC23 PPP2R1B MAD1L1 MAPK3 YWHAH SMC1B PPP1CB CPEB1 PRKACA CPEB4 CAMK2B BUB1 ANAPC4 PLK1 ANAPC2 RPS6KA6 SMC1A CAMK2A YWHAB RBX1 YWHAZ LAMTOR1 ADCY6 SMC3 PRKACB BTRC PKMYT1 AURKA CAMK2D ADCY8 ADCY1 MAPK13 SPDYA
0.0647843576105046	38	75	1.2750196550341	P53 signaling pathway	http://www.genome.jp/kegg-bin/show_pathway?ecb04115	SESN1 CHEK2 CASP8 RRM2B STEAP3 BID SIVA1 RRM2 DDB2 THBS1 GADD45B CDK1 IGF1 CCND2 ZMAT3 ATR COP1 MDM2 CCNG2 CYCS EI24 RCHY1 LOC111768755 PTEN BCL2L1 CASP9 SESN3 IGFBP3 CCNG1 CD82 BCL2 ATM CDKN1A CASP3 STT3A SERPINB5 ADGRB1 CCND1
0.0647843576105046	33	64	1.29756317689531	Cortisol synthesis and secretion	http://www.genome.jp/kegg-bin/show_pathway?ecb04927	ADCY7 ITPR3 PDE8A CREB3L2 ITPR2 CYP17A1 NCEH1 CACNA1I PLCB3 PDE8B MRAP PBX1 CREB1 NR5A1 HSD3B2 CREB3L3 CACNA1G CACNA1D PRKACA NR0B1 GNAQ ATF2 PLCB1 ATF6B ADCY6 PRKACB KCNK2 GNA11 SCARB1 GNAS ADCY8 ADCY1 LOC100063612
0.0647843576105046	33	64	1.29756317689531	GnRH secretion	http://www.genome.jp/kegg-bin/show_pathway?ecb04929	PRKCA PIK3CD KISS1 ITPR3 AKT2 ITPR2 AKT1 KCNN1 GABBR2 MAP2K2 GABBR1 CACNA1I MAPK1 PLCB3 RAF1 NRAS MAPK3 PIK3CA CACNA1G CACNA1D SPP1 PRKCB ARRB1 GNAQ ARRB2 CGA PRKCG PIK3R1 KCNN2 PLCB1 GNA11 LOC100052122 HCN2
0.0647843576105046	28	53	1.32946438707627	Type I diabetes mellitus	http://www.genome.jp/kegg-bin/show_pathway?ecb04940	GAD2 IL1B CD80 HLA-DMA DQA DRA DRB LOC111768996 IL2 FASLG Eqca-DQB2 LOC100050473 LOC100056182 HLA-DOB CD28 IL1A LOC100059994 MHCX1 LOC100049798 EQMHCC1 LOC106783094 LOC100050706 LOC100054114 LOC111768988 LOC100052689
0.0647843576105046	42	84	1.25824308062575	Pancreatic cancer	http://www.genome.jp/kegg-bin/show_pathway?ecb05212	IKBKB BRAF TGFBR1 CHUK PIK3CD AKT2 AKT1 DDB2 STAT1 GADD45B RAC1 EGFR MAPK1 TGFA RAF1 RPS6KB1 MAPK3 RB1 BRCA2 PIK3CA TGFB3 NFKB1 SMAD2 TGFBR2 STAT3 BCL2L1 CASP9 SMAD4 JAK1 RALBP1 CDC42 PIK3R1 ERBB2 CDKN1A PLD1 BAK1 ARAF LOC100052122 CCND1 TGFB2 LOC102150685 LOC106780978
0.066757680616051	45	91	1.24441623358591	GnRH signaling pathway	http://www.genome.jp/kegg-bin/show_pathway?ecb04912	MMP2 GNRHR PRKCA MAP3K1 ADCY7 ITPR3 ITPR2 MMP14 STPG4 MAP2K2 CALM3 EGFR GRB2 MAP2K6 MAPK1 PLCB3 RAF1 SRC MAP3K4 MAPK7 PLA2G4E NRAS MAPK3 CACNA1D PRKACA CAMK2B PRKCB SOS1 GNAQ CGA CDC42 CAMK2A PLCB1 MAP3K2 MAP2K3 ADCY6 PRKACB PLD1 GNA11 GNAS CAMK2D ADCY8 PLA2G4A ADCY1
0.0692060963378538	48	98	1.2325646504089	Prostate cancer	http://www.genome.jp/kegg-bin/show_pathway?ecb05215	FOXO1 IKBKB BRAF CHUK PIK3CD CREB3L2 AKT2 AKT1 HSP90AB1 MAP2K2 EGFR GRB2 IGF1 AR MAPK1 HSP90B1 EGF TGFA RAF1 MMP9 MDM2 CREB1 NRAS FGFR2 MAPK3 RB1 INSRR FGFR1 PIK3CA NFKB1 CREB3L3 PTEN CASP9 SOS1 PDGFB HSP90AA1 MMP12 PIK3R1 LEF1 ERBB2 BCL2 CDKN1A SPINT1 ARAF SRD5A2 LOC100052122 CCND1 PDGFA
0.0694541993138339	40	80	1.25824308062575	Complement and coagulation cascades	http://www.genome.jp/kegg-bin/show_pathway?ecb04610	F2R C8B C2 CLU C9 MASP1 FGG F13A1 SERPINB10 LOC100057176 KLKB1 FGB F12 VWF SERPING1 CFH C7 LOC100057500 C4BPA CFI SERPIND1 SPI2 KNG1 F8 PROS1 CD55 MBL2 SERPINE1 C1QB C8A C5 C1QC F9 C6 TFPI ITGB2 F3 ITGAX SERPINA5 FGA
0.0694541993138339	40	80	1.25824308062575	Salivary secretion	http://www.genome.jp/kegg-bin/show_pathway?ecb04970	LOC100054420 LYZL1 ATP2B4 PRKCA ADCY7 ITPR3 ITPR2 STPG4 AQP5 CALM3 KCNMA1 PLCB3 ECATH-3 PRKG1 ADRA1A PRKACA PRKCB ATP1B1 GUCY1A2 GNAQ PRKCG ATP1B3 GUCY1B1 PLCB1 ADCY6 TRPV6 PRKACB BST1 ATP2B2 ATP1A3 GNAS PRKG2 ATP1A4 ADCY8 ATP1A1 ATP1A2 ADCY1 FXYD2 CST3
0.0734932858424216	25	47	1.3385564687508	Ether lipid metabolism	http://www.genome.jp/kegg-bin/show_pathway?ecb00565	PLA2G5 AGPS CEPT1 LPCAT2 PLA2G2A ENPP6 PLD3 PLA2G4E PAFAH1B1 PLA2G12A PAFAH2 PLA2G2C DRC1 PLA2G6 PLA2G2F LPCAT1 PLPP3 PLD4 PLD1 PLPP1 UGT8 PLA2G7 PLPP2 PAFAH1B2 PLA2G2D
0.081002685774582	23	43	1.34602748159964	Vasopressin-regulated water reabsorption	http://www.genome.jp/kegg-bin/show_pathway?ecb04962	DCTN1 CREB3L2 NSF DYNC1LI1 STX4 DCTN4 CREB1 ARHGDIB DYNC1I1 CREB3L3 PRKACA RAB5A DYNC1LI2 DYNC2LI1 AQP3 DCTN6 ADCY6 PRKACB AVPR2 RAB11A GNAS AVP RAB5C
0.0832284704737394	44	90	1.23028212327851	Dilated cardiomyopathy	http://www.genome.jp/kegg-bin/show_pathway?ecb05414	ITGA6 ADCY7 CACNG4 ITGB5 SLC8A2 ITGA10 IGF1 ITGA4 ITGA7 CACNB3 CACNG7 ITGA8 ACTC1 DES CACNB2 CACNA2D3 TPM1 TGFB3 ITGA3 DMD CACNA1D PRKACA ITGA1 ITGB3 LAMA1 ACTG1 ITGB8 MYH7 SGCB FAM171B ITGB6 TNNT2 TPM4 ADCY6 ITGB1 SLC8A3 PRKACB GNAS ADCY8 ITGA5 ADCY1 CACNG6 TGFB2 CACNB1
0.0833030084587413	15	26	1.45181893918356	Butanoate metabolism	http://www.genome.jp/kegg-bin/show_pathway?ecb00650	GAD2 HMGCLL1 BDH1 ACSM3 HMGCS1 BDH2 ECHS1 ACAT2 AACS HADHA LOC100057758 OXCT1 LOC106780831 EHHADH HMGCL
0.088749298243244	13	22	1.48701454983043	Mismatch repair	http://www.genome.jp/kegg-bin/show_pathway?ecb03430	RFC2 RPA2 POLD1 MSH3 POLD3 PCNA PMS2 RFC5 LIG1 POLD2 RFC4 RPA1 RFC1
0.0908401442192924	12	20	1.5098916967509	Ascorbate and aldarate metabolism	http://www.genome.jp/kegg-bin/show_pathway?ecb00053	KL ALDH3A2 ALDH9A1 ALDH2 LOC100066329 RGN LOC100066472 LOC100068026 LOC100067994 UGT2A1 LOC111772894 LOC100068041
0.0908776027385515	49	102	1.20890021471886	NF-kappa B signaling pathway	http://www.genome.jp/kegg-bin/show_pathway?ecb04064	IL1B BCL2A1 CD14 IKBKB CARD11 CHUK CSNK2A1 GADD45B SYK IRAK1 TNFAIP3 TLR4 CXCL1 MAP3K7 ZAP70 CD40LG TRAF1 BIRC3 TICAM2 LYN MALT1 ICAM1 CSNK2A2 LBP TNFRSF11A NFKB1 CXCL8 TNFSF11 VCAM1 CD40 BCL2L1 PRKCB TAB3 TAB2 PIAS4 PARP1 TNFSF13B XIAP BCL2 BTK PLCG1 TRAF6 ATM CFLAR PRKCQ ERC1 LOC106783094 TRAF3
0.091138241144995	65	139	1.17677410418236	Alcoholic liver disease	http://www.genome.jp/kegg-bin/show_pathway?ecb04936	IL1B PPARA CD14 FOXO1 IKBKB PRKAG3 ADIPOQ C2 CASP8 LPIN2 CHUK AKT2 AKT1 ACOX3 IRAK1 NOX4 MAP2K6 TLR4 CXCL1 ACACA MAP3K7 PRKAG1 ALDH3A2 TRA2A PRKAB1 PRKAG2 ALDH9A1 PRKAA2 SIRT1 LBP SCD NFKB1 CXCL8 ADIPOR2 IL6 FASLG CPT1A LPIN3 TAB3 ALDH2 TAB2 CYP2E1 LOC100034175 C1QB LEF1 C5 C1QC PRKAB2 ACADM TRAF6 CASP3 MAP2K3 MLYCD FOXO3 ACADVL MAP3K5 MAPK13 LOC111772842 LOC111772844 LOC100034242 TRAF3 IL17A CCN…
0.0980432234656867	84	184	1.14883063883221	Kaposi sarcoma-associated herpesvirus infection	http://www.genome.jp/kegg-bin/show_pathway?ecb05167	CCR5 IKBKB IFNAR2 CASP8 CHUK BID PIK3CD ITPR3 AKT2 ITPR2 GNB4 AKT1 STPG4 STAT1 JAK2 MAP2K2 CALM3 VEGFA SYK PPP3R1 CSF2 RAC1 MAP1LC3B MAP2K6 PPP3CA IFNAR1 MAPK1 CXCL1 PIK3C3 EIF2AK2 ATG14 RAF1 SRC LYN CREB1 ICAM1 NRAS CYCS MAPK3 RB1 RCAN1 PIK3CA NFKB1 CXCL8 HIF1A LOC111768755 STAT3 IL6 PIK3R6 GNB2 CASP9 LOC100050473 PDGFB JAK1 GNGT1 NFATC2 LOC100056182 PIK3CG IL6ST NFATC1 PIK3R1 LEF1 UBA52 PLCG1 C…
0.101153040171873	36	73	1.24100687404184	Arrhythmogenic right ventricular cardiomyopathy	http://www.genome.jp/kegg-bin/show_pathway?ecb05412	ITGA6 GJA1 CACNG4 ITGB5 SLC8A2 ITGA10 CDH2 ITGA4 ITGA7 CACNB3 CACNG7 ITGA8 PKP2 DSG2 DES CACNB2 CACNA2D3 DSP ITGA3 DMD CACNA1D ITGA1 ITGB3 LAMA1 ACTG1 ACTN3 ITGB8 LEF1 SGCB FAM171B ITGB6 ITGB1 SLC8A3 ITGA5 CACNG6 CACNB1
0.102668345976985	23	44	1.31543594792692	Fatty acid degradation	http://www.genome.jp/kegg-bin/show_pathway?ecb00071	ACOX3 ACSL6 ACSL3 ALDH3A2 ECHS1 ALDH9A1 ACAT2 ACADL HADHA ACSL4 ALDH2 LOC100034175 ACAA2 ACADM GAREM2 EHHADH ACADVL LOC100064020 LOC111772842 LOC111772844 LOC100034242 LOC100064092
0.107415233387187	22	42	1.31815941779841	Aminoacyl-tRNA biosynthesis	http://www.genome.jp/kegg-bin/show_pathway?ecb00970	FARS2 GATB LARS1 YARS1 WARS1 RARS2 KARS1 VARS1 FARSA MARS1 CARS2 VARS2 SARS2 GAB2 TARS1 WARS2 HARS1 FARSB AARS2 DARS1 TARS3 LARS2
0.108174949882294	45	94	1.20470082187572	Colorectal cancer	http://www.genome.jp/kegg-bin/show_pathway?ecb05210	BRAF TGFBR1 PIK3CD AKT2 AKT1 DDB2 APC MAP2K2 GADD45B RAC1 EGFR MSH3 GRB2 MAPK1 EGF TGFA RAF1 RPS6KB1 NRAS CYCS MAPK3 PIK3CA TGFB3 TGFBR2 CASP9 APPL1 SOS1 SMAD4 PIK3R1 LEF1 BCL2 CDKN1A DCC CASP3 AREG AXIN1 BAK1 ARAF BCL2L11 LOC100052122 RHOA CCND1 TGFB2 LOC102150685 LOC106780978
0.109378154889817	48	101	1.19595381920864	Protein digestion and absorption	http://www.genome.jp/kegg-bin/show_pathway?ecb04974	SLC7A7 SLC8A2 SLC15A1 SLC7A9 SLC1A1 COL9A1 LOC100064145 SLC36A2 COL6A5 PAG COL1A1 SLC7A8 SLC38A2 SLC6A19 COL6A6 COL25A1 ATP1B1 SLC3A1 COL4A1 ATP1B3 COL6A3 LOC100050670 COL11A1 COL4A6 CPB1 XPNPEP2 LOC100071692 SLC8A3 COL6A1 KCNK5 PRCP ATP1A3 COL27A1 ATP1A4 ATP1A1 ATP1A2 KCNQ1 COL12A1 MEP1A COL11A2 LOC100050047 FXYD2 LOC100059452 LOC100059418 ELN COL22A1 COL23A1 COL5A1
0.110617731102796	72	157	1.15405734783508	Wnt signaling pathway	http://www.genome.jp/kegg-bin/show_pathway?ecb04310	RSPO4 DVL2 BAMBI GPC4 CSNK1A1 CACYBP PRKCA CSNK2A1 VANGL1 PPARD TBL1XR1 WNT10B RYK PORCN APC WNT1 WNT7A DAAM1 INVS DAAM2 CUL1 PPP3R1 RAC1 ROCK2 PPP3CA NLK MAP3K7 SFRP4 ZNRF3 PLCB3 LGR6 CCND2 LRP5 CSNK2A2 FZD6 CER1 TBL1X PRKACA NKD2 CAMK2B TLE7 PRKCB DKK1 SMAD4 FZD3 PRICKLE2 NFATC2 PRKCG CAMK2A NFATC1 LEF1 RSPO3 PLCB1 MMP7 SFRP1 RBX1 LOC100055155 WNT11 SERPINF1 CTBP2 PRKACB BTRC CLSTN1 AXIN1 TLE2 …
0.114777921729278	33	67	1.23946333315373	Arachidonic acid metabolism	http://www.genome.jp/kegg-bin/show_pathway?ecb00590	PTGES HPGDS PLA2G5 GPX6 GPX5 CYP2B6 PTGS1 PLA2G2A LOC100068569 ALOX15B ALOX12B ALOX5 PTGES3 PLA2G4E PLA2G12A TBXAS1 CYP2E1 PLA2G2C LOC100061690 PLA2G6 PLA2G2F LOC100070509 LOC100630657 GPX8 PLA2G4A LOC100070400 LOC100064020 CBR3 PLA2G2D LOC100064092 LOC100061470 CYP2C113 GPX2
0.114777921729278	71	155	1.15271301579908	Hepatitis C	http://www.genome.jp/kegg-bin/show_pathway?ecb05160	EIF3E EIF2AK4 PPARA IKBKB BRAF IFNAR2 YWHAQ CASP8 CHUK BID PIK3CD EIF2AK1 PIAS1 AKT2 AKT1 OAS3 STAT1 MAP2K2 YWHAE EGFR GRB2 RSAD2 IFNAR1 MAPK1 EGF EIF2AK2 MX1 RAF1 PPP2R1B CXCL10 OAS1 NRAS PPP2R2C CYCS MAPK3 RB1 YWHAH PIK3CA NFKB1 RNASEL LOC111768755 STAT3 FASLG CASP9 SOS1 EIF2S1 JAK1 PPP2R2B RXRA PIK3R1 YWHAB EIF2AK3 CLDN1 TRAF6 CFLAR CDKN1A CLDN16 YWHAZ CASP3 BAK1 ARAF SCARB1 PPP2R2D MAVS CD81 …
0.116604818412835	20	38	1.32446640065869	Thyroid cancer	http://www.genome.jp/kegg-bin/show_pathway?ecb05216	BRAF NCOA4 CCDC6 DDB2 MAP2K2 GADD45B PAX8 NTRK1 MAPK1 NRAS MAPK3 PPARG RXRA LEF1 TFG CDH1 CDKN1A RXRB BAK1 RXRG
0.120424592585522	24	47	1.28501421000077	Tryptophan metabolism	http://www.genome.jp/kegg-bin/show_pathway?ecb00380	MAOB DLST DLD SERGEF LOC100146833 DDC ALDH3A2 AFMID ECHS1 ALDH9A1 CYP1A1 ACAT2 LOC100147151 HADHA ALDH2 HAAO IL4I1 AOX1 LOC100055246 TDO2 MAOA EHHADH KYAT3 AOX4
0.12917222359663	18	34	1.33225737948609	African trypanosomiasis	http://www.genome.jp/kegg-bin/show_pathway?ecb05143	IL1B F2RL1 PRKCA IL10 PLCB3 THOP1 ICAM1 KNG1 NPPA IL6 FASLG VCAM1 PRKCB GNAQ LAMA4 PRKCG PLCB1 HBA
0.132550935986335	11	19	1.45691304072456	Phenylalanine metabolism	http://www.genome.jp/kegg-bin/show_pathway?ecb00360	GOT1 MAOB LOC100053296 ALDH3A1 DDC LOC100147151 IL4I1 PAH LOC100055246 TAT LOC100068389
0.134164514280382	17	32	1.33688327316486	Beta-Alanine metabolism	http://www.genome.jp/kegg-bin/show_pathway?ecb00410	GAD2 LOC100053296 CSAD ACOX3 ALDH3A1 DPYD ALDH3A2 GADL1 CARNS1 ECHS1 ALDH9A1 HADHA ALDH2 DPYS MLYCD CNDP1 EHHADH
0.134164514280382	17	32	1.33688327316486	Mucin type O-glycan biosynthesis	http://www.genome.jp/kegg-bin/show_pathway?ecb00512	GALNT10 GALNT2 GALNT9 GALNT5 C1GALT1 ST6GALNAC2 GALNT6 GALNT12 GALNT15 EXD2 GALNT18 GALNT14 GCNT1 ST3GAL1 B4GALT5 ST3GAL2 ST6GALNAC3
0.134164514280382	152	350	1.09287399002922	Amyotrophic lateral sclerosis	http://www.genome.jp/kegg-bin/show_pathway?ecb05014	HDAC6 NDUFS7 KIF5B HNRNPA2B1 ATG2B NXF1 NUP93 ACTR1B NDUFV3 PSMD13 WIPI1 NUP35 DNAH11 DCTN1 BID KIF5A ATXN2L ITPR3 GPX6 PSMD1 CEP192 TARDBP ATP5MC3 SRSF7 HNRNPA1 LOC100069290 ULK2 SOD1 GPX5 NDUFS2 PINK1 NUP210 PPP3R1 PSMA4 RAC1 ALS2 MAP1LC3B NDUFV2 RAB1A UBQLN4 NDUFB8 MAP2K6 PPP3CA HAP1 PIK3C3 NRBF2 DCTN4 PSMA3 ATG14 SDHB PSMA5 SETX PSMD12 VDAC1 TNFRSF1B COX6A1 NUP88 TUBB3 MATR3 DCTN3 VAPB NRG2 N…
0.135695211789158	46	98	1.1812077899752	Melanogenesis	http://www.genome.jp/kegg-bin/show_pathway?ecb04916	KITLG GNAI1 DVL2 MITF PRKCA ADCY7 CREB3L2 WNT10B STPG4 WNT1 MAP2K2 CALM3 WNT7A TYRP1 GNAI3 MAPK1 EDN1 PLCB3 RAF1 GNAO1 CREB1 NRAS MAPK3 FZD6 CREB3L3 TYR PRKACA CAMK2B PRKCB FZD3 GNAQ PRKCG CAMK2A LEF1 PLCB1 WNT11 ADCY6 PRKACB GNAS CAMK2D ADCY8 WNT2 EDNRB ADCY1 FZD4
0.135774733094914	72	159	1.13954090320823	Hepatocellular carcinoma	http://www.genome.jp/kegg-bin/show_pathway?ecb05225	LOC100053468 HMOX1 BRAF DVL2 TGFBR1 CSNK1A1 PRKCA PIK3CD SMARCC1 SMARCB1 AKT2 AKT1 WNT10B GAB1 DDB2 APC WNT1 MAP2K2 GADD45B WNT7A SHC2 EGFR GRB2 DPF1 MET MAPK1 TGFA SMARCD2 GSTO1 GSTT4 RAF1 LRP5 RPS6KB1 NRAS MAPK3 RB1 FZD6 PIK3CA TGFB3 SHC4 TGFBR2 PTEN BCL2L1 PRKCB SOS1 SMAD4 FZD3 ACTG1 PHF10 ARID2 GSTA4 MGST2 PRKCG PIK3R1 LEF1 PLCG1 CDKN1A SMARCD1 WNT11 AXIN1 HCFC2 BAK1 ARAF WNT2 DPF3 IGF2 FZD4 …
0.136580503614134	69	152	1.14235227056812	Hippo signaling pathway	http://www.genome.jp/kegg-bin/show_pathway?ecb04390	MPP5 DVL2 TGFBR1 YWHAQ GDF6 GLI2 WNT10B TEAD1 LLGL2 APC WNT1 WNT7A YWHAE BOLA3 LATS2 CSNK1D AJUBA FRMD1 STK3 CRB1 PPP2R1B BMPR1B BIRC3 CCND2 PATJ DLG5 DLG2 PPP2R2C WWC1 PRKCI PRKCZ FZD6 YWHAH TGFB3 TGFBR2 PPP1CB NKD2 BMP4 SMAD4 FZD3 ACTG1 PPP2R2B GDF5 SERPINE1 LEF1 BMP6 YWHAB FGF1 BMP2 CDH1 CRB2 WWTR1 LOC100055155 YWHAZ WNT11 AREG SMAD1 BTRC NF2 ITGB2 AFP AXIN1 PPP2R2D WNT2 BMPR2 FZD4 ID1 CCND1 T…
0.143678460093807	20	39	1.29050572371872	Nicotinate and nicotinamide metabolism	http://www.genome.jp/kegg-bin/show_pathway?ecb00760	SIRT3 ENPP3 LOC100146833 NT5E NAMPT ENPP1 SIRT1 RDH14 NNT AOX1 SIRT7 NT5C1A NT5M NMNAT1 NMNAT3 SIRT2 BST1 NADSYN1 NMNAT2 AOX4
0.143678460093807	35	73	1.20653446087401	Biosynthesis of amino acids	http://www.genome.jp/kegg-bin/show_pathway?ecb01230	GOT1 IDH3B PRPS2 ALDOA ENO1 PHGDH ASS1 IDH2 MAT2A PKM GPT2 PYCR2 RPIA IDH1 NAGS ACO1 PGK1 CTH PFKM IDH3A GLUL CS PFKL PSAT1 PAH PFKP ENO3 SHMT2 OTC ARG1 ACO2 SDS RPE GPT
0.143678460093807	20	39	1.29050572371872	Basal transcription factors	http://www.genome.jp/kegg-bin/show_pathway?ecb03022	GTF2F1 TAF15 CCNH GTF2A1 ERCC3 GTF2A1L TAF7L TAF4B GTF2H1 TBPL1 GTF2IRD1 GTF2I GTF2E1 GTF2F2 TAF4 TAF2 GTF2B TAF3 ERCC2 GTF2H4
0.143678460093807	28	57	1.23616864061477	Autoimmune thyroid disease	http://www.genome.jp/kegg-bin/show_pathway?ecb05320	CD80 HLA-DMA DQA IL10 CD40LG DRA DRB LOC111768996 IL2 FASLG Eqca-DQB2 LOC100050473 CGA LOC100056182 HLA-DOB CD28 TPO LOC100059994 MHCX1 LOC100049798 EQMHCC1 LOC106783094 LOC100050706 LOC100054114 LOC111768988 LOC100052689
0.14393105545898	24	48	1.25824308062575	Ovarian steroidogenesis	http://www.genome.jp/kegg-bin/show_pathway?ecb04913	ADCY7 CYP17A1 IGF1 INSR HSD17B2 FSHR ALOX5 CYP1A1 PLA2G4E HSD3B2 PRKACA CGA FSHB BMP6 CYP19A1 LOC100070509 ADCY6 PRKACB SCARB1 GNAS ADCY8 INS PLA2G4A ADCY1
0.144372122241042	15	28	1.34811758638473	Galactose metabolism	http://www.genome.jp/kegg-bin/show_pathway?ecb00052	HKDC1 G6PC2 HK1 GLB1 B4GALT1 AKR1B1 PFKM GAA PFKL GALK1 PFKP SI GCK B4GALT2 GALE
0.163344027778154	118	271	1.09573936172575	Cytokine-cytokine receptor interaction	http://www.genome.jp/kegg-bin/show_pathway?ecb04060	IL1B PRL ACVR2A CSF1R CCR5 CCR2 GHR CCR9 IFNAR2 CXCR4 IL17RB TGFBR1 CCR7 IL28B CCR6 IL17B GDF6 IL18R1 GALT CSF3 TNFRSF14 ACVRL1 gh IL10 IL20 CSF2 IL13 IFNAR1 NGF CXCL1 EPO INHBC CD40LG IL27RA BMPR1B LOC100069576 CXCL11 TNFRSF1B LOC100630489 GDF2 CXCL6 CXCL10 CSF3R XCL1 TNFRSF8 BMP3 IL11 TNFRSF11A TNFRSF11B IL27 TGFB3 TGFBR2 CXCL8 IL2 INHA IL2RB IL22RA1 IL6 IL2RG FASLG TNFSF11 LOC102148014 CD70 IL…
0.169267633439669	12	22	1.37262881522809	Terpenoid backbone biosynthesis	http://www.genome.jp/kegg-bin/show_pathway?ecb00900	PCYOX1L ZMPSTE24 HMGCS1 FNTB ACAT2 PCYOX1 DHDDS FNTA HMGCR PDSS2 ICMT RCE1
0.169267633439669	12	22	1.37262881522809	Proximal tubule bicarbonate reclamation	http://www.genome.jp/kegg-bin/show_pathway?ecb04964	GLS2 AQP1 MDH1 PCK2 PCK1 CA2 ATP1B3 SLC4A4 ATP1A3 ATP1A4 ATP1A1 ATP1A2
0.169840392858539	28	58	1.21485538819038	Fatty acid metabolism	http://www.genome.jp/kegg-bin/show_pathway?ecb01212	HACD4 SLC39A7 ELOVL2 ELOVL7 ACOX3 ACSL6 ACACA ELOVL6 ACSL3 ECHS1 SCD ACAT2 ELOVL5 ACADL MYLK HADHA ACSL4 PPT1 HSD17B4 PPT2 TECR ACAA2 ACADM GAREM2 FADS1 EHHADH FADS2 ACADVL
0.174495103021197	24	49	1.2325646504089	Cysteine and methionine metabolism	http://www.genome.jp/kegg-bin/show_pathway?ecb00270	GOT1 PHGDH MAT2A MPST MDH1 AMD1 DNMT3B LOC100147151 CTH SMS PSAT1 IL4I1 BHMT2 ENOPH1 LOC100055246 AHCY LDHA RNASEH1 TAT MDH2 KYAT3 SDS DNMT3A LOC100065392
0.177032389272737	11	20	1.38406738868833	Steroid biosynthesis	http://www.genome.jp/kegg-bin/show_pathway?ecb00100	NSDHL CYP51A1 SOAT1 LSS MSMO1 LIPA LBR CYP24A1 SC5D FDFT1 EBP
0.179368760917186	48	105	1.15039367371497	Nucleocytoplasmic transport	http://www.genome.jp/kegg-bin/show_pathway?ecb03013	NMD3 THOC7 NXF1 NUP93 NUP35 KPNA6 CEP192 NUP210 THOC1 PHAX THOC2 THOC3 PYM1 NUP88 TNPO3 IPO8 TNPO2 IPO11 KPNB1 KPNA5 IPO5 NXT2 NUP37 IPO13 CSE1L NUP58 EIF4A3 IPO7 NUP153 RAE1 NUP50 THOC6 LOC100068576 KPNA1 SNUPN XPOT RAN NUP133 ACIN1 NUP160 KPNA4 XPO7 RANGAP1 TNPO1 XPO1 SRRM1 XPO5 LOC100060201
0.181132804210251	42	91	1.16145515134685	MRNA surveillance pathway	http://www.genome.jp/kegg-bin/show_pathway?ecb03015	WDR33 SMG5 NXF1 PABPC5 SMG7 HBS1L PPP2R5D PPP2R5A SYMPK TARDBP PABPC4 PAPOLG PPP2R5E MSI2 PABPN1 DAZAP1 PYM1 PPP2R1B RNGTT PPP2R2C PPP2R3A NXT2 EIF4A3 PPP1CB CPSF6 ITGA1 MSI1 LOC100068576 CPSF7 PPP2R2B FIP1L1 CPSF3 PAPOLA ACIN1 GSPT1 PABPC1L CPSF2 PPP2R2D SRRM1 PPP2R3B GSPT2 LOC100060201
0.181940744757346	23	47	1.23147195125074	Type II diabetes mellitus	http://www.genome.jp/kegg-bin/show_pathway?ecb04930	SLC2A2 IKBKB ADIPOQ IRS2 HKDC1 PIK3CD PKM SLC2A4 INSR HK1 MAPK1 PRKCE IRS4 CACNA1E PRKCZ MAPK3 PIK3CA CACNA1G CACNA1D PIK3R1 GCK LOC100052122 SOCS2
0.181940744757346	69	155	1.12024222662164	Non-alcoholic fatty liver disease	http://www.genome.jp/kegg-bin/show_pathway?ecb04932	IL1B NDUFS7 PPARA IKBKB PRKAG3 ADIPOQ NDUFV3 IRS2 CASP8 BID PIK3CD AKT2 AKT1 NDUFS2 RAC1 NDUFV2 NDUFB8 INSR PRKAG1 SDHB PRKAB1 COX6A1 PRKAG2 PRKAA2 NDUFS3 SDHC CYCS COX4I2 XBP1 PIK3CA NFKB1 CXCL8 NDUFS1 CASP7 ADIPOR2 LOC111768755 ITCH IL6 FASLG NDUFA9 PPARG NDUFS4 EIF2S1 CYP2E1 CDC42 RXRA PIK3R1 PRKAB2 EIF2AK3 NDUFA10 UQCRC2 NDUFS6 CASP3 NDUFA8 IL1A ADCK2 IL6R INS RANBP3 MAP3K5 UQCRQ MAPK13 LOC10…
0.182873367521857	10	18	1.39804786736195	One carbon pool by folate	http://www.genome.jp/kegg-bin/show_pathway?ecb00670	BCL2A1 ATIC MTHFD2 GART MTHFR ALDH1L1 SHMT2 TYMS ALDH1L2 MTHFD2L
0.182873367521857	10	18	1.39804786736195	2-Oxocarboxylic acid metabolism	http://www.genome.jp/kegg-bin/show_pathway?ecb01210	GOT1 IDH3B GPT2 IDH1 NAGS ACO1 IDH3A CS ACO2 GPT
0.187595816044104	38	82	1.1661765137507	Viral protein interaction with cytokine and cytokine receptor	http://www.genome.jp/kegg-bin/show_pathway?ecb04061	CSF1R CCR5 CCR2 CCR9 CXCR4 CCR7 CCR6 IL18R1 TNFRSF14 IL10 IL20 CXCL1 CXCL11 TNFRSF1B LOC100630489 CXCL6 CXCL10 XCL1 CXCL8 IL2 IL2RB IL22RA1 IL6 IL2RG IL2RA TNFSF10 IL6ST CCL2 IL6R CCL3 CCL5 IL19 CX3CL1 CCL24 CCL11 CCL1 CCL8 CCL22
0.193283345383175	14	27	1.30484467620448	Fatty acid elongation	http://www.genome.jp/kegg-bin/show_pathway?ecb00062	HACD4 ELOVL2 ELOVL7 ELOVL6 ECHS1 ELOVL5 MYLK HADHA PPT1 PPT2 TECR ACAA2 THEM5 GAREM2
0.1946611594369	28	59	1.19426461889902	Legionellosis	http://www.genome.jp/kegg-bin/show_pathway?ecb05134	IL1B HSPA1A CD14 HBS1L CASP8 ARF2 SAR1A RAB1A PYCARD BCL2L13 TLR4 CXCL1 SEC22B CYCS EEF1G NFKB1 CXCL8 CLK1 CASP7 LOC111768755 IL6 CASP9 BNIP3 TLR2 EEF1A1 CASP3 ITGB2
0.1946611594369	28	59	1.19426461889902	Endometrial cancer	http://www.genome.jp/kegg-bin/show_pathway?ecb05213	BRAF PIK3CD AKT2 AKT1 DDB2 APC MAP2K2 GADD45B EGFR GRB2 MAPK1 RAF1 NRAS MAPK3 PIK3CA PTEN CASP9 SOS1 LEF1 ERBB2 CDH1 CDKN1A AXIN1 BAK1 ARAF FOXO3 LOC100052122 CCND1

## Sheet: Fibroblasts
Enrichment FDR	nGenes	Pathway Genes	Fold Enrichment	Pathway	URL	Genes
3.26797612634433e-11	735	1504	1.22743546235581	Metabolic pathways	http://www.genome.jp/kegg-bin/show_pathway?ecb01100	GAD2 ALAS2 GOT1 GCNT2 BCL2A1 GDA SGMS1 MAOB LOC100054420 DGKH IDH3B DLST BCO1 DGKB TUSC3 HACD4 HPSE2 CERS4 NDUFS7 MTMR6 CMPK1 CHPF DAD1 LOC100053468 NPL HMGCLL1 CA6 PIGN DLD LOC100053296 FAH PTGES HMOX1 AGPAT4 LALBA NSDHL PDHA1 URAD UGCG HSD17B3 NDUFV3 ALDOA SIRT3 ENO1 GATB ST6GAL1 GK GAPDHS TPK1 INPP4A HKDC1 PRDM6 BDH1 SLC39A7 SYNJ1 CERK PHGDH MOCS2 PDHB SORD LOC111774802 SERGEF QDPR RDH10 HPGDS…
9.28979376528058e-10	198	341	1.4583775658063	PI3K-Akt signaling pathway	http://www.genome.jp/kegg-bin/show_pathway?ecb04151	PRL KITLG COMP FN1 CSF1R ITGA6 FLT3 IKBKB GHR IFNAR2 F2R YWHAQ EFNA4 PPP2R5D EIF4E CHUK PRKCA PIK3CD ITGB5 CREB3L2 LAMB4 EPHA2 PPP2R5A AKT2 GNB4 LAMB3 RHEB AKT1 HSP90AB1 ITGA10 CSF3 THBS1 JAK2 LPAR2 gh MAP2K2 ANGPT4 VEGFA NTRK1 SYK YWHAE TSC1 RAC1 MYB EGFR GRB2 IGF1 INSR G6PC2 IFNAR1 TLR4 MET ITGA4 MAPK1 NGF HSP90B1 EPO EGF VWF PPP2R5E COL9A2 TGFA COL9A1 PPP2CB LOC100064145 TNN ITGA7 RAF1 NTRK2 V…
1.3126726058101e-09	284	524	1.36127609089892	Pathways in cancer	http://www.genome.jp/kegg-bin/show_pathway?ecb05200	PTCH1 KITLG GNAI1 SLC2A1 LOC100053468 FN1 CSF1R MMP2 HMOX1 ITGA6 FLT3 FOXO1 IKBKB BRAF DVL2 CBL RUNX1 IFNAR2 CXCR4 F2R PML TGFBR1 SMO EGLN3 CASP8 MITF MSH6 NCOA4 CCDC6 CHUK BID JAG2 PRKCA PIK3CD LRP6 ADCY7 EML4 LAMB4 STAT5B AKT2 GLI2 GNB4 LAMB3 PPARD AKT1 WNT10B STPG4 HSP90AB1 DDB2 APC STAT1 WNT1 JAK2 LPAR2 MAP2K2 CALM3 GADD45B WNT7A PAX8 VEGFA NTRK1 ARNT CUL1 PTGER2 RAC1 IL13 ROCK2 EGFR MSH3 GRB…
3.17582130762697e-07	119	197	1.51718974626605	Focal adhesion	http://www.genome.jp/kegg-bin/show_pathway?ecb04510	COMP FN1 ITGA6 BRAF RAP1B PARVA PRKCA PIK3CD ITGB5 LAMB4 VASP AKT2 PIP5K1A LAMB3 AKT1 FYN ITGA10 CAPN2 PARVB THBS1 CAV1 VEGFA SHC2 RAC1 ROCK2 EGFR GRB2 IGF1 MET ITGA4 MAPK1 EGF VWF COL9A2 COL9A1 MYLK2 VAV3 LOC100064145 TNN ITGA7 RAF1 VEGFD THBS3 SRC BIRC3 CCND2 COL6A5 ITGA8 COL1A1 RASGRF1 MAPK3 BCAR1 PXN PIK3CA SHC4 MYLK ITGA3 PPP1CB COL6A6 RAP1A TLN1 SPP1 ARHGAP5 ITGA1 PRKCB PAK4 SOS1 ITGB3 CRKL…
9.83754442947798e-07	72	108	1.6744335014813	HIF-1 signaling pathway	http://www.genome.jp/kegg-bin/show_pathway?ecb04066	SLC2A1 MKNK1 HMOX1 PDHA1 ALDOA ENO1 HKDC1 EGLN3 PDHB EIF4E PRKCA PIK3CD AKT2 AKT1 MAP2K2 ANGPT4 VEGFA ARNT EGFR IGF1 INSR TLR4 HK1 MAPK1 EPO EGF LDHB EDN1 PFKFB3 RPS6KB1 TIMP1 MAPK3 NPPA PGK1 PIK3CA NFKB1 PFKM CUL2 HIF1A STAT3 IL6 ANGPT1 CAMK2B PRKCB TF PFKL CYBB PRKCG SERPINE1 CAMK2A PIK3R1 PFKP EIF4E2 ENO3 ERBB2 BCL2 LDHA PLCG1 IGF1R RBX1 CDKN1A FLT1 EGLN1 GAPDH EIF4E1B IL6R TFRC CAMK2D INS MKN…
1.00922344679946e-06	143	250	1.43666394427096	Endocytosis	http://www.genome.jp/kegg-bin/show_pathway?ecb04144	KIF5B NEDD4L HSPA1A CCR5 STAMBP GRK2 CBL CXCR4 AMPH PML PDCD6IP TGFBR1 VPS35 VTA1 RAB11FIP4 USP8 KIF5A RAB31 RAB11FIP5 ASAP3 SNX2 ZFYVE27 PIP5K1A ARF3 GIT2 WWP1 SNX4 GIT1 AP2B1 CAV1 SH3GLB1 ACTR2 NEDD4 ARF2 SH3GL2 EGFR MVB12A DNM3 HGS ACAD8 LOC100062210 RUFY2 ARPC2 LOC100059683 SMURF2 SRC SNX6 RAB7A CLTA RAB22A CBLC MDM2 IQSEC3 VPS45 ZFYVE16 FGFR2 PRKCI RABEP1 AGAP1 CBLB PRKCZ ACAP2 SMAD2 TGFBR2 …
1.31926399938867e-06	123	210	1.47110943344429	Regulation of actin cytoskeleton	http://www.genome.jp/kegg-bin/show_pathway?ecb04810	FGD1 CFL2 FN1 ITGA6 BRAF RDX CXCR4 F2R MYH14 PIK3CD ITGB5 PIP5K1A ITGA10 GIT1 APC LPAR2 MAP2K2 TMSB4X ACTR2 SSH3 RAC1 ROCK2 EGFR ITGA4 MAPK1 EGF MYLK2 VAV3 ARPC2 ITGA7 RAF1 CYFIP2 SRC LIMK1 ITGA8 NRAS FGFR2 FGF10 NCKAP1L MAPK3 KNG1 INSRR BCAR1 PXN FGFR1 PIK3CA SSH2 MYLK FGF7 WASL FGD3 ITGA3 PPP1CB MYH10 SPATA13 LPAR1 ITGA1 PAK4 SOS1 ITGB3 CRKL ARHGAP35 LOC111768858 ABI2 EZR PDGFB ACTG1 GSN FGF9 M…
1.35609906463861e-06	45	60	1.88373768916647	Viral myocarditis	http://www.genome.jp/kegg-bin/show_pathway?ecb05416	CD80 HLA-DMA CASP8 ABL2 BID EIF4G1 FYN CAV1 DQA RAC1 CD40LG DRA DRB ICAM1 CYCS EIF4G2 ABL1 ITGA3 DMD LOC111768755 CD55 CD40 Eqca-DQB2 CASP9 LOC100050473 LAMA1 ACTG1 LOC100056182 MYH7 SGCB HLA-DOB CASP3 CD28 ITGB2 CXADR LOC100059994 MHCX1 LOC100049798 EQMHCC1 LOC106783094 LOC100050706 CCND1 LOC100054114
1.65758538041763e-06	135	236	1.43674908495747	Ras signaling pathway	http://www.genome.jp/kegg-bin/show_pathway?ecb04014	EXOC2 KITLG RAPGEF5 CSF1R RASGRF2 FLT3 IKBKB RAP1B RASA1 ABL2 EFNA4 CHUK PRKCA PIK3CD PLA2G5 EPHA2 AKT2 GNB4 AKT1 NF1 STPG4 GAB1 MAP2K2 CALM3 ANGPT4 VEGFA NTRK1 SHC2 RAC1 EGFR GRB2 IGF1 RASGRP1 INSR MET MAPK1 NGF EGF ETS1 PLA2G2A TGFA ZAP70 RAF1 NTRK2 VEGFD KIT RASAL2 SHOC2 RASGRP3 PLA2G4E NRAS FGFR2 RASGRF1 FGF10 RASA3 MAPK3 AFDN ABL1 FGFR1 PIK3CA NFKB1 SHC4 FOXO4 PLA2G12A FGF7 RAP1A FASLG ANGPT…
2.61060318420786e-06	92	150	1.5404788213628	Phagosome	http://www.genome.jp/kegg-bin/show_pathway?ecb04145	COMP LOC100060539 CD14 HLA-DMA LOC100061234 RAB7B MPO LOC100051526 SFTPD TAP2 CTSL ITGB5 CALR NCF2 THBS1 CLEC1A DQA RAC1 TCIRG1 TLR4 ATP6V1C2 DYNC1LI1 PIK3C3 MRC1 HGS MSR1 OLR1 THBS3 MARCO RAB7A DRA DRB LOC100051733 SEC61A1 TUBB4B NCR1 SEC22B LOC100064677 DYNC1I1 ATP6AP1 TUBB STX18 ATP6V0A1 ATP6V1E1 ATP6V1B2 Eqca-DQB2 LOC100050473 COLEC11 ATP6V1D ITGB3 CYBB MBL2 LAMP2 ACTG1 SFTPA1 COLEC12 LOC1000…
5.4858843224554e-06	100	168	1.49502991203688	Tight junction	http://www.genome.jp/kegg-bin/show_pathway?ecb04530	WAS MPP5 NEDD4L PRKAG3 RDX RUNX1 CD1b1 MYH14 MAP3K1 VASP SYMPK LLGL2 CFTR ACTR2 NEDD4 RAC1 AMOTL2 ROCK2 CRB3 MARVELD2 PRKCE PRKAG1 PPP2CB CGNL1 ARPC2 CD1C TJP3 PRKAB1 IGSF5 SRC PPP2R1B CD1D PRKAG2 AMOTL1 PRKAA2 TJAP1 PCNA PATJ DLG2 ARHGEF2 YBX3 PPP2R2C PRKCI PRKCZ AFDN STK11 JAM2 CD1E1 HCLS1 JAM3 CACNA1D MYH10 RAP1A CD1B2 TJP2 PRKACA ARHGAP17 SYNPO EZR F11R ACTG1 ARPC5 PPP2R2B CDC42 ACTN1 GATA4 E…
6.15960128107284e-06	159	292	1.36764517158661	MAPK signaling pathway	http://www.genome.jp/kegg-bin/show_pathway?ecb04010	IL1B MAP3K8 KITLG MKNK1 CSF1R RASGRF2 HSPA1A TNF CD14 FLT3 IKBKB BRAF DUSP4 RAP1B TGFBR1 RASA1 TAOK1 EFNA4 CHUK PRKCA TAOK3 MAP3K1 CACNG4 DUSP2 MAP4K2 MAPK8IP1 EPHA2 AKT2 AKT1 NF1 MAP4K4 SRF MAP2K2 GADD45B ANGPT4 VEGFA NTRK1 IRAK1 PPP3R1 RAC1 EGFR DUSP1 GRB2 IGF1 RASGRP1 INSR PPP3CA CACNA1I NLK MET STK3 MAPK1 NGF EGF MAP3K7 MAP3K12 TGFA RPS6KA3 RAF1 NTRK2 VEGFD CACNB3 CACNA1E KIT RASGRP3 MAP3K4 C…
6.15960128107284e-06	125	220	1.42707400694429	Rap1 signaling pathway	http://www.genome.jp/kegg-bin/show_pathway?ecb04015	KITLG GNAI1 RAPGEF5 CSF1R BRAF F2R RAP1B PRKD1 RAPGEF3 EFNA4 PRKCA PIK3CD ADCY7 EPHA2 VASP AKT2 FARP2 SIPA1L2 AKT1 STPG4 ADORA2B PRKD3 THBS1 LPAR2 MAP2K2 CALM3 ANGPT4 VEGFA RAC1 EGFR GNAI3 IGF1 INSR MET MAPK1 NGF EGF VAV3 PLCB3 RAF1 VEGFD KIT SRC EVL RASGRP3 SSX2IP GNAO1 DRD2 NRAS FGFR2 PRKCI PRKCZ FGF10 MAPK3 BCAR1 AFDN FGFR1 PIK3CA FGF7 RAP1A TLN1 LPAR1 ANGPT1 KRIT1 DOCK4 PRKCB CTNND1 ITGB3 CRK…
6.15960128107284e-06	106	181	1.47091119743385	Chemical carcinogenesis	http://www.genome.jp/kegg-bin/show_pathway?ecb05207	GNAI1 PPARA LOC100053468 CHRNB4 KPNA6 BCL6 PAQR7 PRKCA PIK3CD ADCY7 CREB3L2 STAT5B AKT2 AKT1 HSP90AB1 WNT1 JAK2 MAP2K2 VEGFA CYP2B6 ARNT EGFR GRB2 GNAI3 AR MAPK1 HSP90B1 KLF4 EGF RPS6KA3 LOC100068569 GSTO1 GSTT4 RAF1 SRC STAT5A JAG1 PTGES3 DLL4 CREB1 CYP1A1 RPS6KB1 NRAS DLL1 FGF10 MAPK3 KPNB1 RB1 KPNA5 PIK3CA NFKB1 CREB3L3 NOTCH2 FGF7 CACNA1D STAT3 TNFSF11 PRKACA AIP PRKCB ARRB1 SOS1 KPNA1 LOC100…
6.83606289830511e-06	65	100	1.63257266394427	Hematopoietic cell lineage	http://www.genome.jp/kegg-bin/show_pathway?ecb04640	IL1B KITLG CD8B CSF1R TNF ITGA6 CD14 FLT3 CD9 HLA-DMA CD1b1 CD7 GALT CSF3 DQA FCER2 CSF2 CD44 ITGA4 EPO CD1C KIT CD1D CD5 DRA DRB CSF3R IL11 CD3E CD1E1 DNTT ITGA3 IL1R1 IL6 LOC102148014 CD1B2 CD55 Eqca-DQB2 ITGA1 ITGB3 IL2RA MS4A1 CD2 LOC102148327 HLA-DOB CD22 CD1E2 IL1A IL6R CD19 TFRC LOC100066276 CD34 ITGA5 LOC100066668 CD1A7 CD1A4 IL7R LOC111767504 ANPEP CD1A1 LOC100066363
9.07891023556641e-06	93	156	1.4973299580554	MicroRNAs in cancer	http://www.genome.jp/kegg-bin/show_pathway?ecb05206	HMOX1 IKBKB RDX IRS2 MARCKS VIM EFNA4 DICER1 PRKCA PIK3CD FSCN1 THBS1 GLS2 FOXP1 APC MAP2K2 VEGFA IGF2BP1 EGFR GRB2 CD44 MET MAPK1 PRKCE TNN RAF1 DNMT3B NOTCH4 CCND2 MAPK7 HDAC2 MDM2 SIRT1 NRAS MAPK3 KIF23 TPM1 ABL1 PIK3CA NFKB1 SHC4 NOTCH2 PAFAH2 HDAC1 CYP24A1 STAT3 BRCA1 PRKCB PAK4 SOS1 CRKL FZD3 TIMP3 EZR PDGFB TP63 TNR CCNG1 MMP16 PRKCG ZEB2 CDCA5 PIK3R1 ERBB2 BCL2 PIM1 HOXD10 PDCD4 ROCK1 PLC…
1.14378105084494e-05	68	107	1.59618894533732	Th17 cell differentiation	http://www.genome.jp/kegg-bin/show_pathway?ecb04659	IL1B RORC IKBKB RUNX1 HLA-DMA TGFBR1 CHUK STAT5B HSP90AB1 STAT1 JAK2 DQA PPP3R1 PPP3CA MAPK1 ZAP70 IL27RA STAT5A DRA DRB NFKBIB MAPK3 CD3E IL27 NFKB1 SMAD2 TGFBR2 HIF1A IL2 IL2RB RORA STAT3 IL6 IL2RG IRF4 Eqca-DQB2 IL23R SMAD4 IL2RA TBX21 JAK3 EBI3 JAK1 HSP90AA1 NFATC2 RXRA IL22 IL6ST NFATC1 CD247 HLA-DOB PLCG1 IL12RB1 IL23A FOXP3 RXRB PRKCQ IL6R RXRG GATA3 MAPK13 IL17F LOC106783094 IL21 IL17A
1.29128609590168e-05	81	133	1.52965165736826	FoxO signaling pathway	http://www.genome.jp/kegg-bin/show_pathway?ecb04068	FOXO1 IKBKB PRKAG3 BRAF IRS2 BCL6 TGFBR1 CHUK PIK3CD SLC2A4 AKT2 AKT1 CCNB3 MAP2K2 GADD45B IL10 USP7 EGFR GRB2 IGF1 INSR G6PC2 NLK MAPK1 EGF PRKAG1 IRS4 PLK3 SOD2 RAF1 PRKAB1 PRKAG2 CCND2 PRKAA2 SKP2 MDM2 SIRT1 PCK2 NRAS PCK1 CCNG2 RBL2 MAPK3 STK11 GABARAPL1 PIK3CA TGFB3 FOXO4 TGFBR2 FBXO32 STAT3 IL6 FASLG BNIP3 SOS1 PLK1 SMAD4 SETD7 TNFSF10 PIK3R1 SGK1 PRKAB2 ATM MCMDC2 IGF1R CDKN1A LOC100055155…
1.52899771317598e-05	66	104	1.59393189083316	Parathyroid hormone synthesis, secretion and action	http://www.genome.jp/kegg-bin/show_pathway?ecb04928	MMP15 GNAI1 BRAF PRKCA LRP6 ADCY7 ITPR3 CREB3L2 ITPR2 KL MMP14 AKAP13 EGFR GNAI3 MAPK1 MMP25 PDE4B MEF2A PLCB3 RAF1 LRP5 SLC34A2 CREB1 PDE4D NR4A2 MAPK3 PTHLH FGFR1 CREB3L3 CYP24A1 TNFSF11 SLC34A1 PRKACA PRKCB ARRB1 GCM2 GNAQ ARRB2 ATF2 MMP16 PRKCG RXRA GNA12 MEF2D BCL2 RUNX2 FGF23 PLCB1 ATF6B CDKN1A ARHGEF11 ADCY6 TRPV6 PRKACB PLD1 RXRB GNA11 ARAF GNAS RXRG GATA3 ADCY8 CASR ADCY1 RHOA ARHGEF1
1.52899771317598e-05	113	199	1.42621345980443	Proteoglycans in cancer	http://www.genome.jp/kegg-bin/show_pathway?ecb05205	PTCH1 HPSE2 FN1 MMP2 TNF BRAF RDX CBL LOC100061234 SMO PRKCA PIK3CD CTSL ITPR3 ITGB5 AKT2 ITPR2 AKT1 WNT10B GAB1 THBS1 WNT1 CAV1 MAP2K2 WNT7A VEGFA RAC1 ROCK2 EGFR GRB2 GPC3 IGF1 CD44 TLR4 MET MAPK1 VAV3 DDX5 ITGA7 RAF1 SRC HSPG2 MDM2 COL1A1 RPS6KB1 NRAS MAPK3 SDC1 FZD6 PXN FGFR1 PIK3CA SMAD2 HCLS1 HIF1A PPP1CB STAT3 FASLG PRKACA CAMK2B PRKCB SOS1 ITGB3 TLR2 FZD3 TIMP3 EZR ACTG1 MRAS CDC42 PRKCG …
1.65799380019765e-05	73	118	1.55381752891697	AMPK signaling pathway	http://www.genome.jp/kegg-bin/show_pathway?ecb04152	CAB39L FOXO1 PRKAG3 ADIPOQ IRS2 PPP2R5D PIK3CD CREB3L2 PPP2R5A SLC2A4 AKT2 RHEB AKT1 CFTR TSC1 PFKFB2 IGF1 INSR G6PC2 ACACA MAP3K7 PPP2R5E PRKAG1 PPP2CB RAB14 IRS4 PRKAB1 PPP2R1B PFKFB3 PRKAG2 PRKAA2 CREB1 RPS6KB1 SIRT1 PCK2 PPP2R2C PCK1 PPP2R3A SCD SCD5 STK11 PIK3CA LIPE PFKM CREB3L3 ADRA1A ADIPOR2 PPARG CPT1A PFKL STRADB PPP2R2B CCNA1 PIK3R1 PFKP EEF2 PRKAB2 IGF1R HMGCR GYS1 FBP1 TBC1D1 TPM4 ML…
2.29080437060472e-05	66	105	1.57875158711094	Amoebiasis	http://www.genome.jp/kegg-bin/show_pathway?ecb05146	IL1B FN1 TNF CD14 C8B CD1b1 RAB7B PRKCA PIK3CD LAMB4 C9 LAMB3 SERPINB10 PRDX1 IL10 CSF2 TLR4 CXCL1 CD1C PLCB3 CD1D RAB7A COL1A1 PIK3CA TGFB3 NFKB1 CD1E1 CXCL8 IL6 CD1B2 PRKACA PRKCB TLR2 LAMA1 GNAQ LAMA4 RAB5A PRKCG ACTN1 PIK3R1 COL4A1 C8A HSPB1 PLCB1 COL4A6 ACTN4 CASP3 CD1E2 PRKACB ITGB2 LAMC1 LAMA5 ARG1 GNA11 GNAS ADCY1 RAB5C SERPINB13 CD1A7 LOC100052122 CD1A4 LOC100051371 CD1A1 CTSG TGFB2
2.41550400046566e-05	78	129	1.51867224552955	Lysosome	http://www.genome.jp/kegg-bin/show_pathway?ecb04142	AGA LAPTM5 CD68 CTSA GGA3 LOC100061234 FUCA2 CTSL LAMP3 GALNS AP3M2 GALC TCIRG1 LGMN ENTPD4 GNPTAB AP3S1 LIPA AP1S2 GNPTG ITGA7 GLB1 ACP5 NAGPA PHLPP2 SMPD1 CLTA AP1S3 ATP6AP1 GUSB AP1G2 GAA ABCA2 NAPSA SORT1 AP4M1 ATP6V0A1 CLTB MCOLN1 LAPTM4A PPT1 PPT2 LITAF LAMP2 CLTC AP1B1 NEU1 AP1M1 HGSNAT IDUA CTSO SLC11A2 LAPTM4B SUMF1 DNASE2B GM2A ARSB CTSC NPC1 PSAP AP4B1 CTSF AP4E1 CTSS GBA GNS LOC106783…
4.45986848263152e-05	104	184	1.4196284034298	Transcriptional misregulation in cancer	http://www.genome.jp/kegg-bin/show_pathway?ecb05202	BCL2A1 PAX5 TCF3 TAF15 CSF1R CD14 FLT3 FOXO1 RUNX1 AFF1 BCL6 PML CDKN2C MITF MPO KDM6A SS18 KMT2A MEN1 EYA1 DDB2 GADD45B PAX8 MEIS1 NTRK1 CSF2 IGF1 MET DDX5 TRAF1 NFKBIZ NSD2 DEFA1 BIRC3 HOXA10 CCND2 JMJD1C PBX1 TLX1 HDAC2 MDM2 DOT1L PAX3 NFKB1 LOC111768996 TGFBR2 CXCL8 MLLT1 ETV4 ARNT2 IL2RB HDAC1 BMP2K IL6 TSPAN7 PPARG PBX3 CD40 BCL2L1 GRIA3 SUPT3H NGFR IGFBP3 RXRA CCNA1 MMP12 PAX7 TFE3 RUNX2 A…
4.96437926390531e-05	81	137	1.48499029510933	Autophagy	http://www.genome.jp/kegg-bin/show_pathway?ecb04140	SUPT20H EIF2AK4 ATG4C ATG2B IRS2 WIPI1 LOC100061234 RAB7B RRAGB ATG9B ATG4B PIK3CD CTSL ATG9A AKT2 RHEB AKT1 HMGB1 ULK2 MAP2K2 SH3GLB1 TSC1 MAP1LC3B RAB1A MAPK1 PIK3C3 ATG4A MAP3K7 NRBF2 PPP2CB IRS4 ATG14 RAF1 RAB7A DAPK3 PRKAA2 ATG16L2 RPS6KB1 NRAS ATG5 MAPK3 STK11 GABARAPL1 PIK3CA HIF1A RRAGD ATG16L1 PRKACA BCL2L1 BNIP3 MTMR4 PIK3R4 EIF2S1 LAMP2 MRAS TANK MTMR3 PIK3R1 DAPK1 BCL2 MTMR14 EIF2AK3 …
5.11936964199987e-05	72	119	1.51965393411749	Platelet activation	http://www.genome.jp/kegg-bin/show_pathway?ecb04611	LOC100054420 GNAI1 F2R RAP1B PIK3CD ADCY7 ITPR3 VASP AKT2 ITPR2 AKT1 FGG FYN SYK FCER1G PTGS1 ROCK2 GNAI3 RASGRP1 FGB MAPK1 VWF MYLK2 PLCB3 SRC LYN LOC100051733 COL1A1 PLA2G4E PRKG1 PRKCI PRKCZ MAPK3 PIK3CA MYLK PPP1CB RAP1A TLN1 PRKACA PIK3R6 TBXAS1 ITGB3 ARHGAP35 GUCY1A2 GNAQ ACTG1 PIK3CG PIK3R1 PPP1R12A TLN2 BTK ROCK1 GUCY1B1 PLCB1 LCP2 ADCY6 ITGB1 PRKACB ARHGEF12 RASGRP2 GNAS PRKG2 ADCY8 PLA2…
5.63229135798445e-05	89	154	1.45153813277762	Phospholipase D signaling pathway	http://www.genome.jp/kegg-bin/show_pathway?ecb04072	KITLG DGKH DGKB AGPAT4 F2R RAPGEF3 PRKCA PIK3CD ADCY7 SPHK2 AKT2 PIP5K1A RHEB AKT1 FYN GAB1 FCER1A LPAR2 MAP2K2 GRM2 SYK FCER1G ARF2 TSC1 SHC2 EGFR GRB2 INSR DNM3 AVPR1A MAPK1 PTGFR EGF PLCB3 RAF1 DGKA SSX2IP PLA2G4E NRAS MAPK3 AGPAT1 PIK3CA SHC4 CXCL8 DGKK AGPAT5 GRM7 MS4A2 LPAR1 DGKD PIK3R6 SOS1 PDGFB MRAS DGKZ DGKG PIK3CG PIK3R1 PIP5K1B GNA12 GAB2 PLCG1 PLCB1 RRAS2 DGKE ADCY6 DGKQ PLPP3 PLD1 L…
5.63229135798445e-05	90	156	1.44902899166651	Cellular senescence	http://www.genome.jp/kegg-bin/show_pathway?ecb04218	VDAC3 TRAF3IP2 FOXO1 TGFBR1 CHEK2 MYBL2 PIK3CD ITPR3 AKT2 ITPR2 RHEB AKT1 STPG4 CAPN2 CCNB3 HIPK2 LIN54 MAP2K2 CALM3 GADD45B TSC1 PPP3R1 CDK1 RAD1 RAD9A PPP3CA MAPK1 PPID ETS1 RAD50 RAF1 VDAC1 CCND2 ATR MDM2 HUS1 NBN SIRT1 NRAS RBL2 LIN9 MAPK3 RB1 PIK3CA TGFB3 NFKB1 HIPK1 TGFBR2 VDAC2 CXCL8 E2F4 CACNA1D PPP1CB IL6 LOC100050473 IGFBP3 MRAS NFATC2 LOC100056182 CCNA1 RASSF5 SERPINE1 NFATC1 PIK3R1 HI…
6.89375015048648e-05	62	100	1.55722315637761	Glucagon signaling pathway	http://www.genome.jp/kegg-bin/show_pathway?ecb04922	SLC2A1 SLC2A2 PPARA PDHA1 PPP4R3C FOXO1 PRKAG3 PHKA2 PDHB GCG SIK1 ITPR3 CREB3L2 PKM AKT2 ITPR2 AKT1 CALM3 PPP3R1 GCGR PPP3CA G6PC2 ACACA PRKAG1 LDHB PLCB3 PYGL PRKAB1 PRKAG2 PRKAA2 CREB1 PPP4R3B SIRT1 PCK2 PCK1 PFKM CREB3L3 CPT1A PRKACA CAMK2B PFKL PHKB GNAQ ATF2 SIK2 CAMK2A PFKP LDHA PRKAB2 PLCB1 GYS1 FBP1 PYGB GCK PRKACB PHKA1 PYGM PRMT1 GNAS CAMK2D PDE3B
9.27109760317004e-05	91	160	1.42850108095124	CGMP-PKG signaling pathway	http://www.genome.jp/kegg-bin/show_pathway?ecb04022	LOC100054420 GNAI1 VDAC3 ATP2B4 IRS2 ADCY7 ITPR3 CREB3L2 VASP AKT2 ITPR2 AKT1 SLC8A2 STPG4 SRF IRAG1 MAP2K2 CALM3 PPP3R1 ROCK2 GNAI3 INSR PPP3CA MAPK1 PRKCE KCNMA1 MYLK2 MEF2A IRS4 PLCB3 RAF1 RGS2 VDAC1 CREB1 PDE5A PRKG1 NPPB MAPK3 KNG1 NPPA CREB3L3 VDAC2 MYLK CACNA1D ADRA1A PPP1CB PDE3A KCNJ8 PIK3R6 ATP1B1 ADORA1 GUCY1A2 GNAQ PDE2A ATF2 NFATC2 PIK3CG GTF2IRD1 EDNRA NFATC1 MYH7 ATP1B3 GNA12 GTF2I…
9.27109760317004e-05	24	30	2.00932020177756	Circadian rhythm	http://www.genome.jp/kegg-bin/show_pathway?ecb04710	NPAS2 RORC CRY2 PRKAG3 NR1D1 CLOCK CUL1 CSNK1D PRKAG1 PRKAB1 ARNTL PRKAG2 PRKAA2 PER1 CREB1 CRY1 BHLHE40 RORA PRKAB2 RBX1 LOC100055155 BTRC RORB BHLHE41
9.27109760317004e-05	71	119	1.49854762947696	Thyroid hormone signaling pathway	http://www.genome.jp/kegg-bin/show_pathway?ecb04919	SLC2A1 FOXO1 PRKCA PIK3CD ATP2A2 AKT2 RHEB AKT1 STAT1 MAP2K2 MED1 PFKFB2 MAPK1 MED17 PLCB3 RAF1 SRC NOTCH4 PLCD4 HDAC2 MDM2 NRAS MED14 MAPK3 RCAN1 PIK3CA PFKM NOTCH2 HIF1A HDAC1 PRKACA CASP9 PRKCB BMP4 ATP1B1 NCOA1 PFKL MED13 ACTG1 PRKCG RXRA SLCO1C1 PIK3R1 MYH7 ATP1B3 PFKP PLCD3 GATA4 HDAC3 NCOA3 PLCG1 PLCB1 NOTCH3 FAM171B NOTCH1 PRKACB MED27 RXRB MED13L MED12 ATP1A3 RXRG ATP1A4 SIN3A ATP1A1 ATP…
9.27109760317004e-05	61	99	1.54758247864181	AGE-RAGE signaling pathway in diabetic complications	http://www.genome.jp/kegg-bin/show_pathway?ecb04933	IL1B FN1 MMP2 FOXO1 TGFBR1 PRKCA PIK3CD STAT5B AKT2 AKT1 STAT1 JAK2 VEGFA RAC1 NOX4 MAPK1 PRKCE EDN1 PLCB3 VEGFD STAT5A PLCD4 COL1A1 ICAM1 NRAS PRKCZ MAPK3 PIK3CA TGFB3 NFKB1 SMAD2 TGFBR2 CXCL8 STAT3 IL6 VCAM1 PRKCB SMAD4 CYBB CDC42 SERPINE1 NFATC1 PIK3R1 COL4A1 PLCD3 BCL2 PIM1 AGER DIAPH1 PLCG1 PLCB1 COL4A6 CASP3 F3 IL1A CCL2 MAPK13 LOC100052122 CCND1 TGFB2
9.27109760317004e-05	56	89	1.58036420364528	Rheumatoid arthritis	http://www.genome.jp/kegg-bin/show_pathway?ecb05323	IL1B TNF CD80 HLA-DMA LOC100061234 CTSL DQA VEGFA CSF2 TCIRG1 TLR4 ATP6V1C2 CXCL1 ACP5 DRA CXCL6 DRB ICAM1 LOC100064677 ATP6AP1 IL15 IL11 TNFRSF11A TGFB3 CXCL8 ATP6V0A1 IL6 ATP6V1E1 ATP6V1B2 TNFSF11 ANGPT1 Eqca-DQB2 ATP6V1D MMP12 TNFSF13B HLA-DOB FLT1 ATP6V1A IL23A CD28 ITGB2 IL1A MMP1 CCL2 ATP6V1H CCL3 CCL5 ATP6V1C1 TNFSF13 LOC106783094 ATP6V1G1 IL17A TGFB2
0.00012108455934415	77	132	1.46512931379614	Vascular smooth muscle contraction	http://www.genome.jp/kegg-bin/show_pathway?ecb04270	LOC100054420 BRAF EDN3 MYH14 PRKCA CALD1 PLA2G5 ADCY7 ITPR3 CALCA ITPR2 STPG4 ADORA2B CALCB IRAG1 MAP2K2 CALM3 ROCK2 AVPR1A MAPK1 PRKCE KCNMA1 PLA2G2A MYLK2 PPP1R14A EDN1 PLCB3 RAF1 PLA2G4E PRKG1 NPPB MAPK3 NPPA ACTA2 MYLK PLA2G12A CACNA1D ADRA1A PPP1CB MYH10 PRKACA PRKCB GUCY1A2 GNAQ ACTG2 PLA2G2C PRKCG EDNRA GNA12 PPP1R12A MYH9 PLA2G6 PLA2G2F ROCK1 GUCY1B1 PLCB1 ARHGEF11 ADCY6 PRKACB ARHGEF12 P…
0.000156112350088657	81	141	1.44286291085091	Cell adhesion molecules	http://www.genome.jp/kegg-bin/show_pathway?ecb04514	NLGN4X CD8B ITGA6 NRXN3 CD80 L1CAM HLA-DMA CD276 ESAM ICOS NECTIN3 PECAM1 PTPRC NTNG2 MPZ DQA NECTIN2 NRXN1 CDH3 CADM3 CDH2 IGSF11 NCAM2 ITGA4 NECTIN1 MAG CD6 CD40LG NFASC DRA ITGA8 DRB ICAM1 NEGR1 SIGLEC1 LRRC4B SDC1 NRCAM JAM2 CADM1 JAM3 TIGIT GLG1 NTNG1 VCAM1 CD40 Eqca-DQB2 LOC100050473 CNTN2 VSIR F11R ALCAM LOC100056182 NCAM1 ITGB8 CD2 VCAN SELL HLA-DOB CLDN1 FAM171B CDH1 CD22 CLDN16 ITGB1 PT…
0.000244814651370272	167	328	1.27879753695447	Human papillomavirus infection	http://www.genome.jp/kegg-bin/show_pathway?ecb05165	TLR3 COMP MPP5 FN1 TNF ITGA6 FOXO1 IKBKB DVL2 IFNAR2 CSNK1A1 CASP8 PPP2R5D CHUK PIK3CD ITGB5 CREB3L2 LAMB4 PKM PPP2R5A AKT2 LAMB3 RHEB AKT1 WNT10B TBP ITGA10 LLGL2 THBS1 APC STAT1 WNT1 MAP2K2 WNT7A VEGFA TSC1 EGFR GRB2 CRB3 TCIRG1 IFNAR1 ITGA4 MAPK1 ATP6V1C2 EGF VWF PPP2R5E COL9A2 COL9A1 PPP2CB LOC100064145 TNN EIF2AK2 ITGA7 MX1 RAF1 THBS3 PPP2R1B NOTCH4 CCND2 COL6A5 ITGA8 JAG1 PATJ HES7 ATR DLG2…
0.00026561896159332	45	70	1.61463230499983	Renal cell carcinoma	http://www.genome.jp/kegg-bin/show_pathway?ecb05211	SLC2A1 BRAF RAP1B EGLN3 PIK3CD AKT2 AKT1 GAB1 MAP2K2 ARNT RAC1 GRB2 MET MAPK1 ETS1 TGFA RAF1 NRAS MAPK3 EPAS1 PIK3CA TGFB3 CUL2 HIF1A ARNT2 RAP1A PAK4 SOS1 CRKL PDGFB RAPGEF1 CDC42 PIK3R1 PAK2 TFE3 FH RBX1 CDKN1A EGLN1 LOC100146191 ARAF PTPN11 LOC100052122 VHL TGFB2
0.000293000560484596	50	80	1.56978140763872	Staphylococcus aureus infection	http://www.genome.jp/kegg-bin/show_pathway?ecb05150	LOC100060539 KRT34 HLA-DMA C2 LOC100051526 DEFB103A MASP1 FGG defb3 DQA IL10 KRT28 CFH DEFA1 DRA KRT26 KRT39 KRT38 DRB LOC100051733 ECATH-3 KRT25 NCR1 CFI ICAM1 KRT23 KRT33B KRT42 ECATH-2 KRT24 Eqca-DQB2 KRT15 MBL2 C1QB KRT10A C5 C1QC HLA-DOB ITGB2 DEFA22 DEFA35L DEFA8 DEFA36L LOC106783094 DEFA12 KRT18 DEFA16 DEFA31L
0.00029674154950264	59	98	1.51211596817444	Phosphatidylinositol signaling system	http://www.genome.jp/kegg-bin/show_pathway?ecb04070	DGKH DGKB MTMR6 INPP4A SYNJ1 PRKCA PIK3CD ITPKC MTMR1 ITPR3 ITPR2 PIP5K1A PI4K2A STPG4 CALM3 SACM1L MTMR8 PIK3C3 OCRL PLCB3 CDS1 DGKA CDS2 PLCD4 SYNJ2 PIK3C2A PIK3CA MTM1 DGKK PPIP5K1 INPP5A DGKD INPPL1 PRKCB IMPA2 MTMR4 DGKZ MTMR2 DGKG PRKCG MTMR3 INPP5B PIP5K1B BPNT2 PLCD3 MTMR14 PLCG1 PLCB1 PIKFYVE DGKE PIP4K2B DGKQ PIK3C2G PI4KA ITPK1 PI4KB LOC100052122
0.000348461252673409	32	46	1.74723495806745	Graft-versus-host disease	http://www.genome.jp/kegg-bin/show_pathway?ecb05332	IL1B CD80 HLA-DMA DQA DRA DRB LOC111768996 IL2 KIR3DL IL6 FASLG Eqca-DQB2 LOC100050473 LOC100056182 HLA-DOB LOC100062789 LOC100062846 CD28 IL1A KLRD1 LOC100059994 MHCX1 LOC100049798 EQMHCC1 LOC106783094 LOC100050706 LOC100054114 LOC111768988 LOC100052689
0.000365070819285641	69	119	1.45633502019592	Neurotrophin signaling pathway	http://www.genome.jp/kegg-bin/show_pathway?ecb04722	IKBKB BRAF RAP1B PIK3CD MAP3K1 SH2B3 ZFR2 AKT2 AKT1 PSEN2 STPG4 GAB1 MAP2K2 CALM3 NTRK1 YWHAE IRAK1 SHC2 RAC1 GRB2 MAPK1 NGF RPS6KA3 RAF1 NTRK2 BEX3 NTRK3 MAPK7 ARHGDIB NRAS NFKBIB MAPK3 ABL1 PIK3CA NFKB1 SHC4 PRDM4 SORT1 RAP1A FASLG CAMK4 CAMK2B SOS1 CRKL NGFR RAPGEF1 CDC42 KIDINS220 RPS6KA6 CAMK2A PIK3R1 BCL2 PLCG1 TRAF6 MAPKAPK2 LOC100146191 RIPK2 SH2B2 CAMK2D FOXO3 PTPN11 NTF3 ARHGDIG MAP3K5 …
0.000414677501761895	77	136	1.42203727515508	Insulin signaling pathway	http://www.genome.jp/kegg-bin/show_pathway?ecb04910	MKNK1 FOXO1 IKBKB PRKAG3 BRAF IRS2 CBL HKDC1 PHKA2 EIF4E PIK3CD SLC2A4 AKT2 RHEB AKT1 STPG4 MAP2K2 CALM3 TSC1 SHC2 GRB2 INSR G6PC2 HK1 MAPK1 ACACA PRKAG1 IRS4 PRKAR2B PYGL RAF1 PRKAB1 FLOT2 PRKAG2 PRKAA2 PPP1R3C RPS6KB1 PCK2 NRAS PCK1 PRKCI CBLB PRKCZ MAPK3 PIK3CA LIPE SHC4 PPP1CB INPP5A PRKACA INPPL1 SOS1 CRKL PHKB SORBS1 RAPGEF1 PTPN1 PIK3R1 EIF4E2 PRKAB2 GYS1 FBP1 PYGB FLOT1 GCK EIF4E1B PRKACB…
0.000577277531047361	41	64	1.60902594282969	Inflammatory bowel disease	http://www.genome.jp/kegg-bin/show_pathway?ecb05321	IL1B RORC TNF HLA-DMA IL18R1 STAT1 DQA IL10 IL13 TLR4 DRA DRB TGFB3 NFKB1 SMAD2 IL2 RORA STAT3 IL6 IL2RG NOD2 Eqca-DQB2 IL23R TBX21 IL22 NFATC1 HLA-DOB IL12RB1 IL23A FOXP3 IL1A GATA3 IL17F MAF LOC106783094 IL21 IL17A TGFB2
0.000641472656159298	49	80	1.53838577948595	EGFR tyrosine kinase inhibitor resistance	http://www.genome.jp/kegg-bin/show_pathway?ecb01521	GAS6 BRAF EIF4E PRKCA PIK3CD AKT2 AKT1 NF1 GAB1 JAK2 MAP2K2 SHC2 EGFR GRB2 IGF1 MET MAPK1 TGFA RAF1 SRC NRG2 RPS6KB1 NRAS FGFR2 MAPK3 PIK3CA SHC4 STAT3 IL6 BCL2L1 PRKCB SOS1 PDGFB JAK1 PRKCG KDR PIK3R1 EIF4E2 ERBB2 BCL2 PLCG1 IGF1R EIF4E1B ARAF IL6R FOXO3 BCL2L11 LOC100052122 PDGFA
0.000800656476959605	84	153	1.37894523651401	MTOR signaling pathway	http://www.genome.jp/kegg-bin/show_pathway?ecb04150	RICTOR CAB39L TNF IKBKB BRAF DVL2 RRAGB LPIN2 EIF4E CHUK PRKCA PIK3CD LRP6 PRR5 AKT2 CEP192 RHEB AKT1 WNT10B ULK2 WNT1 MAP2K2 WNT7A SLC7A5 TSC1 GRB2 IGF1 INSR FNIP2 MAPK1 ATP6V1C2 RPS6KA3 RAF1 WDR24 PRKAA2 SKP2 LRP5 TTI1 RPS6KB1 NRAS SLC38A9 LOC100064677 MAPK3 FZD6 DEPDC5 STK11 PIK3CA RRAGD ATP6V1E1 ATP6V1B2 LPIN3 TBC1D7 NPRL3 PRKCB ATP6V1D SOS1 FZD3 STRADB CASTOR2 PRKCG RPS6KA6 PIK3R1 EIF4E2 SGK…
0.000892918893111382	56	95	1.48055172762557	Glycerophospholipid metabolism	http://www.genome.jp/kegg-bin/show_pathway?ecb00564	DGKH DGKB AGPAT4 GNPAT LPIN2 PLA2G5 ACHE ETNK1 CEPT1 PCYT1B LPCAT2 LYPLA2 PLA2G2A CHKA CDS1 DGKA CDS2 LPGAT1 CHKB PLD3 PLA2G4E GPAT2 AGPAT1 GPAM PLA2G12A MBOAT7 DGKK PTDSS1 AGPAT5 LYPLA1 ETNK2 LPIN3 DGKD GPD1L GPD2 GPAT4 DGKZ PLA2G2C DGKG DRC1 PLA2G6 PLA2G2F LPCAT1 DGKE DGKQ PLPP3 PLD4 PLD1 AGPAT3 PISD GPCPD1 PLPP1 ADPRH ADPRM PLPP2 PLA2G2D
0.000905407977254287	44	71	1.55651564926431	Retinol metabolism	http://www.genome.jp/kegg-bin/show_pathway?ecb00830	BCO1 RDH10 LRAT LOC100146833 CYP2S1 CYP2B6 RPE65 RETSAT LOC100068569 PNPLA4 DHRS3 CYP1A1 RDH12 HSD17B6 AOX1 LOC100066329 DHRS4 ALDH1A1 RDH11 LOC100066472 CYP26A1 CYP26B1 RDH13 LOC100146413 CYP3A95 AOX4 LOC100070400 LOC100064020 LOC100068026 LOC100146977 LOC100061740 LOC111772842 LOC111772844 LOC100067994 LOC100034242 LOC100064092 UGT2A1 LOC102149219 LOC100061470 CYP2C113 LOC111772894 LOC100049926…
0.000905407977254287	52	87	1.50121624270738	Fc gamma R-mediated phagocytosis	http://www.genome.jp/kegg-bin/show_pathway?ecb04666	WAS CFL2 AMPH LOC100051526 PRKCA PIK3CD ASAP3 PTPRC SPHK2 VASP AKT2 PIP5K1A AKT1 ACTR2 SYK RAC1 MAPK1 PRKCE VAV3 ARPC2 RAF1 LIMK1 LYN LOC100051733 PLA2G4E RPS6KB1 MAPK3 PIK3CA ASAP1 INPPL1 PRKCB CRKL GSN ARPC5 CDC42 PRKCG PIK3R1 PIP5K1B GAB2 ARPC3 PLA2G6 PLCG1 PLPP3 PLD1 SCIN PLPP1 SPHK1 ASAP2 ARPC1B PLPP2 LOC100052122 PIP5K1C
0.000940785616172808	105	199	1.32524259539349	Epstein-Barr virus infection	http://www.genome.jp/kegg-bin/show_pathway?ecb05169	B2M TNF IKBKB PSMD13 IFNAR2 HLA-DMA VIM CASP8 SNW1 CHUK BID CIR1 PIK3CD GALNT10 TAP2 PSMD1 AKT2 CALR AKT1 DDB2 OAS3 STAT1 DQA GADD45B NEDD4 SYK IRAK1 TNFAIP3 USP7 FCER2 SAP30 RAC1 IFNAR1 CD44 MAP3K7 EIF2AK2 PSMD12 DRA CCND2 LYN DRB SKP2 CXCL10 OAS1 HDAC2 MDM2 ICAM1 CYCS NFKBIB RUNX3 RB1 CD3E PIK3CA NFKB1 HDAC1 LOC111768755 ENTPD1 STAT3 IL6 PSMC2 CD40 Eqca-DQB2 CASP9 LOC100050473 TAB2 JAK3 JAK1 LO…
0.000941032839803996	92	171	1.35129721172175	Protein processing in endoplasmic reticulum	http://www.genome.jp/kegg-bin/show_pathway?ecb04141	TUSC3 EIF2AK4 MBTPS2 DAD1 HSPA1A TRAM1L1 SEC63 CKAP4 STT3B EIF2AK1 DNAJC1 CALR HSP90AB1 LOC100069290 CAPN2 ERO1B LMAN1L DNAJC3 P4HB CUL1 FBXO6 DNAJA2 SAR1A HSPA4L UBQLN4 DNAJC10 MBTPS1 DNAJB12 HSP90B1 HERPUD1 EIF2AK2 MARCHF6 SELENOS UBE2J1 ERLEC1 UBXN8 HYOU1 WFS1 SEC61A1 SSR2 MAN1C1 SEC23A DNAJB11 GANAB XBP1 SEL1L ATXN3 RNF5 AMFR PPP6R1 DNAJC5B SEC62 SEC31B SEC24D RPN2 EDEM3 EIF2S1 HSP90AA1 UBQLN…
0.000978881406084374	75	135	1.39536125123442	Yersinia infection	http://www.genome.jp/kegg-bin/show_pathway?ecb05135	IL1B WAS FN1 CD8B IKBKB CHUK PIK3CD AKT2 PIP5K1A AKT1 GIT2 MAP2K2 IL10 ACTR2 IRAK1 RAC1 ROCK2 PYCARD TLR4 ITGA4 MAPK1 MAP3K7 ZAP70 VAV3 RPS6KA3 ARPC2 SRC ELMO2 LIMK1 LOC100051733 MAPK3 BCAR1 PXN PIK3CA NFKB1 CXCL8 NLRP3 WASL IL2 WIPF1 IL6 CRKL ARHGEF28 TAB2 GNAQ ACTG1 NFATC2 ARPC5 CDC42 ELMO1 ARHGEF7 RPS6KA6 NFATC1 PIK3R1 PIP5K1B SKAP2 ARPC3 ROCK1 PLCG1 TRAF6 LCP2 BAIAP2 MAP2K3 ITGB1 ARHGEF12 CCL…
0.00109534881044455	94	176	1.34144956652764	Chemokine signaling pathway	http://www.genome.jp/kegg-bin/show_pathway?ecb04062	GNAI1 WAS CCR5 CCR2 IKBKB BRAF GRK2 CCR9 CXCR4 RAP1B CCR7 CCR6 CHUK PIK3CD ADCY7 FGR STAT5B AKT2 GNB4 AKT1 STAT1 JAK2 ITK SHC2 RAC1 ROCK2 GRB2 GNAI3 MAPK1 CXCL1 VAV3 PLCB3 RAF1 SRC CXCL11 LOC100630489 CXCL6 LYN CXCL10 XCL1 NRAS PRKCZ NFKBIB MAPK3 BCAR1 PXN PIK3CA NFKB1 SHC4 CXCL8 RAP1A STAT3 PRKACA PIK3R6 GNB2 PRKCB ARRB1 SOS1 CRKL JAK3 GNAQ ARRB2 GRK7 GNGT1 CDC42 ELMO1 GRK3 PIK3CG GRK6 PIK3R1 RO…
0.00116167575909131	115	222	1.30108008561047	Human cytomegalovirus infection	http://www.genome.jp/kegg-bin/show_pathway?ecb05163	IL1B GNAI1 B2M CCR5 TNF IKBKB CXCR4 CASP8 CHUK BID PRKCA PIK3CD ADCY7 TAP2 ITPR3 CREB3L2 AKT2 ITPR2 CALR GNB4 RHEB AKT1 STPG4 MAP2K2 CALM3 VEGFA TSC1 PPP3R1 AKAP13 PTGER2 RAC1 ROCK2 EGFR GRB2 GNAI3 PPP3CA MAPK1 PLCB3 RAF1 SRC GNAO1 MDM2 CREB1 RPS6KB1 NRAS PTGER3 CYCS MAPK3 RB1 BCAR1 PXN PIK3CA NFKB1 CREB3L3 CXCL8 LOC111768755 STAT3 IL6 FASLG PRKACA GNB2 CASP9 LOC100050473 PRKCB SOS1 ITGB3 CRKL GN…
0.00119506056469414	38	60	1.59071182640724	Glycerolipid metabolism	http://www.genome.jp/kegg-bin/show_pathway?ecb00561	DGKH DGKB AGPAT4 GK MOGAT1 LPIN2 PNLIP LOC100062284 LPL ALDH3A2 DGKA GLYCTK PNPLA2 ALDH9A1 GPAT2 AGK AKR1B1 AGPAT1 PNPLA3 GPAM LIPG DGKK TKFC AGPAT5 PNLIPRP1 LPIN3 DGKD ALDH2 GPAT4 DGKZ DGKG DGKE DGKQ PLPP3 AGPAT3 PLPP1 PNLIPRP3 PLPP2
0.00122519152969355	41	66	1.56026758092576	Antigen processing and presentation	http://www.genome.jp/kegg-bin/show_pathway?ecb04612	NFYC B2M CD8B HSPA1A TNF HLA-DMA LOC100061234 TAP2 CTSL NFYA CALR CD74 HSP90AB1 NFYB DQA RFXANK LGMN DRA DRB CREB1 KIR3DL Eqca-DQB2 LOC100050473 PSME2 HSP90AA1 LOC100056182 HLA-DOB CTSS LOC100062789 LOC100062846 CTSB KLRD1 LOC100059994 MHCX1 LOC100049798 EQMHCC1 LOC106783094 LOC100050706 LOC100054114
0.00122519152969355	47	78	1.51343028018502	Chronic myeloid leukemia	http://www.genome.jp/kegg-bin/show_pathway?ecb05220	IKBKB BRAF CBL RUNX1 TGFBR1 CHUK PIK3CD STAT5B AKT2 AKT1 DDB2 MAP2K2 GADD45B SHC2 GRB2 MAPK1 RAF1 STAT5A HDAC2 MDM2 NRAS MAPK3 RB1 ABL1 PIK3CA TGFB3 NFKB1 SHC4 TGFBR2 HDAC1 BCL2L1 SOS1 CRKL SMAD4 PIK3R1 BCR GAB2 MECOM CDKN1A CTBP2 LOC100146191 BAK1 ARAF PTPN11 LOC100052122 CCND1 TGFB2
0.00148549204433943	91	171	1.33660919855087	Tuberculosis	http://www.genome.jp/kegg-bin/show_pathway?ecb05152	IL1B LOC100060539 NFYC TNF CD14 HLA-DMA CASP8 BID LOC100051526 SPHK2 HSPA9 NFYA AKT2 AKT1 STPG4 CD74 NFYB STAT1 CLEC1A JAK2 DQA CALM3 IL10 RFXANK SYK FCER1G IRAK1 PPP3R1 PPP3CA TCIRG1 TLR4 MAPK1 PIK3C3 MRC1 PLK3 RAF1 SRC RAB7A DRA DRB LOC100051733 CREB1 MALT1 ECATH-3 ATP6AP1 CYCS MAPK3 LBP TGFB3 NFKB1 ECATH-2 LOC111768755 ATP6V0A1 IL6 CAMK2B NOD2 Eqca-DQB2 CASP9 TLR2 LAMP2 JAK1 RAB5A CAMK2A KSR1 …
0.00166334669758797	52	89	1.46748104624204	Longevity regulating pathway	http://www.genome.jp/kegg-bin/show_pathway?ecb04211	SESN1 FOXO1 PRKAG3 ADIPOQ IRS2 EIF4E PIK3CD ADCY7 CREB3L2 AKT2 KL RHEB AKT1 TSC1 IGF1 INSR PRKAG1 IRS4 SOD2 PRKAB1 PRKAG2 PRKAA2 CREB1 RPS6KB1 SIRT1 NRAS ATG5 STK11 PIK3CA NFKB1 CREB3L3 ADIPOR2 PPARG CAMK4 PRKACA APPL1 SESN3 EHMT1 ATF2 PIK3R1 EIF4E2 PRKAB2 IGF1R ATF6B ADCY6 EIF4E1B PRKACB FOXO3 ADCY8 ATG13 ADCY1 LOC100052122
0.0017354574818667	114	222	1.2897663457356	Human T-cell leukemia virus 1 infection	http://www.genome.jp/kegg-bin/show_pathway?ecb05166	SLC2A1 VDAC3 TCF3 B2M TNF IKBKB HLA-DMA TGFBR1 CDKN2C CHEK2 CHUK PIK3CD MAP3K1 ADCY7 CREB3L2 STAT5B AKT2 CALR AKT1 TBP NFYB SRF DQA MAP2K2 PPP3R1 CSF2 BUB3 PPP3CA TRRAP MAPK1 ETS1 CDC23 MSX2 STAT5A VDAC1 VAC14 DRA CCND2 CRTC1 DRB ATR CREB1 ICAM1 NRAS MAD1L1 IL15 MAPK3 RB1 CD3E PIK3CA TGFB3 NFKB1 CREB3L3 SMAD2 TGFBR2 VDAC2 IL2 IL2RB TLN1 IL6 IL2RG PRKACA CD40 Eqca-DQB2 BCL2L1 LOC100050473 ANAPC4 S…
0.00176856968475955	43	71	1.52114029359921	Adherens junction	http://www.genome.jp/kegg-bin/show_pathway?ecb04520	WAS TGFBR1 NECTIN3 CSNK2A1 FARP2 FYN NECTIN2 LMO7 RAC1 FER EGFR INSR NLK MET MAPK1 NECTIN1 MAP3K7 SRC SSX2IP CSNK2A2 MAPK3 AFDN FGFR1 TGFBR2 WASL CTNND1 SMAD4 SORBS1 ACTG1 CDC42 ACTN1 PTPN1 LEF1 ERBB2 TJP1 IGF1R CDH1 YES1 ACTN4 BAIAP2 PTPRM IQGAP1 RHOA
0.00176856968475955	44	73	1.5138713849009	Non-small cell lung cancer	http://www.genome.jp/kegg-bin/show_pathway?ecb05223	KIF5B BRAF PRKCA PIK3CD KIF5A EML4 STAT5B AKT2 AKT1 DDB2 MAP2K2 GADD45B EGFR GRB2 MET MAPK1 TGFA RAF1 STAT5A NRAS MAPK3 RB1 PIK3CA RARB CASP9 PRKCB SOS1 JAK3 PRKCG RXRA RASSF5 PIK3R1 ERBB2 PLCG1 CDKN1A STK4 RXRB BAK1 ARAF RXRG FOXO3 FHIT LOC100052122 CCND1
0.00180392622692611	70	127	1.38437415476801	Estrogen signaling pathway	http://www.genome.jp/kegg-bin/show_pathway?ecb04915	GNAI1 MMP2 HSPA1A KRT34 PIK3CD ADCY7 ITPR3 CREB3L2 AKT2 ITPR2 AKT1 STPG4 HSP90AB1 GABBR2 MAP2K2 CALM3 GABBR1 SHC2 EBAG9 KRT28 EGFR GRB2 GNAI3 MAPK1 HSP90B1 TGFA FKBP5 PLCB3 RAF1 SRC KRT26 KRT39 KRT38 GNAO1 CREB1 KRT25 NRAS MAPK3 KRT23 PIK3CA CREB3L3 SHC4 KRT33B KRT42 KRT24 PRKACA KRT15 SOS1 NCOA1 TFF1 GNAQ ATF2 HSP90AA1 PIK3R1 KRT10A BCL2 FKBP4 NCOA3 PLCB1 ATF6B ADCY6 PRKACB GNAS ADCY8 ESR2 ADCY1…
0.00205779691365764	74	136	1.36663322547371	Spinocerebellar ataxia	http://www.genome.jp/kegg-bin/show_pathway?ecb05017	VDAC3 ATG2B MYOD1 PSMD13 WIPI1 AFG3L2 PRKCA PIK3CD ATXN10 PDYN ATXN2L ITPR3 PSMD1 NFYA AKT2 ITPR2 AKT1 TBP ULK2 OMA1 PSMA4 PIK3C3 NRBF2 CIC DAB1 PSMA3 KCND3 PLCB3 ATG14 PSMA5 PSMD12 VDAC1 GRIN3A CYCS ATXN2 XBP1 PIK3CA VDAC2 ATXN3 LOC111768755 RORA PSMC2 PSMB5 GRIA3 PRKCB GRIA2 TWNK PIK3R4 GNAQ TANK PRKCG RBPJ TBPL1 PIK3R1 PSMD9 GRIA1 PSMD6 PLCB1 NOP56 PUM2 WIPI2 TRPC3 SPTBN2 PSMB7 GRIN1 ATG13 MAP…
0.00225246776134479	51	88	1.45561548708318	Gap junction	http://www.genome.jp/kegg-bin/show_pathway?ecb04540	LOC100054420 GNAI1 GJA1 PRKCA ADCY7 ITPR3 ITPR2 MAP2K2 CDK1 CSNK1D EGFR GRB2 GNAI3 MAPK1 EGF PLCB3 RAF1 SRC MAPK7 DRD2 TUBB4B NRAS PRKG1 MAPK3 TUBB LPAR1 PRKACA PRKCB SOS1 GUCY1A2 GNAQ PDGFB PRKCG GJD2 TJP1 GUCY1B1 PLCB1 MAP3K2 HTR2C ADCY6 PRKACB GNA11 GNAS PRKG2 ADCY8 ADCY1 TUBA1A LOC100072403 TUBA1C TUBB4A PDGFA
0.00254517693396432	43	72	1.500013345077	Bacterial invasion of epithelial cells	http://www.genome.jp/kegg-bin/show_pathway?ecb05100	FN1 CBL SEPTIN11 MAD2L2 PIK3CD GAB1 CAV1 ACTR2 SHC2 RAC1 DNM3 MET ARPC2 SRC ELMO2 CLTA BCAR1 PXN PIK3CA SHC4 HCLS1 WASL CLTB ARHGAP10 CRKL ACTG1 SEPTIN12 CLTC ARPC5 CDC42 ELMO1 PIK3R1 SEPTIN9 ARPC3 CDH1 ITGB1 SEPTIN6 ITGA5 ARPC1B ARHGEF26 LOC100052122 RHOA CAV2
0.00323588510257783	50	87	1.4434771564494	ECM-receptor interaction	http://www.genome.jp/kegg-bin/show_pathway?ecb04512	COMP FN1 ITGA6 DMP1 ITGB5 DSPP LAMB4 LAMB3 ITGA10 THBS1 CD44 ITGA4 VWF COL9A2 COL9A1 LOC100064145 TNN ITGA7 THBS3 COL6A5 ITGA8 HSPG2 COL1A1 SDC1 FREM1 ITGA3 COL6A6 SPP1 ITGA1 ITGB3 LAMA1 LAMA4 TNR CD47 ITGB8 THBS4 COL4A1 COL6A3 THBS2 COL4A6 FAM171B ITGB6 COL2A1 ITGB1 COL6A1 LAMC1 LAMA5 IBSP ITGA5 AGRN
0.00327927415518011	60	108	1.39536125123442	Toxoplasmosis	http://www.genome.jp/kegg-bin/show_pathway?ecb05145	GNAI1 HSPA1A CCR5 TNF ITGA6 IKBKB HLA-DMA CASP8 CHUK LAMB4 AKT2 LAMB3 AKT1 STAT1 JAK2 DQA IL10 IRAK1 GNAI3 TLR4 MAPK1 MAP3K7 CD40LG BIRC3 DRA ALOX5 DRB GNAO1 CYCS NFKBIB MAPK3 TGFB3 NFKB1 LOC111768755 STAT3 CD40 Eqca-DQB2 PIK3R6 BCL2L1 CASP9 TAB2 TLR2 LAMA1 LAMA4 JAK1 PIK3CG XIAP BIRC7 BCL2 HLA-DOB TRAF6 CASP3 MAP2K3 ITGB1 LAMC1 LAMA5 MAPK13 TGFB2
0.0035097536136253	66	121	1.36999104666652	Sphingolipid signaling pathway	http://www.genome.jp/kegg-bin/show_pathway?ecb04071	SGMS1 GNAI1 CERS4 NSMAF PPP2R5D BID PRKCA PIK3CD SPHK2 PPP2R5A AKT2 AKT1 FYN FCER1A MAP2K2 FCER1G RAC1 ROCK2 GNAI3 MAPK1 PRKCE PPP2R5E PPP2CB PLCB3 RAF1 SPTLC3 PPP2R1B SMPD1 NRAS PPP2R2C PRKCZ MAPK3 PPP2R3A KNG1 PIK3CA NFKB1 MS4A2 SGPL1 SMPD2 PRKCB ADORA1 GNAQ PPP2R2B PRKCG CERS6 PIK3R1 GNA12 GAB2 BCL2 SPTLC1 ROCK1 PLCB1 SPTLC2 SGMS2 PLD1 SPHK1 COPE PPP2R2D MAP3K5 MAPK13 PPP2R3B TMIGD3 LOC1000521…
0.00368828244265367	31	49	1.58900322079348	Malaria	http://www.genome.jp/kegg-bin/show_pathway?ecb05144	IL1B COMP TNF PECAM1 CSF3 THBS1 IL10 TLR4 MET SELP CD40LG THBS3 LRP1 ICAM1 SDC1 TGFB3 CXCL8 IL6 VCAM1 CD40 KLRK1 TLR2 THBS4 THBS2 ITGB2 CCL2 CD81 HBA LOC106783094 TGFB2
0.00374925990555166	21	30	1.75815517655537	Citrate cycle (TCA cycle)	http://www.genome.jp/kegg-bin/show_pathway?ecb00020	IDH3B DLST DLD PDHA1 PDHB IDH2 ACLY MDH1 SUCLA2 SDHB SUCLG1 PCK2 PCK1 SDHC ACO1 IDH3A CS FH MDH2 SUCLG2 ACO2
0.00374925990555166	36	59	1.53253235728797	Long-term depression	http://www.genome.jp/kegg-bin/show_pathway?ecb04730	LOC100054420 GNAI1 BRAF PRKCA ITPR3 ITPR2 MAP2K2 GNAI3 IGF1 MAPK1 PPP2CB GNAZ PLCB3 RAF1 PPP2R1B LYN GNAO1 PLA2G4E NRAS MAPK3 GRIA3 PRKCB GRIA2 GUCY1A2 GNAQ PRKCG GNA12 GRIA1 GUCY1B1 PLCB1 IGF1R PPP1R17 GNA11 ARAF GNAS PRKG2
0.0037575336624253	93	180	1.29768596364801	Axon guidance	http://www.genome.jp/kegg-bin/show_pathway?ecb04360	PLXNA1 SEMA7A RGS3 GNAI1 SLIT3 CFL2 EPHA5 PLXNB3 L1CAM CXCR4 SMO RASA1 EFNA4 PRKCA SEMA6A PIK3CD EPHB6 EPHA2 FYN RYK DPYSL2 NTNG2 PPP3R1 SSH3 RAC1 EPHB3 ROCK2 GNAI3 SEMA4D PPP3CA MET MAPK1 ROBO2 NGEF PLXNA4 RAF1 SRC SEMA3D BMPR1B EFNB1 EFNB2 LIMK1 EPHA4 NRAS ROBO3 SRGAP2 PRKCZ MAPK3 ABL1 PIK3CA SSH2 SEMA4C SEMA5A ABLIM2 SEMA6D NTNG1 CAMK2B PAK4 ROBO1 FZD3 LRIG2 NFATC2 UNC5C CDC42 PLXNB2 NCK2 CAMK…
0.0039699261818141	61	111	1.38027626473459	Carbon metabolism	http://www.genome.jp/kegg-bin/show_pathway?ecb01200	GOT1 IDH3B DLST DLD PDHA1 ALDOA ENO1 HKDC1 PHGDH PDHB ME2 IDH2 PKM MMUT AGXT ACOX3 ALDH6A1 GPT2 PGP PGLS HK1 MDH1 SUCLA2 RPIA SDHB GLYCTK ECHS1 SUCLG1 SDHC HSD3B2 ACAT2 ACO1 PGK1 PFKM IDH3A GOT1L1 TKFC CS PFKL PSAT1 PCCB PCCA H6PD RGN PFKP ENO3 FH SHMT2 FBP1 GAPDH GCK MDH2 SUCLG2 ACO2 ACSS1 ESD ME1 PRPS2 SDS RPE GPT
0.0040885947392579	105	207	1.27402549025751	Lipid and atherosclerosis	http://www.genome.jp/kegg-bin/show_pathway?ecb05417	IL1B HSPA1A TNF CD14 IKBKB RAP1B POU2F2 CASP8 CHUK BID PRKCA PIK3CD AKT2 AKT1 STPG4 NCF2 HSP90AB1 APOB ABCA1 JAK2 CALM3 POU2F1 IRAK1 PPP3R1 RAC1 ROCK2 PPP3CA PYCARD TLR4 MAPK1 CXCL1 HSP90B1 MAP3K7 SELP VAV3 CD40LG PLCB3 SOD2 OLR1 SRC TICAM2 LYN CYP1A1 ICAM1 NRAS CYCS MAPK3 LBP XBP1 MIB2 PIK3CA NFKB1 CXCL8 NLRP3 CASP6 CASP7 LOC111768755 RAP1A STAT3 IL6 FASLG PPARG VCAM1 CD40 CAMK2B BCL2L1 CASP9 CY…
0.00465240540747276	56	101	1.39259815964782	Choline metabolism in cancer	http://www.genome.jp/kegg-bin/show_pathway?ecb05231	DGKH WAS DGKB SLC22A3 SLC5A7 PRKCA PIK3CD AKT2 PIP5K1A RHEB AKT1 MAP2K2 PCYT1B TSC1 RAC1 EGFR GRB2 MAPK1 EGF CHKA RAF1 DGKA CHKB PLA2G4E RPS6KB1 NRAS MAPK3 PIK3CA HIF1A DGKK SLC22A1 LYPLA1 DGKD PRKCB SOS1 PDGFB DGKZ DGKG PRKCG PIK3R1 PIP5K1B SLC22A2 PLCG1 SLC44A3 SLC22A5 DGKE DGKQ PLPP3 PLD1 GPCPD1 PLPP1 PLPP2 LOC100052122 PDGFA LOC102150685 LOC106780978
0.00466274261389569	97	190	1.28226354981858	Viral carcinogenesis	http://www.genome.jp/kegg-bin/show_pathway?ecb05203	HDAC6 LOC100060539 VDAC3 CCR5 HDAC11 GTF2A1 DNAJA3 YWHAQ CASP8 SNW1 PIK3CD CREB3L2 PKM STAT5B TBP SRF SYK YWHAE USP7 CDK1 RAC1 DDX3X GRB2 MAPK1 SND1 TRAF1 EIF2AK2 SRC DDB1 STAT5A VAC14 GTF2A1L CCND2 LYN SKP2 HDAC2 MDM2 CREB1 NRAS RBL2 MAD1L1 MAPK3 RB1 YWHAH PXN PIK3CA NFKB1 CREB3L3 HDAC1 PRKACA LOC100050473 JAK3 HDAC8 JAK1 GSN ATF2 HDAC9 LOC100056182 GTF2H1 CDC42 RBPJ CCNA1 ACTN1 TBPL1 IL6ST PIK3…
0.00487416354981972	42	72	1.46512931379614	Gastric acid secretion	http://www.genome.jp/kegg-bin/show_pathway?ecb04971	GNAI1 SLC26A7 PRKCA ADCY7 ITPR3 ITPR2 STPG4 CFTR CALM3 GNAI3 MYLK2 PLCB3 GAST MYLK CA2 HRH2 PRKACA CAMK2B PRKCB ATP1B1 EZR GNAQ ACTG1 PRKCG CAMK2A ATP1B3 SLC9A2 PLCB1 ADCY6 PRKACB SST KCNK2 ATP1A3 GNAS CAMK2D ATP1A4 ADCY8 ATP1A1 ATP1A2 KCNQ1 ADCY1
0.00500364949782087	40	68	1.47744132483644	Central carbon metabolism in cancer	http://www.genome.jp/kegg-bin/show_pathway?ecb05230	SLC2A1 SLC2A2 PDHA1 FLT3 SIRT3 HKDC1 PDHB PIK3CD IDH2 PKM AKT2 AKT1 GLS2 MAP2K2 SLC7A5 NTRK1 SLC16A3 EGFR MET HK1 MAPK1 LDHB RAF1 KIT NTRK3 NRAS FGFR2 MAPK3 FGFR1 PIK3CA PFKM HIF1A PFKL TIGAR PIK3R1 PFKP ERBB2 LDHA GCK LOC100052122
0.00529498008706142	34	56	1.52493051027762	Metabolism of xenobiotics by cytochrome P450	http://www.genome.jp/kegg-bin/show_pathway?ecb00980	LOC100053468 LOC100053296 HPGDS CYP2F1 CYP2S1 ALDH3A1 LOC100050557 GSTO1 GSTT4 CYP1A1 LOC100066329 GSTA4 CYP2E1 MGST2 LOC100061690 EPHX1 LOC100066472 LOC100630657 LOC100068026 LOC100146977 LOC100050266 GSTA3 LOC100146955 LOC111772842 LOC100068334 LOC111772844 LOC100067994 LOC100034242 CBR3 UGT2A1 LOC100271875 LOC111772894 LOC100068041
0.00564376428357486	87	169	1.29297971564089	NOD-like receptor signaling pathway	http://www.genome.jp/kegg-bin/show_pathway?ecb04621	IL1B VDAC3 TNF TRIP6 NLRP6 IKBKB PSTPIP1 ERBIN IFNAR2 TRPV2 CASP8 CHUK ANTXR1 DEFB103A ITPR3 ITPR2 defb3 HSP90AB1 LOC100069290 OAS3 STAT1 YWHAE TNFAIP3 MAP1LC3B PYCARD IFNAR1 TLR4 MAPK1 CXCL1 MAP3K7 PLCB3 DEFA1 BIRC3 VDAC1 NAMPT CASP4 OAS1 ECATH-3 ATG5 NFKBIB MAPK3 AIM2 GABARAPL1 NFKB1 RNASEL VDAC2 CXCL8 NLRP3 ECATH-2 ATG16L1 MFN2 IL6 NOD2 BCL2L1 TAB3 NLRP12 CYBB TAB2 RBCK1 JAK1 HSP90AA1 TANK XIA…
0.00578264845248608	70	132	1.33193573981467	Apelin signaling pathway	http://www.genome.jp/kegg-bin/show_pathway?ecb04371	GNAI1 PRKAG3 TGFBR1 ADCY7 ITPR3 SPHK2 AKT2 ITPR2 GNB4 AKT1 SLC8A2 STPG4 MAP2K2 CALM3 MAP1LC3B GNAI3 MAPK1 PRKCE PIK3C3 MYLK2 PRKAG1 MEF2A PLCB3 RAF1 PRKAB1 PRKAG2 NRF1 PRKAA2 JAG1 RPS6KB1 NRAS MAPK3 LIPE SMAD2 ACTA2 MYLK CAMK4 PRKACA PIK3R6 SPP1 GNB2 SMAD4 PIK3R4 GNAQ MRAS GNGT1 PIK3CG SERPINE1 MEF2D PRKAB2 PLCB1 NOTCH3 RRAS2 HDAC5 CDH1 GNB1 ADCY6 SLC8A3 PRKACB SPHK1 ADCY8 PDE3B ADCY1 APELA GNG5 …
0.00663742223652786	83	161	1.29482590642498	Hepatitis B	http://www.genome.jp/kegg-bin/show_pathway?ecb05161	TLR3 VDAC3 TNF IKBKB BRAF TGFBR1 YWHAQ CASP8 CHUK BID PRKCA PIK3CD MAP3K1 CREB3L2 STAT5B IFIH1 AKT2 AKT1 DDB2 LOC100069290 STAT1 JAK2 MAP2K2 IRAK1 DDX3X GRB2 IFNAR1 TLR4 MAPK1 MAP3K7 RAF1 SRC DDB1 STAT5A TICAM2 HSPG2 PCNA CREB1 NRAS ATP6AP1 CYCS MAPK3 RB1 PIK3CA TGFB3 NFKB1 CREB3L3 TGFBR2 CXCL8 LOC111768755 STAT3 IL6 FASLG CASP9 PRKCB SOS1 SMAD4 TAB2 JAK3 JAK1 ATF2 NFATC2 PRKCG CCNA1 NFATC1 PIK3R…
0.00668554614524291	52	94	1.38942354378236	Aldosterone synthesis and secretion	http://www.genome.jp/kegg-bin/show_pathway?ecb04925	ATP2B4 PRKD1 PRKCA ADCY7 ITPR3 CREB3L2 ITPR2 STPG4 PRKD3 CALM3 CACNA1I PRKCE PLCB3 DAGLB CREB1 NR4A2 HSD3B2 CAMK1G NPPA LIPE CREB3L3 CACNA1G CACNA1D CAMK4 PRKACA CAMK2B PRKCB ATP1B1 GNAQ PDE2A ATF2 PRKCG CAMK1D CAMK2A ATP1B3 PLCB1 ATF6B ADCY6 PRKACB ATP2B2 GNA11 ATP1A3 SCARB1 GNAS CAMK2D ATP1A4 ADCY8 ATP1A1 PRKD2 ATP1A2 ADCY1
0.00698480577738143	76	146	1.30743437786896	Oxytocin signaling pathway	http://www.genome.jp/kegg-bin/show_pathway?ecb04921	LOC100054420 GNAI1 PRKAG3 PRKCA ADCY7 CACNG4 ITPR3 ITPR2 STPG4 MAP2K2 CALM3 PPP3R1 ROCK2 EGFR GNAI3 PPP3CA MAPK1 MYLK2 PRKAG1 PLCB3 RAF1 PRKAB1 CACNB3 SRC RGS2 PRKAG2 CACNG7 PRKAA2 GNAO1 MAPK7 PLA2G4E NRAS CACNA2D3 MAPK3 CAMK1G RCAN1 NPPA MYLK CACNA1D PPP1CB CAMK4 PRKACA CAMK2B PIK3R6 PRKCB GUCY1A2 GNAQ ACTG1 NFATC2 PRKCG CAMK1D PIK3CG CAMK2A NFATC1 PPP1R12A EEF2 PRKAB2 ROCK1 GUCY1B1 PLCB1 CDKN1A…
0.00698480577738143	39	67	1.46200537069636	Renin secretion	http://www.genome.jp/kegg-bin/show_pathway?ecb04924	LOC100054420 GNAI1 EDN3 ITPR3 ADCYAP1R1 ITPR2 STPG4 AQP1 CALM3 PPP3R1 PTGER2 GNAI3 PPP3CA KCNMA1 EDN1 PLCB3 CREB1 NCKAP1L NPPA CACNA1D PDE3A PRKACA ADORA1 GUCY1A2 GNAQ REN EDNRA GUCY1B1 PLCB1 PDE1C ADCY6 PDE1A PRKACB EDN2 CTSB GNAS PRKG2 PDE3B
0.00737276122918889	48	86	1.40185130356574	IL-17 signaling pathway	http://www.genome.jp/kegg-bin/show_pathway?ecb04657	IL1B TRAF3IP2 TNF IKBKB IL17RB CASP8 IL17B CHUK defb3 HSP90AB1 CSF3 TNFAIP3 CSF2 IL13 S100A9 MAPK1 CXCL1 HSP90B1 LOC100061663 MAP3K7 CXCL6 CXCL10 MAPK7 MAPK3 NFKB1 CXCL8 IL6 SRSF1 TAB3 TAB2 FOSB HSP90AA1 MMP12 LCN2 TRAF6 CASP3 USP25 MMP1 MAPK4 CCL2 MAPK13 IL17F LOC100061699 MAPK6 CCL11 TRAF3 IL17A
0.00742644823000007	32	53	1.51646807681326	Valine, leucine and isoleucine degradation	http://www.genome.jp/kegg-bin/show_pathway?ecb00280	HMGCLL1 DLD MMUT LOC100146833 IVD HMGCS1 AUH ALDH6A1 BCKDHB ACAD8 ALDH3A2 ECHS1 ALDH9A1 ACAT2 LOC100147151 AACS HADHA HIBADH ALDH2 IL4I1 AOX1 OXCT1 PCCB PCCA ACAA2 SMC1A LOC100055246 ACADM GAREM2 EHHADH AOX4 HMGCL
0.00742644823000007	29	47	1.54974164498802	Drug metabolism	http://www.genome.jp/kegg-bin/show_pathway?ecb00982	MAOB LOC100053468 LOC100053296 HPGDS FMO1 LOC100146833 ALDH3A1 GSTO1 GSTT4 AOX1 LOC100066329 GSTA4 CYP2E1 MGST2 LOC100034175 LOC100066472 AOX4 LOC100068026 LOC100146977 GSTA3 LOC111772842 LOC111772844 LOC100067994 LOC100034242 UGT2A1 LOC100271875 LOC111772894 LOC100068041
0.00842966820810449	43	76	1.42106527428347	Inositol phosphate metabolism	http://www.genome.jp/kegg-bin/show_pathway?ecb00562	MTMR6 INPP4A SYNJ1 INPP5J PIK3CD ITPKC MTMR1 PIP5K1A PI4K2A SACM1L ALDH6A1 MTMR8 PIK3C3 OCRL PLCB3 PLCD4 SYNJ2 MINPP1 PIK3C2A PIK3CA MTM1 INPP5A INPPL1 IMPA2 MTMR4 MTMR2 ISYNA1 PIK3CG MTMR3 INPP5B PIP5K1B PLCD3 MTMR14 PLCG1 PLCB1 PIKFYVE PIP4K2B PIK3C2G PIP5KL1 PI4KA ITPK1 PI4KB
0.00865066003135421	51	93	1.37735658992817	Pancreatic secretion	http://www.genome.jp/kegg-bin/show_pathway?ecb04972	ATP2B4 RAP1B PRKCA PLA2G5 ADCY7 ITPR3 ATP2A2 ITPR2 CFTR PNLIP RAC1 KCNMA1 PLA2G2A PLCB3 CCK SLC26A3 PLA2G12A CA2 RAP1A PNLIPRP1 PRKCB ATP1B1 GNAQ PLA2G2C PRKCG TPCN2 ATP1B3 SLC4A4 RAB3D LOC100050670 PLA2G2F PLCB1 CPB1 TPM4 ADCY6 LOC100071692 BST1 ATP2B2 RAB11A ATP1A3 GNAS ATP1A4 ADCY8 ATP1A1 ATP1A2 KCNQ1 ADCY1 LOC100050047 FXYD2 RHOA PLA2G2D
0.00866207477143506	64	121	1.32847616646451	Osteoclast differentiation	http://www.genome.jp/kegg-bin/show_pathway?ecb04380	IL1B CSF1R TNF IKBKB IFNAR2 TGFBR1 MITF CHUK LOC100051526 PIK3CD AKT2 AKT1 FYN NCF2 STAT1 SYK PPP3R1 RAC1 GRB2 PPP3CA IFNAR1 MAPK1 MAP3K7 LOC100053159 ILT11B ACP5 LOC100053579 LOC100051733 CREB1 LILRA LOC100054321 MAPK3 TNFRSF11A TNFRSF11B PIK3CA NFKB1 TGFBR2 TNFSF11 PPARG CAMK4 ITGB3 FOSL2 TAB2 FOSB JAK1 NFATC2 NFATC1 PIK3R1 GAB2 SQSTM1 BTK TRAF6 LCP2 FHL2 IL1A TEC LOC100054783 MAPK13 LOC1117699…
0.00887313672193081	57	106	1.35060438091181	Inflammatory mediator regulation of TRP channels	http://www.genome.jp/kegg-bin/show_pathway?ecb04750	IL1B ASIC2 F2RL1 TRPV2 PRKCA PIK3CD ADCY7 ITPR3 ITPR2 STPG4 CALM3 NTRK1 PTGER2 IGF1 NGF PRKCE TRPM8 PLCB3 SRC PLA2G4E KNG1 PIK3CA PPP1CB IL1R1 PRKACA CAMK2B PRKCB ASIC3 GNAQ PRKCG ASIC4 CAMK2A PIK3R1 ASIC5 PLA2G6 PLCG1 PLCB1 HTR2C MAP2K3 ADCY6 PRKACB TRPV1 PRKCQ GNAS CAMK2D ADCY8 PLA2G4A LOC100070400 ADCY1 LOC100064020 MAPK13 LOC100052122 LOC100064092 LOC100061470 CYP2C113
0.00905396788704447	49	89	1.38281867818962	Th1 and Th2 cell differentiation	http://www.genome.jp/kegg-bin/show_pathway?ecb04658	IKBKB HLA-DMA CHUK JAG2 STAT5B STAT1 JAK2 DQA PPP3R1 PPP3CA MAPK1 ZAP70 STAT5A DRA DRB JAG1 DLL4 NFKBIB DLL1 RUNX3 MAPK3 CD3E NFKB1 NOTCH2 IL2 IL2RB IL2RG Eqca-DQB2 IL2RA TBX21 JAK3 JAK1 NFATC2 MAML3 RBPJ NFATC1 CD247 HLA-DOB PLCG1 NOTCH3 IL12RB1 NOTCH1 PRKCQ GATA3 MAPK13 MAF LOC106783094
0.00959250280459465	72	139	1.30099869179842	Adrenergic signaling in cardiomyocytes	http://www.genome.jp/kegg-bin/show_pathway?ecb04261	GNAI1 ATP2B4 RAPGEF3 PPP2R5D PRKCA ADCY7 CACNG4 CREB3L2 PPP1R1A PPP2R5A AKT2 AKT1 SLC8A2 STPG4 CALM3 GNAI3 MAPK1 PPP2R5E PPP2CB CREM PLCB3 CACNB3 PPP2R1B CACNG7 ACTC1 CREB1 PPP2R2C CACNA2D3 MAPK3 PPP2R3A SCN7A TPM1 CREB3L3 CACNA1D ADRA1A PPP1CB PRKACA CAMK2B PIK3R6 GNAQ ATF2 PPP2R2B PIK3CG CAMK2A MYH7 ATP1B3 BCL2 PLCB1 SCN4B ATF6B TNNT2 TPM4 ADCY6 SLC8A3 PRKACB ATP2B2 ATP1A3 GNAS CAMK2D PPP2R2D A…
0.0102657620661819	33	56	1.48007961291651	Mineral absorption	http://www.genome.jp/kegg-bin/show_pathway?ecb04978	HMOX1 LOC111767444 ATP2B4 FTH1 SLC8A2 LOC100630595 SLC34A2 LOC100052724 LOC100630794 SLC6A19 SLC26A3 TRPM6 SLC34A1 ATP7A TF ATP1B1 ATP1B3 ATP7B SLC11A2 SLC39A4 SLC40A1 TRPV6 SLC8A3 STEAP1 ATP2B2 DCAF17 ATP1A3 ATP1A4 ATP1A1 ATP1A2 LOC100630653 FXYD2 LOC100630858
0.0108121115377456	27	44	1.54123992749984	Allograft rejection	http://www.genome.jp/kegg-bin/show_pathway?ecb05330	CD80 HLA-DMA DQA IL10 CD40LG DRA DRB LOC111768996 IL2 FASLG CD40 Eqca-DQB2 LOC100050473 LOC100056182 HLA-DOB CD28 LOC100059994 MHCX1 LOC100049798 EQMHCC1 LOC106783094 LOC100050706 LOC100054114 LOC111768988 LOC100052689
0.0110207718399231	57	107	1.33798191006216	Chagas disease	http://www.genome.jp/kegg-bin/show_pathway?ecb05142	IL1B GNAI1 LOC100060539 TNF IKBKB TGFBR1 CASP8 CHUK PIK3CD AKT2 CALR AKT1 IL10 IRAK1 GNAI3 TLR4 MAPK1 PPP2CB PLCB3 PPP2R1B GNAO1 PPP2R2C MAPK3 CD3E KNG1 PIK3CA TGFB3 NFKB1 SMAD2 TGFBR2 CXCL8 IL2 IL6 FASLG TLR2 GNAQ PPP2R2B SERPINE1 PIK3R1 C1QB CD247 C1QC TRAF6 PLCB1 CFLAR GNA11 CCL2 GNAS PPP2R2D CCL3 CCL5 ADCY1 MAPK13 LOC100052122 LOC106783094 TGFB2
0.0110207718399231	42	75	1.4065241412443	Glioma	http://www.genome.jp/kegg-bin/show_pathway?ecb05214	BRAF PRKCA PIK3CD AKT2 AKT1 STPG4 DDB2 MAP2K2 CALM3 GADD45B SHC2 EGFR GRB2 MAPK1 TGFA RAF1 MDM2 NRAS MAPK3 RB1 CAMK1G PIK3CA SHC4 CAMK4 CAMK2B PRKCB SOS1 PDGFB PRKCG CAMK1D CAMK2A PIK3R1 PLCG1 IGF1R CDKN1A BAK1 ARAF CAMK2D LOC100052122 CCND1 PDGFA
0.0110207718399231	68	131	1.30375738283277	Fluid shear stress and atherosclerosis	http://www.genome.jp/kegg-bin/show_pathway?ecb05418	IL1B ACVR2A LOC100053468 MMP2 HMOX1 TNF IKBKB LOC100061234 CHUK ASS1 PIK3CD PECAM1 CTSL AKT2 AKT1 STPG4 NCF2 HSP90AB1 CAV1 CALM3 VEGFA RAC1 DUSP1 HSP90B1 MAP3K7 GSTO1 MEF2A EDN1 GSTT4 SRC BMPR1B PRKAA2 MAPK7 ARHGEF2 ICAM1 PRKCZ SDC1 PIK3CA NFKB1 IL1R1 VCAM1 ITGB3 BMP4 PDGFB ACTG1 PIAS4 HSP90AA1 GSTA4 MGST2 KDR PIK3R1 BCL2 SQSTM1 FAM171B PRKAA1 IL1A CCL2 MAP3K5 BMPR2 MAPK13 GSTA3 LOC100052122 RHOA…
0.0111814117102513	15	21	1.79403589444425	Pentose and glucuronate interconversions	http://www.genome.jp/kegg-bin/show_pathway?ecb00040	SORD CRYL1 KL AKR1B1 LOC100066329 LOC100066472 XYLB LOC100068026 LOC100146977 RPE LOC100067994 CRPPA UGT2A1 LOC111772894 LOC100068041
0.0123504197003887	38	67	1.42451805349902	Platinum drug resistance	http://www.genome.jp/kegg-bin/show_pathway?ecb01524	LOC100053468 CASP8 MSH6 BID PIK3CD AKT2 AKT1 MSH3 MAPK1 ERCC1 GSTO1 GSTT4 BIRC3 TOP2A MDM2 CYCS MAPK3 PIK3CA FASLG ATP7A BRCA1 BCL2L1 CASP9 GSTA4 MGST2 PIK3R1 ATP7B XIAP ERBB2 BCL2 ATM CDKN1A BAK1 POLH MAP3K5 GSTA3 LOC100052122 LOC100271875
0.0123811888578802	37	65	1.42970860511096	Steroid hormone biosynthesis	http://www.genome.jp/kegg-bin/show_pathway?ecb00140	HSD17B3 SLC39A7 LOC111774802 STS CYP2B6 CYP17A1 LOC100068569 HSD17B2 SRD5A1 CYP1A1 HSD11B2 HSD3B2 HSD17B6 LOC100066329 LOC100057251 TMEM165 CYP2E1 LOC100066472 LOC100070509 SRD5A2 CYP3A95 LOC100070400 LOC100068026 LOC100146977 LOC100146955 LOC100070990 LOC100063612 LOC100067994 SULT1E1 LOC100070895 UGT2A1 LOC102149219 LOC100061470 CYP2C113 LOC100146596 LOC111772894 LOC100068041
0.0123811888578802	37	65	1.42970860511096	Long-term potentiation	http://www.genome.jp/kegg-bin/show_pathway?ecb04720	BRAF RAP1B RAPGEF3 PRKCA ITPR3 PPP1R1A ITPR2 MAP2K2 CALM3 PPP3R1 PPP3CA MAPK1 RPS6KA3 PLCB3 RAF1 NRAS MAPK3 PPP1CB RAP1A CAMK4 PRKACA CAMK2B PRKCB GRIA2 GNAQ PRKCG RPS6KA6 CAMK2A GRIA1 PLCB1 PRKACB ARAF CAMK2D GRIN1 ADCY8 ADCY1
0.0123811888578802	37	65	1.42970860511096	Amphetamine addiction	http://www.genome.jp/kegg-bin/show_pathway?ecb05031	MAOB PRKCA PDYN CREB3L2 STPG4 CALM3 DDC PPP3R1 PPP3CA GRIN3A SLC18A1 HDAC2 CREB1 SIRT1 CREB3L3 CACNA1D PPP1CB HDAC1 CAMK4 PRKACA CAMK2B GRIA3 PRKCB GRIA2 FOSB ATF2 PRKCG CAMK2A GRIA1 ATF6B PRKACB SLC18A2 GNAS CAMK2D GRIN1 SLC6A3
0.0134249441015131	57	108	1.3255931886727	TNF signaling pathway	http://www.genome.jp/kegg-bin/show_pathway?ecb04668	IL1B MAP3K8 IKBKB CASP8 CHUK PIK3CD IL18R1 CREB3L2 AKT2 AKT1 MMP14 TNFAIP3 CSF2 MAPK1 CXCL1 MAP3K7 TRAF1 EDN1 VEGFD BIRC3 TNFRSF1B CXCL6 JAG1 CXCL10 CREB1 ICAM1 IL15 MAPK3 PIK3CA NFKB1 CREB3L3 CASP7 ITCH IL6 VCAM1 NOD2 TAB3 TAB2 RPS6KA4 ATF2 MMP12 PIK3R1 CFLAR ATF6B CASP3 MAP2K3 CCL2 CASP10 PGAM5 MAP3K5 DAB2IP CCL5 MAPK13 CX3CL1 LOC100052122 TRAF3
0.0134834069162124	72	141	1.28254480964525	Ubiquitin mediated proteolysis	http://www.genome.jp/kegg-bin/show_pathway?ecb04120	NEDD4L SAE1 PIAS2 CBL PML KLHL9 WWP2 MAP3K1 UBE2O UBE2E3 PRPF19 PIAS1 KLHL13 WWP1 DDB2 FBXW8 UBE3B TRIM37 NEDD4 CUL1 UBE2Q2 UBA3 LOC102150222 MGRN1 HERC3 UBE2E1 CDC23 RHOBTB1 UBE2F SMURF2 DDB1 BIRC3 UBE2J1 CBLC SKP2 COP1 MDM2 UBA1 CBLB UBE2H CUL2 RCHY1 ITCH UBE2Q1 FZR1 BRCA1 ANAPC4 PIAS4 UBE2A CUL4A ANAPC2 BIRC6 UBE2N XIAP BIRC7 UBA52 TRAF6 DET1 RBX1 LAMTOR1 SYVN1 UBE2R2 FBXW7 BTRC PI4KA UBE2U LO…
0.0134834069162124	33	57	1.45411330391797	VEGF signaling pathway	http://www.genome.jp/kegg-bin/show_pathway?ecb04370	PRKCA PIK3CD SPHK2 AKT2 AKT1 MAP2K2 PPP3R1 SHC2 RAC1 PPP3CA MAPK1 RAF1 SRC PLA2G4E NRAS MAPK3 PXN PIK3CA CASP9 PRKCB NFATC2 CDC42 PRKCG KDR PIK3R1 HSPB1 PLCG1 SH2D2A MAPKAPK2 SPHK1 PLA2G4A MAPK13 LOC100052122
0.014189666534526	49	91	1.35242705888875	Morphine addiction	http://www.genome.jp/kegg-bin/show_pathway?ecb05032	GNAI1 GABRA2 GABRR1 GRK2 PRKCA ADCY7 PDE8A GNB4 GABBR2 GABBR1 GABRE GNAI3 PDE4B PDE8B GNAO1 PDE4D GABRA6 GABRP NCKAP1L PRKACA GABRB2 GNB2 PRKCB ARRB1 PDE7A ADORA1 ARRB2 PDE2A GNGT1 PRKCG GRK3 GRK6 PDE1C GNB1 ADCY6 GABRB3 PDE1A PRKACB GABRA4 GRK5 GABRR3 GNAS ADCY8 PDE3B ADCY1 GABRQ GNG5 GNB5 GABRG2
0.0146892043589541	28	47	1.49630227791946	Carbohydrate digestion and absorption	http://www.genome.jp/kegg-bin/show_pathway?ecb04973	SLC5A1 SLC2A2 HKDC1 PIK3CD SLC37A4 AKT2 AKT1 G6PC2 HK1 PLCB3 PIK3CA LOC100052724 CACNA1D PRKCB ATP1B1 PIK3R1 ATP1B3 GNAT3 PLCB1 SI SLC2A5 TAS1R3 ATP1A3 ATP1A4 ATP1A1 ATP1A2 FXYD2 LOC100052122
0.0148357210580709	117	243	1.20931308440316	Salmonella infection	http://www.genome.jp/kegg-bin/show_pathway?ecb05132	IL1B EXOC2 ACBD3 KIF5B TNF CD14 IKBKB ACTR1B RHOJ EXOC4 CASP8 RAB7B DCTN1 CHUK PIK3CD KIF5A VPS41 PTPRC AKT2 EXOC5 AKT1 HSP90AB1 MAP2K2 ACTR2 ARF2 IRAK1 DYNLT1 RAC1 ROCK2 PYCARD TLR4 MAPK1 DYNC1LI1 HSP90B1 PIK3C3 MAP3K7 DCTN4 ARPC2 RAF1 CYFIP2 BIRC3 ELMO2 RAB7A ANXA2 CASP4 DCTN3 VPS16 TUBB4B FYCO1 DYNC1I1 CYCS SNX18 NCKAP1L MAPK3 PLEKHM2 PIK3C2A PIK3CA NFKB1 CXCL8 NLRP3 ABI1 TUBB CSE1L WASL CASP7…
0.0148576395104491	23	37	1.56129610273257	Aldosterone-regulated sodium reabsorption	http://www.genome.jp/kegg-bin/show_pathway?ecb04960	NEDD4L SCNN1A PRKCA PIK3CD IGF1 INSR MAPK1 HSD11B2 MAPK3 SCNN1B PIK3CA NR3C2 PRKCB PRKCG PIK3R1 ATP1B3 SGK1 ATP1A3 ATP1A4 ATP1A1 ATP1A2 FXYD2 LOC100052122
0.0152822483999088	73	144	1.27326714175141	Breast cancer	http://www.genome.jp/kegg-bin/show_pathway?ecb05224	BRAF DVL2 CSNK1A1 JAG2 PIK3CD LRP6 AKT2 AKT1 WNT10B DDB2 APC WNT1 MAP2K2 GADD45B WNT7A SHC2 EGFR GRB2 IGF1 MAPK1 EGF RAF1 NOTCH4 JAG1 LRP5 DLL4 RPS6KB1 NRAS DLL1 FGF10 MAPK3 RB1 FZD6 BRCA2 FGFR1 PIK3CA SHC4 NOTCH2 FGF7 TNFSF11 BRCA1 SOS1 NCOA1 FZD3 FGF9 PIK3R1 LEF1 ERBB2 FGF1 NCOA3 FGF23 IGF1R NOTCH3 CDKN1A WNT11 NOTCH1 AXIN1 BAK1 ARAF WNT2 ESR2 HES1 HEY1 FZD4 FGF18 FGF4 FGF3 FGF16 LOC100052122 F…
0.0155518525901732	38	68	1.40356925859462	Prolactin signaling pathway	http://www.genome.jp/kegg-bin/show_pathway?ecb04917	PRL SLC2A2 PIK3CD STAT5B AKT2 AKT1 STAT1 JAK2 MAP2K2 SHC2 GRB2 CYP17A1 MAPK1 RAF1 SRC STAT5A CCND2 NRAS MAPK3 TNFRSF11A PIK3CA NFKB1 SHC4 STAT3 TNFSF11 CISH SOS1 CGA PIK3R1 SOCS7 GCK FOXO3 INS ESR2 MAPK13 LOC100052122 SOCS2 CCND1
0.0157616481667512	72	142	1.27351280394353	Measles	http://www.genome.jp/kegg-bin/show_pathway?ecb05162	IL1B EIF2AK4 ADAR HSPA1A IKBKB IFNAR2 CASP8 CHUK BID PIK3CD EIF2AK1 CSNK2A1 STAT5B IFIH1 TLR7 AKT2 AKT1 OAS3 STAT1 IRAK1 TNFAIP3 LOC100057176 IFNAR1 TLR4 MAP3K7 EIF2AK2 MX1 STAT5A LOC100057500 CCND2 LOC100051733 OAS1 CSNK2A2 CBLB CYCS NFKBIB CD3E PIK3CA NFKB1 IL2 IL2RB RCHY1 LOC111768755 STAT3 IL6 IL2RG FASLG BCL2L1 CASP9 TAB2 TLR2 IL2RA JAK3 EIF2S1 JAK1 PIK3R1 BCL2 EIF2AK3 TRAF6 CD209 EIF3H CASP…
0.0164007029865658	71	140	1.27376548505542	Signaling pathways regulating pluripotency of stem cells	http://www.genome.jp/kegg-bin/show_pathway?ecb04550	ACVR2A TCF3 ISL1 DVL2 PIK3CD PCGF2 HESX1 AKT2 AKT1 WNT10B APC WNT1 JAK2 MAP2K2 WNT7A MEIS1 GRB2 IGF1 PCGF3 MAPK1 KLF4 SKIL INHBC HOXB1 JARID2 RAF1 BMPR1B RIF1 TBX3 ZIC3 ID4 DUSP9 NRAS FGFR2 MAPK3 FZD6 FGFR1 PIK3CA STAT3 LHX5 NODAL PCGF6 BMP4 SMAD4 JAK3 FZD3 SMAD5 JAK1 DLX5 IL6ST PIK3R1 MYF5 LIFR IGF1R WNT11 INHBA SMAD1 ZFHX3 ID3 AXIN1 SETDB1 WNT2 BMPR2 LOC106781385 MAPK13 FZD4 ID1 LOC100052122 ES…
0.0183869277352748	41	75	1.37303547121467	Thyroid hormone synthesis	http://www.genome.jp/kegg-bin/show_pathway?ecb04918	PRKCA ADCY7 ITPR3 CREB3L2 GPX6 ITPR2 GPX5 PAX8 ALB HSP90B1 PLCB3 SERPINA7 CREB1 CREB3L3 TTR PRKACA PRKCB ATP1B1 GNAQ SLC5A5 ATF2 IYD CGA PRKCG ATP1B3 PLCB1 ATF6B ADCY6 PRKACB GPX8 ATP1A3 ASGR1 GNAS ATP1A4 ADCY8 ATP1A1 ATP1A2 ADCY1 TPO FXYD2 GPX2
0.01865949954539	53	101	1.31799468680954	C-type lectin receptor signaling pathway	http://www.genome.jp/kegg-bin/show_pathway?ecb04625	IL1B IKBKB CASP8 CHUK PIK3CD ITPR3 AKT2 ITPR2 AKT1 STPG4 STAT1 CLEC1A CALM3 IL10 SYK FCER1G PPP3R1 PPP3CA PYCARD MAPK1 PLK3 RAF1 SRC MDM2 MALT1 NRAS CBLB MAPK3 PIK3CA NFKB1 NLRP3 IL2 IL6 MRAS NFATC2 NFATC1 KSR1 PIK3R1 CD209 RRAS2 MAPKAPK2 IL23A ARHGEF12 LOC100146191 LOC100066738 EGR3 PTPN11 MAPK13 LOC100052122 RHOA CCL22
0.0186836377350454	40	73	1.37624671354628	Pertussis	http://www.genome.jp/kegg-bin/show_pathway?ecb05133	IL1B GNAI1 LOC100060539 CFL2 TNF CD14 C2 STPG4 CALM3 IL10 IRAK1 GNAI3 PYCARD TLR4 MAPK1 SERPING1 CXCL6 TICAM2 C4BPA MAPK3 NFKB1 CXCL8 NLRP3 IRF8 CASP7 IL6 C1QB C5 C1QC TRAF6 CASP3 IL23A ITGB1 ITGB2 IL1A ITGA5 MAPK13 RHOA
0.0186836377350454	40	73	1.37624671354628	Melanoma	http://www.genome.jp/kegg-bin/show_pathway?ecb05218	BRAF PIK3CD AKT2 AKT1 DDB2 MAP2K2 GADD45B EGFR IGF1 MET MAPK1 RAF1 MDM2 NRAS FGF10 MAPK3 RB1 FGFR1 PIK3CA FGF7 PDGFB FGF9 PIK3R1 FGF1 FGF23 IGF1R CDH1 CDKN1A BAK1 ARAF FGF18 FGF4 FGF3 FGF16 LOC100052122 FGF20 FGF19 FGF8 CCND1 PDGFA
0.0190338983734861	71	141	1.26473168728907	Apoptosis	http://www.genome.jp/kegg-bin/show_pathway?ecb04210	BCL2A1 IKBKB CASP2 LOC100061234 CASP8 PARP2 CHUK BID PIK3CD CTSL ITPR3 LMNB1 AKT2 ITPR2 AKT1 LOC100069290 CAPN2 MAP2K2 GADD45B NTRK1 MAPK1 NGF TRAF1 RAF1 LOC100069576 BIRC3 NRAS CYCS MAPK3 PIK3CA NFKB1 LOC111768996 CASP6 PTPN13 CASP7 LOC111768755 FASLG BCL2L1 CASP9 EIF2S1 ACTG1 PARP1 TNFSF10 PIK3R1 CTSO XIAP BCL2 EIF2AK3 CTSC DAXX ATM CFLAR SPTA1 CTSF CASP3 CTSS CAPN1 CTSB BAK1 CASP10 MAP3K5 DAB2…
0.0190338983734861	39	71	1.37963887093882	Adipocytokine signaling pathway	http://www.genome.jp/kegg-bin/show_pathway?ecb04920	SLC2A1 PPARA TNF IKBKB PRKAG3 ADIPOQ CHUK SLC2A4 AKT2 AKT1 NPY JAK2 ACSL6 G6PC2 ACSL3 PRKAG1 IRS4 PRKAB1 TNFRSF1B PRKAG2 PRKAA2 PCK2 PCK1 NFKBIB STK11 NFKB1 ADIPOR2 STAT3 CPT1A ACSL4 ACSBG2 RXRA PRKAB2 LOC100146191 RXRB PRKCQ RXRG PTPN11 LEP
0.0190338983734861	46	86	1.34344083258384	Hypertrophic cardiomyopathy	http://www.genome.jp/kegg-bin/show_pathway?ecb05410	TNF ITGA6 PRKAG3 CACNG4 ITGB5 SLC8A2 ITGA10 IGF1 ITGA4 PRKAG1 EDN1 ITGA7 PRKAB1 CACNB3 PRKAG2 CACNG7 ITGA8 PRKAA2 ACTC1 DES CACNA2D3 TPM1 TGFB3 ITGA3 DMD CACNA1D IL6 ITGA1 ITGB3 LAMA1 ACTG1 ITGB8 MYH7 SGCB PRKAB2 FAM171B ITGB6 TNNT2 TPM4 ITGB1 SLC8A3 PRKAA1 ITGA5 CACNG6 TGFB2 CACNB1
0.019076608299945	102	211	1.21416268116891	CAMP signaling pathway	http://www.genome.jp/kegg-bin/show_pathway?ecb04024	PTCH1 GNAI1 PPARA BRAF ATP2B4 CNGA2 F2R RAP1B GCG RAPGEF3 EDN3 PIK3CD ADCY7 ADCYAP1R1 CREB3L2 AKT2 GIP AKT1 STPG4 ACOX3 NPY GABBR2 CFTR MAP2K2 CALM3 GABBR1 PTGER2 RAC1 ROCK2 GNAI3 MAPK1 PDE4B VAV3 GLI1 EDN1 RAF1 FSHR GRIN3A HTR4 DRD2 VIP CREB1 PDE4D PTGER3 MAPK3 AFDN NPPA PIK3CA NFKB1 LIPE CREB3L3 CACNA1D PPP1CB PDE3A RAP1A CAMK4 NPY1R PRKACA CAMK2B GRIA3 GRIA2 ATP1B1 ADORA1 CGA FSHB CAMK2A EDNRA…
0.019302872401757	38	69	1.38322767513673	Leishmaniasis	http://www.genome.jp/kegg-bin/show_pathway?ecb05140	IL1B LOC100060539 TNF HLA-DMA LOC100051526 NCF2 STAT1 JAK2 DQA IL10 IRAK1 TLR4 ITGA4 MAPK1 MAP3K7 DRA DRB LOC100051733 NFKBIB MAPK3 TGFB3 NFKB1 Eqca-DQB2 PRKCB CYBB TAB2 TLR2 JAK1 HLA-DOB TRAF6 ITGB1 ITGB2 IL1A MAPK13 TGFB2
0.0193200815929749	207	455	1.14266286199988	Pathways of neurodegeneration	http://www.genome.jp/kegg-bin/show_pathway?ecb05022	IL1B NDUFS7 VDAC3 KIF5B ATG2B BRAF ACTR1B DVL2 NDUFV3 PSMD13 WIPI1 DNAH11 CSNK1A1 CASP8 DCTN1 BID PRKCA KIF5A LRP6 PDYN ATXN2L ITPR3 CSNK2A1 ATP2A2 OPTN GPX6 PSMD1 ITPR2 PSEN2 WNT10B TARDBP STPG4 ATP5MC3 LOC100069290 CAPN2 ULK2 SOD1 APC GPX5 WNT1 NDUFS2 MAP2K2 CALM3 PINK1 WNT7A PPP3R1 PSMA4 RAC1 ALS2 MAP1LC3B NDUFV2 RAB1A NDUFB8 NOX4 PPP3CA HAP1 MAPK1 PIK3C3 PPID NRBF2 DCTN4 IFT57 PSMA3 PLCB3 ATG…
0.0196613053405029	50	95	1.32192118537998	Endocrine resistance	http://www.genome.jp/kegg-bin/show_pathway?ecb01522	BRAF CDKN2C JAG2 PIK3CD ADCY7 AKT2 AKT1 MAP2K2 MED1 SHC2 EGFR GRB2 IGF1 MAPK1 RAF1 SRC NOTCH4 JAG1 DLL4 CARM1 MDM2 RPS6KB1 NRAS DLL1 MAPK3 RB1 PIK3CA SHC4 NOTCH2 PRKACA SOS1 BIK PIK3R1 ERBB2 BCL2 NCOA3 IGF1R NOTCH3 CDKN1A ADCY6 NOTCH1 PRKACB ARAF GNAS ADCY8 ESR2 ADCY1 MAPK13 LOC100052122 CCND1
0.0196613053405029	50	95	1.32192118537998	Progesterone-mediated oocyte maturation	http://www.genome.jp/kegg-bin/show_pathway?ecb04914	CPEB3 GNAI1 LOC100061391 BRAF MAD2L2 PIK3CD ADCY7 LOC100061360 AKT2 AKT1 HSP90AB1 CCNB3 CDK1 GNAI3 IGF1 MAPK1 RPS6KA3 CDC23 RAF1 MAD1L1 KIF22 MAPK3 PIK3CA CPEB1 PRKACA CPEB4 FZR1 BUB1 ANAPC4 PLK1 ANAPC2 CCNA1 RPS6KA6 PIK3R1 IGF1R LAMTOR1 ADCY6 PRKACB PKMYT1 BBS7 ARAF AURKA ADCY8 PDE3B ADCY1 CDC25B LOC111768044 MAPK13 LOC100052122 SPDYA
0.0196883334083472	18	28	1.61463230499983	Asthma	http://www.genome.jp/kegg-bin/show_pathway?ecb05310	HLA-DMA FCER1A DQA IL10 FCER1G IL13 CD40LG DRA DRB MS4A2 CD40 Eqca-DQB2 HLA-DOB LOC106783094 CCL11 LOC111776077
0.0198111614523762	19	30	1.59071182640724	Propanoate metabolism	http://www.genome.jp/kegg-bin/show_pathway?ecb00640	DLD MMUT ACSS3 ACOX3 ALDH6A1 BCKDHB ACACA SUCLA2 ECHS1 SUCLG1 HADHA PCCB PCCA ECHDC1 LDHA MLYCD SUCLG2 EHHADH ACSS1
0.0198111614523762	81	164	1.24051018554865	JAK-STAT signaling pathway	http://www.genome.jp/kegg-bin/show_pathway?ecb04630	PRL PTPN2 PIAS2 GHR IFNAR2 IL28B PIK3CD LOC100146833 STAT5B PIAS1 AKT2 GALT AKT1 CSF3 IL22RA2 STAT1 JAK2 gh IL10 IL20 CSF2 IL13 EGFR GRB2 GFAP IFNAR1 EGF RAF1 IL27RA LOC100069576 STAT5A CCND2 CSF3R IL15 IL11 PIK3CA IL2 IL2RB IL22RA1 STAT3 IL6 IL2RG LOC102148014 CISH BCL2L1 IL23R SOS1 IL2RA AOX1 JAK3 PDGFB JAK1 PIAS4 IL13RA1 IL22 IL6ST PIK3R1 STAM LIFR BCL2 PIM1 CDKN1A SOCS7 IL12RB1 TSLP IL23A LOC…
0.0198111614523762	81	164	1.24051018554865	Influenza A	http://www.genome.jp/kegg-bin/show_pathway?ecb05164	IL1B ADAR TNF NXF1 IKBKB IFNAR2 HLA-DMA KPNA6 PML CASP8 CHUK BID PRKCA PIK3CD IFIH1 TLR7 AKT2 AKT1 OAS3 STAT1 JAK2 DQA MAP2K2 DNAJC3 RSAD2 PYCARD IFNAR1 TLR4 MAPK1 PABPN1 EIF2AK2 MX1 RAF1 VDAC1 DRA DRB CXCL10 OAS1 ICAM1 CYCS NFKBIB MAPK3 KPNA5 PIK3CA NXT2 NFKB1 RNASEL CXCL8 NLRP3 CALCOCO2 RAE1 LOC111768755 IL6 FASLG Eqca-DQB2 RET CASP9 PRKCB KPNA1 EIF2S1 ACTG1 JAK1 TNFSF10 PIK3R1 HLA-DOB CASP3 IL…
0.0212440114745034	112	235	1.19704182233557	Calcium signaling pathway	http://www.genome.jp/kegg-bin/show_pathway?ecb04020	VDAC3 ATP2B4 CXCR4 F2R PHKA2 PRKCA ITPKC ADCY7 MCOLN3 ITPR3 SPHK2 ATP2A2 P2RX6 ITPR2 SLC8A2 STPG4 ADORA2B TACR2 CALM3 VEGFA NTRK1 PPP3R1 EGFR PPP3CA CACNA1I MET AVPR1A NGF PTGFR EGF MCOLN2 MYLK2 PLCB3 NTRK2 VEGFD CACNA1E TACR3 VDAC1 NTRK3 PLCD4 HTR4 FGFR2 PTGER3 FGF10 NCKAP1L CAMK1G FGFR1 VDAC2 MYLK CACNA1G FGF7 CACNA1D ADRA1A P2RX2 TPCN1 HRH2 P2RX3 MCOLN1 CAMK4 PRKACA CAMK2B PRKCB PHKB GNAQ PDGF…
0.0224687851099398	40	74	1.35764878498484	B cell receptor signaling pathway	http://www.genome.jp/kegg-bin/show_pathway?ecb04662	IKBKB CARD11 CHUK PIK3CD CD79A AKT2 AKT1 MAP2K2 SYK PPP3R1 RAC1 GRB2 PPP3CA MAPK1 VAV3 RAF1 ILT11B RASGRP3 LOC100053579 LYN PIK3AP1 MALT1 NRAS LOC100054321 NFKBIB MAPK3 PIK3CA NFKB1 INPPL1 PRKCB SOS1 NFATC2 NFATC1 PIK3R1 BTK CD22 CD19 CD81 LOC100054783 LOC100052122
0.0229658840131946	56	109	1.29038912040761	Insulin resistance	http://www.genome.jp/kegg-bin/show_pathway?ecb04931	SLC2A1 SLC2A2 PPARA TRIB3 TNF FOXO1 IKBKB PRKAG3 IRS2 PIK3CD PTPA CREB3L2 SLC2A4 AKT2 AKT1 INSR G6PC2 ZBTB45 PRKCE PRKAG1 RPS6KA3 PYGL PRKAB1 PRKAG2 PRKAA2 CREB1 PPP1R3C RPS6KB1 PCK2 PCK1 PRKCZ PIK3CA NFKB1 CREB3L3 SLC27A3 PPP1CB SLC27A1 STAT3 IL6 CPT1A PRKCB RPS6KA6 PTPN1 PIK3R1 GFPT1 PRKAB2 NR1H2 GYS1 PYGB LOC100146191 PRKCQ OGT PYGM SLC27A2 PTPN11 LOC100052122
0.0235767909869651	60	118	1.27711029773998	Oocyte meiosis	http://www.genome.jp/kegg-bin/show_pathway?ecb04114	CPEB3 LOC100061391 YWHAQ MAD2L2 PPP2R5D ADCY7 ITPR3 LOC100061360 PPP2R5A ITPR2 STPG4 CALM3 YWHAE CUL1 PPP3R1 CDK1 IGF1 PPP3CA AR SLK MAPK1 PPP2R5E PPP2CB RPS6KA3 CDC23 PPP2R1B MAD1L1 MAPK3 YWHAH SMC1B PPP1CB CPEB1 PRKACA CPEB4 CAMK2B BUB1 ANAPC4 PLK1 ANAPC2 RPS6KA6 SMC1A CAMK2A YWHAB IGF1R RBX1 YWHAZ LAMTOR1 ADCY6 SMC3 PRKACB BTRC PKMYT1 AURKA CAMK2D ADCY8 ADCY1 LOC111768044 MAPK13 SPDYA
0.0237494190220579	50	96	1.30815117303227	Circadian entrainment	http://www.genome.jp/kegg-bin/show_pathway?ecb04713	LOC100054420 MTNR1A GNAI1 PRKCA ADCY7 ITPR3 ADCYAP1R1 GNB4 STPG4 CALM3 GNAI3 CACNA1I MAPK1 PLCB3 GNAO1 PER1 CREB1 PRKG1 MAPK3 CACNA1G CACNA1D NOS1AP PRKACA CAMK2B GNB2 GRIA3 PRKCB GRIA2 GUCY1A2 GNAQ GNGT1 PRKCG CAMK2A GRIA1 GUCY1B1 PLCB1 GNB1 MTNR1B ADCY6 PRKACB GNAS CAMK2D PRKG2 GRIN1 ADCY8 ADCY1 RASD1 GNG5 GNB5
0.0248526652803961	37	68	1.36663322547371	Acute myeloid leukemia	http://www.genome.jp/kegg-bin/show_pathway?ecb05221	BCL2A1 CSF1R CD14 FLT3 IKBKB BRAF RUNX1 PML CHUK MPO PIK3CD STAT5B AKT2 PPARD AKT1 MAP2K2 CSF2 GRB2 MAPK1 RAF1 STAT5A RPS6KB1 NRAS MAPK3 PIK3CA NFKB1 STAT3 SOS1 CCNA1 PIK3R1 LEF1 PIM1 BBS7 ARAF ZBTB16 LOC100052122 CCND1
0.0257704475626214	48	92	1.31042621855059	TGF-beta signaling pathway	http://www.genome.jp/kegg-bin/show_pathway?ecb04350	ACVR2A TNF BAMBI TGFBR1 GDF6 PITX2 THBS1 CUL1 MAPK1 INHBC TGIF1 CHRD PPP2CB SMURF2 PPP2R1B BMPR1B TFDP1 ID4 SMAD6 RPS6KB1 ZFYVE16 MAPK3 TGFB3 SMAD2 TGFBR2 E2F4 NODAL BMP4 FST SMAD4 FBN1 SMAD5 GDF5 LTBP1 BMP6 DCN ROCK1 BMP2 RBX1 INHBA SMAD1 ID3 BMPR2 ID1 RHOA Hamp LOC100054366 TGFB2
0.0276662733175016	34	62	1.37735658992817	Glycolysis / Gluconeogenesis	http://www.genome.jp/kegg-bin/show_pathway?ecb00010	DLD LOC100053296 PDHA1 ALDOA ENO1 GAPDHS HKDC1 PDHB PKM ALDH3A1 G6PC2 HK1 LDHB ALDH3A2 ALDH9A1 MINPP1 PCK2 PCK1 PGK1 PFKM ALDH2 PFKL LOC100034175 PFKP ENO3 LDHA FBP1 GAPDH GCK ACSS1 LOC111772842 LOC111772844 LOC100034242
0.0276662733175016	24	41	1.47023429398358	Tyrosine metabolism	http://www.genome.jp/kegg-bin/show_pathway?ecb00350	GOT1 MAOB LOC100053296 FAH LOC111774802 LOC100146833 ALDH3A1 TYRP1 DDC LOC100147151 GOT1L1 TYR IL4I1 AOX1 LOC100034175 LOC100055246 TAT MAOA AOX4 TPO LOC111772842 LOC111772844 LOC100034242
0.028245318420635	40	75	1.33954680118504	PPAR signaling pathway	http://www.genome.jp/kegg-bin/show_pathway?ecb03320	PPARA ADIPOQ GK PPARD FABP5 ACOX3 HMGCS1 ACSL6 LPL ZBTB45 ACSL3 ACOX2 OLR1 PCK2 PCK1 SCD SCD5 ACADL SLC27A1 FABP2 PPARG ACSL4 ACSBG2 SORBS1 RXRA PLTP ACADM FABP7 RXRB EHHADH MMP1 SLC27A2 RXRG ME1 FADS2 PLIN2 FABP3 LOC100064020 PLIN4 LOC100064092
0.0287029243190893	55	108	1.27908114696488	Glutamatergic synapse	http://www.genome.jp/kegg-bin/show_pathway?ecb04724	GNAI1 GRIK1 GRK2 PRKCA ADCY7 ITPR3 SLC38A1 ITPR2 GNB4 GLS2 GRM2 PPP3R1 GNAI3 PPP3CA GRIK3 MAPK1 SLC1A1 PLCB3 SHANK3 GRIN3A GNAO1 DLGAP1 PLA2G4E MAPK3 SLC38A2 SLC1A2 GLUL CACNA1D GRM7 PRKACA GNB2 GRIA3 PRKCB GRIK4 GRIA2 GNAQ GRIK5 GNGT1 PRKCG GRK3 GRIK2 GRIA1 PLCB1 GNB1 ADCY6 PRKACB PLD1 HOMER2 GNAS GRIN1 ADCY8 SLC17A6 ADCY1 GNG5 GNB5
0.0295469497238736	63	126	1.25582512611098	Cell cycle	http://www.genome.jp/kegg-bin/show_pathway?ecb04110	CCNH CDKN2C CHEK2 YWHAQ MAD2L2 ORC5 CCNB3 GADD45B YWHAE CUL1 CDK1 BUB3 CDC23 CCND2 TFDP1 SKP2 PCNA ATR HDAC2 MDM2 RBL2 MAD1L1 MCM5 RB1 YWHAH ABL1 TGFB3 MCM7 E2F4 SMC1B HDAC1 RAD21 CDC14A FZR1 BUB1 ANAPC4 ORC3 PLK1 SMAD4 ANAPC2 MCM4 CCNA1 MCM2 SMC1A YWHAB MCM3 STAG2 ATM RBX1 CDKN1A TFDP2 YWHAZ LAMTOR1 SMC3 STT3A PKMYT1 TTK BBS7 ZBTB17 CDC25B CDC14B CCND1 TGFB2
0.0316221470526484	30	54	1.39536125123442	Hedgehog signaling pathway	http://www.genome.jp/kegg-bin/show_pathway?ecb04340	GRK2 CSNK1A1 SMO CSNK1G1 GLI2 CUL1 CSNK1D MGRN1 GLI1 SMURF2 CCND2 SPOPL HHAT CSNK1G2 PRKACA CDON ARRB1 SPOP ARRB2 CSNK1G3 GRK3 SUFU BCL2 LOC100055155 IQCE EVC2 PRKACB BTRC KIF3A CCND1
0.0325357679531304	29	52	1.40072802527763	Endocrine and other factor-regulated calcium reabsorption	http://www.genome.jp/kegg-bin/show_pathway?ecb04961	CALB1 ATP2B4 PRKCA KL SLC8A2 AP2B1 DNM3 PLCB3 CLTA CLTB PRKACA PRKCB GNAQ CLTC PRKCG ATP1B3 PLCB1 ADCY6 TRPV6 SLC8A3 PRKACB ATP2B2 RAB11A ATP1A3 GNAS ATP1A4 ATP1A1 ATP1A2 FXYD2
0.0325357679531304	42	80	1.31861638241653	Bile secretion	http://www.genome.jp/kegg-bin/show_pathway?ecb04976	SLC2A1 ABCC3 ADCY7 AQP1 CFTR ABCG2 NCEH1 ZBTB45 LOC100050557 AQP9 LOC100052724 BAAT CA2 SLC22A1 PRKACA ATP1B1 LOC100066329 RXRA EPHX1 ATP1B3 SLC4A4 KCNN2 LOC100066472 HMGCR ADCY6 PRKACB ATP1A3 SCARB1 GNAS ATP1A4 ADCY8 ATP1A1 ATP1A2 ADCY1 LOC100068026 LOC100146977 LOC100050266 FXYD2 LOC100067994 UGT2A1 LOC111772894 LOC100068041
0.0325702302855344	36	67	1.34954341910433	Mitophagy	http://www.genome.jp/kegg-bin/show_pathway?ecb04137	TAX1BP1 RAB7B BNIP3L ATG9B USP8 TBC1D15 NBR1 CSNK2A1 OPTN ATG9A PINK1 RHOT1 MAP1LC3B BCL2L13 SRC RAB7A NRAS ATG5 CSNK2A2 GABARAPL1 CALCOCO2 HIF1A MFN2 EFHC2 BCL2L1 RHOT2 BNIP3 MRAS TFE3 UBA52 EIF2AK3 SQSTM1 RRAS2 PGAM5 FOXO3 UBB
0.0337322582216958	169	372	1.14104541028363	Alzheimer disease	http://www.genome.jp/kegg-bin/show_pathway?ecb05010	IL1B NDUFS7 VDAC3 SLC39A12 KIF5B ATG2B IKBKB BRAF DVL2 NDUFV3 PSMD13 IRS2 WIPI1 SLC39A7 CSNK1A1 CASP8 BACE2 ADAM17 SLC39A10 CHUK BID PIK3CD KIF5A LRP6 ITPR3 CSNK2A1 ATP2A2 PSMD1 ADAM10 AKT2 ITPR2 APOE AKT1 PSEN2 WNT10B STPG4 SLC39A6 ATP5MC3 LOC100069290 CAPN2 ULK2 APC WNT1 NDUFS2 MAP2K2 CALM3 NCSTN WNT7A PPP3R1 PSMA4 NDUFV2 NDUFB8 NOX4 INSR PPP3CA LPL SLC39A3 MAPK1 IDE PIK3C3 PPID NRBF2 PSMA3 IRS…
0.0366193039542593	25	44	1.42707400694429	Other types of O-glycan biosynthesis	http://www.genome.jp/kegg-bin/show_pathway?ecb00514	ST6GAL1 POFUT2 GALNT10 GXYLT2 GALNT2 GALNT9 GXYLT1 ST6GAL2 ST3GAL3 GALNT5 B4GALT1 EOGT C1GALT1 NIBAN3 GALNT6 GALNT12 GALNT15 COLGALT2 MFNG EXD2 GALNT18 GALNT14 PLOD3 OGT B4GALT2
0.0366193039542593	25	44	1.42707400694429	Intestinal immune network for IgA production	http://www.genome.jp/kegg-bin/show_pathway?ecb04672	CD80 CCR9 HLA-DMA CXCR4 ICOS DQA IL10 ITGA4 CD40LG DRA DRB IL15 IL2 PIGR IL6 CD40 Eqca-DQB2 TNFSF13B HLA-DOB TNFRSF13B CD28 TNFSF13 LOC106783094
0.0389640632168215	31	57	1.36598522489264	Notch signaling pathway	http://www.genome.jp/kegg-bin/show_pathway?ecb04330	DVL2 ADAM17 SNW1 JAG2 CIR1 DTX4 PSEN2 NCSTN NOTCH4 JAG1 APH1A DLL4 HDAC2 DLL1 NOTCH2 HDAC1 NUMB TLE7 NUMBL MFNG DTX2 MAML3 RBPJ NOTCH3 NOTCH1 CTBP2 TLE2 KAT2A HES1 HEY1 LFNG
0.0389640632168215	31	57	1.36598522489264	Regulation of lipolysis in adipocytes	http://www.genome.jp/kegg-bin/show_pathway?ecb04923	GNAI1 IRS2 PIK3CD ADCY7 AKT2 AKT1 NPY GNAI3 INSR IRS4 PNPLA2 PRKG1 PTGER3 NPPA PIK3CA LIPE NPY1R PRKACA ADORA1 CGA PIK3R1 ABHD5 ADCY6 PRKACB GNAS PRKG2 ADCY8 INS PDE3B ADCY1 LOC100052122
0.0389640632168215	68	139	1.22872098669851	Alcoholic liver disease	http://www.genome.jp/kegg-bin/show_pathway?ecb04936	IL1B LOC100060539 PPARA TNF CD14 FOXO1 IKBKB PRKAG3 ADIPOQ C2 CASP8 LPIN2 CHUK AKT2 AKT1 ACOX3 IRAK1 NOX4 TLR4 CXCL1 ACACA MAP3K7 PRKAG1 ALDH3A2 TRA2A PRKAB1 PRKAG2 TRA2B ALDH9A1 PRKAA2 SIRT1 LBP SCD SCD5 NFKB1 CXCL8 ADIPOR2 IL6 FASLG CPT1A LPIN3 TAB3 ALDH2 TAB2 CYP2E1 LOC100034175 C1QB LEF1 C5 C1QC PRKAB2 ACADM TRAF6 CASP3 MAP2K3 MLYCD FOXO3 ACADVL MAP3K5 MAPK13 LOC111772842 LOC111772844 LOC1000…
0.0389640632168215	99	210	1.18406369033321	Human immunodeficiency virus 1 infection	http://www.genome.jp/kegg-bin/show_pathway?ecb05170	GNAI1 CFL2 B2M CCR5 TNF IKBKB BST2 CXCR4 CASP8 CHUK BID PRKCA PIK3CD TAP2 ITPR3 AKT2 ITPR2 CALR GNB4 AKT1 STPG4 CCNB3 MAP2K2 CALM3 IRAK1 CUL1 PPP3R1 CDK1 RAC1 GNAI3 PPP3CA TLR4 MAPK1 MAP3K7 AP1S2 RAF1 DDB1 PHLPP2 TNFRSF1B LIMK1 GNAO1 AP1S3 ATR RPS6KB1 NRAS CYCS MAPK3 CD3E PXN AP1G2 PIK3CA NFKB1 LOC111768755 FASLG GNB2 BCL2L1 CASP9 LOC100050473 PRKCB PAK4 CRKL TAB2 GNAQ GNGT1 CUL4A NFATC2 LOC10005…
0.0392258069864018	47	92	1.28312567233078	Small cell lung cancer	http://www.genome.jp/kegg-bin/show_pathway?ecb05222	FN1 ITGA6 IKBKB CHUK PIK3CD LAMB4 AKT2 LAMB3 AKT1 DDB2 GADD45B TRAF1 BIRC3 SKP2 CYCS RB1 PIK3CA NFKB1 ITGA3 LOC111768755 RARB BCL2L1 CASP9 LAMA1 LAMA4 RXRA PIK3R1 COL4A1 XIAP BIRC7 BCL2 TRAF6 COL4A6 FAM171B CDKN1A CASP3 ITGB1 RXRB LAMC1 LAMA5 BAK1 RXRG ZBTB17 FHIT LOC100052122 TRAF3 CCND1
0.040344885798817	59	119	1.24527197379072	Serotonergic synapse	http://www.genome.jp/kegg-bin/show_pathway?ecb04726	MAOB GNAI1 BRAF SERGEF RAPGEF3 PRKCA ITPR3 ITPR2 GNB4 DDC PTGS1 DUSP1 GNAI3 MAPK1 PLCB3 RAF1 ALOX15B ALOX12B ALOX5 GNAO1 TPH2 SLC18A1 HTR4 PLA2G4E NRAS MAPK3 CACNA1D PRKACA SLC6A4 GABRB2 GNB2 PRKCB GNAQ GNGT1 PRKCG KCNN2 HTR3A APP PLCB1 HTR2C GNB1 CASP3 MAOA GABRB3 PRKACB HTR7 ARAF SLC18A2 GNAS HTR2A PLA2G4A LOC100070400 LOC100070990 LOC100070895 GNG5 LOC100061470 CYP2C113 LOC100146596 GNB5
0.040344885798817	63	128	1.23620285851549	Dopaminergic synapse	http://www.genome.jp/kegg-bin/show_pathway?ecb04728	MAOB GNAI1 KIF5B LOC111774802 CLOCK PPP2R5D PRKCA KIF5A ITPR3 CREB3L2 PPP2R5A AKT2 ITPR2 GNB4 AKT1 STPG4 CALM3 DDC GNAI3 PPP3CA PPP2R5E PPP2CB PLCB3 PPP2R1B ARNTL GNAO1 SLC18A1 DRD2 CREB1 PPP2R2C PPP2R3A CREB3L3 CACNA1D PPP1CB PRKACA CAMK2B GNB2 GRIA3 PRKCB ARRB1 GRIA2 GNAQ ARRB2 ATF2 GNGT1 PPP2R2B PRKCG CAMK2A GRIA1 PLCB1 ATF6B GNB1 PRKACB SLC18A2 GNAS CAMK2D PPP2R2D SLC6A3 PPP2R3B GNG5 CALY GNB5
0.0409653362553778	70	144	1.22094109483012	Gastric cancer	http://www.genome.jp/kegg-bin/show_pathway?ecb05226	BRAF DVL2 TGFBR1 CSNK1A1 PIK3CD LRP6 AKT2 AKT1 WNT10B GAB1 DDB2 APC WNT1 MAP2K2 GADD45B WNT7A SHC2 EGFR GRB2 MET MAPK1 EGF RAF1 LRP5 RPS6KB1 NRAS FGFR2 FGF10 MAPK3 RB1 FZD6 PIK3CA TGFB3 SHC4 TGFBR2 FGF7 RARB SOS1 CDH17 SMAD4 FZD3 FGF9 RXRA PIK3R1 LEF1 ERBB2 BCL2 FGF1 FGF23 CDH1 CDKN1A WNT11 RXRB AXIN1 BAK1 ARAF RXRG WNT2 CDX2 FZD4 FGF18 FGF4 FGF3 FGF16 LOC100052122 FGF20 FGF19 FGF8 CCND1 TGFB2
0.041689750014294	18	30	1.50699015133317	Glyoxylate and dicarboxylate metabolism	http://www.genome.jp/kegg-bin/show_pathway?ecb00630	DLD MMUT HYI AGXT GRHPR MDH1 AFMID GLYCTK HSD3B2 ACAT2 ACO1 GLUL CS PCCB PCCA MDH2 ACO2 ACSS1
0.041689750014294	54	108	1.25582512611098	Cholinergic synapse	http://www.genome.jp/kegg-bin/show_pathway?ecb04725	CHRNA6 GNAI1 CHRNB4 SLC5A7 PRKCA PIK3CD ACHE ADCY7 ITPR3 CREB3L2 AKT2 ITPR2 GNB4 AKT1 FYN JAK2 GNAI3 MAPK1 PLCB3 KCNQ5 GNAO1 CREB1 NRAS MAPK3 PIK3CA CREB3L3 CACNA1D CAMK4 PRKACA CAMK2B PIK3R6 GNB2 PRKCB KCNQ3 GNAQ GNGT1 PRKCG PIK3CG CAMK2A PIK3R1 BCL2 PLCB1 GNB1 ADCY6 PRKACB GNA11 CAMK2D ADCY8 CHRNA7 KCNQ1 ADCY1 LOC100052122 GNG5 GNB5
0.0422261152669412	14	22	1.59832288777761	Mismatch repair	http://www.genome.jp/kegg-bin/show_pathway?ecb03430	RFC2 RPA2 MSH6 POLD1 MSH3 POLD3 PCNA PMS2 RFC5 LIG1 POLD2 RFC4 RPA1 RFC1
0.042278086020189	28	51	1.37894523651401	Sphingolipid metabolism	http://www.genome.jp/kegg-bin/show_pathway?ecb00600	SGMS1 CERS4 UGCG CERK NEU3 SMPD4 SPHK2 SPTLC3 GLB1 SMPD1 SGPL1 SMPD2 B4GALT6 NEU1 CERS6 SPTLC1 SPTLC2 SGMS2 PSAP PLPP3 GBA PLPP1 SPHK1 UGT8 COPE PLPP2 NEU2 LOC111770931
0.0430003254903448	57	115	1.24490490762306	Leukocyte transendothelial migration	http://www.genome.jp/kegg-bin/show_pathway?ecb04670	GNAI1 MMP2 CXCR4 RAP1B RAPGEF3 ESAM PRKCA PIK3CD PECAM1 VASP NCF2 ITK RAC1 ROCK2 GNAI3 ITGA4 VAV3 ICAM1 BCAR1 AFDN PXN JAM2 PIK3CA JAM3 RAP1A VCAM1 ARHGAP5 PRKCB CTNND1 ARHGAP35 CYBB EZR F11R ACTG1 MYL7 CDC42 PRKCG RASSF5 ACTN1 PIK3R1 ROCK1 PLCG1 CLDN1 ACTN4 CLDN16 MYL10 ITGB1 LOC100146191 ITGB2 TEC PTPN11 CLDN10 CLDN11 MAPK13 LOC100052122 RHOA MYL12A
0.0445567883972799	33	62	1.33684610198911	Lysine degradation	http://www.genome.jp/kegg-bin/show_pathway?ecb00310	DLST DLD PRDM6 KMT2B KMT2A EZH1 PRDM2 ALDH3A2 NSD2 TMLHE ECHS1 ALDH9A1 DOT1L KMT5C ACAT2 NIBAN3 PHF11 HADHA SMYD1 KMT2E COLGALT2 ALDH2 KMT2D EHMT1 CAMKMT SETD7 PIPOX MECOM AASS PLOD3 EHHADH SETDB1 NSD3
0.0445567883972799	52	104	1.25582512611098	T cell receptor signaling pathway	http://www.genome.jp/kegg-bin/show_pathway?ecb04660	MAP3K8 CD8B IKBKB CARD11 ICOS CHUK PIK3CD PTPRC AKT2 AKT1 FYN MAP2K2 IL10 ITK PPP3R1 CSF2 GRB2 RASGRP1 PPP3CA MAPK1 MAP3K7 ZAP70 VAV3 CD40LG RAF1 MALT1 NRAS CBLB NFKBIB MAPK3 CD3E PIK3CA NFKB1 IL2 PAK4 SOS1 NFATC2 CDC42 NCK2 NFATC1 PIK3R1 CD247 PAK2 PLCG1 LCP2 CD28 PRKCQ TEC MAPK13 LOC100052122 RHOA LOC106783094
0.0446001884412675	43	84	1.28572572435172	ErbB signaling pathway	http://www.genome.jp/kegg-bin/show_pathway?ecb04012	BRAF CBL ABL2 PRKCA PIK3CD STAT5B AKT2 AKT1 GAB1 MAP2K2 SHC2 EGFR GRB2 MAPK1 EGF TGFA RAF1 SRC STAT5A NRG2 RPS6KB1 NRAS CBLB MAPK3 ABL1 PIK3CA SHC4 CAMK2B PRKCB PAK4 SOS1 CRKL PRKCG CAMK2A PIK3R1 PAK2 ERBB2 PLCG1 CDKN1A AREG ARAF CAMK2D LOC100052122
0.0446001884412675	43	84	1.28572572435172	Insulin secretion	http://www.genome.jp/kegg-bin/show_pathway?ecb04911	SLC2A1 SLC2A2 GCG PRKCA ADCY7 ITPR3 ADCYAP1R1 CREB3L2 GIP KCNN1 KCNMA1 PLCB3 CREB1 CCK CREB3L3 CACNA1D PCLO PRKACA CAMK2B PRKCB GNAQ ATF2 PRKCG CAMK2A ATP1B3 KCNN2 PLCB1 ATF6B GCK ADCY6 PRKACB SNAP25 GNA11 ATP1A3 GNAS CAMK2D ATP1A4 ADCY8 ATP1A1 ATP1A2 ADCY1 KCNU1 FXYD2
0.0460380875388602	25	45	1.39536125123442	Nucleotide excision repair	http://www.genome.jp/kegg-bin/show_pathway?ecb03420	RFC2 CETN2 CCNH RPA2 POLD1 ERCC3 DDB2 ERCC4 LOC102147743 ERCC1 DDB1 POLD3 PCNA RFC5 LIG1 XPC POLD2 GTF2H1 RBX1 RFC4 RPA1 RFC1 RAD23A ERCC2 GTF2H4
0.0460380875388602	55	111	1.2445113862361	Natural killer cell mediated cytotoxicity	http://www.genome.jp/kegg-bin/show_pathway?ecb04650	BRAF IFNAR2 BID LOC100051526 PRKCA PIK3CD FYN MAP2K2 SYK FCER1G PPP3R1 CSF2 SHC2 RAC1 GRB2 PPP3CA IFNAR1 MAPK1 ZAP70 VAV3 RAF1 CD48 NCR1 ICAM1 NRAS MAPK3 PIK3CA SHC4 KIR3DL FASLG KLRK1 PRKCB SOS1 NCR2 NFATC2 PRKCG TNFSF10 NFATC1 PIK3R1 CD247 PLCG1 LCP2 CASP3 CD244 LOC100062789 LOC100062846 LOC100146191 ITGB2 ARAF PTPN11 KLRD1 LOC100052122 LOC100064097 LOC111768988 LOC100052689
0.0473062941302674	46	91	1.26962540222209	PD-L1 expression and PD-1 checkpoint pathway in cancer	http://www.genome.jp/kegg-bin/show_pathway?ecb05235	IKBKB CHUK PIK3CD EML4 CSNK2A1 AKT2 AKT1 STAT1 JAK2 MAP2K2 PPP3R1 EGFR RASGRP1 PPP3CA TLR4 MAPK1 EGF ZAP70 RAF1 TICAM2 RPS6KB1 NRAS CSNK2A2 NFKBIB MAPK3 CD3E PIK3CA NFKB1 HIF1A STAT3 TLR2 JAK1 NFATC2 NFATC1 PIK3R1 CD247 PLCG1 TRAF6 MAP2K3 LOC100146191 CD28 PRKCQ PTPN11 MAPK13 LOC100052122 LOC106783094
0.0474059998736789	24	43	1.40185130356574	Pyruvate metabolism	http://www.genome.jp/kegg-bin/show_pathway?ecb00620	DLD PDHA1 PDHB ME2 PKM GRHPR ACACA MDH1 ALDH3A2 ALDH9A1 PCK2 PCK1 ACAT2 ALDH2 LOC100034175 LDHA FH MDH2 ACSS1 ME1 LOC111772842 LOC111772844 LOC100034242
0.0479511928988594	41	80	1.28722075426375	Complement and coagulation cascades	http://www.genome.jp/kegg-bin/show_pathway?ecb04610	LOC100060539 F2R C8B C2 CLU C9 MASP1 FGG F13A1 SERPINB10 LOC100057176 KLKB1 FGB F12 VWF SERPING1 CFH C7 LOC100057500 C4BPA CFI SERPIND1 SPI2 KNG1 F8 PROS1 CD55 MBL2 SERPINE1 C1QB C8A C5 C1QC F9 C6 TFPI ITGB2 F3 ITGAX SERPINA5 FGA
0.0486618821213395	45	89	1.26993552078638	GABAergic synapse	http://www.genome.jp/kegg-bin/show_pathway?ecb04727	GAD2 GNAI1 SLC6A1 GABRA2 GABRR1 SLC38A5 PRKCA ADCY7 SLC38A1 GNB4 GLS2 GABBR2 GABBR1 GABRE GNAI3 HAP1 NSF SRC GNAO1 GABRA6 GABRP SLC38A2 GABARAPL1 GLUL CACNA1D PRKACA GABRB2 GNB2 PRKCB GNGT1 SLC12A5 PRKCG KDM5A GNB1 ADCY6 GABRB3 PRKACB GABRA4 GABRR3 ADCY8 ADCY1 GABRQ GNG5 GNB5 GABRG2
0.0486618821213395	61	125	1.22568532308431	Relaxin signaling pathway	http://www.genome.jp/kegg-bin/show_pathway?ecb04926	GNAI1 MMP2 TGFBR1 PRKCA PIK3CD ADCY7 CREB3L2 AKT2 GNB4 AKT1 MAP2K2 VEGFA SHC2 EGFR GRB2 GNAI3 MAPK1 EDN1 PLCB3 RAF1 VEGFD SRC GNAO1 CREB1 COL1A1 NRAS RXFP2 PRKCZ MAPK3 PIK3CA NFKB1 CREB3L3 SMAD2 ACTA2 SHC4 TGFBR2 PRKACA GNB2 ARRB1 SOS1 ARRB2 ATF2 GNGT1 PIK3R1 COL4A1 PLCB1 COL4A6 ATF6B GNB1 ADCY6 PRKACB MMP1 GNAS ADCY8 EDNRB ADCY1 INSL3 MAPK13 LOC100052122 GNG5 GNB5
0.0521982708100102	39	76	1.28887315574548	RNA degradation	http://www.genome.jp/kegg-bin/show_pathway?ecb03018	DDX6 CNOT6L C1D TOB1 ENO1 PABPC5 EXOSC3 DCP2 WDR61 EXOSC7 PABPC4 EDC4 PATL1 BTG4 PLCD4 PNLDC1 ATR CNOT8 CNOT2 PAN3 PFKM NUDT16 PFKL EDC3 XRN2 MPHOSPH6 PFKP CNOT4 ENO3 CNOT10 SKIV2L PABPC1L CNOT3 MTREX DIS3 DCP1A DHX36 BTG1 TENT4B
0.053678923826636	20	35	1.4352287155554	DNA replication	http://www.genome.jp/kegg-bin/show_pathway?ecb03030	RFC2 FEN1 RPA2 POLD1 POLD3 POLA1 PCNA RNASEH2B MCM5 MCM7 RFC5 LIG1 POLD2 MCM4 MCM2 MCM3 RNASEH1 RFC4 RPA1 RFC1
0.0552363969911852	72	151	1.19760806728464	Cushing syndrome	http://www.genome.jp/kegg-bin/show_pathway?ecb04934	GNAI1 BRAF DVL2 RAP1B CDKN2C USP8 ADCY7 ITPR3 PDE8A CREB3L2 KMT2A MEN1 ITPR2 WNT10B APC WNT1 MAP2K2 WNT7A ARNT EGFR CYP17A1 GNAI3 NCEH1 CACNA1I MAPK1 PLCB3 PDE8B MRAP PBX1 CREB1 NR5A1 ASH2L MAPK3 HSD3B2 RB1 FZD6 CREB3L3 CACNA1G CACNA1D RAP1A PRKACA CAMK2B AIP WDR5 KMT2D FZD3 GNAQ ATF2 CAMK2A LEF1 FH RBBP5 PLCB1 ATF6B CDKN1A WNT11 ADCY6 PRKACB KCNK2 GNA11 AXIN1 SCARB1 GNAS CAMK2D ADCY8 WNT2 ADCY1 …
0.0552363969911852	58	119	1.2241656691502	Growth hormone synthesis, secretion and action	http://www.genome.jp/kegg-bin/show_pathway?ecb04935	GNAI1 GHR IRS2 PRKCA PIK3CD MAP3K1 ADCY7 ITPR3 CREB3L2 STAT5B AKT2 ITPR2 AKT1 STAT1 JAK2 gh MAP2K2 SHC2 GRB2 GNAI3 IGF1 MAPK1 IRS4 PLCB3 RAF1 STAT5A CREB1 NRAS MAPK3 BCAR1 PIK3CA GHRHR CREB3L3 SHC4 CACNA1D PRKACA PRKCB SOS1 CRKL IGFBP3 GNAQ ATF2 PRKCG PIK3R1 PLCG1 PLCB1 ATF6B MAP2K3 ADCY6 PRKACB SST GNA11 GNAS ADCY8 ADCY1 MAPK13 LOC100052122 SOCS2
0.0558257783862986	18	31	1.4583775658063	Fructose and mannose metabolism	http://www.genome.jp/kegg-bin/show_pathway?ecb00051	ALDOA HKDC1 SORD PFKFB2 HK1 MPI PFKFB3 FCSK ENOSF1 AKR1B1 PFKM TKFC PFKL TIGAR GMPPB PMM2 PFKP FBP1
0.0558257783862986	18	31	1.4583775658063	Antifolate resistance	http://www.genome.jp/kegg-bin/show_pathway?ecb01523	IL1B ABCC3 SLC19A1 IKBKB CHUK ABCC5 ABCG2 LOC100059683 ATIC GGH NFKB1 IL6 GART MTHFR FOLR3 SHMT2 TYMS
0.0589520918984574	25	46	1.36502731099019	Cocaine addiction	http://www.genome.jp/kegg-bin/show_pathway?ecb05030	MAOB GNAI1 PDYN CREB3L2 GRM2 DDC GNAI3 GPSM1 GRIN3A SLC18A1 DRD2 CREB1 NFKB1 CREB3L3 PRKACA GRIA2 FOSB ATF2 ATF6B PRKACB SLC18A2 GNAS GRIN1 SLC6A3 RGS9
0.0612483222886533	24	44	1.36999104666652	Fatty acid degradation	http://www.genome.jp/kegg-bin/show_pathway?ecb00071	ACOX3 ACSL6 ACSL3 ALDH3A2 ECHS1 ALDH9A1 ACAT2 ACADL HADHA ACSL4 ACSBG2 ALDH2 LOC100034175 ACAA2 ACADM GAREM2 EHHADH ACADVL LOC100064020 LOC111772842 LOC111772844 LOC100034242 LOC100064092
0.0612483222886533	12	19	1.58630542245597	Phenylalanine metabolism	http://www.genome.jp/kegg-bin/show_pathway?ecb00360	GOT1 MAOB LOC100053296 ALDH3A1 DDC LOC100147151 GOT1L1 IL4I1 PAH LOC100055246 TAT LOC100068389
0.0655812010190941	50	102	1.23120110403037	NF-kappa B signaling pathway	http://www.genome.jp/kegg-bin/show_pathway?ecb04064	IL1B BCL2A1 TNF CD14 IKBKB CARD11 CHUK CSNK2A1 GADD45B SYK IRAK1 TNFAIP3 TLR4 CXCL1 MAP3K7 ZAP70 CD40LG TRAF1 BIRC3 TICAM2 LYN MALT1 ICAM1 CSNK2A2 LBP TNFRSF11A NFKB1 CXCL8 TNFSF11 VCAM1 CD40 BCL2L1 PRKCB TAB3 TAB2 PIAS4 PARP1 TNFSF13B XIAP BCL2 BTK PLCG1 TRAF6 ATM CFLAR PRKCQ ERC1 LOC106783094 TRAF3
0.0655812010190941	38	75	1.27256946112579	P53 signaling pathway	http://www.genome.jp/kegg-bin/show_pathway?ecb04115	SESN1 CHEK2 CASP8 RRM2B STEAP3 BID GORAB SIVA1 RRM2 DDB2 THBS1 GADD45B CDK1 IGF1 CCND2 ZMAT3 ATR COP1 MDM2 CCNG2 CYCS EI24 RCHY1 LOC111768755 BCL2L1 CASP9 SESN3 IGFBP3 CCNG1 CD82 BCL2 ATM CDKN1A CASP3 STT3A SERPINB5 ADGRB1 CCND1
0.0655812010190941	33	64	1.29506966130195	Cortisol synthesis and secretion	http://www.genome.jp/kegg-bin/show_pathway?ecb04927	ADCY7 ITPR3 PDE8A CREB3L2 ITPR2 CYP17A1 NCEH1 CACNA1I PLCB3 PDE8B MRAP PBX1 CREB1 NR5A1 HSD3B2 CREB3L3 CACNA1G CACNA1D PRKACA NR0B1 GNAQ ATF2 PLCB1 ATF6B ADCY6 PRKACB KCNK2 GNA11 SCARB1 GNAS ADCY8 ADCY1 LOC100063612
0.0655812010190941	33	64	1.29506966130195	GnRH secretion	http://www.genome.jp/kegg-bin/show_pathway?ecb04929	PRKCA PIK3CD KISS1 ITPR3 AKT2 ITPR2 AKT1 KCNN1 GABBR2 MAP2K2 GABBR1 CACNA1I MAPK1 PLCB3 RAF1 NRAS MAPK3 PIK3CA CACNA1G CACNA1D SPP1 PRKCB ARRB1 GNAQ ARRB2 CGA PRKCG PIK3R1 KCNN2 PLCB1 GNA11 LOC100052122 HCN2
0.0655812010190941	28	53	1.3269095672116	Type I diabetes mellitus	http://www.genome.jp/kegg-bin/show_pathway?ecb04940	GAD2 IL1B CD80 HLA-DMA DQA DRA DRB LOC111768996 IL2 FASLG Eqca-DQB2 LOC100050473 LOC100056182 HLA-DOB CD28 IL1A LOC100059994 MHCX1 LOC100049798 EQMHCC1 LOC106783094 LOC100050706 LOC100054114 LOC111768988 LOC100052689
0.0655812010190941	42	84	1.25582512611098	Pancreatic cancer	http://www.genome.jp/kegg-bin/show_pathway?ecb05212	IKBKB BRAF TGFBR1 CHUK PIK3CD AKT2 AKT1 DDB2 STAT1 GADD45B RAC1 EGFR MAPK1 TGFA RAF1 RPS6KB1 MAPK3 RB1 BRCA2 PIK3CA TGFB3 NFKB1 SMAD2 TGFBR2 STAT3 BCL2L1 CASP9 SMAD4 JAK1 RALBP1 CDC42 PIK3R1 ERBB2 CDKN1A PLD1 BAK1 ARAF LOC100052122 CCND1 TGFB2 LOC102150685 LOC106780978
0.066974525151154	37	73	1.27302821003031	Ribosome biogenesis in eukaryotes	http://www.genome.jp/kegg-bin/show_pathway?ecb03008	NMD3 BMS1 NXF1 WDR3 CSNK2A1 RBM28 NOL6 GNL2 SBDS MDN1 RIOK1 IMP4 EIF6 WDR75 NAT10 ATR GAR1 CSNK2A2 SPATA5 TCOF1 GNL3 NXT2 RRP7 PPP1CB XRN2 RAN NOP56 RPP30 UTP6 UTP14A NHP2 FBL DKC1 NOB1 NOP58 XPO1 LOC100060201
0.066974525151154	73	155	1.18290624782066	Hepatitis C	http://www.genome.jp/kegg-bin/show_pathway?ecb05160	EIF3E EIF2AK4 PPARA TNF IKBKB BRAF IFNAR2 YWHAQ CASP8 CHUK BID PIK3CD EIF2AK1 PIAS1 AKT2 AKT1 OAS3 STAT1 MAP2K2 YWHAE EGFR GRB2 RSAD2 IFNAR1 MAPK1 EGF PPP2CB EIF2AK2 MX1 RAF1 PPP2R1B CXCL10 OAS1 NRAS PPP2R2C CYCS MAPK3 RB1 YWHAH PIK3CA NFKB1 RNASEL LOC111768755 STAT3 FASLG CASP9 SOS1 EIF2S1 JAK1 PPP2R2B RXRA PIK3R1 YWHAB EIF2AK3 CLDN1 TRAF6 CFLAR CDKN1A CLDN16 YWHAZ CASP3 BAK1 ARAF SCARB1 PPP2R2D…
0.0708801640713367	40	80	1.25582512611098	Salivary secretion	http://www.genome.jp/kegg-bin/show_pathway?ecb04970	LOC100054420 LYZL1 ATP2B4 PRKCA ADCY7 ITPR3 ITPR2 STPG4 AQP5 CALM3 KCNMA1 PLCB3 ECATH-3 PRKG1 ADRA1A PRKACA PRKCB ATP1B1 GUCY1A2 GNAQ PRKCG ATP1B3 GUCY1B1 PLCB1 ADCY6 TRPV6 PRKACB BST1 ATP2B2 ATP1A3 GNAS PRKG2 ATP1A4 ADCY8 ATP1A1 ATP1A2 ADCY1 FXYD2 CST3
0.0725307555616806	19	34	1.40356925859462	African trypanosomiasis	http://www.genome.jp/kegg-bin/show_pathway?ecb05143	IL1B TNF F2RL1 PRKCA IL10 PLCB3 THOP1 ICAM1 KNG1 NPPA IL6 FASLG VCAM1 PRKCB GNAQ LAMA4 PRKCG PLCB1 HBA
0.0740854425468449	25	47	1.33598417671381	Ether lipid metabolism	http://www.genome.jp/kegg-bin/show_pathway?ecb00565	PLA2G5 AGPS CEPT1 LPCAT2 PLA2G2A ENPP6 PLD3 PLA2G4E PAFAH1B1 PLA2G12A PAFAH2 PLA2G2C DRC1 PLA2G6 PLA2G2F LPCAT1 PLPP3 PLD4 PLD1 PLPP1 UGT8 PLA2G7 PLPP2 PAFAH1B2 PLA2G2D
0.0743955255923689	30	58	1.29912944080446	Fatty acid metabolism	http://www.genome.jp/kegg-bin/show_pathway?ecb01212	HACD4 SLC39A7 ELOVL2 ELOVL7 ACOX3 ACSL6 ACACA ELOVL6 ACSL3 ECHS1 SCD ACAT2 SCD5 ELOVL5 ACADL MYLK HADHA ACSL4 ACSBG2 PPT1 HSD17B4 PPT2 TECR ACAA2 ACADM GAREM2 FADS1 EHHADH FADS2 ACADVL
0.0762233706570279	46	94	1.2291054425767	Colorectal cancer	http://www.genome.jp/kegg-bin/show_pathway?ecb05210	BRAF TGFBR1 MSH6 PIK3CD AKT2 AKT1 DDB2 APC MAP2K2 GADD45B RAC1 EGFR MSH3 GRB2 MAPK1 EGF TGFA RAF1 RPS6KB1 NRAS CYCS MAPK3 PIK3CA TGFB3 TGFBR2 CASP9 APPL1 SOS1 SMAD4 PIK3R1 LEF1 BCL2 CDKN1A DCC CASP3 AREG AXIN1 BAK1 ARAF BCL2L11 LOC100052122 RHOA CCND1 TGFB2 LOC102150685 LOC106780978
0.0800774856684786	33	65	1.27514551266653	Fc epsilon RI signaling pathway	http://www.genome.jp/kegg-bin/show_pathway?ecb04664	PRKCA PIK3CD AKT2 AKT1 FYN FCER1A MAP2K2 SYK FCER1G CSF2 RAC1 IL13 GRB2 MAPK1 VAV3 RAF1 ALOX5AP LYN ALOX5 PLA2G4E NRAS MAPK3 PIK3CA MS4A2 SOS1 PIK3R1 GAB2 BTK PLCG1 LCP2 MAP2K3 PLA2G4A LOC100052122
0.0803393740245409	23	43	1.34344083258384	Vasopressin-regulated water reabsorption	http://www.genome.jp/kegg-bin/show_pathway?ecb04962	DCTN1 CREB3L2 NSF DYNC1LI1 STX4 DCTN4 CREB1 ARHGDIB DYNC1I1 CREB3L3 PRKACA RAB5A DYNC1LI2 DYNC2LI1 AQP3 DCTN6 ADCY6 PRKACB AVPR2 RAB11A GNAS AVP RAB5C
0.0810596846345591	6	8	1.88373768916647	Phenylalanine, tyrosine and tryptophan biosynthesis	http://www.genome.jp/kegg-bin/show_pathway?ecb00400	GOT1 LOC100147151 GOT1L1 PAH LOC100055246 TAT
0.0822428046610557	15	26	1.44902899166651	Butanoate metabolism	http://www.genome.jp/kegg-bin/show_pathway?ecb00650	GAD2 HMGCLL1 BDH1 ACSM3 HMGCS1 BDH2 ECHS1 ACAT2 AACS HADHA LOC100057758 OXCT1 LOC106780831 EHHADH HMGCL
0.0825262432850733	44	90	1.22791790108629	Dilated cardiomyopathy	http://www.genome.jp/kegg-bin/show_pathway?ecb05414	TNF ITGA6 ADCY7 CACNG4 ITGB5 SLC8A2 ITGA10 IGF1 ITGA4 ITGA7 CACNB3 CACNG7 ITGA8 ACTC1 DES CACNA2D3 TPM1 TGFB3 ITGA3 DMD CACNA1D PRKACA ITGA1 ITGB3 LAMA1 ACTG1 ITGB8 MYH7 SGCB FAM171B ITGB6 TNNT2 TPM4 ADCY6 ITGB1 SLC8A3 PRKACB GNAS ADCY8 ITGA5 ADCY1 CACNG6 TGFB2 CACNB1
0.0828574422069861	61	129	1.18767957663209	Purine metabolism	http://www.genome.jp/kegg-bin/show_pathway?ecb00230	GDA LOC100054420 URAD RRM2B ENPP3 ADCY7 PDE8A RRM2 PAPSS2 NT5E ENTPD4 ADSS2 PDE4B HDHD5 GUCY2D NME7 HDDC2 PDE8B AK5 ENPP1 ENTPD6 ENTPD5 PDE4D PDE5A RDH14 PDE6H NCKAP1L ATIC AMPD1 NUDT16 ENTPD1 PDE9A PDE7A GUCY1A2 AK4 PDE2A NUDT9 NT5C1A GART ENG NT5M GUCY1B1 LOC100064919 NME2 PDE1C ADCY6 PDE1A GMPR ENTPD8 GMPS NTPCR PPAT AK2 PDE6A ADCY8 PRPS2 PDE3B ADCY1 ADPRM FHIT LOC100054641
0.0846889829635913	73	157	1.16783737842167	Wnt signaling pathway	http://www.genome.jp/kegg-bin/show_pathway?ecb04310	RSPO4 DVL2 BAMBI GPC4 CSNK1A1 CACYBP PRKCA LRP6 CSNK2A1 VANGL1 PPARD TBL1XR1 WNT10B RYK PORCN APC WNT1 WNT7A DAAM1 INVS DAAM2 CUL1 PPP3R1 RAC1 ROCK2 PPP3CA NLK MAP3K7 SFRP4 ZNRF3 PLCB3 LGR6 CCND2 LRP5 CSNK2A2 FZD6 CER1 TBL1X PRKACA NKD2 CAMK2B TLE7 PRKCB DKK1 SMAD4 FZD3 PRICKLE2 NFATC2 PRKCG CAMK2A NFATC1 LEF1 RSPO3 PLCB1 MMP7 SFRP1 RBX1 LOC100055155 WNT11 SERPINF1 CTBP2 PRKACB BTRC CLSTN1 AXIN1 …
0.0886459058709356	12	20	1.50699015133317	Ascorbate and aldarate metabolism	http://www.genome.jp/kegg-bin/show_pathway?ecb00053	KL ALDH3A2 ALDH9A1 ALDH2 LOC100066329 RGN LOC100066472 LOC100068026 LOC100067994 UGT2A1 LOC111772894 LOC100068041
0.09047206321439	30	59	1.27711029773998	Legionellosis	http://www.genome.jp/kegg-bin/show_pathway?ecb05134	IL1B LOC100060539 HSPA1A TNF CD14 HBS1L CASP8 ARF2 SAR1A RAB1A PYCARD BCL2L13 TLR4 CXCL1 SEC22B CYCS EEF1G NFKB1 CXCL8 CLK1 CASP7 LOC111768755 IL6 CASP9 BNIP3 TLR2 EEF1A1 CASP3 ITGB2
0.0919038113198989	25	48	1.30815117303227	Ovarian steroidogenesis	http://www.genome.jp/kegg-bin/show_pathway?ecb04913	ADCY7 CYP17A1 IGF1 INSR HSD17B2 FSHR ALOX5 CYP1A1 PLA2G4E HSD3B2 PRKACA CGA FSHB BMP6 CYP19A1 IGF1R LOC100070509 ADCY6 PRKACB SCARB1 GNAS ADCY8 INS PLA2G4A ADCY1
0.0967704863675669	44	91	1.21442429777765	GnRH signaling pathway	http://www.genome.jp/kegg-bin/show_pathway?ecb04912	MMP2 GNRHR PRKCA MAP3K1 ADCY7 ITPR3 ITPR2 MMP14 STPG4 MAP2K2 CALM3 EGFR GRB2 MAPK1 PLCB3 RAF1 SRC MAP3K4 MAPK7 PLA2G4E NRAS MAPK3 CACNA1D PRKACA CAMK2B PRKCB SOS1 GNAQ CGA CDC42 CAMK2A PLCB1 MAP3K2 MAP2K3 ADCY6 PRKACB PLD1 GNA11 GNAS CAMK2D ADCY8 PLA2G4A ADCY1
0.0979895418570089	84	184	1.14662294123176	Kaposi sarcoma-associated herpesvirus infection	http://www.genome.jp/kegg-bin/show_pathway?ecb05167	LOC100060539 CCR5 IKBKB IFNAR2 CASP8 CHUK BID PIK3CD ITPR3 AKT2 ITPR2 GNB4 AKT1 STPG4 STAT1 JAK2 MAP2K2 CALM3 VEGFA SYK PPP3R1 CSF2 RAC1 MAP1LC3B PPP3CA IFNAR1 MAPK1 CXCL1 PIK3C3 EIF2AK2 ATG14 RAF1 SRC LYN CREB1 ICAM1 NRAS CYCS MAPK3 RB1 RCAN1 PIK3CA NFKB1 CXCL8 HIF1A LOC111768755 STAT3 IL6 PIK3R6 GNB2 CASP9 LOC100050473 PDGFB JAK1 GNGT1 NFATC2 LOC100056182 PIK3CG IL6ST NFATC1 PIK3R1 LEF1 UBA52 P…
0.098172049971146	47	98	1.20456695769828	Prostate cancer	http://www.genome.jp/kegg-bin/show_pathway?ecb05215	FOXO1 IKBKB BRAF CHUK PIK3CD CREB3L2 AKT2 AKT1 HSP90AB1 MAP2K2 EGFR GRB2 IGF1 AR MAPK1 HSP90B1 EGF TGFA RAF1 MDM2 CREB1 NRAS FGFR2 MAPK3 RB1 INSRR FGFR1 PIK3CA NFKB1 CREB3L3 CASP9 SOS1 PDGFB HSP90AA1 MMP12 PIK3R1 LEF1 ERBB2 BCL2 IGF1R CDKN1A SPINT1 ARAF SRD5A2 LOC100052122 CCND1 PDGFA
0.105530444667591	22	42	1.31562632259245	Aminoacyl-tRNA biosynthesis	http://www.genome.jp/kegg-bin/show_pathway?ecb00970	FARS2 GATB LARS1 YARS1 WARS1 RARS2 KARS1 VARS1 FARSA MARS1 CARS2 VARS2 SARS2 GAB2 TARS1 WARS2 HARS1 FARSB AARS2 DARS1 TARS3 LARS2
0.105530444667591	22	42	1.31562632259245	Bladder cancer	http://www.genome.jp/kegg-bin/show_pathway?ecb05219	MMP2 BRAF THBS1 UPK3A MAP2K2 EGFR MAPK1 RAF1 SRC DAPK3 MDM2 NRAS MAPK3 RB1 CXCL8 DAPK1 ERBB2 CDH1 CDKN1A MMP1 ARAF CCND1
0.106636758719055	70	152	1.15668103720748	Hippo signaling pathway	http://www.genome.jp/kegg-bin/show_pathway?ecb04390	MPP5 DVL2 TGFBR1 YWHAQ GDF6 GLI2 WNT10B TEAD1 LLGL2 APC WNT1 WNT7A YWHAE BOLA3 LATS2 CSNK1D AJUBA FRMD1 STK3 CRB1 PPP2CB PPP2R1B BMPR1B BIRC3 CCND2 PATJ DLG5 DLG2 PPP2R2C WWC1 PRKCI PRKCZ FZD6 YWHAH TGFB3 TGFBR2 PPP1CB NKD2 BMP4 SMAD4 FZD3 ACTG1 PPP2R2B GDF5 SERPINE1 LEF1 BMP6 YWHAB FGF1 BMP2 CDH1 CRB2 WWTR1 LOC100055155 YWHAZ WNT11 AREG SMAD1 BTRC NF2 ITGB2 AFP AXIN1 PPP2R2D WNT2 BMPR2 FZD4 ID1 …
0.106636758719055	73	159	1.15314760007675	Hepatocellular carcinoma	http://www.genome.jp/kegg-bin/show_pathway?ecb05225	LOC100053468 HMOX1 BRAF DVL2 TGFBR1 CSNK1A1 PRKCA PIK3CD LRP6 SMARCC1 SMARCB1 AKT2 AKT1 WNT10B GAB1 DDB2 APC WNT1 MAP2K2 GADD45B WNT7A SHC2 EGFR GRB2 DPF1 MET MAPK1 TGFA SMARCD2 GSTO1 GSTT4 RAF1 LRP5 RPS6KB1 NRAS MAPK3 RB1 FZD6 PIK3CA TGFB3 SHC4 TGFBR2 BCL2L1 PRKCB SOS1 SMAD4 FZD3 ACTG1 PHF10 ARID2 GSTA4 MGST2 PRKCG PIK3R1 LEF1 PLCG1 IGF1R CDKN1A SMARCD1 WNT11 AXIN1 HCFC2 BAK1 ARAF WNT2 DPF3 IGF2…
0.108151092232689	48	101	1.19365556541241	Protein digestion and absorption	http://www.genome.jp/kegg-bin/show_pathway?ecb04974	SLC7A7 SLC8A2 SLC15A1 SLC7A9 SLC1A1 COL9A1 LOC100064145 SLC36A2 COL6A5 PAG COL1A1 SLC7A8 SLC38A2 SLC6A19 COL6A6 COL25A1 ATP1B1 SLC3A1 COL4A1 ATP1B3 COL6A3 LOC100050670 COL11A1 COL4A6 CPB1 XPNPEP2 LOC100071692 SLC8A3 COL6A1 KCNK5 PRCP ATP1A3 COL27A1 ATP1A4 ATP1A1 ATP1A2 KCNQ1 COL12A1 MEP1A COL11A2 LOC100050047 FXYD2 LOC100059452 LOC100059418 ELN COL22A1 COL23A1 COL5A1
0.113388347463693	25	49	1.28145421031732	Cysteine and methionine metabolism	http://www.genome.jp/kegg-bin/show_pathway?ecb00270	GOT1 PHGDH MAT2A MPST MDH1 AMD1 DNMT3B LOC100147151 CTH GOT1L1 SMS PSAT1 IL4I1 BHMT2 ENOPH1 LOC100055246 AHCY LDHA RNASEH1 TAT MDH2 KYAT3 SDS DNMT3A LOC100065392
0.113388347463693	33	67	1.23708146751231	Arachidonic acid metabolism	http://www.genome.jp/kegg-bin/show_pathway?ecb00590	PTGES HPGDS PLA2G5 GPX6 GPX5 CYP2B6 PTGS1 PLA2G2A LOC100068569 ALOX15B ALOX12B ALOX5 PTGES3 PLA2G4E PLA2G12A TBXAS1 CYP2E1 PLA2G2C LOC100061690 PLA2G6 PLA2G2F LOC100070509 LOC100630657 GPX8 PLA2G4A LOC100070400 LOC100064020 CBR3 PLA2G2D LOC100064092 LOC100061470 CYP2C113 GPX2
0.113625516839536	120	271	1.11216985338242	Cytokine-cytokine receptor interaction	http://www.genome.jp/kegg-bin/show_pathway?ecb04060	IL1B PRL ACVR2A CSF1R CCR5 TNF CCR2 GHR CCR9 IFNAR2 CXCR4 IL17RB TGFBR1 CCR7 IL28B CCR6 IL17B GDF6 IL18R1 GALT CSF3 TNFRSF14 ACVRL1 gh IL10 IL20 CSF2 IL13 IFNAR1 NGF CXCL1 EPO INHBC CD40LG IL27RA BMPR1B LOC100069576 CXCL11 TNFRSF1B LOC100630489 GDF2 CXCL6 CXCL10 CSF3R XCL1 TNFRSF8 BMP3 IL15 IL11 TNFRSF11A TNFRSF11B IL27 TGFB3 TGFBR2 CXCL8 IL2 INHA IL2RB IL22RA1 IL6 IL2RG FASLG TNFSF11 LOC10214801…
0.113998906980518	20	38	1.32192118537998	Thyroid cancer	http://www.genome.jp/kegg-bin/show_pathway?ecb05216	BRAF NCOA4 CCDC6 DDB2 MAP2K2 GADD45B PAX8 NTRK1 MAPK1 NRAS MAPK3 PPARG RXRA LEF1 TFG CDH1 CDKN1A RXRB BAK1 RXRG
0.117450445870896	24	47	1.28254480964525	Tryptophan metabolism	http://www.genome.jp/kegg-bin/show_pathway?ecb00380	MAOB DLST DLD SERGEF LOC100146833 DDC ALDH3A2 AFMID ECHS1 ALDH9A1 CYP1A1 ACAT2 LOC100147151 HADHA ALDH2 HAAO IL4I1 AOX1 LOC100055246 TDO2 MAOA EHHADH KYAT3 AOX4
0.117450445870896	24	47	1.28254480964525	Type II diabetes mellitus	http://www.genome.jp/kegg-bin/show_pathway?ecb04930	SLC2A2 TNF IKBKB ADIPOQ IRS2 HKDC1 PIK3CD PKM SLC2A4 INSR HK1 MAPK1 PRKCE IRS4 CACNA1E PRKCZ MAPK3 PIK3CA CACNA1G CACNA1D PIK3R1 GCK LOC100052122 SOCS2
0.13217740854679	17	32	1.33431419649291	Beta-Alanine metabolism	http://www.genome.jp/kegg-bin/show_pathway?ecb00410	GAD2 LOC100053296 CSAD ACOX3 ALDH3A1 DPYD ALDH3A2 GADL1 CARNS1 ECHS1 ALDH9A1 HADHA ALDH2 DPYS MLYCD CNDP1 EHHADH
0.13217740854679	17	32	1.33431419649291	Mucin type O-glycan biosynthesis	http://www.genome.jp/kegg-bin/show_pathway?ecb00512	GALNT10 GALNT2 GALNT9 GALNT5 C1GALT1 ST6GALNAC2 GALNT6 GALNT12 GALNT15 EXD2 GALNT18 GALNT14 GCNT1 ST3GAL1 B4GALT5 ST3GAL2 ST6GALNAC3
0.134156942623983	49	105	1.17210345103691	Nucleocytoplasmic transport	http://www.genome.jp/kegg-bin/show_pathway?ecb03013	NMD3 THOC7 NXF1 NUP93 NUP35 KPNA6 CEP192 NUP210 THOC1 THOC2 THOC3 TMEM33 PYM1 NUP88 TNPO3 IPO8 TNPO2 IPO11 KPNB1 KPNA5 IPO5 NXT2 NUP37 IPO13 CSE1L NUP58 EIF4A3 IPO7 NUP153 RAE1 NUP50 THOC6 LOC100068576 KPNA1 SNUPN XPOT RAN NUP133 ACIN1 NUP160 RBM8A KPNA4 XPO7 RANGAP1 TNPO1 XPO1 SRRM1 XPO5 LOC100060201
0.134156942623983	43	91	1.18682374555543	MRNA surveillance pathway	http://www.genome.jp/kegg-bin/show_pathway?ecb03015	WDR33 SMG5 NXF1 PABPC5 SMG7 HBS1L PPP2R5D PPP2R5A SYMPK TARDBP PABPC4 PAPOLG PPP2R5E PPP2CB MSI2 PABPN1 DAZAP1 PYM1 PPP2R1B RNGTT PPP2R2C PPP2R3A NXT2 EIF4A3 PPP1CB CPSF6 ITGA1 MSI1 LOC100068576 CPSF7 PPP2R2B FIP1L1 CPSF3 PAPOLA ACIN1 GSPT1 PABPC1L CPSF2 PPP2R2D SRRM1 PPP2R3B GSPT2 LOC100060201
0.134156942623983	46	98	1.17893787349194	Melanogenesis	http://www.genome.jp/kegg-bin/show_pathway?ecb04916	KITLG GNAI1 DVL2 MITF PRKCA ADCY7 CREB3L2 WNT10B STPG4 WNT1 MAP2K2 CALM3 WNT7A TYRP1 GNAI3 MAPK1 EDN1 PLCB3 RAF1 GNAO1 CREB1 NRAS MAPK3 FZD6 CREB3L3 TYR PRKACA CAMK2B PRKCB FZD3 GNAQ PRKCG CAMK2A LEF1 PLCB1 WNT11 ADCY6 PRKACB GNAS CAMK2D ADCY8 WNT2 EDNRB ADCY1 FZD4
0.134156942623983	152	350	1.09077382382211	Amyotrophic lateral sclerosis	http://www.genome.jp/kegg-bin/show_pathway?ecb05014	HDAC6 NDUFS7 KIF5B HNRNPA2B1 ATG2B NXF1 NUP93 ACTR1B NDUFV3 PSMD13 WIPI1 NUP35 DNAH11 DCTN1 BID KIF5A ATXN2L ITPR3 OPTN GPX6 PSMD1 CEP192 TARDBP ATP5MC3 SRSF7 HNRNPA1 LOC100069290 ULK2 SOD1 GPX5 NDUFS2 PINK1 NUP210 PPP3R1 PSMA4 RAC1 ALS2 MAP1LC3B NDUFV2 RAB1A UBQLN4 NDUFB8 PPP3CA HAP1 PIK3C3 NRBF2 DCTN4 PSMA3 ATG14 SDHB PSMA5 SETX PSMD12 VDAC1 TNFRSF1B COX6A1 NUP88 TUBB3 MATR3 DCTN3 VAPB NRG2 NDU…
0.141251669094639	20	39	1.28802577037023	Nicotinate and nicotinamide metabolism	http://www.genome.jp/kegg-bin/show_pathway?ecb00760	SIRT3 ENPP3 LOC100146833 NT5E NAMPT ENPP1 SIRT1 RDH14 NNT AOX1 SIRT7 NT5C1A NT5M NMNAT1 NMNAT3 SIRT2 BST1 NADSYN1 NMNAT2 AOX4
0.141251669094639	20	39	1.28802577037023	Basal transcription factors	http://www.genome.jp/kegg-bin/show_pathway?ecb03022	GTF2F1 TAF15 CCNH GTF2A1 ERCC3 GTF2A1L TAF7L TAF4B GTF2H1 TBPL1 GTF2IRD1 GTF2I GTF2E1 GTF2F2 TAF4 TAF2 GTF2B TAF3 ERCC2 GTF2H4
0.141251669094639	28	57	1.23379310635464	Autoimmune thyroid disease	http://www.genome.jp/kegg-bin/show_pathway?ecb05320	CD80 HLA-DMA DQA IL10 CD40LG DRA DRB LOC111768996 IL2 FASLG Eqca-DQB2 LOC100050473 CGA LOC100056182 HLA-DOB CD28 TPO LOC100059994 MHCX1 LOC100049798 EQMHCC1 LOC106783094 LOC100050706 LOC100054114 LOC111768988 LOC100052689
0.141251669094639	35	73	1.20421587435299	Arrhythmogenic right ventricular cardiomyopathy	http://www.genome.jp/kegg-bin/show_pathway?ecb05412	ITGA6 GJA1 CACNG4 ITGB5 SLC8A2 ITGA10 CDH2 ITGA4 ITGA7 CACNB3 CACNG7 ITGA8 PKP2 DSG2 DES CACNA2D3 DSP ITGA3 DMD CACNA1D ITGA1 ITGB3 LAMA1 ACTG1 ACTN3 ITGB8 LEF1 SGCB FAM171B ITGB6 ITGB1 SLC8A3 ITGA5 CACNG6 CACNB1
0.142195012396133	15	28	1.34552692083319	Galactose metabolism	http://www.genome.jp/kegg-bin/show_pathway?ecb00052	HKDC1 G6PC2 HK1 GLB1 B4GALT1 AKR1B1 PFKM GAA PFKL GALK1 PFKP SI GCK B4GALT2 GALE
0.149807863143287	14	26	1.35242705888875	Vitamin digestion and absorption	http://www.genome.jp/kegg-bin/show_pathway?ecb04977	SLC19A1 LRAT APOB CBLIF TCN1 SLC19A3 MMACHC CUBN LOC100067491 LMBRD1 RBP2 TCN2 FOLH1 SCARB1
0.166399808536977	12	22	1.36999104666652	Terpenoid backbone biosynthesis	http://www.genome.jp/kegg-bin/show_pathway?ecb00900	PCYOX1L ZMPSTE24 HMGCS1 FNTB ACAT2 PCYOX1 DHDDS FNTA HMGCR PDSS2 ICMT RCE1
0.166399808536977	12	22	1.36999104666652	Proximal tubule bicarbonate reclamation	http://www.genome.jp/kegg-bin/show_pathway?ecb04964	GLS2 AQP1 MDH1 PCK2 PCK1 CA2 ATP1B3 SLC4A4 ATP1A3 ATP1A4 ATP1A1 ATP1A2
0.17541281139852	11	20	1.38140763872208	Steroid biosynthesis	http://www.genome.jp/kegg-bin/show_pathway?ecb00100	NSDHL CYP51A1 SOAT1 LSS MSMO1 LIPA LBR CYP24A1 SC5D FDFT1 EBP
0.184146121746171	10	18	1.39536125123442	One carbon pool by folate	http://www.genome.jp/kegg-bin/show_pathway?ecb00670	BCL2A1 ATIC MTHFD2 GART MTHFR ALDH1L1 SHMT2 TYMS ALDH1L2 MTHFD2L
0.184146121746171	10	18	1.39536125123442	2-Oxocarboxylic acid metabolism	http://www.genome.jp/kegg-bin/show_pathway?ecb01210	GOT1 IDH3B GPT2 NAGS ACO1 IDH3A GOT1L1 CS ACO2 GPT
0.184769026968793	69	155	1.11808946711816	Non-alcoholic fatty liver disease	http://www.genome.jp/kegg-bin/show_pathway?ecb04932	IL1B NDUFS7 PPARA TNF IKBKB PRKAG3 ADIPOQ NDUFV3 IRS2 CASP8 BID PIK3CD AKT2 AKT1 NDUFS2 RAC1 NDUFV2 NDUFB8 INSR PRKAG1 SDHB PRKAB1 COX6A1 PRKAG2 PRKAA2 NDUFS3 SDHC CYCS COX4I2 XBP1 PIK3CA NFKB1 CXCL8 NDUFS1 CASP7 ADIPOR2 LOC111768755 ITCH IL6 FASLG NDUFA9 PPARG NDUFS4 EIF2S1 CYP2E1 CDC42 RXRA PIK3R1 PRKAB2 EIF2AK3 NDUFA10 NDUFS6 CASP3 NDUFA8 IL1A ADCK2 IL6R INS RANBP3 MAP3K5 UQCRQ MAPK13 LOC10063…
0.187071082523147	58	129	1.12926910565018	Spliceosome	http://www.genome.jp/kegg-bin/show_pathway?ecb03040	HSPA1A USP39 SNW1 TXNL4A SNRNP40 PRPF18 PRPF19 SRSF7 HNRNPA1 RBM17 THOC1 TCERG1 CDC5L THOC2 XAB2 DDX5 TRA2A THOC3 SNRPB TRA2B SNRPA CWC15 SLU7 PRPF6 PLRG1 U2AF1 EIF4A3 AQR SRSF1 DDX23 SF3A3 HNRNPC U2AF1L4 DDX46 SNRPB2 SNRNP200 RP9 PRPF31 ACIN1 PRPF8 SRSF4 RBMX SF3B1 RBM8A CRNKL1 U2SURP DHX15 PHF5A SRSF10 SRSF6 CDC40 SF3B2 HNRNPK SNRPC SRSF5 SMNDC1 PPIE LOC100054282
0.189618259279243	38	82	1.163935482737	Viral protein interaction with cytokine and cytokine receptor	http://www.genome.jp/kegg-bin/show_pathway?ecb04061	CSF1R CCR5 CCR2 CCR9 CXCR4 CCR7 CCR6 IL18R1 TNFRSF14 IL10 IL20 CXCL1 CXCL11 TNFRSF1B LOC100630489 CXCL6 CXCL10 XCL1 CXCL8 IL2 IL2RB IL22RA1 IL6 IL2RG IL2RA TNFSF10 IL6ST CCL2 IL6R CCL3 CCL5 IL19 CX3CL1 CCL24 CCL11 CCL1 CCL8 CCL22
0.193465700581836	14	27	1.30233716781879	Fatty acid elongation	http://www.genome.jp/kegg-bin/show_pathway?ecb00062	HACD4 ELOVL2 ELOVL7 ELOVL6 ECHS1 ELOVL5 MYLK HADHA PPT1 PPT2 TECR ACAA2 THEM5 GAREM2
0.198511317354787	34	73	1.16980970651434	Biosynthesis of amino acids	http://www.genome.jp/kegg-bin/show_pathway?ecb01230	GOT1 IDH3B ALDOA ENO1 PHGDH ASS1 IDH2 MAT2A PKM GPT2 PYCR2 RPIA NAGS ACO1 PGK1 CTH PFKM IDH3A GOT1L1 GLUL CS PFKL PSAT1 PAH PFKP ENO3 SHMT2 OTC ARG1 ACO2 PRPS2 SDS RPE GPT

## Sheet: EV-AT-MSC
Enrichment FDR	nGenes	Pathway Genes	Fold Enrichment	Pathway	URL	Genes
1.18347160233432e-09	701	1504	1.21592851530981	Metabolic pathways	http://www.genome.jp/kegg-bin/show_pathway?ecb01100	GAD2 ALAS2 GOT1 GCNT2 BCL2A1 GDA MAOB LOC100054420 DGKH IDH3B DLST BCO1 DGKB TUSC3 HACD4 HPSE2 CERS4 MTMR6 CMPK1 CHPF DAD1 LOC100053468 NPL HMGCLL1 CA6 PIGN DLD LOC100053296 FAH PTGES HMOX1 AGPAT4 LALBA NSDHL PDHA1 URAD UGCG HSD17B3 NDUFV3 ALDOA ENO1 GATB ST6GAL1 GK GAPDHS TPK1 INPP4A HKDC1 PRDM6 BDH1 SLC39A7 SYNJ1 CERK PHGDH MOCS2 PDHB SORD LOC111774802 QDPR RDH10 HPGDS ELOVL2 MOGAT1 CRYL1 RRM2B…
1.18347160233432e-09	193	341	1.4765249559532	PI3K-Akt signaling pathway	http://www.genome.jp/kegg-bin/show_pathway?ecb04151	PRL KITLG COMP FN1 CSF1R ITGA6 FLT3 IKBKB GHR IFNAR2 F2R YWHAQ EFNA4 PPP2R5D EIF4E CHUK PRKCA PIK3CD ITGB5 CREB3L2 LAMB4 EPHA2 PPP2R5A AKT2 GNB4 LAMB3 RHEB AKT1 HSP90AB1 ITGA10 CSF3 THBS1 JAK2 LPAR2 gh MAP2K2 ANGPT4 VEGFA NTRK1 SYK YWHAE TSC1 RAC1 MYB EGFR GRB2 IGF1 INSR G6PC2 IFNAR1 TLR4 MET ITGA4 MAPK1 NGF HSP90B1 EPO EGF VWF PPP2R5E COL9A2 TGFA COL9A1 LOC100064145 TNN ITGA7 RAF1 NTRK2 VEGFD TH…
2.38515360594197e-08	271	524	1.34919854946595	Pathways in cancer	http://www.genome.jp/kegg-bin/show_pathway?ecb05200	PTCH1 KITLG GNAI1 SLC2A1 LOC100053468 FN1 CSF1R MMP2 HMOX1 ITGA6 FLT3 FOXO1 IKBKB BRAF DVL2 CBL RUNX1 IFNAR2 CXCR4 F2R PML TGFBR1 SMO EGLN3 CASP8 MITF MSH6 NCOA4 CCDC6 CHUK BID JAG2 PRKCA PIK3CD LRP6 ADCY7 EML4 LAMB4 STAT5B AKT2 GLI2 GNB4 LAMB3 PPARD AKT1 WNT10B STPG4 HSP90AB1 DDB2 APC STAT1 WNT1 JAK2 LPAR2 MAP2K2 CALM3 WNT7A PAX8 VEGFA NTRK1 CUL1 PTGER2 RAC1 IL13 ROCK2 EGFR MSH3 GRB2 GNAI3 IGF1 …
1.30145481736491e-07	117	197	1.54937840055929	Focal adhesion	http://www.genome.jp/kegg-bin/show_pathway?ecb04510	COMP FN1 ITGA6 BRAF RAP1B PARVA PRKCA PIK3CD ITGB5 LAMB4 VASP AKT2 PIP5K1A LAMB3 AKT1 FYN ITGA10 CAPN2 PARVB THBS1 CAV1 VEGFA SHC2 RAC1 ROCK2 EGFR GRB2 IGF1 MET ITGA4 MAPK1 EGF VWF COL9A2 COL9A1 MYLK2 VAV3 LOC100064145 TNN ITGA7 RAF1 VEGFD THBS3 SRC BIRC3 CCND2 COL6A5 ITGA8 COL1A1 RASGRF1 MAPK3 BCAR1 PXN PIK3CA SHC4 MYLK ITGA3 PPP1CB RAP1A TLN1 SPP1 ARHGAP5 ITGA1 PRKCB PAK4 SOS1 ITGB3 CRKL ARHGAP…
1.33604813900957e-07	123	210	1.52800114057599	Regulation of actin cytoskeleton	http://www.genome.jp/kegg-bin/show_pathway?ecb04810	FGD1 CFL2 FN1 ITGA6 BRAF RDX CXCR4 F2R MYH14 PIK3CD ITGB5 PIP5K1A ITGA10 GIT1 APC LPAR2 MAP2K2 TMSB4X ACTR2 SSH3 RAC1 ROCK2 EGFR ITGA4 MAPK1 EGF MYLK2 VAV3 ARPC2 ITGA7 RAF1 CYFIP2 SRC LIMK1 ITGA8 NRAS FGFR2 FGF10 NCKAP1L MAPK3 KNG1 INSRR BCAR1 PXN FGFR1 PIK3CA SSH2 MYLK FGF7 WASL FGD3 ITGA3 PPP1CB MYH10 SPATA13 LPAR1 ITGA1 PAK4 SOS1 ITGB3 CRKL ARHGAP35 LOC111768858 ABI2 EZR PDGFB ACTG1 GSN FGF9 M…
4.62926815001395e-07	45	60	1.95658682634731	Viral myocarditis	http://www.genome.jp/kegg-bin/show_pathway?ecb05416	CD80 HLA-DMA CASP8 ABL2 BID EIF4G1 FYN CAV1 DQA RAC1 CD40LG DRA DRB ICAM1 CYCS EIF4G2 ABL1 ITGA3 DMD LOC111768755 CD55 CD40 Eqca-DQB2 CASP9 LOC100050473 LAMA1 ACTG1 LOC100056182 MYH7 SGCB HLA-DOB CASP3 CD28 ITGB2 CXADR LOC100059994 MHCX1 LOC100049798 EQMHCC1 LOC106783094 LOC100050706 CCND1 LOC100054114
4.63716029245827e-07	140	250	1.46091816367265	Endocytosis	http://www.genome.jp/kegg-bin/show_pathway?ecb04144	KIF5B NEDD4L HSPA1A CCR5 STAMBP GRK2 CBL CXCR4 PML PDCD6IP TGFBR1 VPS35 VTA1 RAB11FIP4 USP8 KIF5A RAB31 RAB11FIP5 ASAP3 SNX2 ZFYVE27 PIP5K1A ARF3 GIT2 WWP1 SNX4 GIT1 AP2B1 CAV1 SH3GLB1 ACTR2 NEDD4 ARF2 SH3GL2 EGFR MVB12A DNM3 HGS ACAD8 LOC100062210 RUFY2 ARPC2 LOC100059683 SMURF2 SRC SNX6 RAB7A RAB22A CBLC MDM2 IQSEC3 VPS45 ZFYVE16 FGFR2 PRKCI RABEP1 AGAP1 CBLB PRKCZ ACAP2 SMAD2 TGFBR2 WASL WIPF1…
5.56000450957121e-07	133	236	1.47020366047566	Ras signaling pathway	http://www.genome.jp/kegg-bin/show_pathway?ecb04014	EXOC2 KITLG RAPGEF5 CSF1R RASGRF2 FLT3 IKBKB RAP1B RASA1 ABL2 EFNA4 CHUK PRKCA PIK3CD PLA2G5 EPHA2 AKT2 GNB4 AKT1 NF1 STPG4 GAB1 MAP2K2 CALM3 ANGPT4 VEGFA NTRK1 SHC2 RAC1 EGFR GRB2 IGF1 RASGRP1 INSR MET MAPK1 NGF EGF ETS1 PLA2G2A TGFA ZAP70 RAF1 NTRK2 VEGFD KIT RASAL2 SHOC2 RASGRP3 PLA2G4E NRAS FGFR2 RASGRF1 FGF10 RASA3 MAPK3 AFDN ABL1 FGFR1 PIK3CA NFKB1 SHC4 FOXO4 PLA2G12A FGF7 RAP1A FASLG ANGPT…
1.49439672836817e-06	124	220	1.47040464525494	Rap1 signaling pathway	http://www.genome.jp/kegg-bin/show_pathway?ecb04015	KITLG GNAI1 RAPGEF5 CSF1R BRAF F2R RAP1B PRKD1 RAPGEF3 EFNA4 PRKCA PIK3CD ADCY7 EPHA2 VASP AKT2 FARP2 SIPA1L2 AKT1 STPG4 ADORA2B PRKD3 THBS1 LPAR2 MAP2K2 CALM3 ANGPT4 VEGFA RAC1 EGFR GNAI3 IGF1 INSR MET MAPK1 NGF EGF VAV3 PLCB3 RAF1 VEGFD KIT SRC EVL RASGRP3 SSX2IP GNAO1 DRD2 NRAS FGFR2 PRKCI PRKCZ FGF10 MAPK3 BCAR1 AFDN FGFR1 PIK3CA FGF7 RAP1A TLN1 LPAR1 ANGPT1 KRIT1 DOCK4 PRKCB CTNND1 ITGB3 CRK…
1.98313973683662e-06	90	150	1.56526946107784	Phagosome	http://www.genome.jp/kegg-bin/show_pathway?ecb04145	COMP LOC100060539 CD14 HLA-DMA LOC100061234 RAB7B MPO LOC100051526 SFTPD TAP2 CTSL ITGB5 CALR NCF2 THBS1 CLEC1A DQA RAC1 TCIRG1 TLR4 ATP6V1C2 DYNC1LI1 PIK3C3 MRC1 HGS MSR1 OLR1 THBS3 MARCO RAB7A DRA DRB LOC100051733 SEC61A1 TUBB4B NCR1 SEC22B DYNC1I1 ATP6AP1 TUBB STX18 ATP6V0A1 ATP6V1B2 Eqca-DQB2 LOC100050473 COLEC11 ATP6V1D ITGB3 CYBB MBL2 LAMP2 ACTG1 SFTPA1 COLEC12 LOC100056182 RAB5A THBS4 STX7…
3.37532739427639e-06	98	168	1.52178975382568	Tight junction	http://www.genome.jp/kegg-bin/show_pathway?ecb04530	WAS MPP5 NEDD4L PRKAG3 RDX RUNX1 CD1b1 MYH14 MAP3K1 VASP SYMPK LLGL2 CFTR ACTR2 NEDD4 RAC1 AMOTL2 ROCK2 CRB3 MARVELD2 PRKCE PRKAG1 CGNL1 ARPC2 CD1C TJP3 PRKAB1 IGSF5 SRC PPP2R1B CD1D PRKAG2 AMOTL1 PRKAA2 TJAP1 PATJ DLG2 ARHGEF2 YBX3 PPP2R2C PRKCI PRKCZ AFDN STK11 JAM2 CD1E1 HCLS1 JAM3 CACNA1D MYH10 RAP1A CD1B2 TJP2 PRKACA ARHGAP17 SYNPO EZR F11R ACTG1 ARPC5 PPP2R2B CDC42 ACTN1 GATA4 ERBB2 ARPC3 T…
3.71185350080747e-06	92	156	1.53851271815344	MicroRNAs in cancer	http://www.genome.jp/kegg-bin/show_pathway?ecb05206	HMOX1 IKBKB RDX IRS2 MARCKS VIM EFNA4 DICER1 PRKCA PIK3CD FSCN1 THBS1 GLS2 FOXP1 APC MAP2K2 VEGFA IGF2BP1 EGFR GRB2 CD44 MET MAPK1 PRKCE TNN RAF1 DNMT3B NOTCH4 CCND2 MAPK7 HDAC2 MDM2 SIRT1 NRAS MAPK3 KIF23 TPM1 ABL1 PIK3CA NFKB1 SHC4 NOTCH2 PAFAH2 HDAC1 CYP24A1 STAT3 BRCA1 PRKCB PAK4 SOS1 CRKL FZD3 TIMP3 EZR PDGFB TP63 TNR CCNG1 MMP16 PRKCG ZEB2 CDCA5 PIK3R1 ERBB2 BCL2 PIM1 HOXD10 PDCD4 ROCK1 PLC…
4.50135660615714e-06	64	100	1.66962075848303	Hematopoietic cell lineage	http://www.genome.jp/kegg-bin/show_pathway?ecb04640	IL1B KITLG CD8B CSF1R ITGA6 CD14 FLT3 CD9 HLA-DMA CD1b1 CD7 GALT CSF3 DQA FCER2 CSF2 CD44 ITGA4 EPO CD1C KIT CD1D CD5 DRA DRB CSF3R IL11 CD3E CD1E1 DNTT ITGA3 IL1R1 IL6 LOC102148014 CD1B2 CD55 Eqca-DQB2 ITGA1 ITGB3 IL2RA MS4A1 CD2 LOC102148327 HLA-DOB CD22 CD1E2 IL1A IL6R CD19 TFRC LOC100066276 CD34 ITGA5 LOC100066668 CD1A7 CD1A4 IL7R LOC111767504 ANPEP CD1A1 LOC100066363
4.53268787912687e-06	155	292	1.38479889535997	MAPK signaling pathway	http://www.genome.jp/kegg-bin/show_pathway?ecb04010	IL1B MAP3K8 KITLG MKNK1 CSF1R RASGRF2 HSPA1A CD14 FLT3 IKBKB BRAF DUSP4 RAP1B TGFBR1 RASA1 TAOK1 EFNA4 CHUK PRKCA TAOK3 MAP3K1 CACNG4 DUSP2 MAP4K2 MAPK8IP1 EPHA2 AKT2 AKT1 NF1 MAP4K4 SRF MAP2K2 ANGPT4 VEGFA NTRK1 IRAK1 PPP3R1 RAC1 EGFR DUSP1 GRB2 IGF1 RASGRP1 INSR PPP3CA CACNA1I NLK MET STK3 MAPK1 NGF EGF MAP3K7 MAP3K12 TGFA RPS6KA3 RAF1 NTRK2 VEGFD CACNB3 CACNA1E KIT RASGRP3 MAP3K4 CACNG7 MAPK7 …
6.82752527626221e-06	67	107	1.63353666498778	Th17 cell differentiation	http://www.genome.jp/kegg-bin/show_pathway?ecb04659	IL1B RORC IKBKB RUNX1 HLA-DMA TGFBR1 CHUK STAT5B HSP90AB1 STAT1 JAK2 DQA PPP3R1 PPP3CA MAPK1 ZAP70 IL27RA STAT5A DRA DRB NFKBIB MAPK3 CD3E IL27 NFKB1 SMAD2 TGFBR2 HIF1A IL2 IL2RB RORA STAT3 IL6 IL2RG IRF4 Eqca-DQB2 IL23R SMAD4 IL2RA TBX21 JAK3 EBI3 JAK1 HSP90AA1 NFATC2 RXRA IL22 IL6ST NFATC1 CD247 HLA-DOB PLCG1 IL12RB1 IL23A FOXP3 RXRB PRKCQ IL6R GATA3 MAPK13 IL17F LOC106783094 IL21 IL17A
1.0561033239678e-05	65	104	1.63048902195609	Parathyroid hormone synthesis, secretion and action	http://www.genome.jp/kegg-bin/show_pathway?ecb04928	MMP15 GNAI1 BRAF PRKCA LRP6 ADCY7 ITPR3 CREB3L2 ITPR2 KL MMP14 AKAP13 EGFR GNAI3 MAPK1 MMP25 PDE4B MEF2A PLCB3 RAF1 LRP5 SLC34A2 CREB1 PDE4D NR4A2 MAPK3 PTHLH FGFR1 CREB3L3 CYP24A1 TNFSF11 SLC34A1 PRKACA PRKCB ARRB1 GCM2 GNAQ ARRB2 ATF2 MMP16 PRKCG RXRA GNA12 MEF2D BCL2 RUNX2 FGF23 PLCB1 ATF6B CDKN1A ARHGEF11 ADCY6 TRPV6 PRKACB PLD1 RXRB GNA11 ARAF GNAS GATA3 ADCY8 CASR ADCY1 RHOA ARHGEF1
1.23503762010223e-05	102	181	1.47014258775267	Chemical carcinogenesis	http://www.genome.jp/kegg-bin/show_pathway?ecb05207	GNAI1 PPARA LOC100053468 CHRNB4 KPNA6 BCL6 PAQR7 PRKCA PIK3CD ADCY7 CREB3L2 STAT5B AKT2 AKT1 HSP90AB1 WNT1 JAK2 MAP2K2 VEGFA CYP2B6 EGFR GRB2 GNAI3 AR MAPK1 HSP90B1 KLF4 EGF RPS6KA3 LOC100068569 GSTO1 GSTT4 RAF1 SRC STAT5A JAG1 PTGES3 DLL4 CREB1 CYP1A1 NRAS DLL1 FGF10 MAPK3 KPNB1 RB1 KPNA5 PIK3CA NFKB1 CREB3L3 NOTCH2 FGF7 CACNA1D STAT3 TNFSF11 PRKACA AIP PRKCB ARRB1 SOS1 KPNA1 LOC100066329 ARRB2 …
1.436049997456e-05	72	119	1.57842298596085	Platelet activation	http://www.genome.jp/kegg-bin/show_pathway?ecb04611	LOC100054420 GNAI1 F2R RAP1B PIK3CD ADCY7 ITPR3 VASP AKT2 ITPR2 AKT1 FGG FYN SYK FCER1G PTGS1 ROCK2 GNAI3 RASGRP1 FGB MAPK1 VWF MYLK2 PLCB3 SRC LYN LOC100051733 COL1A1 PLA2G4E PRKG1 PRKCI PRKCZ MAPK3 PIK3CA MYLK PPP1CB RAP1A TLN1 PRKACA PIK3R6 TBXAS1 ITGB3 ARHGAP35 GUCY1A2 GNAQ ACTG1 PIK3CG PIK3R1 PPP1R12A TLN2 BTK ROCK1 GUCY1B1 PLCB1 LCP2 ADCY6 ITGB1 PRKACB ARHGEF12 RASGRP2 GNAS PRKG2 ADCY8 PLA2…
1.50670085634133e-05	110	199	1.44204054203151	Proteoglycans in cancer	http://www.genome.jp/kegg-bin/show_pathway?ecb05205	PTCH1 HPSE2 FN1 MMP2 BRAF RDX CBL LOC100061234 SMO PRKCA PIK3CD CTSL ITPR3 ITGB5 AKT2 ITPR2 AKT1 WNT10B GAB1 THBS1 WNT1 CAV1 MAP2K2 WNT7A VEGFA RAC1 ROCK2 EGFR GRB2 GPC3 IGF1 CD44 TLR4 MET MAPK1 VAV3 DDX5 ITGA7 RAF1 SRC HSPG2 MDM2 COL1A1 NRAS MAPK3 SDC1 FZD6 PXN FGFR1 PIK3CA SMAD2 HCLS1 HIF1A PPP1CB STAT3 FASLG PRKACA CAMK2B PRKCB SOS1 ITGB3 TLR2 FZD3 TIMP3 EZR ACTG1 MRAS CDC42 PRKCG KDR CAMK2A P…
2.18504151810974e-05	66	108	1.59425593257929	HIF-1 signaling pathway	http://www.genome.jp/kegg-bin/show_pathway?ecb04066	SLC2A1 MKNK1 HMOX1 PDHA1 ALDOA ENO1 HKDC1 EGLN3 PDHB EIF4E PRKCA PIK3CD AKT2 AKT1 MAP2K2 ANGPT4 VEGFA EGFR IGF1 INSR TLR4 HK1 MAPK1 EPO EGF LDHB EDN1 PFKFB3 TIMP1 MAPK3 NPPA PGK1 PIK3CA NFKB1 PFKM CUL2 HIF1A STAT3 IL6 ANGPT1 CAMK2B PRKCB TF PFKL CYBB PRKCG SERPINE1 CAMK2A PIK3R1 PFKP EIF4E2 ERBB2 BCL2 LDHA PLCG1 RBX1 CDKN1A FLT1 EGLN1 EIF4E1B IL6R TFRC CAMK2D INS MKNK2 LOC100052122
2.18504151810974e-05	62	100	1.61744510978044	Glucagon signaling pathway	http://www.genome.jp/kegg-bin/show_pathway?ecb04922	SLC2A1 SLC2A2 PPARA PDHA1 PPP4R3C FOXO1 PRKAG3 PHKA2 PDHB GCG SIK1 ITPR3 CREB3L2 PKM AKT2 ITPR2 AKT1 CALM3 PPP3R1 GCGR PPP3CA G6PC2 ACACA PRKAG1 LDHB PLCB3 PYGL PRKAB1 PRKAG2 PRKAA2 CREB1 PPP4R3B SIRT1 PCK2 PCK1 PFKM CREB3L3 CPT1A PRKACA CAMK2B PFKL PHKB GNAQ ATF2 SIK2 CAMK2A PFKP LDHA PRKAB2 PLCB1 GYS1 FBP1 PYGB GCK PRKACB PHKA1 PYGM PRMT1 GNAS CAMK2D PDE3B
2.37900162614427e-05	78	133	1.52996263112872	FoxO signaling pathway	http://www.genome.jp/kegg-bin/show_pathway?ecb04068	FOXO1 IKBKB PRKAG3 BRAF IRS2 BCL6 TGFBR1 CHUK PIK3CD SLC2A4 AKT2 AKT1 CCNB3 MAP2K2 IL10 USP7 EGFR GRB2 IGF1 INSR G6PC2 NLK MAPK1 EGF PRKAG1 IRS4 PLK3 SOD2 RAF1 PRKAB1 PRKAG2 CCND2 PRKAA2 MDM2 SIRT1 PCK2 NRAS PCK1 CCNG2 RBL2 MAPK3 STK11 GABARAPL1 PIK3CA TGFB3 FOXO4 TGFBR2 FBXO32 STAT3 IL6 FASLG BNIP3 SOS1 PLK1 SMAD4 SETD7 TNFSF10 PIK3R1 SGK1 PRKAB2 ATM MCMDC2 CDKN1A LOC100055155 STK4 HOMER2 ARAF A…
2.37900162614427e-05	88	154	1.49073282007414	Phospholipase D signaling pathway	http://www.genome.jp/kegg-bin/show_pathway?ecb04072	KITLG DGKH DGKB AGPAT4 F2R RAPGEF3 PRKCA PIK3CD ADCY7 SPHK2 AKT2 PIP5K1A RHEB AKT1 FYN GAB1 FCER1A LPAR2 MAP2K2 GRM2 SYK FCER1G ARF2 TSC1 SHC2 EGFR GRB2 INSR DNM3 AVPR1A MAPK1 PTGFR EGF PLCB3 RAF1 DGKA SSX2IP PLA2G4E NRAS MAPK3 AGPAT1 PIK3CA SHC4 CXCL8 DGKK AGPAT5 GRM7 MS4A2 LPAR1 DGKD PIK3R6 SOS1 PDGFB MRAS DGKZ DGKG PIK3CG PIK3R1 PIP5K1B GNA12 GAB2 PLCG1 PLCB1 RRAS2 DGKE ADCY6 DGKQ PLPP3 PLD1 L…
3.00416421417705e-05	61	99	1.60743160144358	AGE-RAGE signaling pathway in diabetic complications	http://www.genome.jp/kegg-bin/show_pathway?ecb04933	IL1B FN1 MMP2 FOXO1 TGFBR1 PRKCA PIK3CD STAT5B AKT2 AKT1 STAT1 JAK2 VEGFA RAC1 NOX4 MAPK1 PRKCE EDN1 PLCB3 VEGFD STAT5A PLCD4 COL1A1 ICAM1 NRAS PRKCZ MAPK3 PIK3CA TGFB3 NFKB1 SMAD2 TGFBR2 CXCL8 STAT3 IL6 VCAM1 PRKCB SMAD4 CYBB CDC42 SERPINE1 NFATC1 PIK3R1 COL4A1 PLCD3 BCL2 PIM1 AGER DIAPH1 PLCG1 PLCB1 COL4A6 CASP3 F3 IL1A CCL2 MAPK13 LOC100052122 CCND1 TGFB2
3.00416421417705e-05	64	105	1.59011500807908	Amoebiasis	http://www.genome.jp/kegg-bin/show_pathway?ecb05146	IL1B FN1 CD14 C8B CD1b1 RAB7B PRKCA PIK3CD LAMB4 C9 LAMB3 SERPINB10 PRDX1 IL10 CSF2 TLR4 CXCL1 CD1C PLCB3 CD1D RAB7A COL1A1 PIK3CA TGFB3 NFKB1 CD1E1 CXCL8 IL6 CD1B2 PRKACA PRKCB TLR2 LAMA1 GNAQ LAMA4 RAB5A PRKCG ACTN1 PIK3R1 COL4A1 C8A HSPB1 PLCB1 COL4A6 ACTN4 CASP3 CD1E2 PRKACB ITGB2 LAMC1 LAMA5 GNA11 GNAS ADCY1 RAB5C SERPINB13 CD1A7 LOC100052122 CD1A4 LOC100051371 CD1A1 CTSG TGFB2
3.15677083153251e-05	77	132	1.52178975382568	Vascular smooth muscle contraction	http://www.genome.jp/kegg-bin/show_pathway?ecb04270	LOC100054420 BRAF EDN3 MYH14 PRKCA CALD1 PLA2G5 ADCY7 ITPR3 CALCA ITPR2 STPG4 ADORA2B CALCB IRAG1 MAP2K2 CALM3 ROCK2 AVPR1A MAPK1 PRKCE KCNMA1 PLA2G2A MYLK2 PPP1R14A EDN1 PLCB3 RAF1 PLA2G4E PRKG1 NPPB MAPK3 NPPA ACTA2 MYLK PLA2G12A CACNA1D ADRA1A PPP1CB MYH10 PRKACA PRKCB GUCY1A2 GNAQ ACTG2 PLA2G2C PRKCG EDNRA GNA12 PPP1R12A MYH9 PLA2G6 PLA2G2F ROCK1 GUCY1B1 PLCB1 ARHGEF11 ADCY6 PRKACB ARHGEF12 P…
3.71325105795418e-05	90	160	1.46744011976048	CGMP-PKG signaling pathway	http://www.genome.jp/kegg-bin/show_pathway?ecb04022	LOC100054420 GNAI1 VDAC3 ATP2B4 IRS2 ADCY7 ITPR3 CREB3L2 VASP AKT2 ITPR2 AKT1 SLC8A2 STPG4 SRF IRAG1 MAP2K2 CALM3 PPP3R1 ROCK2 GNAI3 INSR PPP3CA MAPK1 PRKCE KCNMA1 MYLK2 MEF2A IRS4 PLCB3 RAF1 VDAC1 CREB1 PDE5A PRKG1 NPPB MAPK3 KNG1 NPPA CREB3L3 VDAC2 MYLK CACNA1D ADRA1A PPP1CB PDE3A KCNJ8 PIK3R6 ATP1B1 ADORA1 GUCY1A2 GNAQ PDE2A ATF2 NFATC2 PIK3CG GTF2IRD1 EDNRA NFATC1 MYH7 ATP1B3 GNA12 GTF2I MEF2…
3.71325105795418e-05	70	118	1.54758280050069	AMPK signaling pathway	http://www.genome.jp/kegg-bin/show_pathway?ecb04152	CAB39L FOXO1 PRKAG3 ADIPOQ IRS2 PPP2R5D PIK3CD CREB3L2 PPP2R5A SLC2A4 AKT2 RHEB AKT1 CFTR TSC1 PFKFB2 IGF1 INSR G6PC2 ACACA MAP3K7 PPP2R5E PRKAG1 RAB14 IRS4 PRKAB1 PPP2R1B PFKFB3 PRKAG2 PRKAA2 CREB1 SIRT1 PCK2 PPP2R2C PCK1 PPP2R3A SCD SCD5 STK11 PIK3CA LIPE PFKM CREB3L3 ADRA1A ADIPOR2 PPARG CPT1A PFKL STRADB PPP2R2B CCNA1 PIK3R1 PFKP EEF2 PRKAB2 HMGCR GYS1 FBP1 TBC1D1 TPM4 MLYCD BBS7 HNF4A PPP2R2…
3.92020351012471e-05	88	156	1.47162086084242	Cellular senescence	http://www.genome.jp/kegg-bin/show_pathway?ecb04218	VDAC3 TRAF3IP2 FOXO1 TGFBR1 MYBL2 PIK3CD ITPR3 AKT2 ITPR2 RHEB AKT1 STPG4 CAPN2 CCNB3 HIPK2 LIN54 MAP2K2 CALM3 TSC1 PPP3R1 CDK1 RAD1 RAD9A PPP3CA MAPK1 PPID ETS1 RAD50 RAF1 VDAC1 CCND2 ATR MDM2 HUS1 NBN SIRT1 NRAS RBL2 LIN9 MAPK3 RB1 PIK3CA TGFB3 NFKB1 HIPK1 TGFBR2 VDAC2 CXCL8 E2F4 CACNA1D PPP1CB IL6 LOC100050473 IGFBP3 MRAS NFATC2 LOC100056182 CCNA1 RASSF5 SERPINE1 NFATC1 PIK3R1 HIPK3 GATA4 SQST…
4.22444115946462e-05	75	129	1.51673397391264	Lysosome	http://www.genome.jp/kegg-bin/show_pathway?ecb04142	AGA LAPTM5 CD68 CTSA GGA3 LOC100061234 FUCA2 CTSL LAMP3 GALNS AP3M2 GALC TCIRG1 LGMN ENTPD4 GNPTAB AP3S1 LIPA AP1S2 GNPTG HEXB ITGA7 GLB1 ACP5 NAGPA PHLPP2 SMPD1 AP1S3 ATP6AP1 GUSB AP1G2 GAA ABCA2 NAPSA SORT1 AP4M1 ATP6V0A1 CLTB MCOLN1 LAPTM4A PPT1 PPT2 LITAF LAMP2 CLTC AP1B1 NEU1 AP1M1 HGSNAT IDUA CTSO SLC11A2 SUMF1 DNASE2B GM2A ARSB CTSC NPC1 PSAP AP4B1 CTSF CTSS GBA GNS LOC106783049 CTSB AP3S2…
4.22444115946462e-05	24	30	2.08702594810379	Circadian rhythm	http://www.genome.jp/kegg-bin/show_pathway?ecb04710	NPAS2 RORC CRY2 PRKAG3 NR1D1 CLOCK CUL1 CSNK1D PRKAG1 PRKAB1 ARNTL PRKAG2 PRKAA2 PER1 CREB1 CRY1 BHLHE40 RORA PRKAB2 RBX1 LOC100055155 BTRC RORB BHLHE41
4.80609880286144e-05	70	119	1.53457790301749	Thyroid hormone signaling pathway	http://www.genome.jp/kegg-bin/show_pathway?ecb04919	SLC2A1 FOXO1 PRKCA PIK3CD ATP2A2 AKT2 RHEB AKT1 STAT1 MAP2K2 MED1 PFKFB2 MAPK1 MED17 PLCB3 RAF1 SRC NOTCH4 PLCD4 HDAC2 MDM2 NRAS MED14 MAPK3 RCAN1 PIK3CA PFKM NOTCH2 HIF1A HDAC1 PRKACA CASP9 PRKCB BMP4 ATP1B1 NCOA1 PFKL MED13 ACTG1 PRKCG RXRA SLCO1C1 PIK3R1 MYH7 ATP1B3 PFKP PLCD3 GATA4 HDAC3 NCOA3 PLCG1 PLCB1 NOTCH3 FAM171B NOTCH1 PRKACB MED27 RXRB MED13L MED12 ATP1A3 ATP1A4 SIN3A ATP1A1 ATP1A2 K…
7.00296181361273e-05	80	141	1.48016024688212	Cell adhesion molecules	http://www.genome.jp/kegg-bin/show_pathway?ecb04514	NLGN4X CD8B ITGA6 CD80 L1CAM HLA-DMA CD276 ESAM ICOS NECTIN3 PECAM1 PTPRC NTNG2 MPZ DQA NECTIN2 NRXN1 CDH3 CADM3 CDH2 IGSF11 NCAM2 ITGA4 NECTIN1 MAG CD6 CD40LG NFASC DRA ITGA8 DRB ICAM1 NEGR1 SIGLEC1 LRRC4B SDC1 NRCAM JAM2 CADM1 JAM3 TIGIT GLG1 NTNG1 VCAM1 CD40 Eqca-DQB2 LOC100050473 CNTN2 VSIR F11R ALCAM LOC100056182 NCAM1 ITGB8 CD2 VCAN SELL HLA-DOB CLDN1 FAM171B CDH1 CD22 CLDN16 ITGB1 PTPRM CD…
7.01893522956489e-05	100	184	1.41781654083138	Transcriptional misregulation in cancer	http://www.genome.jp/kegg-bin/show_pathway?ecb05202	BCL2A1 PAX5 TCF3 TAF15 CSF1R CD14 FLT3 FOXO1 RUNX1 AFF1 BCL6 PML CDKN2C MITF MPO KDM6A SS18 KMT2A MEN1 EYA1 DDB2 PAX8 MEIS1 NTRK1 CSF2 IGF1 MET DDX5 TRAF1 NFKBIZ NSD2 DEFA1 BIRC3 HOXA10 CCND2 JMJD1C PBX1 TLX1 HDAC2 MDM2 DOT1L PAX3 NFKB1 LOC111768996 TGFBR2 CXCL8 MLLT1 ETV4 ARNT2 IL2RB HDAC1 BMP2K IL6 TSPAN7 PPARG PBX3 CD40 BCL2L1 GRIA3 SUPT3H NGFR IGFBP3 RXRA CCNA1 MMP12 PAX7 TFE3 RUNX2 ATM CDKN1…
7.18433716057109e-05	78	137	1.48529218934394	Autophagy	http://www.genome.jp/kegg-bin/show_pathway?ecb04140	SUPT20H EIF2AK4 ATG4C ATG2B IRS2 WIPI1 LOC100061234 RAB7B RRAGB ATG9B ATG4B PIK3CD CTSL ATG9A AKT2 RHEB AKT1 HMGB1 ULK2 MAP2K2 SH3GLB1 TSC1 MAP1LC3B RAB1A MAPK1 PIK3C3 ATG4A MAP3K7 NRBF2 IRS4 ATG14 RAF1 RAB7A DAPK3 PRKAA2 ATG16L2 NRAS ATG5 MAPK3 STK11 GABARAPL1 PIK3CA HIF1A RRAGD ATG16L1 PRKACA BCL2L1 BNIP3 MTMR4 PIK3R4 EIF2S1 LAMP2 MRAS TANK MTMR3 PIK3R1 DAPK1 BCL2 MTMR14 EIF2AK3 SQSTM1 TRAF6 CF…
9.90951135046191e-05	69	119	1.51265536154582	Neurotrophin signaling pathway	http://www.genome.jp/kegg-bin/show_pathway?ecb04722	IKBKB BRAF RAP1B PIK3CD MAP3K1 SH2B3 ZFR2 AKT2 AKT1 PSEN2 STPG4 GAB1 MAP2K2 CALM3 NTRK1 YWHAE IRAK1 SHC2 RAC1 GRB2 MAPK1 NGF RPS6KA3 RAF1 NTRK2 BEX3 NTRK3 MAPK7 ARHGDIB NRAS NFKBIB MAPK3 ABL1 PIK3CA NFKB1 SHC4 PRDM4 SORT1 RAP1A FASLG CAMK4 CAMK2B SOS1 CRKL NGFR RAPGEF1 CDC42 KIDINS220 RPS6KA6 CAMK2A PIK3R1 BCL2 PLCG1 TRAF6 MAPKAPK2 LOC100146191 RIPK2 SH2B2 CAMK2D FOXO3 PTPN11 NTF3 ARHGDIG MAP3K5 …
0.000157467483613747	32	46	1.81480517226417	Graft-versus-host disease	http://www.genome.jp/kegg-bin/show_pathway?ecb05332	IL1B CD80 HLA-DMA DQA DRA DRB LOC111768996 IL2 KIR3DL IL6 FASLG Eqca-DQB2 LOC100050473 LOC100056182 HLA-DOB LOC100062789 LOC100062846 CD28 IL1A KLRD1 LOC100059994 MHCX1 LOC100049798 EQMHCC1 LOC106783094 LOC100050706 LOC100054114 LOC111768988 LOC100052689
0.000200891948252882	58	98	1.54397327793393	Phosphatidylinositol signaling system	http://www.genome.jp/kegg-bin/show_pathway?ecb04070	DGKH DGKB MTMR6 INPP4A SYNJ1 PRKCA PIK3CD ITPKC MTMR1 ITPR3 ITPR2 PIP5K1A PI4K2A STPG4 CALM3 SACM1L MTMR8 PIK3C3 OCRL PLCB3 CDS1 DGKA CDS2 PLCD4 SYNJ2 PIK3C2A PIK3CA MTM1 DGKK PPIP5K1 INPP5A DGKD INPPL1 PRKCB IMPA2 MTMR4 DGKZ MTMR2 DGKG PRKCG MTMR3 INPP5B PIP5K1B BPNT2 PLCD3 MTMR14 PLCG1 PLCB1 PIKFYVE DGKE PIP4K2B DGKQ PIK3C2G ITPK1 PI4KB LOC100052122
0.000206427423857588	76	136	1.45784900786662	Insulin signaling pathway	http://www.genome.jp/kegg-bin/show_pathway?ecb04910	MKNK1 FOXO1 IKBKB PRKAG3 BRAF IRS2 CBL HKDC1 PHKA2 EIF4E PIK3CD SLC2A4 AKT2 RHEB AKT1 STPG4 MAP2K2 CALM3 TSC1 SHC2 GRB2 INSR G6PC2 HK1 MAPK1 ACACA PRKAG1 IRS4 PRKAR2B PYGL RAF1 PRKAB1 FLOT2 PRKAG2 PRKAA2 PPP1R3C PCK2 NRAS PCK1 PRKCI CBLB PRKCZ MAPK3 PIK3CA LIPE SHC4 PPP1CB INPP5A PRKACA INPPL1 SOS1 CRKL PHKB SORBS1 RAPGEF1 PTPN1 PIK3R1 EIF4E2 PRKAB2 GYS1 FBP1 PYGB FLOT1 GCK EIF4E1B PRKACB PRKAA1 …
0.000297598763092372	75	135	1.44932357507208	Yersinia infection	http://www.genome.jp/kegg-bin/show_pathway?ecb05135	IL1B WAS FN1 CD8B IKBKB CHUK PIK3CD AKT2 PIP5K1A AKT1 GIT2 MAP2K2 IL10 ACTR2 IRAK1 RAC1 ROCK2 PYCARD TLR4 ITGA4 MAPK1 MAP3K7 ZAP70 VAV3 RPS6KA3 ARPC2 SRC ELMO2 LIMK1 LOC100051733 MAPK3 BCAR1 PXN PIK3CA NFKB1 CXCL8 NLRP3 WASL IL2 WIPF1 IL6 CRKL ARHGEF28 TAB2 GNAQ ACTG1 NFATC2 ARPC5 CDC42 ELMO1 ARHGEF7 RPS6KA6 NFATC1 PIK3R1 PIP5K1B SKAP2 ARPC3 ROCK1 PLCG1 TRAF6 LCP2 BAIAP2 MAP2K3 ITGB1 ARHGEF12 CCL…
0.000349030917087138	161	328	1.28053040260942	Human papillomavirus infection	http://www.genome.jp/kegg-bin/show_pathway?ecb05165	TLR3 COMP MPP5 FN1 ITGA6 FOXO1 IKBKB DVL2 IFNAR2 CSNK1A1 CASP8 PPP2R5D CHUK PIK3CD ITGB5 CREB3L2 LAMB4 PKM PPP2R5A AKT2 LAMB3 RHEB AKT1 WNT10B TBP ITGA10 LLGL2 THBS1 APC STAT1 WNT1 MAP2K2 WNT7A VEGFA TSC1 EGFR GRB2 CRB3 TCIRG1 IFNAR1 ITGA4 MAPK1 ATP6V1C2 EGF VWF PPP2R5E COL9A2 COL9A1 LOC100064145 TNN EIF2AK2 ITGA7 MX1 RAF1 THBS3 PPP2R1B NOTCH4 CCND2 COL6A5 ITGA8 JAG1 PATJ HES7 ATR DLG2 HDAC2 MDM2…
0.000615373031098378	40	64	1.63048902195609	Inflammatory bowel disease	http://www.genome.jp/kegg-bin/show_pathway?ecb05321	IL1B RORC HLA-DMA IL18R1 STAT1 DQA IL10 IL13 TLR4 DRA DRB TGFB3 NFKB1 SMAD2 IL2 RORA STAT3 IL6 IL2RG NOD2 Eqca-DQB2 IL23R TBX21 IL22 NFATC1 HLA-DOB IL12RB1 IL23A FOXP3 IL1A GATA3 IL17F MAF LOC106783094 IL21 IL17A TGFB2
0.000667585835159532	55	95	1.51034772560143	Glycerophospholipid metabolism	http://www.genome.jp/kegg-bin/show_pathway?ecb00564	DGKH DGKB AGPAT4 GNPAT LPIN2 PLA2G5 ACHE ETNK1 CEPT1 PCYT1B LPCAT2 LYPLA2 PLA2G2A CHKA CDS1 DGKA CDS2 LPGAT1 CHKB PLD3 PLA2G4E GPAT2 AGPAT1 GPAM PLA2G12A MBOAT7 DGKK PTDSS1 AGPAT5 LYPLA1 ETNK2 LPIN3 DGKD GPD1L GPD2 GPAT4 DGKZ PLA2G2C DGKG DRC1 PLA2G6 PLA2G2F LPCAT1 DGKE DGKQ PLPP3 PLD4 PLD1 PISD GPCPD1 PLPP1 ADPRH ADPRM PLPP2 PLA2G2D
0.000725635918367005	52	89	1.52423243400839	Rheumatoid arthritis	http://www.genome.jp/kegg-bin/show_pathway?ecb05323	IL1B CD80 HLA-DMA LOC100061234 CTSL DQA VEGFA CSF2 TCIRG1 TLR4 ATP6V1C2 CXCL1 ACP5 DRA CXCL6 DRB ICAM1 ATP6AP1 IL11 TNFRSF11A TGFB3 CXCL8 ATP6V0A1 IL6 ATP6V1B2 TNFSF11 ANGPT1 Eqca-DQB2 ATP6V1D MMP12 TNFSF13B HLA-DOB FLT1 ATP6V1A IL23A CD28 ITGB2 IL1A MMP1 CCL2 ATP6V1H CCL3 CCL5 ATP6V1C1 TNFSF13 LOC106783094 ATP6V1G1 IL17A TGFB2
0.000727697210869385	90	171	1.37304338691039	Tuberculosis	http://www.genome.jp/kegg-bin/show_pathway?ecb05152	IL1B LOC100060539 NFYC CD14 HLA-DMA CASP8 BID LOC100051526 SPHK2 HSPA9 NFYA AKT2 AKT1 STPG4 CD74 NFYB STAT1 CLEC1A JAK2 DQA CALM3 IL10 RFXANK SYK FCER1G IRAK1 PPP3R1 PPP3CA TCIRG1 TLR4 MAPK1 PIK3C3 MRC1 PLK3 RAF1 SRC RAB7A DRA DRB LOC100051733 CREB1 MALT1 ECATH-3 ATP6AP1 CYCS MAPK3 LBP TGFB3 NFKB1 ECATH-2 LOC111768755 ATP6V0A1 IL6 CAMK2B NOD2 Eqca-DQB2 CASP9 TLR2 LAMP2 JAK1 RAB5A CAMK2A KSR1 BCL2…
0.000831173625393108	92	176	1.36368172745418	Chemokine signaling pathway	http://www.genome.jp/kegg-bin/show_pathway?ecb04062	GNAI1 WAS CCR5 CCR2 IKBKB BRAF GRK2 CCR9 CXCR4 RAP1B CCR7 CCR6 CHUK PIK3CD ADCY7 FGR STAT5B AKT2 GNB4 AKT1 STAT1 JAK2 ITK SHC2 RAC1 ROCK2 GRB2 GNAI3 MAPK1 CXCL1 VAV3 PLCB3 RAF1 SRC CXCL11 LOC100630489 CXCL6 LYN CXCL10 NRAS PRKCZ NFKBIB MAPK3 BCAR1 PXN PIK3CA NFKB1 SHC4 CXCL8 RAP1A STAT3 PRKACA PIK3R6 GNB2 PRKCB ARRB1 SOS1 CRKL JAK3 GNAQ ARRB2 GRK7 CDC42 ELMO1 GRK3 PIK3CG GRK6 PIK3R1 ROCK1 PLCG1 P…
0.000865017091268491	43	71	1.57996682690956	Retinol metabolism	http://www.genome.jp/kegg-bin/show_pathway?ecb00830	BCO1 RDH10 LRAT LOC100146833 CYP2S1 CYP2B6 RPE65 RETSAT LOC100068569 PNPLA4 DHRS3 CYP1A1 RDH12 HSD17B6 AOX1 LOC100066329 DHRS4 ALDH1A1 RDH11 LOC100066472 CYP26A1 CYP26B1 RDH13 LOC100146413 CYP3A95 AOX4 LOC100070400 LOC100064020 LOC100068026 LOC100146977 LOC100061740 LOC111772842 LOC111772844 LOC100067994 LOC100034242 LOC100064092 UGT2A1 LOC102149219 LOC100061470 CYP2C113 LOC100049926 LOC100068041
0.0010295910843143	51	88	1.51190800217746	Gap junction	http://www.genome.jp/kegg-bin/show_pathway?ecb04540	LOC100054420 GNAI1 GJA1 PRKCA ADCY7 ITPR3 ITPR2 MAP2K2 CDK1 CSNK1D EGFR GRB2 GNAI3 MAPK1 EGF PLCB3 RAF1 SRC MAPK7 DRD2 TUBB4B NRAS PRKG1 MAPK3 TUBB LPAR1 PRKACA PRKCB SOS1 GUCY1A2 GNAQ PDGFB PRKCG GJD2 TJP1 GUCY1B1 PLCB1 MAP3K2 HTR2C ADCY6 PRKACB GNA11 GNAS PRKG2 ADCY8 ADCY1 TUBA1A LOC100072403 TUBA1C TUBB4A PDGFA
0.00103454481977397	112	222	1.31614248979518	Human cytomegalovirus infection	http://www.genome.jp/kegg-bin/show_pathway?ecb05163	IL1B GNAI1 B2M CCR5 IKBKB CXCR4 CASP8 CHUK BID PRKCA PIK3CD ADCY7 TAP2 ITPR3 CREB3L2 AKT2 ITPR2 CALR GNB4 RHEB AKT1 STPG4 MAP2K2 CALM3 VEGFA TSC1 PPP3R1 AKAP13 PTGER2 RAC1 ROCK2 EGFR GRB2 GNAI3 PPP3CA MAPK1 PLCB3 RAF1 SRC GNAO1 MDM2 CREB1 NRAS PTGER3 CYCS MAPK3 RB1 BCAR1 PXN PIK3CA NFKB1 CREB3L3 CXCL8 LOC111768755 STAT3 IL6 FASLG PRKACA GNB2 CASP9 LOC100050473 PRKCB SOS1 ITGB3 CRKL GNAQ JAK1 ATF2…
0.00111300592664513	47	80	1.53265968063872	EGFR tyrosine kinase inhibitor resistance	http://www.genome.jp/kegg-bin/show_pathway?ecb01521	GAS6 BRAF EIF4E PRKCA PIK3CD AKT2 AKT1 NF1 GAB1 JAK2 MAP2K2 SHC2 EGFR GRB2 IGF1 MET MAPK1 TGFA RAF1 SRC NRG2 NRAS FGFR2 MAPK3 PIK3CA SHC4 STAT3 IL6 BCL2L1 PRKCB SOS1 PDGFB JAK1 PRKCG KDR PIK3R1 EIF4E2 ERBB2 BCL2 PLCG1 EIF4E1B ARAF IL6R FOXO3 BCL2L11 LOC100052122 PDGFA
0.00111300592664513	47	80	1.53265968063872	Staphylococcus aureus infection	http://www.genome.jp/kegg-bin/show_pathway?ecb05150	LOC100060539 KRT34 HLA-DMA C2 LOC100051526 DEFB103A MASP1 FGG defb3 DQA IL10 KRT28 CFH DEFA1 DRA KRT26 KRT39 KRT38 DRB LOC100051733 ECATH-3 KRT25 NCR1 CFI ICAM1 KRT23 KRT42 ECATH-2 KRT24 Eqca-DQB2 KRT15 MBL2 C1QB KRT10A C5 C1QC HLA-DOB ITGB2 DEFA22 DEFA8 DEFA36L LOC106783094 DEFA12 DEFA16 DEFA31L
0.00112625637612002	46	78	1.53851271815344	Chronic myeloid leukemia	http://www.genome.jp/kegg-bin/show_pathway?ecb05220	IKBKB BRAF CBL RUNX1 TGFBR1 CHUK PIK3CD STAT5B AKT2 AKT1 DDB2 MAP2K2 SHC2 GRB2 MAPK1 RAF1 STAT5A HDAC2 MDM2 NRAS MAPK3 RB1 ABL1 PIK3CA TGFB3 NFKB1 SHC4 TGFBR2 HDAC1 BCL2L1 SOS1 CRKL SMAD4 PIK3R1 BCR GAB2 MECOM CDKN1A CTBP2 LOC100146191 BAK1 ARAF PTPN11 LOC100052122 CCND1 TGFB2
0.00114917896769607	93	180	1.34787092481703	Axon guidance	http://www.genome.jp/kegg-bin/show_pathway?ecb04360	PLXNA1 SEMA7A RGS3 GNAI1 SLIT3 CFL2 EPHA5 PLXNB3 L1CAM CXCR4 SMO RASA1 EFNA4 PRKCA SEMA6A PIK3CD EPHB6 EPHA2 FYN RYK DPYSL2 NTNG2 PPP3R1 SSH3 RAC1 EPHB3 ROCK2 GNAI3 SEMA4D PPP3CA MET MAPK1 ROBO2 NGEF PLXNA4 RAF1 SRC SEMA3D BMPR1B EFNB1 EFNB2 LIMK1 EPHA4 NRAS ROBO3 SRGAP2 PRKCZ MAPK3 ABL1 PIK3CA SSH2 SEMA4C SEMA5A ABLIM2 SEMA6D NTNG1 CAMK2B PAK4 ROBO1 FZD3 LRIG2 NFATC2 UNC5C CDC42 PLXNB2 NCK2 CAMK…
0.00118747185892454	73	136	1.40030233650346	Spinocerebellar ataxia	http://www.genome.jp/kegg-bin/show_pathway?ecb05017	VDAC3 ATG2B MYOD1 PSMD13 WIPI1 AFG3L2 PRKCA PIK3CD ATXN10 PDYN ATXN2L ITPR3 PSMD1 NFYA AKT2 ITPR2 AKT1 TBP ULK2 OMA1 PSMA4 PIK3C3 NRBF2 CIC DAB1 PSMA3 KCND3 PLCB3 ATG14 PSMA5 PSMD12 VDAC1 GRIN3A CYCS ATXN2 XBP1 PIK3CA VDAC2 ATXN3 LOC111768755 RORA PSMC2 PSMB5 GRIA3 PRKCB GRIA2 TWNK PIK3R4 GNAQ TANK PRKCG RBPJ TBPL1 PIK3R1 PSMD9 PSMD6 PLCB1 NOP56 PUM2 WIPI2 TRPC3 SPTBN2 PSMB7 GRIN1 ATG13 MAP3K5 GT…
0.00118747185892454	42	70	1.56526946107784	Renal cell carcinoma	http://www.genome.jp/kegg-bin/show_pathway?ecb05211	SLC2A1 BRAF RAP1B EGLN3 PIK3CD AKT2 AKT1 GAB1 MAP2K2 RAC1 GRB2 MET MAPK1 ETS1 TGFA RAF1 NRAS MAPK3 EPAS1 PIK3CA TGFB3 CUL2 HIF1A ARNT2 RAP1A PAK4 SOS1 CRKL PDGFB RAPGEF1 CDC42 PIK3R1 PAK2 TFE3 RBX1 CDKN1A EGLN1 LOC100146191 ARAF PTPN11 LOC100052122 TGFB2
0.00121433925069837	40	66	1.58108026371499	Antigen processing and presentation	http://www.genome.jp/kegg-bin/show_pathway?ecb04612	NFYC B2M CD8B HSPA1A HLA-DMA LOC100061234 TAP2 CTSL NFYA CALR CD74 HSP90AB1 NFYB DQA RFXANK LGMN DRA DRB CREB1 KIR3DL Eqca-DQB2 LOC100050473 PSME2 HSP90AA1 LOC100056182 HLA-DOB CTSS LOC100062789 LOC100062846 CTSB KLRD1 LOC100059994 MHCX1 LOC100049798 EQMHCC1 LOC106783094 LOC100050706 LOC100054114
0.00133195206186138	50	87	1.49930025007456	Fc gamma R-mediated phagocytosis	http://www.genome.jp/kegg-bin/show_pathway?ecb04666	WAS CFL2 LOC100051526 PRKCA PIK3CD ASAP3 PTPRC SPHK2 VASP AKT2 PIP5K1A AKT1 ACTR2 SYK RAC1 MAPK1 PRKCE VAV3 ARPC2 RAF1 LIMK1 LYN LOC100051733 PLA2G4E MAPK3 PIK3CA ASAP1 INPPL1 PRKCB CRKL GSN ARPC5 CDC42 PRKCG PIK3R1 PIP5K1B GAB2 ARPC3 PLA2G6 PLCG1 PLPP3 PLD1 SCIN PLPP1 SPHK1 ASAP2 ARPC1B PLPP2 LOC100052122 PIP5K1C
0.00135450661014398	101	199	1.32405540677439	Epstein-Barr virus infection	http://www.genome.jp/kegg-bin/show_pathway?ecb05169	B2M IKBKB PSMD13 IFNAR2 HLA-DMA VIM CASP8 SNW1 CHUK BID PIK3CD GALNT10 TAP2 PSMD1 AKT2 CALR AKT1 DDB2 OAS3 STAT1 DQA NEDD4 SYK IRAK1 TNFAIP3 USP7 FCER2 SAP30 RAC1 IFNAR1 CD44 MAP3K7 EIF2AK2 PSMD12 DRA CCND2 LYN DRB CXCL10 OAS1 HDAC2 MDM2 ICAM1 CYCS NFKBIB RUNX3 RB1 CD3E PIK3CA NFKB1 HDAC1 LOC111768755 ENTPD1 STAT3 IL6 PSMC2 CD40 Eqca-DQB2 CASP9 LOC100050473 TAB2 JAK3 JAK1 LOC100056182 TANK RBPJ C…
0.00143775053358865	111	222	1.30439121756487	Human T-cell leukemia virus 1 infection	http://www.genome.jp/kegg-bin/show_pathway?ecb05166	SLC2A1 VDAC3 TCF3 B2M IKBKB HLA-DMA TGFBR1 CDKN2C CHUK PIK3CD MAP3K1 ADCY7 CREB3L2 STAT5B AKT2 CALR AKT1 TBP NFYB SRF DQA MAP2K2 PPP3R1 CSF2 BUB3 PPP3CA TRRAP MAPK1 ETS1 CDC23 MSX2 STAT5A VDAC1 VAC14 DRA CCND2 CRTC1 DRB ATR CREB1 ICAM1 NRAS MAD1L1 MAPK3 RB1 CD3E PIK3CA TGFB3 NFKB1 CREB3L3 SMAD2 TGFBR2 VDAC2 IL2 IL2RB TLN1 IL6 IL2RG PRKACA CD40 Eqca-DQB2 BCL2L1 LOC100050473 ANAPC4 SMAD4 IL2RA JAK3…
0.00194676323607035	68	127	1.39682839046317	Estrogen signaling pathway	http://www.genome.jp/kegg-bin/show_pathway?ecb04915	GNAI1 MMP2 HSPA1A KRT34 PIK3CD ADCY7 ITPR3 CREB3L2 AKT2 ITPR2 AKT1 STPG4 HSP90AB1 GABBR2 MAP2K2 CALM3 GABBR1 SHC2 EBAG9 KRT28 EGFR GRB2 GNAI3 MAPK1 HSP90B1 TGFA FKBP5 PLCB3 RAF1 SRC KRT26 KRT39 KRT38 GNAO1 CREB1 KRT25 NRAS MAPK3 KRT23 PIK3CA CREB3L3 SHC4 KRT42 KRT24 PRKACA KRT15 SOS1 NCOA1 TFF1 GNAQ ATF2 HSP90AA1 PIK3R1 KRT10A BCL2 FKBP4 NCOA3 PLCB1 ATF6B ADCY6 PRKACB GNAS ADCY8 ESR2 ADCY1 LOC100…
0.00221531332540594	96	190	1.31812165143397	Viral carcinogenesis	http://www.genome.jp/kegg-bin/show_pathway?ecb05203	HDAC6 LOC100060539 VDAC3 CCR5 HDAC11 GTF2A1 DNAJA3 YWHAQ CASP8 SNW1 PIK3CD CREB3L2 PKM STAT5B TBP SRF SYK YWHAE USP7 CDK1 RAC1 DDX3X GRB2 MAPK1 SND1 TRAF1 EIF2AK2 SRC DDB1 STAT5A VAC14 GTF2A1L CCND2 LYN HDAC2 MDM2 CREB1 NRAS RBL2 MAD1L1 MAPK3 RB1 YWHAH PXN PIK3CA NFKB1 CREB3L3 HDAC1 PRKACA LOC100050473 JAK3 HDAC8 JAK1 GSN ATF2 HDAC9 LOC100056182 GTF2H1 CDC42 RBPJ CCNA1 ACTN1 TBPL1 IL6ST PIK3R1 YW…
0.00227875412076591	59	108	1.42516818215421	Toxoplasmosis	http://www.genome.jp/kegg-bin/show_pathway?ecb05145	GNAI1 HSPA1A CCR5 ITGA6 IKBKB HLA-DMA CASP8 CHUK LAMB4 AKT2 LAMB3 AKT1 STAT1 JAK2 DQA IL10 IRAK1 GNAI3 TLR4 MAPK1 MAP3K7 CD40LG BIRC3 DRA ALOX5 DRB GNAO1 CYCS NFKBIB MAPK3 TGFB3 NFKB1 LOC111768755 STAT3 CD40 Eqca-DQB2 PIK3R6 BCL2L1 CASP9 TAB2 TLR2 LAMA1 LAMA4 JAK1 PIK3CG XIAP BIRC7 BCL2 HLA-DOB TRAF6 CASP3 MAP2K3 ITGB1 LAMC1 LAMA5 MAPK13 TGFB2
0.00242647619024327	42	72	1.52178975382568	Gastric acid secretion	http://www.genome.jp/kegg-bin/show_pathway?ecb04971	GNAI1 SLC26A7 PRKCA ADCY7 ITPR3 ITPR2 STPG4 CFTR CALM3 GNAI3 MYLK2 PLCB3 GAST MYLK CA2 HRH2 PRKACA CAMK2B PRKCB ATP1B1 EZR GNAQ ACTG1 PRKCG CAMK2A ATP1B3 SLC9A2 PLCB1 ADCY6 PRKACB SST KCNK2 ATP1A3 GNAS CAMK2D ATP1A4 ADCY8 ATP1A1 ATP1A2 KCNQ1 ADCY1
0.00270185827385316	103	207	1.29808981071673	Lipid and atherosclerosis	http://www.genome.jp/kegg-bin/show_pathway?ecb05417	IL1B HSPA1A CD14 IKBKB RAP1B POU2F2 CASP8 CHUK BID PRKCA PIK3CD AKT2 AKT1 STPG4 NCF2 HSP90AB1 APOB ABCA1 JAK2 CALM3 POU2F1 IRAK1 PPP3R1 RAC1 ROCK2 PPP3CA PYCARD TLR4 MAPK1 CXCL1 HSP90B1 MAP3K7 SELP VAV3 CD40LG PLCB3 SOD2 OLR1 SRC TICAM2 LYN CYP1A1 ICAM1 NRAS CYCS MAPK3 LBP XBP1 MIB2 PIK3CA NFKB1 CXCL8 NLRP3 CASP6 CASP7 LOC111768755 RAP1A STAT3 IL6 FASLG PPARG VCAM1 CD40 CAMK2B BCL2L1 CASP9 CYBB T…
0.00285101963301484	87	171	1.32727527401338	Protein processing in endoplasmic reticulum	http://www.genome.jp/kegg-bin/show_pathway?ecb04141	TUSC3 EIF2AK4 MBTPS2 DAD1 HSPA1A TRAM1L1 SEC63 CKAP4 STT3B EIF2AK1 DNAJC1 CALR HSP90AB1 CAPN2 ERO1B LMAN1L DNAJC3 P4HB CUL1 FBXO6 DNAJA2 SAR1A HSPA4L UBQLN4 DNAJC10 MBTPS1 DNAJB12 HSP90B1 EIF2AK2 MARCHF6 SELENOS UBE2J1 ERLEC1 UBXN8 HYOU1 WFS1 SEC61A1 SSR2 MAN1C1 SEC23A DNAJB11 GANAB XBP1 SEL1L ATXN3 RNF5 AMFR PPP6R1 DNAJC5B SEC62 SEC31B SEC24D EDEM3 EIF2S1 HSP90AA1 UBQLN1 CRYAA SSR1 MAN1A2 PLAA U…
0.0030940005275473	52	94	1.44315624071007	Aldosterone synthesis and secretion	http://www.genome.jp/kegg-bin/show_pathway?ecb04925	ATP2B4 PRKD1 PRKCA ADCY7 ITPR3 CREB3L2 ITPR2 STPG4 PRKD3 CALM3 CACNA1I PRKCE PLCB3 DAGLB CREB1 NR4A2 HSD3B2 CAMK1G NPPA LIPE CREB3L3 CACNA1G CACNA1D CAMK4 PRKACA CAMK2B PRKCB ATP1B1 GNAQ PDE2A ATF2 PRKCG CAMK1D CAMK2A ATP1B3 PLCB1 ATF6B ADCY6 PRKACB ATP2B2 GNA11 ATP1A3 SCARB1 GNAS CAMK2D ATP1A4 ADCY8 ATP1A1 PRKD2 ATP1A2 ADCY1
0.00339498973479447	42	73	1.50094331884177	Non-small cell lung cancer	http://www.genome.jp/kegg-bin/show_pathway?ecb05223	KIF5B BRAF PRKCA PIK3CD KIF5A EML4 STAT5B AKT2 AKT1 DDB2 MAP2K2 EGFR GRB2 MET MAPK1 TGFA RAF1 STAT5A NRAS MAPK3 RB1 PIK3CA RARB CASP9 PRKCB SOS1 JAK3 PRKCG RXRA RASSF5 PIK3R1 ERBB2 PLCG1 CDKN1A STK4 RXRB BAK1 ARAF FOXO3 FHIT LOC100052122 CCND1
0.00375960321841058	39	67	1.51854499955313	Renin secretion	http://www.genome.jp/kegg-bin/show_pathway?ecb04924	LOC100054420 GNAI1 EDN3 ITPR3 ADCYAP1R1 ITPR2 STPG4 AQP1 CALM3 PPP3R1 PTGER2 GNAI3 PPP3CA KCNMA1 EDN1 PLCB3 CREB1 NCKAP1L NPPA CACNA1D PDE3A PRKACA ADORA1 GUCY1A2 GNAQ REN EDNRA GUCY1B1 PLCB1 PDE1C ADCY6 PDE1A PRKACB EDN2 CTSB GNAS PRKG2 PDE3B
0.00382125262665107	64	121	1.3798518665149	Sphingolipid signaling pathway	http://www.genome.jp/kegg-bin/show_pathway?ecb04071	GNAI1 CERS4 NSMAF PPP2R5D BID PRKCA PIK3CD SPHK2 PPP2R5A AKT2 AKT1 FYN FCER1A MAP2K2 FCER1G RAC1 ROCK2 GNAI3 MAPK1 PRKCE PPP2R5E PLCB3 RAF1 SPTLC3 PPP2R1B SMPD1 NRAS PPP2R2C PRKCZ MAPK3 PPP2R3A KNG1 PIK3CA NFKB1 MS4A2 SGPL1 SMPD2 PRKCB ADORA1 GNAQ PPP2R2B PRKCG CERS6 PIK3R1 GNA12 GAB2 BCL2 SPTLC1 ROCK1 PLCB1 SPTLC2 SGMS2 PLD1 SPHK1 COPE PPP2R2D MAP3K5 MAPK13 PPP2R3B TMIGD3 LOC100052122 RHOA CTSD …
0.0045727941055473	78	153	1.3299675159485	MTOR signaling pathway	http://www.genome.jp/kegg-bin/show_pathway?ecb04150	RICTOR CAB39L IKBKB BRAF DVL2 RRAGB LPIN2 EIF4E CHUK PRKCA PIK3CD LRP6 PRR5 AKT2 CEP192 RHEB AKT1 WNT10B ULK2 WNT1 MAP2K2 WNT7A SLC7A5 TSC1 GRB2 IGF1 INSR FNIP2 MAPK1 ATP6V1C2 RPS6KA3 RAF1 WDR24 PRKAA2 LRP5 TTI1 NRAS SLC38A9 MAPK3 FZD6 DEPDC5 STK11 PIK3CA RRAGD ATP6V1B2 LPIN3 TBC1D7 NPRL3 PRKCB ATP6V1D SOS1 FZD3 STRADB CASTOR2 PRKCG RPS6KA6 PIK3R1 EIF4E2 SGK1 MAPKAP1 DEPTOR ATP6V1A LAMTOR5 MIOS L…
0.0045727941055473	49	89	1.43629594743098	Longevity regulating pathway	http://www.genome.jp/kegg-bin/show_pathway?ecb04211	SESN1 FOXO1 PRKAG3 ADIPOQ IRS2 EIF4E PIK3CD ADCY7 CREB3L2 AKT2 KL RHEB AKT1 TSC1 IGF1 INSR PRKAG1 IRS4 SOD2 PRKAB1 PRKAG2 PRKAA2 CREB1 SIRT1 NRAS ATG5 STK11 PIK3CA NFKB1 CREB3L3 ADIPOR2 PPARG CAMK4 PRKACA APPL1 EHMT1 ATF2 PIK3R1 EIF4E2 PRKAB2 ATF6B ADCY6 EIF4E1B PRKACB FOXO3 ADCY8 ATG13 ADCY1 LOC100052122
0.0045727941055473	49	89	1.43629594743098	Th1 and Th2 cell differentiation	http://www.genome.jp/kegg-bin/show_pathway?ecb04658	IKBKB HLA-DMA CHUK JAG2 STAT5B STAT1 JAK2 DQA PPP3R1 PPP3CA MAPK1 ZAP70 STAT5A DRA DRB JAG1 DLL4 NFKBIB DLL1 RUNX3 MAPK3 CD3E NFKB1 NOTCH2 IL2 IL2RB IL2RG Eqca-DQB2 IL2RA TBX21 JAK3 JAK1 NFATC2 MAML3 RBPJ NFATC1 CD247 HLA-DOB PLCG1 NOTCH3 IL12RB1 NOTCH1 PRKCQ GATA3 MAPK13 MAF LOC106783094
0.0045727941055473	30	49	1.59721373579372	Malaria	http://www.genome.jp/kegg-bin/show_pathway?ecb05144	IL1B COMP PECAM1 CSF3 THBS1 IL10 TLR4 MET SELP CD40LG THBS3 LRP1 ICAM1 SDC1 TGFB3 CXCL8 IL6 VCAM1 CD40 KLRK1 TLR2 THBS4 THBS2 ITGB2 CCL2 CD81 HBA LOC106783094 TGFB2
0.00469150979914081	48	87	1.43932824007158	ECM-receptor interaction	http://www.genome.jp/kegg-bin/show_pathway?ecb04512	COMP FN1 ITGA6 DMP1 ITGB5 LAMB4 LAMB3 ITGA10 THBS1 CD44 ITGA4 VWF COL9A2 COL9A1 LOC100064145 TNN ITGA7 THBS3 COL6A5 ITGA8 HSPG2 COL1A1 SDC1 FREM1 ITGA3 SPP1 ITGA1 ITGB3 LAMA1 LAMA4 TNR CD47 ITGB8 THBS4 COL4A1 COL6A3 THBS2 COL4A6 FAM171B ITGB6 COL2A1 ITGB1 COL6A1 LAMC1 LAMA5 IBSP ITGA5 AGRN
0.00469150979914081	41	72	1.48555666444888	Bacterial invasion of epithelial cells	http://www.genome.jp/kegg-bin/show_pathway?ecb05100	FN1 CBL SEPTIN11 MAD2L2 PIK3CD GAB1 CAV1 ACTR2 SHC2 RAC1 DNM3 MET ARPC2 SRC ELMO2 BCAR1 PXN PIK3CA SHC4 HCLS1 WASL CLTB ARHGAP10 CRKL ACTG1 CLTC ARPC5 CDC42 ELMO1 PIK3R1 SEPTIN9 ARPC3 CDH1 ITGB1 SEPTIN6 ITGA5 ARPC1B ARHGEF26 LOC100052122 RHOA CAV2
0.00499191007702636	39	68	1.49621345544206	Central carbon metabolism in cancer	http://www.genome.jp/kegg-bin/show_pathway?ecb05230	SLC2A1 SLC2A2 PDHA1 FLT3 HKDC1 PDHB PIK3CD IDH2 PKM AKT2 AKT1 GLS2 MAP2K2 SLC7A5 NTRK1 SLC16A3 EGFR MET HK1 MAPK1 LDHB RAF1 KIT NTRK3 NRAS FGFR2 MAPK3 FGFR1 PIK3CA PFKM HIF1A PFKL TIGAR PIK3R1 PFKP ERBB2 LDHA GCK LOC100052122
0.00577774798806436	35	60	1.52178975382568	Glycerolipid metabolism	http://www.genome.jp/kegg-bin/show_pathway?ecb00561	DGKH DGKB AGPAT4 GK MOGAT1 LPIN2 PNLIP LOC100062284 LPL ALDH3A2 DGKA GLYCTK PNPLA2 ALDH9A1 GPAT2 AGK AKR1B1 AGPAT1 PNPLA3 GPAM LIPG DGKK TKFC AGPAT5 LPIN3 DGKD GPAT4 DGKZ DGKG DGKE DGKQ PLPP3 PLPP1 PNLIPRP3 PLPP2
0.00596537168144798	33	56	1.53731822070145	Metabolism of xenobiotics by cytochrome P450	http://www.genome.jp/kegg-bin/show_pathway?ecb00980	LOC100053468 LOC100053296 HPGDS CYP2F1 CYP2S1 ALDH3A1 LOC100050557 GSTO1 GSTT4 CYP1A1 LOC100066329 GSTA4 CYP2E1 MGST2 LOC100061690 EPHX1 LOC100066472 LOC100630657 LOC100068026 LOC100146977 LOC100050266 GSTA3 LOC100146955 LOC111772842 LOC100068334 LOC111772844 LOC100067994 LOC100034242 CBR3 UGT2A1 LOC100271875 LOC100068041
0.00596537168144798	68	132	1.34391822415775	Apelin signaling pathway	http://www.genome.jp/kegg-bin/show_pathway?ecb04371	GNAI1 PRKAG3 TGFBR1 ADCY7 ITPR3 SPHK2 AKT2 ITPR2 GNB4 AKT1 SLC8A2 STPG4 MAP2K2 CALM3 MAP1LC3B GNAI3 MAPK1 PRKCE PIK3C3 MYLK2 PRKAG1 MEF2A PLCB3 RAF1 PRKAB1 PRKAG2 NRF1 PRKAA2 JAG1 NRAS MAPK3 LIPE SMAD2 ACTA2 MYLK CAMK4 PRKACA PIK3R6 SPP1 GNB2 SMAD4 PIK3R4 GNAQ MRAS PIK3CG SERPINE1 MEF2D PRKAB2 PLCB1 NOTCH3 RRAS2 HDAC5 CDH1 GNB1 ADCY6 SLC8A3 PRKACB SPHK1 ADCY8 PDE3B ADCY1 APELA GNG5 KLF2 APLN CCND…
0.00596537168144798	33	56	1.53731822070145	Mineral absorption	http://www.genome.jp/kegg-bin/show_pathway?ecb04978	HMOX1 LOC111767444 ATP2B4 FTH1 SLC8A2 LOC100630595 SLC34A2 LOC100052724 LOC100630794 SLC6A19 SLC26A3 TRPM6 SLC34A1 ATP7A TF ATP1B1 ATP1B3 ATP7B SLC11A2 SLC39A4 SLC40A1 TRPV6 SLC8A3 STEAP1 ATP2B2 DCAF17 ATP1A3 ATP1A4 ATP1A1 ATP1A2 LOC100630653 FXYD2 LOC100630858
0.00614270254982907	71	139	1.33254354600152	Adrenergic signaling in cardiomyocytes	http://www.genome.jp/kegg-bin/show_pathway?ecb04261	GNAI1 ATP2B4 RAPGEF3 PPP2R5D PRKCA ADCY7 CACNG4 CREB3L2 PPP1R1A PPP2R5A AKT2 AKT1 SLC8A2 STPG4 CALM3 GNAI3 MAPK1 PPP2R5E CREM PLCB3 CACNB3 PPP2R1B CACNG7 ACTC1 CREB1 PPP2R2C CACNA2D3 MAPK3 PPP2R3A SCN7A TPM1 CREB3L3 CACNA1D ADRA1A PPP1CB PRKACA CAMK2B PIK3R6 GNAQ ATF2 PPP2R2B PIK3CG CAMK2A MYH7 ATP1B3 BCL2 PLCB1 SCN4B ATF6B TNNT2 TPM4 ADCY6 SLC8A3 PRKACB ATP2B2 ATP1A3 GNAS CAMK2D PPP2R2D ATP1A4 A…
0.00627196203665016	40	71	1.46973658317168	Adherens junction	http://www.genome.jp/kegg-bin/show_pathway?ecb04520	WAS TGFBR1 NECTIN3 CSNK2A1 FARP2 FYN NECTIN2 LMO7 RAC1 FER EGFR INSR NLK MET MAPK1 NECTIN1 MAP3K7 SRC SSX2IP CSNK2A2 MAPK3 AFDN FGFR1 TGFBR2 WASL CTNND1 SMAD4 SORBS1 ACTG1 CDC42 ACTN1 PTPN1 ERBB2 TJP1 CDH1 ACTN4 BAIAP2 PTPRM IQGAP1 RHOA
0.00627196203665016	47	86	1.42572993547788	IL-17 signaling pathway	http://www.genome.jp/kegg-bin/show_pathway?ecb04657	IL1B TRAF3IP2 IKBKB IL17RB CASP8 IL17B CHUK defb3 HSP90AB1 CSF3 TNFAIP3 CSF2 IL13 S100A9 MAPK1 CXCL1 HSP90B1 LOC100061663 MAP3K7 CXCL6 CXCL10 MAPK7 MAPK3 NFKB1 CXCL8 IL6 SRSF1 TAB3 TAB2 FOSB HSP90AA1 MMP12 LCN2 TRAF6 CASP3 USP25 MMP1 MAPK4 CCL2 MAPK13 IL17F LOC100061699 MAPK6 CCL11 TRAF3 IL17A
0.00627196203665016	74	146	1.32225959040822	Oxytocin signaling pathway	http://www.genome.jp/kegg-bin/show_pathway?ecb04921	LOC100054420 GNAI1 PRKAG3 PRKCA ADCY7 CACNG4 ITPR3 ITPR2 STPG4 MAP2K2 CALM3 PPP3R1 ROCK2 EGFR GNAI3 PPP3CA MAPK1 MYLK2 PRKAG1 PLCB3 RAF1 PRKAB1 CACNB3 SRC PRKAG2 CACNG7 PRKAA2 GNAO1 MAPK7 PLA2G4E NRAS CACNA2D3 MAPK3 CAMK1G RCAN1 NPPA MYLK CACNA1D PPP1CB CAMK4 PRKACA CAMK2B PIK3R6 PRKCB GUCY1A2 GNAQ ACTG1 NFATC2 PRKCG CAMK1D PIK3CG CAMK2A NFATC1 PPP1R12A EEF2 PRKAB2 ROCK1 GUCY1B1 PLCB1 CDKN1A ADCY…
0.00647869140617131	84	169	1.29667292633668	NOD-like receptor signaling pathway	http://www.genome.jp/kegg-bin/show_pathway?ecb04621	IL1B VDAC3 TRIP6 NLRP6 IKBKB PSTPIP1 ERBIN IFNAR2 TRPV2 CASP8 CHUK ANTXR1 DEFB103A ITPR3 ITPR2 defb3 HSP90AB1 OAS3 STAT1 YWHAE TNFAIP3 MAP1LC3B PYCARD IFNAR1 TLR4 MAPK1 CXCL1 MAP3K7 PLCB3 DEFA1 BIRC3 VDAC1 NAMPT CASP4 OAS1 ECATH-3 ATG5 NFKBIB MAPK3 AIM2 GABARAPL1 NFKB1 RNASEL VDAC2 CXCL8 NLRP3 ECATH-2 ATG16L1 MFN2 IL6 NOD2 BCL2L1 TAB3 NLRP12 CYBB TAB2 RBCK1 JAK1 HSP90AA1 TANK XIAP BCL2 TRAF6 LOC1…
0.00647869140617131	56	106	1.37822468271005	Inflammatory mediator regulation of TRP channels	http://www.genome.jp/kegg-bin/show_pathway?ecb04750	IL1B ASIC2 F2RL1 TRPV2 PRKCA PIK3CD ADCY7 ITPR3 ITPR2 STPG4 CALM3 NTRK1 PTGER2 IGF1 NGF PRKCE TRPM8 PLCB3 SRC PLA2G4E KNG1 PIK3CA PPP1CB IL1R1 PRKACA CAMK2B PRKCB GNAQ PRKCG ASIC4 CAMK2A PIK3R1 ASIC5 PLA2G6 PLCG1 PLCB1 HTR2C MAP2K3 ADCY6 PRKACB TRPV1 PRKCQ GNAS CAMK2D ADCY8 PLA2G4A LOC100070400 ADCY1 LOC100064020 MAPK13 LOC100052122 LOC100064092 LOC100061470 CYP2C113
0.00647869140617131	27	44	1.60084376701143	Allograft rejection	http://www.genome.jp/kegg-bin/show_pathway?ecb05330	CD80 HLA-DMA DQA IL10 CD40LG DRA DRB LOC111768996 IL2 FASLG CD40 Eqca-DQB2 LOC100050473 LOC100056182 HLA-DOB CD28 LOC100059994 MHCX1 LOC100049798 EQMHCC1 LOC106783094 LOC100050706 LOC100054114 LOC111768988 LOC100052689
0.00657888225099013	38	67	1.47960794828254	Platinum drug resistance	http://www.genome.jp/kegg-bin/show_pathway?ecb01524	LOC100053468 CASP8 MSH6 BID PIK3CD AKT2 AKT1 MSH3 MAPK1 ERCC1 GSTO1 GSTT4 BIRC3 TOP2A MDM2 CYCS MAPK3 PIK3CA FASLG ATP7A BRCA1 BCL2L1 CASP9 GSTA4 MGST2 PIK3R1 ATP7B XIAP ERBB2 BCL2 ATM CDKN1A BAK1 POLH MAP3K5 GSTA3 LOC100052122 LOC100271875
0.00670321461126775	72	142	1.32276292485452	Measles	http://www.genome.jp/kegg-bin/show_pathway?ecb05162	IL1B EIF2AK4 ADAR HSPA1A IKBKB IFNAR2 CASP8 CHUK BID PIK3CD EIF2AK1 CSNK2A1 STAT5B IFIH1 TLR7 AKT2 AKT1 OAS3 STAT1 IRAK1 TNFAIP3 LOC100057176 IFNAR1 TLR4 MAP3K7 EIF2AK2 MX1 STAT5A LOC100057500 CCND2 LOC100051733 OAS1 CSNK2A2 CBLB CYCS NFKBIB CD3E PIK3CA NFKB1 IL2 IL2RB RCHY1 LOC111768755 STAT3 IL6 IL2RG FASLG BCL2L1 CASP9 TAB2 TLR2 IL2RA JAK3 EIF2S1 JAK1 PIK3R1 BCL2 EIF2AK3 TRAF6 CD209 EIF3H CASP…
0.00708743098724644	67	131	1.33426277216559	Fluid shear stress and atherosclerosis	http://www.genome.jp/kegg-bin/show_pathway?ecb05418	IL1B ACVR2A LOC100053468 MMP2 HMOX1 IKBKB LOC100061234 CHUK ASS1 PIK3CD PECAM1 CTSL AKT2 AKT1 STPG4 NCF2 HSP90AB1 CAV1 CALM3 VEGFA RAC1 DUSP1 HSP90B1 MAP3K7 GSTO1 MEF2A EDN1 GSTT4 SRC BMPR1B PRKAA2 MAPK7 ARHGEF2 ICAM1 PRKCZ SDC1 PIK3CA NFKB1 IL1R1 VCAM1 ITGB3 BMP4 PDGFB ACTG1 PIAS4 HSP90AA1 GSTA4 MGST2 KDR PIK3R1 BCL2 SQSTM1 FAM171B PRKAA1 IL1A CCL2 MAP3K5 BMPR2 MAPK13 GSTA3 LOC100052122 RHOA KLF…
0.00742848374039014	42	76	1.44169555625591	Inositol phosphate metabolism	http://www.genome.jp/kegg-bin/show_pathway?ecb00562	MTMR6 INPP4A SYNJ1 INPP5J PIK3CD ITPKC MTMR1 PIP5K1A PI4K2A SACM1L ALDH6A1 MTMR8 PIK3C3 OCRL PLCB3 PLCD4 SYNJ2 MINPP1 PIK3C2A PIK3CA MTM1 INPP5A INPPL1 IMPA2 MTMR4 MTMR2 ISYNA1 PIK3CG MTMR3 INPP5B PIP5K1B PLCD3 MTMR14 PLCG1 PLCB1 PIKFYVE PIP4K2B PIK3C2G PIP5KL1 ITPK1 PI4KB
0.00765746783354458	112	235	1.24333460738098	Calcium signaling pathway	http://www.genome.jp/kegg-bin/show_pathway?ecb04020	VDAC3 ATP2B4 CXCR4 F2R PHKA2 PRKCA ITPKC ADCY7 MCOLN3 ITPR3 SPHK2 ATP2A2 P2RX6 ITPR2 SLC8A2 STPG4 ADORA2B TACR2 CALM3 VEGFA NTRK1 PPP3R1 EGFR PPP3CA CACNA1I MET AVPR1A NGF PTGFR EGF MCOLN2 MYLK2 PLCB3 NTRK2 VEGFD CACNA1E TACR3 VDAC1 NTRK3 PLCD4 HTR4 FGFR2 PTGER3 FGF10 NCKAP1L CAMK1G FGFR1 VDAC2 MYLK CACNA1G FGF7 CACNA1D ADRA1A P2RX2 TPCN1 HRH2 P2RX3 MCOLN1 CAMK4 PRKACA CAMK2B PRKCB PHKB GNAQ PDGF…
0.00765746783354458	33	57	1.51034772560143	VEGF signaling pathway	http://www.genome.jp/kegg-bin/show_pathway?ecb04370	PRKCA PIK3CD SPHK2 AKT2 AKT1 MAP2K2 PPP3R1 SHC2 RAC1 PPP3CA MAPK1 RAF1 SRC PLA2G4E NRAS MAPK3 PXN PIK3CA CASP9 PRKCB NFATC2 CDC42 PRKCG KDR PIK3R1 HSPB1 PLCG1 SH2D2A MAPKAPK2 SPHK1 PLA2G4A MAPK13 LOC100052122
0.00765746783354458	80	161	1.29628940876012	Hepatitis B	http://www.genome.jp/kegg-bin/show_pathway?ecb05161	TLR3 VDAC3 IKBKB BRAF TGFBR1 YWHAQ CASP8 CHUK BID PRKCA PIK3CD MAP3K1 CREB3L2 STAT5B IFIH1 AKT2 AKT1 DDB2 STAT1 JAK2 MAP2K2 IRAK1 DDX3X GRB2 IFNAR1 TLR4 MAPK1 MAP3K7 RAF1 SRC DDB1 STAT5A TICAM2 HSPG2 CREB1 NRAS ATP6AP1 CYCS MAPK3 RB1 PIK3CA TGFB3 NFKB1 CREB3L3 TGFBR2 CXCL8 LOC111768755 STAT3 IL6 FASLG CASP9 PRKCB SOS1 SMAD4 TAB2 JAK3 JAK1 ATF2 NFATC2 PRKCG CCNA1 NFATC1 PIK3R1 YWHAB BCL2 TRAF6 ATF…
0.00875487546928865	38	68	1.45784900786662	Prolactin signaling pathway	http://www.genome.jp/kegg-bin/show_pathway?ecb04917	PRL SLC2A2 PIK3CD STAT5B AKT2 AKT1 STAT1 JAK2 MAP2K2 SHC2 GRB2 CYP17A1 MAPK1 RAF1 SRC STAT5A CCND2 NRAS MAPK3 TNFRSF11A PIK3CA NFKB1 SHC4 STAT3 TNFSF11 CISH SOS1 CGA PIK3R1 SOCS7 GCK FOXO3 INS ESR2 MAPK13 LOC100052122 SOCS2 CCND1
0.00886431511058788	28	47	1.55416825922623	Drug metabolism	http://www.genome.jp/kegg-bin/show_pathway?ecb00982	MAOB LOC100053468 LOC100053296 HPGDS FMO1 LOC100146833 ALDH3A1 GSTO1 GSTT4 AOX1 LOC100066329 GSTA4 CYP2E1 MGST2 LOC100034175 LOC100066472 AOX4 LOC100068026 LOC100146977 GSTA3 LOC111772842 LOC111772844 LOC100067994 LOC100034242 UGT2A1 LOC100271875 LOC100068041
0.00886431511058788	28	47	1.55416825922623	Carbohydrate digestion and absorption	http://www.genome.jp/kegg-bin/show_pathway?ecb04973	SLC5A1 SLC2A2 HKDC1 PIK3CD SLC37A4 AKT2 AKT1 G6PC2 HK1 PLCB3 PIK3CA LOC100052724 CACNA1D PRKCB ATP1B1 PIK3R1 ATP1B3 GNAT3 PLCB1 SI SLC2A5 TAS1R3 ATP1A3 ATP1A4 ATP1A1 ATP1A2 FXYD2 LOC100052122
0.00904433992578514	53	101	1.3689650402166	C-type lectin receptor signaling pathway	http://www.genome.jp/kegg-bin/show_pathway?ecb04625	IL1B IKBKB CASP8 CHUK PIK3CD ITPR3 AKT2 ITPR2 AKT1 STPG4 STAT1 CLEC1A CALM3 IL10 SYK FCER1G PPP3R1 PPP3CA PYCARD MAPK1 PLK3 RAF1 SRC MDM2 MALT1 NRAS CBLB MAPK3 PIK3CA NFKB1 NLRP3 IL2 IL6 MRAS NFATC2 NFATC1 KSR1 PIK3R1 CD209 RRAS2 MAPKAPK2 IL23A ARHGEF12 LOC100146191 LOC100066738 EGR3 PTPN11 MAPK13 LOC100052122 RHOA CCL22
0.00904433992578514	53	101	1.3689650402166	Choline metabolism in cancer	http://www.genome.jp/kegg-bin/show_pathway?ecb05231	DGKH WAS DGKB SLC22A3 PRKCA PIK3CD AKT2 PIP5K1A RHEB AKT1 MAP2K2 PCYT1B TSC1 RAC1 EGFR GRB2 MAPK1 EGF CHKA RAF1 DGKA CHKB PLA2G4E NRAS MAPK3 PIK3CA HIF1A DGKK SLC22A1 LYPLA1 DGKD PRKCB SOS1 PDGFB DGKZ DGKG PRKCG PIK3R1 PIP5K1B SLC22A2 PLCG1 SLC22A5 DGKE DGKQ PLPP3 PLD1 GPCPD1 PLPP1 PLPP2 LOC100052122 PDGFA LOC102150685 LOC106780978
0.00954495907406606	23	37	1.62167556778335	Aldosterone-regulated sodium reabsorption	http://www.genome.jp/kegg-bin/show_pathway?ecb04960	NEDD4L SCNN1A PRKCA PIK3CD IGF1 INSR MAPK1 HSD11B2 MAPK3 SCNN1B PIK3CA NR3C2 PRKCB PRKCG PIK3R1 ATP1B3 SGK1 ATP1A3 ATP1A4 ATP1A1 ATP1A2 FXYD2 LOC100052122
0.00967413556443209	56	108	1.35270200340061	TNF signaling pathway	http://www.genome.jp/kegg-bin/show_pathway?ecb04668	IL1B MAP3K8 IKBKB CASP8 CHUK PIK3CD IL18R1 CREB3L2 AKT2 AKT1 MMP14 TNFAIP3 CSF2 MAPK1 CXCL1 MAP3K7 TRAF1 EDN1 VEGFD BIRC3 TNFRSF1B CXCL6 JAG1 CXCL10 CREB1 ICAM1 MAPK3 PIK3CA NFKB1 CREB3L3 CASP7 ITCH IL6 VCAM1 NOD2 TAB3 TAB2 RPS6KA4 ATF2 MMP12 PIK3R1 CFLAR ATF6B CASP3 MAP2K3 CCL2 CASP10 PGAM5 MAP3K5 DAB2IP CCL5 MAPK13 CX3CL1 LOC100052122 TRAF3
0.00975869669662523	41	75	1.42613439787092	Thyroid hormone synthesis	http://www.genome.jp/kegg-bin/show_pathway?ecb04918	PRKCA ADCY7 ITPR3 CREB3L2 GPX6 ITPR2 GPX5 PAX8 ALB HSP90B1 PLCB3 SERPINA7 CREB1 CREB3L3 TTR PRKACA PRKCB ATP1B1 GNAQ SLC5A5 ATF2 IYD CGA PRKCG ATP1B3 PLCB1 ATF6B ADCY6 PRKACB GPX8 ATP1A3 ASGR1 GNAS ATP1A4 ADCY8 ATP1A1 ATP1A2 ADCY1 TPO FXYD2 GPX2
0.011091735312825	49	93	1.374519777649	Pancreatic secretion	http://www.genome.jp/kegg-bin/show_pathway?ecb04972	ATP2B4 RAP1B PRKCA PLA2G5 ADCY7 ITPR3 ATP2A2 ITPR2 CFTR PNLIP RAC1 KCNMA1 PLA2G2A PLCB3 CCK SLC26A3 PLA2G12A CA2 RAP1A PRKCB ATP1B1 GNAQ PLA2G2C PRKCG TPCN2 ATP1B3 SLC4A4 RAB3D LOC100050670 PLA2G2F PLCB1 CPB1 TPM4 ADCY6 BST1 ATP2B2 RAB11A ATP1A3 GNAS ATP1A4 ADCY8 ATP1A1 ATP1A2 KCNQ1 ADCY1 LOC100050047 FXYD2 RHOA PLA2G2D
0.0124537477776671	36	65	1.44486411791801	Long-term potentiation	http://www.genome.jp/kegg-bin/show_pathway?ecb04720	BRAF RAP1B RAPGEF3 PRKCA ITPR3 PPP1R1A ITPR2 MAP2K2 CALM3 PPP3R1 PPP3CA MAPK1 RPS6KA3 PLCB3 RAF1 NRAS MAPK3 PPP1CB RAP1A CAMK4 PRKACA CAMK2B PRKCB GRIA2 GNAQ PRKCG RPS6KA6 CAMK2A PLCB1 PRKACB ARAF CAMK2D GRIN1 ADCY8 ADCY1
0.0124537477776671	36	65	1.44486411791801	Amphetamine addiction	http://www.genome.jp/kegg-bin/show_pathway?ecb05031	MAOB PRKCA PDYN CREB3L2 STPG4 CALM3 DDC PPP3R1 PPP3CA GRIN3A SLC18A1 HDAC2 CREB1 SIRT1 CREB3L3 CACNA1D PPP1CB HDAC1 CAMK4 PRKACA CAMK2B GRIA3 PRKCB GRIA2 FOSB ATF2 PRKCG CAMK2A ATF6B PRKACB SLC18A2 GNAS CAMK2D GRIN1 SLC6A3
0.0127389364353246	55	107	1.34096293394519	Chagas disease	http://www.genome.jp/kegg-bin/show_pathway?ecb05142	IL1B GNAI1 LOC100060539 IKBKB TGFBR1 CASP8 CHUK PIK3CD AKT2 CALR AKT1 IL10 IRAK1 GNAI3 TLR4 MAPK1 PLCB3 PPP2R1B GNAO1 PPP2R2C MAPK3 CD3E KNG1 PIK3CA TGFB3 NFKB1 SMAD2 TGFBR2 CXCL8 IL2 IL6 FASLG TLR2 GNAQ PPP2R2B SERPINE1 PIK3R1 C1QB CD247 C1QC TRAF6 PLCB1 CFLAR GNA11 CCL2 GNAS PPP2R2D CCL3 CCL5 ADCY1 MAPK13 LOC100052122 LOC106783094 TGFB2
0.013999683726845	61	121	1.31517131027202	Osteoclast differentiation	http://www.genome.jp/kegg-bin/show_pathway?ecb04380	IL1B CSF1R IKBKB IFNAR2 TGFBR1 MITF CHUK LOC100051526 PIK3CD AKT2 AKT1 FYN NCF2 STAT1 SYK PPP3R1 RAC1 GRB2 PPP3CA IFNAR1 MAPK1 MAP3K7 LOC100053159 ILT11B ACP5 LOC100053579 LOC100051733 CREB1 LILRA LOC100054321 MAPK3 TNFRSF11A PIK3CA NFKB1 TGFBR2 TNFSF11 PPARG CAMK4 ITGB3 FOSL2 TAB2 FOSB JAK1 NFATC2 NFATC1 PIK3R1 GAB2 SQSTM1 BTK TRAF6 LCP2 FHL2 IL1A TEC MAPK13 LOC111769970 LOC100052122 SIRPA OSCAR…
0.014043625161548	33	59	1.45914949761494	Long-term depression	http://www.genome.jp/kegg-bin/show_pathway?ecb04730	LOC100054420 GNAI1 BRAF PRKCA ITPR3 ITPR2 MAP2K2 GNAI3 IGF1 MAPK1 GNAZ PLCB3 RAF1 PPP2R1B LYN GNAO1 PLA2G4E NRAS MAPK3 GRIA3 PRKCB GRIA2 GUCY1A2 GNAQ PRKCG GNA12 GUCY1B1 PLCB1 PPP1R17 GNA11 ARAF GNAS PRKG2
0.0146066821183295	19	30	1.65222887558217	Citrate cycle (TCA cycle)	http://www.genome.jp/kegg-bin/show_pathway?ecb00020	IDH3B DLST DLD PDHA1 PDHB IDH2 ACLY MDH1 SUCLA2 SDHB SUCLG1 PCK2 PCK1 SDHC ACO1 IDH3A CS SUCLG2 ACO2
0.0146066821183295	19	30	1.65222887558217	Propanoate metabolism	http://www.genome.jp/kegg-bin/show_pathway?ecb00640	DLD MMUT ACSS3 ACOX3 ALDH6A1 BCKDHB ACACA SUCLA2 ECHS1 SUCLG1 HADHA PCCB PCCA ECHDC1 LDHA MLYCD SUCLG2 EHHADH ACSS1
0.0146066821183295	18	28	1.6770744225834	Asthma	http://www.genome.jp/kegg-bin/show_pathway?ecb05310	HLA-DMA FCER1A DQA IL10 FCER1G IL13 CD40LG DRA DRB MS4A2 CD40 Eqca-DQB2 HLA-DOB LOC106783094 CCL11 LOC111776077
0.0157505210791465	30	53	1.47666930290363	Valine, leucine and isoleucine degradation	http://www.genome.jp/kegg-bin/show_pathway?ecb00280	HMGCLL1 DLD MMUT LOC100146833 IVD HMGCS1 AUH ALDH6A1 BCKDHB ACAD8 ALDH3A2 ECHS1 ALDH9A1 ACAT2 LOC100147151 AACS HADHA HIBADH IL4I1 AOX1 OXCT1 PCCB PCCA ACAA2 LOC100055246 ACADM GAREM2 EHHADH AOX4 HMGCL
0.0162631476741555	113	243	1.21313751098626	Salmonella infection	http://www.genome.jp/kegg-bin/show_pathway?ecb05132	IL1B EXOC2 ACBD3 KIF5B CD14 IKBKB ACTR1B RHOJ EXOC4 CASP8 RAB7B CHUK PIK3CD KIF5A VPS41 PTPRC AKT2 EXOC5 AKT1 HSP90AB1 MAP2K2 ACTR2 ARF2 IRAK1 DYNLT1 RAC1 ROCK2 PYCARD TLR4 MAPK1 DYNC1LI1 HSP90B1 PIK3C3 MAP3K7 DCTN4 ARPC2 RAF1 CYFIP2 BIRC3 ELMO2 RAB7A ANXA2 CASP4 DCTN3 VPS16 TUBB4B FYCO1 DYNC1I1 CYCS SNX18 NCKAP1L MAPK3 PLEKHM2 PIK3C2A PIK3CA NFKB1 CXCL8 NLRP3 ABI1 TUBB CSE1L WASL CASP7 LOC111768…
0.0168288541560154	45	86	1.36506057652138	Hypertrophic cardiomyopathy	http://www.genome.jp/kegg-bin/show_pathway?ecb05410	ITGA6 PRKAG3 CACNG4 ITGB5 SLC8A2 ITGA10 IGF1 ITGA4 PRKAG1 EDN1 ITGA7 PRKAB1 CACNB3 PRKAG2 CACNG7 ITGA8 PRKAA2 ACTC1 DES CACNA2D3 TPM1 TGFB3 ITGA3 DMD CACNA1D IL6 ITGA1 ITGB3 LAMA1 ACTG1 ITGB8 MYH7 SGCB PRKAB2 FAM171B ITGB6 TNNT2 TPM4 ITGB1 SLC8A3 PRKAA1 ITGA5 CACNG6 TGFB2 CACNB1
0.0170072059528382	40	75	1.3913506320692	Glioma	http://www.genome.jp/kegg-bin/show_pathway?ecb05214	BRAF PRKCA PIK3CD AKT2 AKT1 STPG4 DDB2 MAP2K2 CALM3 SHC2 EGFR GRB2 MAPK1 TGFA RAF1 MDM2 NRAS MAPK3 RB1 CAMK1G PIK3CA SHC4 CAMK4 CAMK2B PRKCB SOS1 PDGFB PRKCG CAMK1D CAMK2A PIK3R1 PLCG1 CDKN1A BAK1 ARAF CAMK2D LOC100052122 CCND1 PDGFA
0.0179112676776105	39	73	1.39373308178164	Pertussis	http://www.genome.jp/kegg-bin/show_pathway?ecb05133	IL1B GNAI1 LOC100060539 CFL2 CD14 C2 STPG4 CALM3 IL10 IRAK1 GNAI3 PYCARD TLR4 MAPK1 SERPING1 CXCL6 TICAM2 C4BPA MAPK3 NFKB1 CXCL8 NLRP3 IRF8 CASP7 IL6 C1QB C5 C1QC TRAF6 CASP3 IL23A ITGB1 ITGB2 IL1A ITGA5 MAPK13 RHOA
0.0179646932127557	79	164	1.25666958765396	JAK-STAT signaling pathway	http://www.genome.jp/kegg-bin/show_pathway?ecb04630	PRL PTPN2 PIAS2 GHR IFNAR2 IL28B PIK3CD LOC100146833 STAT5B PIAS1 AKT2 GALT AKT1 CSF3 IL22RA2 STAT1 JAK2 gh IL10 IL20 CSF2 IL13 EGFR GRB2 GFAP IFNAR1 EGF RAF1 IL27RA STAT5A CCND2 CSF3R IL11 PIK3CA IL2 IL2RB IL22RA1 STAT3 IL6 IL2RG LOC102148014 CISH BCL2L1 IL23R SOS1 IL2RA AOX1 JAK3 PDGFB JAK1 PIAS4 IL13RA1 IL22 IL6ST PIK3R1 STAM LIFR BCL2 PIM1 CDKN1A SOCS7 IL12RB1 TSLP IL23A LOC100146191 IL13RA2 …
0.0179646932127557	79	164	1.25666958765396	Influenza A	http://www.genome.jp/kegg-bin/show_pathway?ecb05164	IL1B ADAR NXF1 IKBKB IFNAR2 HLA-DMA KPNA6 PML CASP8 CHUK BID PRKCA PIK3CD IFIH1 TLR7 AKT2 AKT1 OAS3 STAT1 JAK2 DQA MAP2K2 DNAJC3 RSAD2 PYCARD IFNAR1 TLR4 MAPK1 PABPN1 EIF2AK2 MX1 RAF1 VDAC1 DRA DRB CXCL10 OAS1 ICAM1 CYCS NFKBIB MAPK3 KPNA5 PIK3CA NXT2 NFKB1 RNASEL CXCL8 NLRP3 CALCOCO2 LOC111768755 IL6 FASLG Eqca-DQB2 RET CASP9 PRKCB KPNA1 EIF2S1 ACTG1 JAK1 TNFSF10 PIK3R1 HLA-DOB CASP3 IL1A RAB11A…
0.0180719392207281	99	211	1.22402588188552	CAMP signaling pathway	http://www.genome.jp/kegg-bin/show_pathway?ecb04024	PTCH1 GNAI1 PPARA BRAF ATP2B4 CNGA2 F2R RAP1B GCG RAPGEF3 EDN3 PIK3CD ADCY7 ADCYAP1R1 CREB3L2 AKT2 GIP AKT1 STPG4 ACOX3 NPY GABBR2 CFTR MAP2K2 CALM3 GABBR1 PTGER2 RAC1 ROCK2 GNAI3 MAPK1 PDE4B VAV3 GLI1 EDN1 RAF1 FSHR GRIN3A HTR4 DRD2 VIP CREB1 PDE4D PTGER3 MAPK3 AFDN NPPA PIK3CA NFKB1 LIPE CREB3L3 CACNA1D PPP1CB PDE3A RAP1A CAMK4 NPY1R PRKACA CAMK2B GRIA3 GRIA2 ATP1B1 ADORA1 CGA CAMK2A EDNRA NFAT…
0.0180719392207281	69	141	1.27663821293583	Ubiquitin mediated proteolysis	http://www.genome.jp/kegg-bin/show_pathway?ecb04120	NEDD4L SAE1 PIAS2 CBL PML KLHL9 WWP2 MAP3K1 UBE2O UBE2E3 PRPF19 PIAS1 KLHL13 WWP1 DDB2 FBXW8 UBE3B TRIM37 NEDD4 CUL1 UBE2Q2 UBA3 LOC102150222 MGRN1 HERC3 UBE2E1 CDC23 RHOBTB1 UBE2F SMURF2 DDB1 BIRC3 UBE2J1 CBLC COP1 MDM2 UBA1 CBLB UBE2H CUL2 RCHY1 ITCH UBE2Q1 FZR1 BRCA1 ANAPC4 PIAS4 UBE2A CUL4A ANAPC2 BIRC6 UBE2N XIAP BIRC7 UBA52 TRAF6 DET1 RBX1 LAMTOR1 SYVN1 UBE2R2 FBXW7 BTRC UBE2U LOC100061057 …
0.0192180929186071	37	69	1.39891232028696	Leishmaniasis	http://www.genome.jp/kegg-bin/show_pathway?ecb05140	IL1B LOC100060539 HLA-DMA LOC100051526 NCF2 STAT1 JAK2 DQA IL10 IRAK1 TLR4 ITGA4 MAPK1 MAP3K7 DRA DRB LOC100051733 NFKBIB MAPK3 TGFB3 NFKB1 Eqca-DQB2 PRKCB CYBB TAB2 TLR2 JAK1 HLA-DOB TRAF6 ITGB1 ITGB2 IL1A MAPK13 TGFB2
0.0214914126612538	35	65	1.4047290035314	Steroid hormone biosynthesis	http://www.genome.jp/kegg-bin/show_pathway?ecb00140	HSD17B3 SLC39A7 LOC111774802 STS CYP2B6 CYP17A1 LOC100068569 HSD17B2 SRD5A1 CYP1A1 HSD11B2 HSD3B2 HSD17B6 LOC100066329 LOC100057251 TMEM165 CYP2E1 LOC100066472 LOC100070509 SRD5A2 CYP3A95 LOC100070400 LOC100068026 LOC100146977 LOC100146955 LOC100070990 LOC100063612 LOC100067994 SULT1E1 UGT2A1 LOC102149219 LOC100061470 CYP2C113 LOC100146596 LOC100068041
0.0225065351848137	39	74	1.37489885094676	B cell receptor signaling pathway	http://www.genome.jp/kegg-bin/show_pathway?ecb04662	IKBKB CARD11 CHUK PIK3CD CD79A AKT2 AKT1 MAP2K2 SYK PPP3R1 RAC1 GRB2 PPP3CA MAPK1 VAV3 RAF1 ILT11B RASGRP3 LOC100053579 LYN PIK3AP1 MALT1 NRAS LOC100054321 NFKBIB MAPK3 PIK3CA NFKB1 INPPL1 PRKCB SOS1 NFATC2 NFATC1 PIK3R1 BTK CD22 CD19 CD81 LOC100052122
0.0228303383558721	68	140	1.26712289706302	Signaling pathways regulating pluripotency of stem cells	http://www.genome.jp/kegg-bin/show_pathway?ecb04550	ACVR2A TCF3 ISL1 DVL2 PIK3CD PCGF2 HESX1 AKT2 AKT1 WNT10B APC WNT1 JAK2 MAP2K2 WNT7A MEIS1 GRB2 IGF1 PCGF3 MAPK1 KLF4 SKIL INHBC HOXB1 JARID2 RAF1 BMPR1B RIF1 TBX3 ZIC3 ID4 DUSP9 NRAS FGFR2 MAPK3 FZD6 FGFR1 PIK3CA STAT3 LHX5 NODAL PCGF6 BMP4 SMAD4 JAK3 FZD3 SMAD5 JAK1 DLX5 IL6ST PIK3R1 MYF5 LIFR WNT11 INHBA SMAD1 ID3 AXIN1 SETDB1 WNT2 BMPR2 LOC106781385 MAPK13 FZD4 ID1 LOC100052122 HOXD1 LOC10005…
0.0241101584338651	57	115	1.29304868523822	Leukocyte transendothelial migration	http://www.genome.jp/kegg-bin/show_pathway?ecb04670	GNAI1 MMP2 CXCR4 RAP1B RAPGEF3 ESAM PRKCA PIK3CD PECAM1 VASP NCF2 ITK RAC1 ROCK2 GNAI3 ITGA4 VAV3 ICAM1 BCAR1 AFDN PXN JAM2 PIK3CA JAM3 RAP1A VCAM1 ARHGAP5 PRKCB CTNND1 ARHGAP35 CYBB EZR F11R ACTG1 MYL7 CDC42 PRKCG RASSF5 ACTN1 PIK3R1 ROCK1 PLCG1 CLDN1 ACTN4 CLDN16 MYL10 ITGB1 LOC100146191 ITGB2 TEC PTPN11 CLDN10 CLDN11 MAPK13 LOC100052122 RHOA MYL12A
0.0260023900497139	55	111	1.29263994533456	Carbon metabolism	http://www.genome.jp/kegg-bin/show_pathway?ecb01200	GOT1 IDH3B DLST DLD PDHA1 ALDOA ENO1 HKDC1 PHGDH PDHB ME2 IDH2 PKM MMUT AGXT ACOX3 ALDH6A1 GPT2 PGP PGLS HK1 MDH1 SUCLA2 RPIA SDHB GLYCTK ECHS1 SUCLG1 SDHC HSD3B2 ACAT2 ACO1 PGK1 PFKM IDH3A TKFC CS PFKL PCCB PCCA H6PD RGN PFKP SHMT2 FBP1 GCK SUCLG2 ACO2 ACSS1 ESD ME1 PRPS2 SDS RPE GPT
0.0260023900497139	48	95	1.31812165143397	Endocrine resistance	http://www.genome.jp/kegg-bin/show_pathway?ecb01522	BRAF CDKN2C JAG2 PIK3CD ADCY7 AKT2 AKT1 MAP2K2 MED1 SHC2 EGFR GRB2 IGF1 MAPK1 RAF1 SRC NOTCH4 JAG1 DLL4 CARM1 MDM2 NRAS DLL1 MAPK3 RB1 PIK3CA SHC4 NOTCH2 PRKACA SOS1 BIK PIK3R1 ERBB2 BCL2 NCOA3 NOTCH3 CDKN1A ADCY6 NOTCH1 PRKACB ARAF GNAS ADCY8 ESR2 ADCY1 MAPK13 LOC100052122 CCND1
0.0260023900497139	68	141	1.2581362098498	Apoptosis	http://www.genome.jp/kegg-bin/show_pathway?ecb04210	BCL2A1 IKBKB CASP2 LOC100061234 CASP8 PARP2 CHUK BID PIK3CD CTSL ITPR3 LMNB1 AKT2 ITPR2 AKT1 CAPN2 MAP2K2 NTRK1 MAPK1 NGF TRAF1 RAF1 BIRC3 NRAS CYCS MAPK3 PIK3CA NFKB1 LOC111768996 CASP6 PTPN13 CASP7 LOC111768755 FASLG BCL2L1 CASP9 EIF2S1 ACTG1 PARP1 TNFSF10 PIK3R1 CTSO XIAP BCL2 EIF2AK3 CTSC DAXX ATM CFLAR SPTA1 CTSF CASP3 CTSS CAPN1 CTSB BAK1 CASP10 MAP3K5 DAB2IP CTSZ TUBA1A LOC100072403 BCL2L1…
0.0260023900497139	55	111	1.29263994533456	Natural killer cell mediated cytotoxicity	http://www.genome.jp/kegg-bin/show_pathway?ecb04650	BRAF IFNAR2 BID LOC100051526 PRKCA PIK3CD FYN MAP2K2 SYK FCER1G PPP3R1 CSF2 SHC2 RAC1 GRB2 PPP3CA IFNAR1 MAPK1 ZAP70 VAV3 RAF1 CD48 NCR1 ICAM1 NRAS MAPK3 PIK3CA SHC4 KIR3DL FASLG KLRK1 PRKCB SOS1 NCR2 NFATC2 PRKCG TNFSF10 NFATC1 PIK3R1 CD247 PLCG1 LCP2 CASP3 CD244 LOC100062789 LOC100062846 LOC100146191 ITGB2 ARAF PTPN11 KLRD1 LOC100052122 LOC100064097 LOC111768988 LOC100052689
0.0260023900497139	52	104	1.30439121756487	T cell receptor signaling pathway	http://www.genome.jp/kegg-bin/show_pathway?ecb04660	MAP3K8 CD8B IKBKB CARD11 ICOS CHUK PIK3CD PTPRC AKT2 AKT1 FYN MAP2K2 IL10 ITK PPP3R1 CSF2 GRB2 RASGRP1 PPP3CA MAPK1 MAP3K7 ZAP70 VAV3 CD40LG RAF1 MALT1 NRAS CBLB NFKBIB MAPK3 CD3E PIK3CA NFKB1 IL2 PAK4 SOS1 NFATC2 CDC42 NCK2 NFATC1 PIK3R1 CD247 PAK2 PLCG1 LCP2 CD28 PRKCQ TEC MAPK13 LOC100052122 RHOA LOC106783094
0.0260023900497139	48	95	1.31812165143397	Progesterone-mediated oocyte maturation	http://www.genome.jp/kegg-bin/show_pathway?ecb04914	CPEB3 GNAI1 LOC100061391 BRAF MAD2L2 PIK3CD ADCY7 LOC100061360 AKT2 AKT1 HSP90AB1 CCNB3 CDK1 GNAI3 IGF1 MAPK1 RPS6KA3 CDC23 RAF1 MAD1L1 KIF22 MAPK3 PIK3CA CPEB1 PRKACA CPEB4 FZR1 BUB1 ANAPC4 PLK1 ANAPC2 CCNA1 RPS6KA6 PIK3R1 LAMTOR1 ADCY6 PRKACB PKMYT1 BBS7 ARAF AURKA ADCY8 PDE3B ADCY1 CDC25B MAPK13 LOC100052122 SPDYA
0.0260023900497139	31	57	1.4188114998074	Regulation of lipolysis in adipocytes	http://www.genome.jp/kegg-bin/show_pathway?ecb04923	GNAI1 IRS2 PIK3CD ADCY7 AKT2 AKT1 NPY GNAI3 INSR IRS4 PNPLA2 PRKG1 PTGER3 NPPA PIK3CA LIPE NPY1R PRKACA ADORA1 CGA PIK3R1 ABHD5 ADCY6 PRKACB GNAS PRKG2 ADCY8 INS PDE3B ADCY1 LOC100052122
0.0275672110208213	43	84	1.33544815131641	Insulin secretion	http://www.genome.jp/kegg-bin/show_pathway?ecb04911	SLC2A1 SLC2A2 GCG PRKCA ADCY7 ITPR3 ADCYAP1R1 CREB3L2 GIP KCNN1 KCNMA1 PLCB3 CREB1 CCK CREB3L3 CACNA1D PCLO PRKACA CAMK2B PRKCB GNAQ ATF2 PRKCG CAMK2A ATP1B3 KCNN2 PLCB1 ATF6B GCK ADCY6 PRKACB SNAP25 GNA11 ATP1A3 GNAS CAMK2D ATP1A4 ADCY8 ATP1A1 ATP1A2 ADCY1 KCNU1 FXYD2
0.0286741729285037	46	91	1.31872518698866	Morphine addiction	http://www.genome.jp/kegg-bin/show_pathway?ecb05032	GNAI1 GABRR1 GRK2 PRKCA ADCY7 PDE8A GNB4 GABBR2 GABBR1 GABRE GNAI3 PDE4B PDE8B GNAO1 PDE4D GABRA6 GABRP NCKAP1L PRKACA GABRB2 GNB2 PRKCB ARRB1 PDE7A ADORA1 ARRB2 PDE2A PRKCG GRK3 GRK6 PDE1C GNB1 ADCY6 GABRB3 PDE1A PRKACB GABRA4 GRK5 GABRR3 GNAS ADCY8 PDE3B ADCY1 GABRQ GNG5 GNB5
0.0286741729285037	38	73	1.35799633609493	Melanoma	http://www.genome.jp/kegg-bin/show_pathway?ecb05218	BRAF PIK3CD AKT2 AKT1 DDB2 MAP2K2 EGFR IGF1 MET MAPK1 RAF1 MDM2 NRAS FGF10 MAPK3 RB1 FGFR1 PIK3CA FGF7 PDGFB FGF9 PIK3R1 FGF1 FGF23 CDH1 CDKN1A BAK1 ARAF FGF18 FGF4 FGF3 FGF16 LOC100052122 FGF20 FGF19 FGF8 CCND1 PDGFA
0.0286741729285037	69	144	1.25004158349967	Breast cancer	http://www.genome.jp/kegg-bin/show_pathway?ecb05224	BRAF DVL2 CSNK1A1 JAG2 PIK3CD LRP6 AKT2 AKT1 WNT10B DDB2 APC WNT1 MAP2K2 WNT7A SHC2 EGFR GRB2 IGF1 MAPK1 EGF RAF1 NOTCH4 JAG1 LRP5 DLL4 NRAS DLL1 FGF10 MAPK3 RB1 FZD6 BRCA2 FGFR1 PIK3CA SHC4 NOTCH2 FGF7 TNFSF11 BRCA1 SOS1 NCOA1 FZD3 FGF9 PIK3R1 ERBB2 FGF1 NCOA3 FGF23 NOTCH3 CDKN1A WNT11 NOTCH1 AXIN1 BAK1 ARAF WNT2 ESR2 HES1 HEY1 FZD4 FGF18 FGF4 FGF3 FGF16 LOC100052122 FGF20 FGF19 FGF8 CCND1
0.0301879497604395	37	71	1.35950633943381	Adipocytokine signaling pathway	http://www.genome.jp/kegg-bin/show_pathway?ecb04920	SLC2A1 PPARA IKBKB PRKAG3 ADIPOQ CHUK SLC2A4 AKT2 AKT1 NPY JAK2 ACSL6 G6PC2 ACSL3 PRKAG1 IRS4 PRKAB1 TNFRSF1B PRKAG2 PRKAA2 PCK2 PCK1 NFKBIB STK11 NFKB1 ADIPOR2 STAT3 CPT1A ACSL4 ACSBG2 RXRA PRKAB2 LOC100146191 RXRB PRKCQ PTPN11 LEP
0.0301879497604395	41	80	1.33700099800399	Bile secretion	http://www.genome.jp/kegg-bin/show_pathway?ecb04976	SLC2A1 ABCC3 ADCY7 AQP1 CFTR ABCG2 NCEH1 ZBTB45 LOC100050557 AQP9 LOC100052724 BAAT CA2 SLC22A1 PRKACA ATP1B1 LOC100066329 RXRA EPHX1 ATP1B3 SLC4A4 KCNN2 LOC100066472 HMGCR ADCY6 PRKACB ATP1A3 SCARB1 GNAS ATP1A4 ADCY8 ATP1A1 ATP1A2 ADCY1 LOC100068026 LOC100146977 LOC100050266 FXYD2 LOC100067994 UGT2A1 LOC100068041
0.0301879497604395	198	455	1.13525037836415	Pathways of neurodegeneration	http://www.genome.jp/kegg-bin/show_pathway?ecb05022	IL1B VDAC3 KIF5B ATG2B BRAF ACTR1B DVL2 NDUFV3 PSMD13 WIPI1 DNAH11 CSNK1A1 CASP8 BID PRKCA KIF5A LRP6 PDYN ATXN2L ITPR3 CSNK2A1 ATP2A2 GPX6 PSMD1 ITPR2 PSEN2 WNT10B STPG4 ATP5MC3 CAPN2 ULK2 SOD1 APC GPX5 WNT1 NDUFS2 MAP2K2 CALM3 PINK1 WNT7A PPP3R1 PSMA4 RAC1 ALS2 MAP1LC3B NDUFV2 RAB1A NDUFB8 NOX4 PPP3CA HAP1 MAPK1 PIK3C3 PPID NRBF2 DCTN4 IFT57 PSMA3 PLCB3 ATG14 SDHB RAF1 PSMA5 PSMD12 VDAC1 TNFRSF…
0.0301954635922442	164	372	1.15010838537978	Alzheimer disease	http://www.genome.jp/kegg-bin/show_pathway?ecb05010	IL1B VDAC3 SLC39A12 KIF5B ATG2B IKBKB BRAF DVL2 NDUFV3 PSMD13 IRS2 WIPI1 SLC39A7 CSNK1A1 CASP8 BACE2 ADAM17 SLC39A10 CHUK BID PIK3CD KIF5A LRP6 ITPR3 CSNK2A1 ATP2A2 PSMD1 ADAM10 AKT2 ITPR2 APOE AKT1 PSEN2 WNT10B STPG4 SLC39A6 ATP5MC3 CAPN2 ULK2 APC WNT1 NDUFS2 MAP2K2 CALM3 NCSTN WNT7A PPP3R1 PSMA4 NDUFV2 NDUFB8 NOX4 INSR PPP3CA LPL SLC39A3 MAPK1 IDE PIK3C3 PPID NRBF2 PSMA3 IRS4 PLCB3 EIF2AK2 ATG1…
0.0305900685980437	48	96	1.30439121756487	Circadian entrainment	http://www.genome.jp/kegg-bin/show_pathway?ecb04713	LOC100054420 MTNR1A GNAI1 PRKCA ADCY7 ITPR3 ADCYAP1R1 GNB4 STPG4 CALM3 GNAI3 CACNA1I MAPK1 PLCB3 GNAO1 PER1 CREB1 PRKG1 MAPK3 CACNA1G CACNA1D NOS1AP PRKACA CAMK2B GNB2 GRIA3 PRKCB GRIA2 GUCY1A2 GNAQ PRKCG CAMK2A GUCY1B1 PLCB1 GNB1 MTNR1B ADCY6 PRKACB GNAS CAMK2D PRKG2 GRIN1 ADCY8 ADCY1 RASD1 GNG5 GNB5
0.0305900685980437	58	119	1.27150740535735	Growth hormone synthesis, secretion and action	http://www.genome.jp/kegg-bin/show_pathway?ecb04935	GNAI1 GHR IRS2 PRKCA PIK3CD MAP3K1 ADCY7 ITPR3 CREB3L2 STAT5B AKT2 ITPR2 AKT1 STAT1 JAK2 gh MAP2K2 SHC2 GRB2 GNAI3 IGF1 MAPK1 IRS4 PLCB3 RAF1 STAT5A CREB1 NRAS MAPK3 BCAR1 PIK3CA GHRHR CREB3L3 SHC4 CACNA1D PRKACA PRKCB SOS1 CRKL IGFBP3 GNAQ ATF2 PRKCG PIK3R1 PLCG1 PLCB1 ATF6B MAP2K3 ADCY6 PRKACB SST GNA11 GNAS ADCY8 ADCY1 MAPK13 LOC100052122 SOCS2
0.0329760903732867	35	67	1.36279679447076	Mitophagy	http://www.genome.jp/kegg-bin/show_pathway?ecb04137	TAX1BP1 RAB7B BNIP3L ATG9B USP8 TBC1D15 NBR1 CSNK2A1 ATG9A PINK1 RHOT1 MAP1LC3B BCL2L13 SRC RAB7A NRAS ATG5 CSNK2A2 GABARAPL1 CALCOCO2 HIF1A MFN2 EFHC2 BCL2L1 RHOT2 BNIP3 MRAS TFE3 UBA52 EIF2AK3 SQSTM1 RRAS2 PGAM5 FOXO3 UBB
0.0362894389692195	23	41	1.4634633172679	Tyrosine metabolism	http://www.genome.jp/kegg-bin/show_pathway?ecb00350	GOT1 MAOB LOC100053296 FAH LOC111774802 LOC100146833 ALDH3A1 TYRP1 DDC LOC100147151 TYR IL4I1 AOX1 LOC100034175 LOC100055246 TAT MAOA AOX4 TPO LOC111772842 LOC111772844 LOC100034242
0.037700089351293	28	52	1.4047290035314	Endocrine and other factor-regulated calcium reabsorption	http://www.genome.jp/kegg-bin/show_pathway?ecb04961	CALB1 ATP2B4 PRKCA KL SLC8A2 AP2B1 DNM3 PLCB3 CLTB PRKACA PRKCB GNAQ CLTC PRKCG ATP1B3 PLCB1 ADCY6 TRPV6 SLC8A3 PRKACB ATP2B2 RAB11A ATP1A3 GNAS ATP1A4 ATP1A1 ATP1A2 FXYD2
0.0384075402968522	96	210	1.19258625605931	Human immunodeficiency virus 1 infection	http://www.genome.jp/kegg-bin/show_pathway?ecb05170	GNAI1 CFL2 B2M CCR5 IKBKB BST2 CXCR4 CASP8 CHUK BID PRKCA PIK3CD TAP2 ITPR3 AKT2 ITPR2 CALR GNB4 AKT1 STPG4 CCNB3 MAP2K2 CALM3 IRAK1 CUL1 PPP3R1 CDK1 RAC1 GNAI3 PPP3CA TLR4 MAPK1 MAP3K7 AP1S2 RAF1 DDB1 PHLPP2 TNFRSF1B LIMK1 GNAO1 AP1S3 ATR NRAS CYCS MAPK3 CD3E PXN AP1G2 PIK3CA NFKB1 LOC111768755 FASLG GNB2 BCL2L1 CASP9 LOC100050473 PRKCB PAK4 CRKL TAB2 GNAQ CUL4A NFATC2 LOC100056182 AP1B1 PRKCG A…
0.0387339155178582	60	125	1.25221556886228	Relaxin signaling pathway	http://www.genome.jp/kegg-bin/show_pathway?ecb04926	GNAI1 MMP2 TGFBR1 PRKCA PIK3CD ADCY7 CREB3L2 AKT2 GNB4 AKT1 MAP2K2 VEGFA SHC2 EGFR GRB2 GNAI3 MAPK1 EDN1 PLCB3 RAF1 VEGFD SRC GNAO1 CREB1 COL1A1 NRAS RXFP2 PRKCZ MAPK3 PIK3CA NFKB1 CREB3L3 SMAD2 ACTA2 SHC4 TGFBR2 PRKACA GNB2 ARRB1 SOS1 ARRB2 ATF2 PIK3R1 COL4A1 PLCB1 COL4A6 ATF6B GNB1 ADCY6 PRKACB MMP1 GNAS ADCY8 EDNRB ADCY1 INSL3 MAPK13 LOC100052122 GNG5 GNB5
0.0418730876897424	35	68	1.34275566514031	Acute myeloid leukemia	http://www.genome.jp/kegg-bin/show_pathway?ecb05221	BCL2A1 CSF1R CD14 FLT3 IKBKB BRAF RUNX1 PML CHUK MPO PIK3CD STAT5B AKT2 PPARD AKT1 MAP2K2 CSF2 GRB2 MAPK1 RAF1 STAT5A NRAS MAPK3 PIK3CA NFKB1 STAT3 SOS1 CCNA1 PIK3R1 PIM1 BBS7 ARAF ZBTB16 LOC100052122 CCND1
0.0430099649156384	42	84	1.30439121756487	ErbB signaling pathway	http://www.genome.jp/kegg-bin/show_pathway?ecb04012	BRAF CBL ABL2 PRKCA PIK3CD STAT5B AKT2 AKT1 GAB1 MAP2K2 SHC2 EGFR GRB2 MAPK1 EGF TGFA RAF1 SRC STAT5A NRG2 NRAS CBLB MAPK3 ABL1 PIK3CA SHC4 CAMK2B PRKCB PAK4 SOS1 CRKL PRKCG CAMK2A PIK3R1 PAK2 ERBB2 PLCG1 CDKN1A AREG ARAF CAMK2D LOC100052122
0.0434654396171871	30	57	1.37304338691039	Notch signaling pathway	http://www.genome.jp/kegg-bin/show_pathway?ecb04330	DVL2 ADAM17 SNW1 JAG2 DTX4 PSEN2 NCSTN NOTCH4 JAG1 APH1A DLL4 HDAC2 DLL1 NOTCH2 HDAC1 NUMB TLE7 NUMBL MFNG DTX2 MAML3 RBPJ NOTCH3 NOTCH1 CTBP2 TLE2 KAT2A HES1 HEY1 LFNG
0.0434654396171871	25	46	1.41781654083138	Cocaine addiction	http://www.genome.jp/kegg-bin/show_pathway?ecb05030	MAOB GNAI1 PDYN CREB3L2 GRM2 DDC GNAI3 GPSM1 GRIN3A SLC18A1 DRD2 CREB1 NFKB1 CREB3L3 PRKACA GRIA2 FOSB ATF2 ATF6B PRKACB SLC18A2 GNAS GRIN1 SLC6A3 RGS9
0.0434654396171871	45	91	1.29005724814108	PD-L1 expression and PD-1 checkpoint pathway in cancer	http://www.genome.jp/kegg-bin/show_pathway?ecb05235	IKBKB CHUK PIK3CD EML4 CSNK2A1 AKT2 AKT1 STAT1 JAK2 MAP2K2 PPP3R1 EGFR RASGRP1 PPP3CA TLR4 MAPK1 EGF ZAP70 RAF1 TICAM2 NRAS CSNK2A2 NFKBIB MAPK3 CD3E PIK3CA NFKB1 HIF1A STAT3 TLR2 JAK1 NFATC2 NFATC1 PIK3R1 CD247 PLCG1 TRAF6 MAP2K3 LOC100146191 CD28 PRKCQ PTPN11 MAPK13 LOC100052122 LOC106783094
0.0438466089426144	18	31	1.51477689781727	Fructose and mannose metabolism	http://www.genome.jp/kegg-bin/show_pathway?ecb00051	ALDOA HKDC1 SORD PFKFB2 HK1 MPI PFKFB3 FCSK ENOSF1 AKR1B1 PFKM TKFC PFKL TIGAR GMPPB PMM2 PFKP FBP1
0.0438466089426144	18	31	1.51477689781727	Antifolate resistance	http://www.genome.jp/kegg-bin/show_pathway?ecb01523	IL1B ABCC3 SLC19A1 IKBKB CHUK ABCC5 ABCG2 LOC100059683 ATIC GGH NFKB1 IL6 GART MTHFR FOLR3 SHMT2 TYMS
0.044869552837076	24	44	1.42297223734349	Other types of O-glycan biosynthesis	http://www.genome.jp/kegg-bin/show_pathway?ecb00514	ST6GAL1 POFUT2 GALNT10 GXYLT2 GALNT2 GALNT9 GXYLT1 ST6GAL2 ST3GAL3 GALNT5 B4GALT1 EOGT C1GALT1 NIBAN3 GALNT6 GALNT12 GALNT15 COLGALT2 MFNG EXD2 GALNT18 GALNT14 PLOD3 B4GALT2
0.044869552837076	24	44	1.42297223734349	Intestinal immune network for IgA production	http://www.genome.jp/kegg-bin/show_pathway?ecb04672	CD80 CCR9 HLA-DMA CXCR4 ICOS DQA IL10 ITGA4 CD40LG DRA DRB IL2 PIGR IL6 CD40 Eqca-DQB2 TNFSF13B HLA-DOB TNFRSF13B CD28 TNFSF13 LOC106783094
0.0451075506873329	33	64	1.34515344311377	Cortisol synthesis and secretion	http://www.genome.jp/kegg-bin/show_pathway?ecb04927	ADCY7 ITPR3 PDE8A CREB3L2 ITPR2 CYP17A1 NCEH1 CACNA1I PLCB3 PDE8B MRAP PBX1 CREB1 NR5A1 HSD3B2 CREB3L3 CACNA1G CACNA1D PRKACA NR0B1 GNAQ ATF2 PLCB1 ATF6B ADCY6 PRKACB KCNK2 GNA11 SCARB1 GNAS ADCY8 ADCY1 LOC100063612
0.0460900431208565	40	80	1.30439121756487	Complement and coagulation cascades	http://www.genome.jp/kegg-bin/show_pathway?ecb04610	LOC100060539 F2R C8B C2 CLU C9 MASP1 FGG F13A1 SERPINB10 LOC100057176 KLKB1 FGB F12 VWF SERPING1 CFH C7 LOC100057500 C4BPA CFI SERPIND1 SPI2 KNG1 F8 PROS1 CD55 MBL2 SERPINE1 C1QB C8A C5 C1QC C6 TFPI ITGB2 F3 ITGAX SERPINA5 FGA
0.0460900431208565	40	80	1.30439121756487	Salivary secretion	http://www.genome.jp/kegg-bin/show_pathway?ecb04970	LOC100054420 LYZL1 ATP2B4 PRKCA ADCY7 ITPR3 ITPR2 STPG4 AQP5 CALM3 KCNMA1 PLCB3 ECATH-3 PRKG1 ADRA1A PRKACA PRKCB ATP1B1 GUCY1A2 GNAQ PRKCG ATP1B3 GUCY1B1 PLCB1 ADCY6 TRPV6 PRKACB BST1 ATP2B2 ATP1A3 GNAS PRKG2 ATP1A4 ADCY8 ATP1A1 ATP1A2 ADCY1 FXYD2 CST3
0.0464647152700741	28	53	1.37822468271005	Type I diabetes mellitus	http://www.genome.jp/kegg-bin/show_pathway?ecb04940	GAD2 IL1B CD80 HLA-DMA DQA DRA DRB LOC111768996 IL2 FASLG Eqca-DQB2 LOC100050473 LOC100056182 HLA-DOB CD28 IL1A LOC100059994 MHCX1 LOC100049798 EQMHCC1 LOC106783094 LOC100050706 LOC100054114 LOC111768988 LOC100052689
0.0470303253564295	32	62	1.34646835361535	Lysine degradation	http://www.genome.jp/kegg-bin/show_pathway?ecb00310	DLST DLD PRDM6 KMT2B KMT2A EZH1 PRDM2 ALDH3A2 NSD2 TMLHE ECHS1 ALDH9A1 DOT1L KMT5C ACAT2 NIBAN3 PHF11 HADHA SMYD1 KMT2E COLGALT2 KMT2D EHMT1 CAMKMT SETD7 PIPOX MECOM AASS PLOD3 EHHADH SETDB1 NSD3
0.0481016993042759	52	108	1.25608043172913	Glutamatergic synapse	http://www.genome.jp/kegg-bin/show_pathway?ecb04724	GNAI1 GRIK1 GRK2 PRKCA ADCY7 ITPR3 SLC38A1 ITPR2 GNB4 GLS2 GRM2 PPP3R1 GNAI3 PPP3CA GRIK3 MAPK1 SLC1A1 PLCB3 SHANK3 GRIN3A GNAO1 DLGAP1 PLA2G4E MAPK3 SLC38A2 SLC1A2 GLUL CACNA1D GRM7 PRKACA GNB2 GRIA3 PRKCB GRIK4 GRIA2 GNAQ GRIK5 PRKCG GRK3 PLCB1 GNB1 ADCY6 PRKACB PLD1 HOMER2 GNAS GRIN1 ADCY8 SLC17A6 ADCY1 GNG5 GNB5
0.0481016993042759	52	108	1.25608043172913	Cholinergic synapse	http://www.genome.jp/kegg-bin/show_pathway?ecb04725	CHRNA6 GNAI1 CHRNB4 PRKCA PIK3CD ACHE ADCY7 ITPR3 CREB3L2 AKT2 ITPR2 GNB4 AKT1 FYN JAK2 GNAI3 MAPK1 PLCB3 KCNQ5 GNAO1 CREB1 NRAS MAPK3 PIK3CA CREB3L3 CACNA1D CAMK4 PRKACA CAMK2B PIK3R6 GNB2 PRKCB KCNQ3 GNAQ PRKCG PIK3CG CAMK2A PIK3R1 BCL2 PLCB1 GNB1 ADCY6 PRKACB GNA11 CAMK2D ADCY8 CHRNA7 KCNQ1 ADCY1 LOC100052122 GNG5 GNB5
0.0484006877962466	27	51	1.38112011271575	Sphingolipid metabolism	http://www.genome.jp/kegg-bin/show_pathway?ecb00600	CERS4 UGCG CERK NEU3 SMPD4 SPHK2 SPTLC3 GLB1 SMPD1 SGPL1 SMPD2 B4GALT6 NEU1 CERS6 SPTLC1 SPTLC2 SGMS2 PSAP PLPP3 GBA PLPP1 SPHK1 UGT8 COPE PLPP2 NEU2 LOC111770931
0.0493024320385742	13	21	1.61496055508032	Pentose and glucuronate interconversions	http://www.genome.jp/kegg-bin/show_pathway?ecb00040	SORD CRYL1 KL AKR1B1 LOC100066329 LOC100066472 XYLB LOC100068026 LOC100146977 RPE LOC100067994 UGT2A1 LOC100068041
0.0495758712581699	45	92	1.27603488674824	TGF-beta signaling pathway	http://www.genome.jp/kegg-bin/show_pathway?ecb04350	ACVR2A BAMBI TGFBR1 GDF6 PITX2 THBS1 CUL1 MAPK1 INHBC TGIF1 CHRD SMURF2 PPP2R1B BMPR1B TFDP1 ID4 SMAD6 ZFYVE16 MAPK3 TGFB3 SMAD2 TGFBR2 E2F4 NODAL BMP4 FST SMAD4 FBN1 SMAD5 GDF5 LTBP1 BMP6 DCN ROCK1 BMP2 RBX1 INHBA SMAD1 ID3 BMPR2 ID1 RHOA Hamp LOC100054366 TGFB2
0.0513840374178678	65	139	1.21993423225491	Alcoholic liver disease	http://www.genome.jp/kegg-bin/show_pathway?ecb04936	IL1B LOC100060539 PPARA CD14 FOXO1 IKBKB PRKAG3 ADIPOQ C2 CASP8 LPIN2 CHUK AKT2 AKT1 ACOX3 IRAK1 NOX4 TLR4 CXCL1 ACACA MAP3K7 PRKAG1 ALDH3A2 TRA2A PRKAB1 PRKAG2 TRA2B ALDH9A1 PRKAA2 SIRT1 LBP SCD SCD5 NFKB1 CXCL8 ADIPOR2 IL6 FASLG CPT1A LPIN3 TAB3 TAB2 CYP2E1 LOC100034175 C1QB C5 C1QC PRKAB2 ACADM TRAF6 CASP3 MAP2K3 MLYCD FOXO3 ACADVL MAP3K5 MAPK13 LOC111772842 LOC111772844 LOC100034242 TRAF3 IL1…
0.0515462908048806	30	58	1.34937022506711	Fatty acid metabolism	http://www.genome.jp/kegg-bin/show_pathway?ecb01212	HACD4 SLC39A7 ELOVL2 ELOVL7 ACOX3 ACSL6 ACACA ELOVL6 ACSL3 ECHS1 SCD ACAT2 SCD5 ELOVL5 ACADL MYLK HADHA ACSL4 ACSBG2 PPT1 HSD17B4 PPT2 TECR ACAA2 ACADM GAREM2 FADS1 EHHADH FADS2 ACADVL
0.0525436938321915	56	118	1.23806624040055	Oocyte meiosis	http://www.genome.jp/kegg-bin/show_pathway?ecb04114	CPEB3 LOC100061391 YWHAQ MAD2L2 PPP2R5D ADCY7 ITPR3 LOC100061360 PPP2R5A ITPR2 STPG4 CALM3 YWHAE CUL1 PPP3R1 CDK1 IGF1 PPP3CA AR SLK MAPK1 PPP2R5E RPS6KA3 CDC23 PPP2R1B MAD1L1 MAPK3 YWHAH SMC1B PPP1CB CPEB1 PRKACA CPEB4 CAMK2B BUB1 ANAPC4 PLK1 ANAPC2 RPS6KA6 CAMK2A YWHAB RBX1 YWHAZ LAMTOR1 ADCY6 SMC3 PRKACB BTRC PKMYT1 AURKA CAMK2D ADCY8 ADCY1 MAPK13 SPDYA
0.0532261398270052	25	47	1.38765023145199	Ether lipid metabolism	http://www.genome.jp/kegg-bin/show_pathway?ecb00565	PLA2G5 AGPS CEPT1 LPCAT2 PLA2G2A ENPP6 PLD3 PLA2G4E PAFAH1B1 PLA2G12A PAFAH2 PLA2G2C DRC1 PLA2G6 PLA2G2F LPCAT1 PLPP3 PLD4 PLD1 PLPP1 UGT8 PLA2G7 PLPP2 PAFAH1B2 PLA2G2D
0.0538187794509683	33	65	1.32445877475818	Fc epsilon RI signaling pathway	http://www.genome.jp/kegg-bin/show_pathway?ecb04664	PRKCA PIK3CD AKT2 AKT1 FYN FCER1A MAP2K2 SYK FCER1G CSF2 RAC1 IL13 GRB2 MAPK1 VAV3 RAF1 ALOX5AP LYN ALOX5 PLA2G4E NRAS MAPK3 PIK3CA MS4A2 SOS1 PIK3R1 GAB2 BTK PLCG1 LCP2 MAP2K3 PLA2G4A LOC100052122
0.0553419374755378	52	109	1.24455675804355	Insulin resistance	http://www.genome.jp/kegg-bin/show_pathway?ecb04931	SLC2A1 SLC2A2 PPARA TRIB3 FOXO1 IKBKB PRKAG3 IRS2 PIK3CD PTPA CREB3L2 SLC2A4 AKT2 AKT1 INSR G6PC2 ZBTB45 PRKCE PRKAG1 RPS6KA3 PYGL PRKAB1 PRKAG2 PRKAA2 CREB1 PPP1R3C PCK2 PCK1 PRKCZ PIK3CA NFKB1 CREB3L3 SLC27A3 PPP1CB STAT3 IL6 CPT1A PRKCB RPS6KA6 PTPN1 PIK3R1 GFPT1 PRKAB2 NR1H2 GYS1 PYGB LOC100146191 PRKCQ PYGM SLC27A2 PTPN11 LOC100052122
0.0569606118044226	28	54	1.35270200340061	Hedgehog signaling pathway	http://www.genome.jp/kegg-bin/show_pathway?ecb04340	GRK2 CSNK1A1 SMO CSNK1G1 GLI2 CUL1 CSNK1D MGRN1 GLI1 SMURF2 CCND2 SPOPL HHAT CSNK1G2 PRKACA CDON ARRB1 SPOP ARRB2 CSNK1G3 GRK3 BCL2 LOC100055155 IQCE EVC2 PRKACB BTRC CCND1
0.0569606118044226	60	128	1.22286676646707	Dopaminergic synapse	http://www.genome.jp/kegg-bin/show_pathway?ecb04728	MAOB GNAI1 KIF5B LOC111774802 CLOCK PPP2R5D PRKCA KIF5A ITPR3 CREB3L2 PPP2R5A AKT2 ITPR2 GNB4 AKT1 STPG4 CALM3 DDC GNAI3 PPP3CA PPP2R5E PLCB3 PPP2R1B ARNTL GNAO1 SLC18A1 DRD2 CREB1 PPP2R2C PPP2R3A CREB3L3 CACNA1D PPP1CB PRKACA CAMK2B GNB2 GRIA3 PRKCB ARRB1 GRIA2 GNAQ ARRB2 ATF2 PPP2R2B PRKCG CAMK2A PLCB1 ATF6B GNB1 PRKACB SLC18A2 GNAS CAMK2D PPP2R2D SLC6A3 PPP2R3B GNG5 CALY GNB5
0.0604471039847403	17	30	1.47831004657352	Glyoxylate and dicarboxylate metabolism	http://www.genome.jp/kegg-bin/show_pathway?ecb00630	DLD MMUT HYI AGXT GRHPR MDH1 AFMID GLYCTK HSD3B2 ACAT2 ACO1 GLUL CS PCCB PCCA ACO2 ACSS1
0.0604471039847403	56	119	1.227662322414	Serotonergic synapse	http://www.genome.jp/kegg-bin/show_pathway?ecb04726	MAOB GNAI1 BRAF RAPGEF3 PRKCA ITPR3 ITPR2 GNB4 DDC PTGS1 DUSP1 GNAI3 MAPK1 PLCB3 RAF1 ALOX15B ALOX12B ALOX5 GNAO1 TPH2 SLC18A1 HTR4 PLA2G4E NRAS MAPK3 CACNA1D PRKACA SLC6A4 GABRB2 GNB2 PRKCB GNAQ PRKCG KCNN2 HTR3A APP PLCB1 HTR2C GNB1 CASP3 MAOA GABRB3 PRKACB HTR7 ARAF SLC18A2 GNAS HTR2A PLA2G4A LOC100070400 LOC100070990 GNG5 LOC100061470 CYP2C113 LOC100146596 GNB5
0.0604519760635527	72	157	1.19638430146077	Wnt signaling pathway	http://www.genome.jp/kegg-bin/show_pathway?ecb04310	RSPO4 DVL2 BAMBI GPC4 CSNK1A1 CACYBP PRKCA LRP6 CSNK2A1 VANGL1 PPARD TBL1XR1 WNT10B RYK PORCN APC WNT1 WNT7A DAAM1 INVS DAAM2 CUL1 PPP3R1 RAC1 ROCK2 PPP3CA NLK MAP3K7 SFRP4 ZNRF3 PLCB3 LGR6 CCND2 LRP5 CSNK2A2 FZD6 CER1 TBL1X PRKACA NKD2 CAMK2B TLE7 PRKCB DKK1 SMAD4 FZD3 PRICKLE2 NFATC2 PRKCG CAMK2A NFATC1 RSPO3 PLCB1 MMP7 SFRP1 RBX1 LOC100055155 WNT11 SERPINF1 CTBP2 PRKACB BTRC CLSTN1 AXIN1 TLE2 …
0.0634120591586325	37	75	1.28699933466401	PPAR signaling pathway	http://www.genome.jp/kegg-bin/show_pathway?ecb03320	PPARA ADIPOQ GK PPARD FABP5 ACOX3 HMGCS1 ACSL6 LPL ZBTB45 ACSL3 OLR1 PCK2 PCK1 SCD SCD5 ACADL FABP2 PPARG ACSL4 ACSBG2 SORBS1 RXRA PLTP ACADM FABP7 RXRB EHHADH MMP1 SLC27A2 ME1 FADS2 PLIN2 FABP3 LOC100064020 PLIN4 LOC100064092
0.0634120591586325	71	155	1.19499066383362	Hepatitis C	http://www.genome.jp/kegg-bin/show_pathway?ecb05160	EIF3E EIF2AK4 PPARA IKBKB BRAF IFNAR2 YWHAQ CASP8 CHUK BID PIK3CD EIF2AK1 PIAS1 AKT2 AKT1 OAS3 STAT1 MAP2K2 YWHAE EGFR GRB2 RSAD2 IFNAR1 MAPK1 EGF EIF2AK2 MX1 RAF1 PPP2R1B CXCL10 OAS1 NRAS PPP2R2C CYCS MAPK3 RB1 YWHAH PIK3CA NFKB1 RNASEL LOC111768755 STAT3 FASLG CASP9 SOS1 EIF2S1 JAK1 PPP2R2B RXRA PIK3R1 YWHAB EIF2AK3 CLDN1 TRAF6 CFLAR CDKN1A CLDN16 YWHAZ CASP3 BAK1 ARAF SCARB1 PPP2R2D MAVS CD81 …
0.0649072252722073	60	129	1.21338717913011	Purine metabolism	http://www.genome.jp/kegg-bin/show_pathway?ecb00230	GDA LOC100054420 URAD RRM2B ENPP3 ADCY7 PDE8A RRM2 PAPSS2 NT5E ENTPD4 ADSS2 PDE4B HDHD5 GUCY2D NME7 HDDC2 PDE8B AK5 ENPP1 ENTPD6 ENTPD5 PDE4D PDE5A RDH14 PDE6H NCKAP1L ATIC AMPD1 NUDT16 ENTPD1 PDE9A PDE7A GUCY1A2 AK4 PDE2A NUDT9 NT5C1A GART ENG NT5M GUCY1B1 NME2 PDE1C ADCY6 PDE1A GMPR ENTPD8 GMPS NTPCR PPAT AK2 PDE6A ADCY8 PRPS2 PDE3B ADCY1 ADPRM FHIT LOC100054641
0.0652575590641051	15	26	1.50506678949793	Butanoate metabolism	http://www.genome.jp/kegg-bin/show_pathway?ecb00650	GAD2 HMGCLL1 BDH1 ACSM3 HMGCS1 BDH2 ECHS1 ACAT2 AACS HADHA LOC100057758 OXCT1 LOC106780831 EHHADH HMGCL
0.0664861936064529	36	73	1.28652284472152	Ribosome biogenesis in eukaryotes	http://www.genome.jp/kegg-bin/show_pathway?ecb03008	NMD3 BMS1 NXF1 WDR3 CSNK2A1 RBM28 NOL6 GNL2 SBDS MDN1 RIOK1 IMP4 EIF6 WDR75 NAT10 ATR GAR1 CSNK2A2 SPATA5 TCOF1 GNL3 NXT2 RRP7 PPP1CB RAN NOP56 RPP30 UTP6 UTP14A NHP2 FBL DKC1 NOB1 NOP58 XPO1 LOC100060201
0.068947206178636	32	64	1.30439121756487	GnRH secretion	http://www.genome.jp/kegg-bin/show_pathway?ecb04929	PRKCA PIK3CD ITPR3 AKT2 ITPR2 AKT1 KCNN1 GABBR2 MAP2K2 GABBR1 CACNA1I MAPK1 PLCB3 RAF1 NRAS MAPK3 PIK3CA CACNA1G CACNA1D SPP1 PRKCB ARRB1 GNAQ ARRB2 CGA PRKCG PIK3R1 KCNN2 PLCB1 GNA11 LOC100052122 HCN2
0.0694196843401707	69	151	1.19209263592021	Cushing syndrome	http://www.genome.jp/kegg-bin/show_pathway?ecb04934	GNAI1 BRAF DVL2 RAP1B CDKN2C USP8 ADCY7 ITPR3 PDE8A CREB3L2 KMT2A MEN1 ITPR2 WNT10B APC WNT1 MAP2K2 WNT7A EGFR CYP17A1 GNAI3 NCEH1 CACNA1I MAPK1 PLCB3 PDE8B MRAP PBX1 CREB1 NR5A1 ASH2L MAPK3 HSD3B2 RB1 FZD6 CREB3L3 CACNA1G CACNA1D RAP1A PRKACA CAMK2B AIP WDR5 KMT2D FZD3 GNAQ ATF2 CAMK2A RBBP5 PLCB1 ATF6B CDKN1A WNT11 ADCY6 PRKACB KCNK2 GNA11 AXIN1 SCARB1 GNAS CAMK2D ADCY8 WNT2 ADCY1 FZD4 LOC10006…
0.0704673531837075	13	22	1.54155325712212	Mismatch repair	http://www.genome.jp/kegg-bin/show_pathway?ecb03430	RFC2 RPA2 MSH6 POLD1 MSH3 POLD3 PMS2 RFC5 LIG1 POLD2 RFC4 RPA1 RFC1
0.0704887691328644	66	144	1.19569194943446	Gastric cancer	http://www.genome.jp/kegg-bin/show_pathway?ecb05226	BRAF DVL2 TGFBR1 CSNK1A1 PIK3CD LRP6 AKT2 AKT1 WNT10B GAB1 DDB2 APC WNT1 MAP2K2 WNT7A SHC2 EGFR GRB2 MET MAPK1 EGF RAF1 LRP5 NRAS FGFR2 FGF10 MAPK3 RB1 FZD6 PIK3CA TGFB3 SHC4 TGFBR2 FGF7 RARB SOS1 CDH17 SMAD4 FZD3 FGF9 RXRA PIK3R1 ERBB2 BCL2 FGF1 FGF23 CDH1 CDKN1A WNT11 RXRB AXIN1 BAK1 ARAF WNT2 CDX2 FZD4 FGF18 FGF4 FGF3 FGF16 LOC100052122 FGF20 FGF19 FGF8 CCND1 TGFB2
0.0707804374238535	44	92	1.24767855593162	Small cell lung cancer	http://www.genome.jp/kegg-bin/show_pathway?ecb05222	FN1 ITGA6 IKBKB CHUK PIK3CD LAMB4 AKT2 LAMB3 AKT1 DDB2 TRAF1 BIRC3 CYCS RB1 PIK3CA NFKB1 ITGA3 LOC111768755 RARB BCL2L1 CASP9 LAMA1 LAMA4 RXRA PIK3R1 COL4A1 XIAP BIRC7 BCL2 TRAF6 COL4A6 FAM171B CDKN1A CASP3 ITGB1 RXRB LAMC1 LAMA5 BAK1 ZBTB17 FHIT LOC100052122 TRAF3 CCND1
0.0713093125988249	19	35	1.41619617907043	DNA replication	http://www.genome.jp/kegg-bin/show_pathway?ecb03030	RFC2 FEN1 RPA2 POLD1 POLD3 POLA1 RNASEH2B MCM5 MCM7 RFC5 LIG1 POLD2 MCM4 MCM2 MCM3 RNASEH1 RFC4 RPA1 RFC1
0.0715560898237842	31	62	1.30439121756487	Glycolysis / Gluconeogenesis	http://www.genome.jp/kegg-bin/show_pathway?ecb00010	DLD LOC100053296 PDHA1 ALDOA ENO1 GAPDHS HKDC1 PDHB PKM ALDH3A1 G6PC2 HK1 LDHB ALDH3A2 ALDH9A1 MINPP1 PCK2 PCK1 PGK1 PFKM PFKL LOC100034175 PFKP LDHA FBP1 GCK ACSS1 LOC111772842 LOC111772844 LOC100034242
0.0734173258589369	23	44	1.36368172745418	Fatty acid degradation	http://www.genome.jp/kegg-bin/show_pathway?ecb00071	ACOX3 ACSL6 ACSL3 ALDH3A2 ECHS1 ALDH9A1 ACAT2 ACADL HADHA ACSL4 ACSBG2 LOC100034175 ACAA2 ACADM GAREM2 EHHADH ACADVL LOC100064020 LOC111772842 LOC111772844 LOC100034242 LOC100064092
0.0736591776091559	37	76	1.27006513289211	RNA degradation	http://www.genome.jp/kegg-bin/show_pathway?ecb03018	DDX6 CNOT6L C1D TOB1 ENO1 PABPC5 EXOSC3 DCP2 WDR61 EXOSC7 PABPC4 EDC4 PATL1 BTG4 PLCD4 PNLDC1 ATR CNOT8 CNOT2 PAN3 PFKM NUDT16 PFKL EDC3 MPHOSPH6 PFKP CNOT4 CNOT10 SKIV2L PABPC1L CNOT3 MTREX DIS3 DCP1A DHX36 BTG1 TENT4B
0.0736591776091559	43	90	1.24641827456199	Dilated cardiomyopathy	http://www.genome.jp/kegg-bin/show_pathway?ecb05414	ITGA6 ADCY7 CACNG4 ITGB5 SLC8A2 ITGA10 IGF1 ITGA4 ITGA7 CACNB3 CACNG7 ITGA8 ACTC1 DES CACNA2D3 TPM1 TGFB3 ITGA3 DMD CACNA1D PRKACA ITGA1 ITGB3 LAMA1 ACTG1 ITGB8 MYH7 SGCB FAM171B ITGB6 TNNT2 TPM4 ADCY6 ITGB1 SLC8A3 PRKACB GNAS ADCY8 ITGA5 ADCY1 CACNG6 TGFB2 CACNB1
0.076284573896359	33	67	1.28492269192957	Arachidonic acid metabolism	http://www.genome.jp/kegg-bin/show_pathway?ecb00590	PTGES HPGDS PLA2G5 GPX6 GPX5 CYP2B6 PTGS1 PLA2G2A LOC100068569 ALOX15B ALOX12B ALOX5 PTGES3 PLA2G4E PLA2G12A TBXAS1 CYP2E1 PLA2G2C LOC100061690 PLA2G6 PLA2G2F LOC100070509 LOC100630657 GPX8 PLA2G4A LOC100070400 LOC100064020 CBR3 PLA2G2D LOC100064092 LOC100061470 CYP2C113 GPX2
0.076284573896359	22	42	1.36650508506796	Aminoacyl-tRNA biosynthesis	http://www.genome.jp/kegg-bin/show_pathway?ecb00970	FARS2 GATB LARS1 YARS1 WARS1 RARS2 KARS1 VARS1 FARSA MARS1 CARS2 VARS2 SARS2 GAB2 TARS1 WARS2 HARS1 FARSB AARS2 DARS1 TARS3 LARS2
0.076284573896359	48	102	1.227662322414	NF-kappa B signaling pathway	http://www.genome.jp/kegg-bin/show_pathway?ecb04064	IL1B BCL2A1 CD14 IKBKB CARD11 CHUK CSNK2A1 SYK IRAK1 TNFAIP3 TLR4 CXCL1 MAP3K7 ZAP70 CD40LG TRAF1 BIRC3 TICAM2 LYN MALT1 ICAM1 CSNK2A2 LBP TNFRSF11A NFKB1 CXCL8 TNFSF11 VCAM1 CD40 BCL2L1 PRKCB TAB3 TAB2 PIAS4 PARP1 TNFSF13B XIAP BCL2 BTK PLCG1 TRAF6 ATM CFLAR PRKCQ ERC1 LOC106783094 TRAF3
0.076284573896359	22	42	1.36650508506796	Bladder cancer	http://www.genome.jp/kegg-bin/show_pathway?ecb05219	MMP2 BRAF THBS1 UPK3A MAP2K2 EGFR MAPK1 RAF1 SRC DAPK3 MDM2 NRAS MAPK3 RB1 CXCL8 DAPK1 ERBB2 CDH1 CDKN1A MMP1 ARAF CCND1
0.078552784729573	58	126	1.20086810505972	Cell cycle	http://www.genome.jp/kegg-bin/show_pathway?ecb04110	CCNH CDKN2C YWHAQ MAD2L2 ORC5 CCNB3 YWHAE CUL1 CDK1 BUB3 CDC23 CCND2 TFDP1 ATR HDAC2 MDM2 RBL2 MAD1L1 MCM5 RB1 YWHAH ABL1 TGFB3 MCM7 E2F4 SMC1B HDAC1 RAD21 CDC14A FZR1 BUB1 ANAPC4 ORC3 PLK1 SMAD4 ANAPC2 MCM4 CCNA1 MCM2 YWHAB MCM3 STAG2 ATM RBX1 CDKN1A TFDP2 YWHAZ LAMTOR1 SMC3 STT3A PKMYT1 TTK BBS7 ZBTB17 CDC25B CDC14B CCND1 TGFB2
0.0812679432321927	82	184	1.16260956348173	Kaposi sarcoma-associated herpesvirus infection	http://www.genome.jp/kegg-bin/show_pathway?ecb05167	LOC100060539 CCR5 IKBKB IFNAR2 CASP8 CHUK BID PIK3CD ITPR3 AKT2 ITPR2 GNB4 AKT1 STPG4 STAT1 JAK2 MAP2K2 CALM3 VEGFA SYK PPP3R1 CSF2 RAC1 MAP1LC3B PPP3CA IFNAR1 MAPK1 CXCL1 PIK3C3 EIF2AK2 ATG14 RAF1 SRC LYN CREB1 ICAM1 NRAS CYCS MAPK3 RB1 RCAN1 PIK3CA NFKB1 CXCL8 HIF1A LOC111768755 STAT3 IL6 PIK3R6 GNB2 CASP9 LOC100050473 PDGFB JAK1 NFATC2 LOC100056182 PIK3CG IL6ST NFATC1 PIK3R1 UBA52 PLCG1 CDKN1A…
0.0854957697388537	43	91	1.23272137044592	GnRH signaling pathway	http://www.genome.jp/kegg-bin/show_pathway?ecb04912	MMP2 PRKCA MAP3K1 ADCY7 ITPR3 ITPR2 MMP14 STPG4 MAP2K2 CALM3 EGFR GRB2 MAPK1 PLCB3 RAF1 SRC MAP3K4 MAPK7 PLA2G4E NRAS MAPK3 CACNA1D PRKACA CAMK2B PRKCB SOS1 GNAQ CGA CDC42 CAMK2A PLCB1 MAP3K2 MAP2K3 ADCY6 PRKACB PLD1 GNA11 GNAS CAMK2D ADCY8 PLA2G4A ADCY1
0.0858767084525713	40	84	1.24227735006178	Pancreatic cancer	http://www.genome.jp/kegg-bin/show_pathway?ecb05212	IKBKB BRAF TGFBR1 CHUK PIK3CD AKT2 AKT1 DDB2 STAT1 RAC1 EGFR MAPK1 TGFA RAF1 MAPK3 RB1 BRCA2 PIK3CA TGFB3 NFKB1 SMAD2 TGFBR2 STAT3 BCL2L1 CASP9 SMAD4 JAK1 RALBP1 CDC42 PIK3R1 ERBB2 CDKN1A PLD1 BAK1 ARAF LOC100052122 CCND1 TGFB2 LOC102150685 LOC106780978
0.0903927722652906	42	89	1.2311108120837	GABAergic synapse	http://www.genome.jp/kegg-bin/show_pathway?ecb04727	GAD2 GNAI1 SLC6A1 GABRR1 SLC38A5 PRKCA ADCY7 SLC38A1 GNB4 GLS2 GABBR2 GABBR1 GABRE GNAI3 HAP1 NSF SRC GNAO1 GABRA6 GABRP SLC38A2 GABARAPL1 GLUL CACNA1D PRKACA GABRB2 GNB2 PRKCB SLC12A5 PRKCG KDM5A GNB1 ADCY6 GABRB3 PRKACB GABRA4 GABRR3 ADCY8 ADCY1 GABRQ GNG5 GNB5
0.0908127501396158	23	45	1.33337768906631	Nucleotide excision repair	http://www.genome.jp/kegg-bin/show_pathway?ecb03420	RFC2 CETN2 CCNH RPA2 POLD1 ERCC3 DDB2 LOC102147743 ERCC1 DDB1 POLD3 RFC5 LIG1 XPC POLD2 GTF2H1 RBX1 RFC4 RPA1 RFC1 RAD23A ERCC2 GTF2H4
0.0961364571919376	22	43	1.33472589704312	Vasopressin-regulated water reabsorption	http://www.genome.jp/kegg-bin/show_pathway?ecb04962	CREB3L2 NSF DYNC1LI1 STX4 DCTN4 CREB1 ARHGDIB DYNC1I1 CREB3L3 PRKACA RAB5A DYNC1LI2 DYNC2LI1 AQP3 DCTN6 ADCY6 PRKACB AVPR2 RAB11A GNAS AVP RAB5C
0.0961364571919376	29	59	1.28228289184343	Legionellosis	http://www.genome.jp/kegg-bin/show_pathway?ecb05134	IL1B LOC100060539 HSPA1A CD14 HBS1L CASP8 ARF2 SAR1A RAB1A PYCARD BCL2L13 TLR4 CXCL1 SEC22B CYCS EEF1G NFKB1 CXCL8 CLK1 CASP7 LOC111768755 IL6 CASP9 BNIP3 TLR2 EEF1A1 CASP3 ITGB2
0.0961364571919376	18	34	1.38112011271574	African trypanosomiasis	http://www.genome.jp/kegg-bin/show_pathway?ecb05143	IL1B F2RL1 PRKCA IL10 PLCB3 THOP1 ICAM1 KNG1 NPPA IL6 FASLG VCAM1 PRKCB GNAQ LAMA4 PRKCG PLCB1 HBA
0.10026278314896	68	152	1.16708687887383	Hippo signaling pathway	http://www.genome.jp/kegg-bin/show_pathway?ecb04390	MPP5 DVL2 TGFBR1 YWHAQ GDF6 GLI2 WNT10B TEAD1 LLGL2 APC WNT1 WNT7A YWHAE BOLA3 LATS2 CSNK1D AJUBA FRMD1 STK3 CRB1 PPP2R1B BMPR1B BIRC3 CCND2 PATJ DLG5 DLG2 PPP2R2C WWC1 PRKCI PRKCZ FZD6 YWHAH TGFB3 TGFBR2 PPP1CB NKD2 BMP4 SMAD4 FZD3 ACTG1 PPP2R2B GDF5 SERPINE1 BMP6 YWHAB FGF1 BMP2 CDH1 CRB2 WWTR1 LOC100055155 YWHAZ WNT11 AREG SMAD1 BTRC NF2 ITGB2 AFP AXIN1 PPP2R2D WNT2 BMPR2 FZD4 ID1 CCND1 TGFB2
0.101415373916607	28	57	1.28150716111636	Autoimmune thyroid disease	http://www.genome.jp/kegg-bin/show_pathway?ecb05320	CD80 HLA-DMA DQA IL10 CD40LG DRA DRB LOC111768996 IL2 FASLG Eqca-DQB2 LOC100050473 CGA LOC100056182 HLA-DOB CD28 TPO LOC100059994 MHCX1 LOC100049798 EQMHCC1 LOC106783094 LOC100050706 LOC100054114 LOC111768988 LOC100052689
0.101581014223188	17	32	1.38591566866267	Mucin type O-glycan biosynthesis	http://www.genome.jp/kegg-bin/show_pathway?ecb00512	GALNT10 GALNT2 GALNT9 GALNT5 C1GALT1 ST6GALNAC2 GALNT6 GALNT12 GALNT15 EXD2 GALNT18 GALNT14 GCNT1 ST3GAL1 B4GALT5 ST3GAL2 ST6GALNAC3
0.105792115013785	11	19	1.51034772560143	Phenylalanine metabolism	http://www.genome.jp/kegg-bin/show_pathway?ecb00360	GOT1 MAOB LOC100053296 ALDH3A1 DDC LOC100147151 IL4I1 PAH LOC100055246 TAT LOC100068389
0.116038143420985	15	28	1.3975620188195	Galactose metabolism	http://www.genome.jp/kegg-bin/show_pathway?ecb00052	HKDC1 G6PC2 HK1 GLB1 B4GALT1 AKR1B1 PFKM GAA PFKL GALK1 PFKP SI GCK B4GALT2 GALE
0.118608642146377	45	98	1.19791030184529	Melanogenesis	http://www.genome.jp/kegg-bin/show_pathway?ecb04916	KITLG GNAI1 DVL2 MITF PRKCA ADCY7 CREB3L2 WNT10B STPG4 WNT1 MAP2K2 CALM3 WNT7A TYRP1 GNAI3 MAPK1 EDN1 PLCB3 RAF1 GNAO1 CREB1 NRAS MAPK3 FZD6 CREB3L3 TYR PRKACA CAMK2B PRKCB FZD3 GNAQ PRKCG CAMK2A PLCB1 WNT11 ADCY6 PRKACB GNAS CAMK2D ADCY8 WNT2 EDNRB ADCY1 FZD4
0.118608642146377	45	98	1.19791030184529	Prostate cancer	http://www.genome.jp/kegg-bin/show_pathway?ecb05215	FOXO1 IKBKB BRAF CHUK PIK3CD CREB3L2 AKT2 AKT1 HSP90AB1 MAP2K2 EGFR GRB2 IGF1 AR MAPK1 HSP90B1 EGF TGFA RAF1 MDM2 CREB1 NRAS FGFR2 MAPK3 RB1 INSRR FGFR1 PIK3CA NFKB1 CREB3L3 CASP9 SOS1 PDGFB HSP90AA1 MMP12 PIK3R1 ERBB2 BCL2 CDKN1A SPINT1 ARAF SRD5A2 LOC100052122 CCND1 PDGFA
0.133908073748288	43	94	1.19337919904871	Colorectal cancer	http://www.genome.jp/kegg-bin/show_pathway?ecb05210	BRAF TGFBR1 MSH6 PIK3CD AKT2 AKT1 DDB2 APC MAP2K2 RAC1 EGFR MSH3 GRB2 MAPK1 EGF TGFA RAF1 NRAS CYCS MAPK3 PIK3CA TGFB3 TGFBR2 CASP9 APPL1 SOS1 SMAD4 PIK3R1 BCL2 CDKN1A DCC CASP3 AREG AXIN1 BAK1 ARAF BCL2L11 LOC100052122 RHOA CCND1 TGFB2 LOC102150685 LOC106780978
0.135088433668032	35	75	1.21743180306055	P53 signaling pathway	http://www.genome.jp/kegg-bin/show_pathway?ecb04115	SESN1 CASP8 RRM2B STEAP3 BID GORAB SIVA1 RRM2 DDB2 THBS1 CDK1 IGF1 CCND2 ZMAT3 ATR COP1 MDM2 CCNG2 CYCS EI24 RCHY1 LOC111768755 BCL2L1 CASP9 IGFBP3 CCNG1 CD82 BCL2 ATM CDKN1A CASP3 STT3A SERPINB5 ADGRB1 CCND1
0.139524195706692	12	22	1.42297223734349	Terpenoid backbone biosynthesis	http://www.genome.jp/kegg-bin/show_pathway?ecb00900	PCYOX1L ZMPSTE24 HMGCS1 FNTB ACAT2 PCYOX1 DHDDS FNTA HMGCR PDSS2 ICMT RCE1
0.139524195706692	23	47	1.27663821293583	Type II diabetes mellitus	http://www.genome.jp/kegg-bin/show_pathway?ecb04930	SLC2A2 IKBKB ADIPOQ IRS2 HKDC1 PIK3CD PKM SLC2A4 INSR HK1 MAPK1 PRKCE IRS4 CACNA1E PRKCZ MAPK3 PIK3CA CACNA1G CACNA1D PIK3R1 GCK LOC100052122 SOCS2
0.139524195706692	12	22	1.42297223734349	Proximal tubule bicarbonate reclamation	http://www.genome.jp/kegg-bin/show_pathway?ecb04964	GLS2 AQP1 MDH1 PCK2 PCK1 CA2 ATP1B3 SLC4A4 ATP1A3 ATP1A4 ATP1A1 ATP1A2
0.139967692657701	115	271	1.10704789682627	Cytokine-cytokine receptor interaction	http://www.genome.jp/kegg-bin/show_pathway?ecb04060	IL1B PRL ACVR2A CSF1R CCR5 CCR2 GHR CCR9 IFNAR2 CXCR4 IL17RB TGFBR1 CCR7 IL28B CCR6 IL17B GDF6 IL18R1 GALT CSF3 TNFRSF14 ACVRL1 gh IL10 IL20 CSF2 IL13 IFNAR1 NGF CXCL1 EPO INHBC CD40LG IL27RA BMPR1B CXCL11 TNFRSF1B LOC100630489 GDF2 CXCL6 CXCL10 CSF3R TNFRSF8 BMP3 IL11 TNFRSF11A IL27 TGFB3 TGFBR2 CXCL8 IL2 INHA IL2RB IL22RA1 IL6 IL2RG FASLG TNFSF11 LOC102148014 CD70 IL36G CD40 GDF3 NODAL IL23R TN…
0.148714717071718	11	20	1.43483033932136	Steroid biosynthesis	http://www.genome.jp/kegg-bin/show_pathway?ecb00100	NSDHL CYP51A1 SOAT1 LSS MSMO1 LIPA LBR CYP24A1 SC5D FDFT1 EBP
0.152961610906115	57	129	1.15271782017361	Spliceosome	http://www.genome.jp/kegg-bin/show_pathway?ecb03040	HSPA1A USP39 SNW1 TXNL4A SNRNP40 PRPF18 PRPF19 SRSF7 HNRNPA1 RBM17 THOC1 TCERG1 CDC5L THOC2 XAB2 DDX5 TRA2A THOC3 SNRPB TRA2B SNRPA CWC15 SLU7 PRPF6 PLRG1 U2AF1 EIF4A3 AQR SRSF1 DDX23 SF3A3 HNRNPC U2AF1L4 DDX46 SNRPB2 SNRNP200 RP9 PRPF31 ACIN1 PRPF8 SRSF4 RBMX RBM8A CRNKL1 U2SURP DHX15 PHF5A SRSF10 SRSF6 CDC40 SF3B2 HNRNPK SNRPC SRSF5 SMNDC1 PPIE LOC100054282
0.157795059386479	21	43	1.27405653808662	Pyruvate metabolism	http://www.genome.jp/kegg-bin/show_pathway?ecb00620	DLD PDHA1 PDHB ME2 PKM GRHPR ACACA MDH1 ALDH3A2 ALDH9A1 PCK2 PCK1 ACAT2 LOC100034175 LDHA ACSS1 ME1 LOC111772842 LOC111772844 LOC100034242
0.157795059386479	47	105	1.16774070905807	Nucleocytoplasmic transport	http://www.genome.jp/kegg-bin/show_pathway?ecb03013	NMD3 THOC7 NXF1 NUP93 NUP35 KPNA6 CEP192 NUP210 THOC1 THOC2 THOC3 PYM1 NUP88 TNPO3 IPO8 TNPO2 IPO11 KPNB1 KPNA5 IPO5 NXT2 NUP37 IPO13 CSE1L NUP58 EIF4A3 IPO7 NUP153 NUP50 THOC6 LOC100068576 KPNA1 SNUPN XPOT RAN NUP133 ACIN1 NUP160 RBM8A KPNA4 XPO7 RANGAP1 TNPO1 XPO1 SRRM1 XPO5 LOC100060201
0.160479088479694	14	27	1.35270200340061	Fatty acid elongation	http://www.genome.jp/kegg-bin/show_pathway?ecb00062	HACD4 ELOVL2 ELOVL7 ELOVL6 ECHS1 ELOVL5 MYLK HADHA PPT1 PPT2 TECR ACAA2 THEM5 GAREM2
0.162036355971389	69	159	1.13211313222611	Hepatocellular carcinoma	http://www.genome.jp/kegg-bin/show_pathway?ecb05225	LOC100053468 HMOX1 BRAF DVL2 TGFBR1 CSNK1A1 PRKCA PIK3CD LRP6 SMARCC1 SMARCB1 AKT2 AKT1 WNT10B GAB1 DDB2 APC WNT1 MAP2K2 WNT7A SHC2 EGFR GRB2 DPF1 MET MAPK1 TGFA SMARCD2 GSTO1 GSTT4 RAF1 LRP5 NRAS MAPK3 RB1 FZD6 PIK3CA TGFB3 SHC4 TGFBR2 BCL2L1 PRKCB SOS1 SMAD4 FZD3 ACTG1 PHF10 ARID2 GSTA4 MGST2 PRKCG PIK3R1 PLCG1 CDKN1A SMARCD1 WNT11 AXIN1 HCFC2 BAK1 ARAF WNT2 DPF3 IGF2 FZD4 GSTA3 LOC100052122 CC…
0.16669981375586	23	48	1.25004158349967	Ovarian steroidogenesis	http://www.genome.jp/kegg-bin/show_pathway?ecb04913	ADCY7 CYP17A1 IGF1 INSR HSD17B2 FSHR ALOX5 CYP1A1 PLA2G4E HSD3B2 PRKACA CGA BMP6 CYP19A1 LOC100070509 ADCY6 PRKACB SCARB1 GNAS ADCY8 INS PLA2G4A ADCY1
0.171307630030102	13	25	1.35656686626747	Glycosylphosphatidylinositol (GPI)-anchor biosynthesis	http://www.genome.jp/kegg-bin/show_pathway?ecb00563	LOC100070352 PIGT PIGG PIGQ PIGA PIGS PIGF PIGK PIGH PIGO PIGU GPLD1 MPPE1
0.173964668730154	45	101	1.16232880773107	Protein digestion and absorption	http://www.genome.jp/kegg-bin/show_pathway?ecb04974	SLC7A7 SLC8A2 SLC15A1 SLC7A9 SLC1A1 COL9A1 LOC100064145 SLC36A2 COL6A5 COL1A1 SLC7A8 SLC38A2 SLC6A19 COL25A1 ATP1B1 SLC3A1 COL4A1 ATP1B3 COL6A3 LOC100050670 COL11A1 COL4A6 CPB1 XPNPEP2 SLC8A3 COL6A1 KCNK5 PRCP ATP1A3 COL27A1 ATP1A4 ATP1A1 ATP1A2 KCNQ1 COL12A1 MEP1A COL11A2 LOC100050047 FXYD2 LOC100059452 LOC100059418 ELN COL22A1 COL23A1 COL5A1
0.174996372024192	16	32	1.30439121756487	Beta-Alanine metabolism	http://www.genome.jp/kegg-bin/show_pathway?ecb00410	GAD2 LOC100053296 CSAD ACOX3 ALDH3A1 DPYD ALDH3A2 GADL1 CARNS1 ECHS1 ALDH9A1 HADHA DPYS MLYCD CNDP1 EHHADH
0.174996372024192	16	32	1.30439121756487	SNARE interactions in vesicular transport	http://www.genome.jp/kegg-bin/show_pathway?ecb04130	STX11 YKT6 STX4 STX6 VAMP4 STX3 SEC22B VAMP7 STX2 STX18 VTI1B STX16 STX7 BET1 SNAP29 GOSR1
0.174996372024192	67	155	1.12766724615286	Non-alcoholic fatty liver disease	http://www.genome.jp/kegg-bin/show_pathway?ecb04932	IL1B PPARA IKBKB PRKAG3 ADIPOQ NDUFV3 IRS2 CASP8 BID PIK3CD AKT2 AKT1 NDUFS2 RAC1 NDUFV2 NDUFB8 INSR PRKAG1 SDHB PRKAB1 COX6A1 PRKAG2 PRKAA2 NDUFS3 SDHC CYCS COX4I2 XBP1 PIK3CA NFKB1 CXCL8 NDUFS1 CASP7 ADIPOR2 LOC111768755 ITCH IL6 FASLG NDUFA9 PPARG NDUFS4 EIF2S1 CYP2E1 CDC42 RXRA PIK3R1 PRKAB2 EIF2AK3 NDUFA10 NDUFS6 CASP3 NDUFA8 IL1A ADCK2 IL6R INS RANBP3 MAP3K5 UQCRQ MAPK13 LOC100630549 LEP BC…
0.175201309476755	19	39	1.27094528890936	Nicotinate and nicotinamide metabolism	http://www.genome.jp/kegg-bin/show_pathway?ecb00760	ENPP3 LOC100146833 NT5E NAMPT ENPP1 SIRT1 RDH14 NNT AOX1 SIRT7 NT5C1A NT5M NMNAT1 NMNAT3 SIRT2 BST1 NADSYN1 NMNAT2 AOX4
0.175201309476755	19	39	1.27094528890936	Basal transcription factors	http://www.genome.jp/kegg-bin/show_pathway?ecb03022	GTF2F1 TAF15 CCNH GTF2A1 ERCC3 GTF2A1L TAF7L GTF2H1 TBPL1 GTF2IRD1 GTF2I GTF2E1 GTF2F2 TAF4 TAF2 GTF2B TAF3 ERCC2 GTF2H4
0.179140555080133	37	82	1.17713353780244	Viral protein interaction with cytokine and cytokine receptor	http://www.genome.jp/kegg-bin/show_pathway?ecb04061	CSF1R CCR5 CCR2 CCR9 CXCR4 CCR7 CCR6 IL18R1 TNFRSF14 IL10 IL20 CXCL1 CXCL11 TNFRSF1B LOC100630489 CXCL6 CXCL10 CXCL8 IL2 IL2RB IL22RA1 IL6 IL2RG IL2RA TNFSF10 IL6ST CCL2 IL6R CCL3 CCL5 IL19 CX3CL1 CCL24 CCL11 CCL1 CCL8 CCL22
0.197544084165647	33	73	1.17931260766139	Arrhythmogenic right ventricular cardiomyopathy	http://www.genome.jp/kegg-bin/show_pathway?ecb05412	ITGA6 GJA1 CACNG4 ITGB5 SLC8A2 ITGA10 CDH2 ITGA4 ITGA7 CACNB3 CACNG7 ITGA8 PKP2 DSG2 DES CACNA2D3 DSP ITGA3 DMD CACNA1D ITGA1 ITGB3 LAMA1 ACTG1 ITGB8 SGCB FAM171B ITGB6 ITGB1 SLC8A3 ITGA5 CACNG6 CACNB1

## Sheet: EV-BM-MSC
Enrichment FDR	nGenes	Pathway Genes	Fold Enrichment	Pathway	URL	Genes
6.8672266024431e-10	193	341	1.48114429319495	PI3K-Akt signaling pathway	http://www.genome.jp/kegg-bin/show_pathway?ecb04151	PRL KITLG COMP FN1 CSF1R ITGA6 FLT3 IKBKB GHR IFNAR2 F2R YWHAQ EFNA4 PPP2R5D CHUK PRKCA PIK3CD ITGB5 CREB3L2 LAMB4 EPHA2 PPP2R5A AKT2 GNB4 LAMB3 RHEB AKT1 HSP90AB1 ITGA10 CSF3 THBS1 JAK2 LPAR2 gh MAP2K2 ANGPT4 VEGFA NTRK1 SYK YWHAE TSC1 RAC1 MYB EGFR GRB2 IGF1 INSR G6PC2 IFNAR1 TLR4 MET ITGA4 MAPK1 NGF HSP90B1 EPO EGF VWF PPP2R5E COL9A2 TGFA COL9A1 LOC100064145 TNN ITGA7 RAF1 NTRK2 VEGFD THBS3 KI…
6.8672266024431e-10	277	524	1.38338455189569	Pathways in cancer	http://www.genome.jp/kegg-bin/show_pathway?ecb05200	PTCH1 KITLG GNAI1 SLC2A1 LOC100053468 FN1 CSF1R MMP2 HMOX1 ITGA6 FLT3 FOXO1 IKBKB BRAF DVL2 CBL RUNX1 IFNAR2 CXCR4 F2R PML TGFBR1 SMO EGLN3 CASP8 MITF MSH6 NCOA4 CCDC6 CHUK BID JAG2 PRKCA PIK3CD LRP6 ADCY7 EML4 LAMB4 STAT5B AKT2 GLI2 GNB4 LAMB3 PPARD AKT1 WNT10B STPG4 HSP90AB1 DDB2 APC STAT1 WNT1 JAK2 LPAR2 MAP2K2 CALM3 GADD45B WNT7A PAX8 VEGFA NTRK1 CUL1 PTGER2 RAC1 IL13 ROCK2 EGFR MSH3 GRB2 GNA…
1.74524094534113e-09	697	1504	1.21277261387146	Metabolic pathways	http://www.genome.jp/kegg-bin/show_pathway?ecb01100	GAD2 ALAS2 GOT1 GCNT2 BCL2A1 GDA MAOB LOC100054420 DGKH IDH3B DLST BCO1 DGKB TUSC3 HACD4 HPSE2 CERS4 NDUFS7 MTMR6 CMPK1 CHPF DAD1 LOC100053468 NPL HMGCLL1 CA6 DLD LOC100053296 FAH PTGES HMOX1 AGPAT4 LALBA NSDHL PDHA1 URAD UGCG HSD17B3 NDUFV3 ALDOA ENO1 GATB ST6GAL1 GK GAPDHS TPK1 INPP4A HKDC1 PRDM6 BDH1 SLC39A7 SYNJ1 CERK PHGDH MOCS2 PDHB SORD LOC111774802 QDPR RDH10 HPGDS ELOVL2 MOGAT1 CRYL1 RRM…
1.04840240419144e-07	117	197	1.55422566122929	Focal adhesion	http://www.genome.jp/kegg-bin/show_pathway?ecb04510	COMP FN1 ITGA6 BRAF RAP1B PARVA PRKCA PIK3CD ITGB5 LAMB4 VASP AKT2 PIP5K1A LAMB3 AKT1 FYN ITGA10 CAPN2 PARVB THBS1 CAV1 VEGFA SHC2 RAC1 ROCK2 EGFR GRB2 IGF1 MET ITGA4 MAPK1 EGF VWF COL9A2 COL9A1 MYLK2 VAV3 LOC100064145 TNN ITGA7 RAF1 VEGFD THBS3 SRC BIRC3 CCND2 COL6A5 ITGA8 COL1A1 RASGRF1 MAPK3 BCAR1 PXN PIK3CA SHC4 MYLK ITGA3 PPP1CB RAP1A TLN1 SPP1 ARHGAP5 ITGA1 PRKCB PAK4 SOS1 ITGB3 CRKL ARHGAP…
1.07026581505175e-07	123	210	1.53278152206947	Regulation of actin cytoskeleton	http://www.genome.jp/kegg-bin/show_pathway?ecb04810	FGD1 CFL2 FN1 ITGA6 BRAF RDX CXCR4 F2R MYH14 PIK3CD ITGB5 PIP5K1A ITGA10 GIT1 APC LPAR2 MAP2K2 TMSB4X ACTR2 SSH3 RAC1 ROCK2 EGFR ITGA4 MAPK1 EGF MYLK2 VAV3 ARPC2 ITGA7 RAF1 CYFIP2 SRC LIMK1 ITGA8 NRAS FGFR2 FGF10 NCKAP1L MAPK3 KNG1 INSRR BCAR1 PXN FGFR1 PIK3CA SSH2 MYLK FGF7 WASL FGD3 ITGA3 PPP1CB MYH10 SPATA13 LPAR1 ITGA1 PAK4 SOS1 ITGB3 CRKL ARHGAP35 LOC111768858 ABI2 EZR PDGFB ACTG1 GSN FGF9 M…
2.75461775879655e-07	134	236	1.48589196744643	Ras signaling pathway	http://www.genome.jp/kegg-bin/show_pathway?ecb04014	EXOC2 KITLG RAPGEF5 CSF1R RASGRF2 FLT3 IKBKB RAP1B RASA1 ABL2 EFNA4 CHUK PRKCA PIK3CD PLA2G5 EPHA2 AKT2 GNB4 AKT1 NF1 STPG4 GAB1 MAP2K2 CALM3 ANGPT4 VEGFA NTRK1 SHC2 RAC1 EGFR GRB2 IGF1 RASGRP1 INSR MET MAPK1 NGF EGF ETS1 PLA2G2A TGFA ZAP70 RAF1 NTRK2 VEGFD KIT RASAL2 SHOC2 RASGRP3 PLA2G4E NRAS FGFR2 RASGRF1 FGF10 RASA3 MAPK3 AFDN ABL1 FGFR1 PIK3CA NFKB1 SHC4 FOXO4 PLA2G12A FGF7 RAP1A FASLG ANGPT…
3.5436118848066e-07	45	60	1.96270804655237	Viral myocarditis	http://www.genome.jp/kegg-bin/show_pathway?ecb05416	CD80 HLA-DMA CASP8 ABL2 BID EIF4G1 FYN CAV1 DQA RAC1 CD40LG DRA DRB ICAM1 CYCS EIF4G2 ABL1 ITGA3 DMD LOC111768755 CD55 CD40 Eqca-DQB2 CASP9 LOC100050473 LAMA1 ACTG1 LOC100056182 MYH7 SGCB HLA-DOB CASP3 CD28 ITGB2 CXADR LOC100059994 MHCX1 LOC100049798 EQMHCC1 LOC106783094 LOC100050706 CCND1 LOC100054114
[truncated: 228 more rows]

## Sheet: EV-fibroblasts
Enrichment FDR	nGenes	Pathway Genes	Fold Enrichment	Pathway	URL	Genes
[truncated: 237 more rows]
