# Supplementary material for: Comparative Transcriptome and MicroRNA Profiles of Equine Mesenchymal Stem Cells, Fibroblasts, and Their Extracellular Vesicles
Source: Genes (Basel). 2025 Aug 5;16(8):936. doi: 10.3390/genes16080936 (PMC12386118; doi:10.3390/genes16080936)
Supplement: Supplementary file 1 [file genes-16-00936-s001.zip › Supplementary File S5.xlsx]

## Sheet: Arkusz1
Sample	Group	Number of raw reads	Number of reads after filtering	% of uni mapped reads	% of reads with multiple mappings	Number of reads uniquely mapped to genes	% of reads uniquely mapped to genes in regard to all reads mapped
1	BM-MSC		4835791	87.6	6.6	4222231	59.4
2	BM-MSC		6014440	90.9	6.7	5468742	65.9
3	BM-MSC		7893146	75.7	6	5798960	66.6
4	FB		5483530	90.9	5.9	4982306	59.6
5	FB		4890390	91	5.6	4452638	61.5
6	FB		5728845	91.5	5.5	5241572	61.5
7	AT-MSC		10034119	88.4	7.3	8867641	61.8
8	AT-MSC		2306572	87.6	7.4	2020602	59.2
9	AT-MSC		15500350	91.2	7.2	14131046	67.3
