# Supplementary material for: Comparative Transcriptome and MicroRNA Profiles of Equine Mesenchymal Stem Cells, Fibroblasts, and Their Extracellular Vesicles
Source: Genes (Basel). 2025 Aug 5;16(8):936. doi: 10.3390/genes16080936 (PMC12386118; doi:10.3390/genes16080936)
Supplement: Supplementary file 1 [file genes-16-00936-s001.zip › Supplementary File S6.xlsx]

## Sheet: AT_vs_BM
Regulation	Ensembl ID	log2 Fold Change	Adj.Pval	Symbol	Chr	Type	BM_S1	BM_S2	BM_S3	FB_S4	FB_S5	FB_S6	AT_S7	AT_S8	AT_S9
Up	ENSECAG00000035745	9.95236528717565	8.64e-09	TBX1	8	protein_coding	2	2	2	3.56037152750775	3.71556699760774	2	5.43177796032836	7.78736977329863	8.12361647674088
Up	ENSECAG00000030969	9.87062290839109	1.82e-10	CHST4	3	protein_coding	2	2	2	4.72339065245661	5.85000021019149	5.52731652942075	7.57291878930069	6.75491385219689	7.72173583256121
Up	ENSECAG00000046151	8.86657625826789	3.71e-08	NA	NA	NA	2	2	2	4.05921993398185	4.32119202854195	4.22442450229821	5.48064972451823	6.75491385219689	6.79121187647656
Up	ENSECAG00000014588	8.80630255267095	4.74e-07	CAMK1G	5	protein_coding	2	2	2.25311510374286	3.780991306862	6.28980404804267	3.30410082439067	6.74304391600411	7.46226607242987	7.61113792308571
Up	ENSECAG00000010184	8.58712996005576	9.38e-06	ADAMTSL3	1	protein_coding	2	2	2	4.21876054775845	2.36236565417832	2.98515928122311	5.03358969850049	7.41280824649569	4.25698280078289
Up	ENSECAG00000038005	8.49808931099522	9.67e-07	TAFA5	28	protein_coding	2	2	2	4.14119447043208	3.09904500438331	2.57508567015679	5.79593599958861	5.68772584626345	6.60004135936874
Up	ENSECAG00000015764	7.93081626969289	2.11e-14	ARHGAP36	X	protein_coding	2.34727910336168	2	3.54486940444366	3.97230547250836	3.58434913818229	2.98515928122311	8.15026273907785	8.65169387313645	10.6666375917486
Up	ENSECAG00000059190	7.78314329713145	3.76e-02	NA	NA	NA	2	2	2	6.00962113055225	2	2.79464367562477	4.77085443349928	5.41377359919958	5.90440747872177
Up	ENSECAG00000047356	7.5808777223918	7.11e-05	NA	NA	NA	2	2	2	4.72339065245661	4.54943407983621	4.49895960445912	4.5747189180529	6.39626385616132	3.50216895106181
Up	ENSECAG00000004151	7.55739447550677	1.95e-05	HOXC5	6	protein_coding	2	2	2	5.17645899705705	5.25791028843308	5.22126163789907	5.63254308710738	3.69091483359612	5.54256358826676
Up	ENSECAG00000050367	7.3586916559413	1.21e-04	NA	NA	NA	2.34727910336168	2	2	3.87981731331655	2	2.57508567015679	5.27436764745678	6.23487754826682	6.12880010979308
Up	ENSECAG00000017059	7.25757033627377	9.04e-11	OTULINL	21	protein_coding	2	2	3.44678497911315	5.0965197955771	6.59264249662707	6.79141000565136	7.78558254068298	9.62834256406768	7.41981093887426
Up	ENSECAG00000008556	7.13659505731264	2.65e-08	LDB2	3	protein_coding	2.86114332373087	2.34798769000032	2	6.28675768348433	6.73865385058383	6.80411170352684	7.53099569739201	8.56379535268677	4.56689658829397
Up	ENSECAG00000015715	7.11285215410182	2.27e-09	ADAMTS15	7	protein_coding	3.06256134759195	2	2.65565679229361	4.61280230766472	6.2685882588439	7.26555291480051	5.78300488858016	9.26708136312242	8.07051080206178
Up	ENSECAG00000006567	7.10172630484999	1.42e-04	SLITRK4	X	protein_coding	2	2	2	5.1370430007203	5.25791028843308	3.78610686195577	4.41626022281376	5.51098688247893	4.42024554280964
Up	ENSECAG00000059097	7.08630185492722	3.13e-09	NA	NA	NA	2.62697003388846	2.86263168474933	2	8.67067272887122	11.1664996049623	11.208618960388	8.90666427379803	7.30849572837271	6.01074684433113
Up	ENSECAG00000050690	7.03944634406661	9.56e-05	NA	NA	NA	2	2.34798769000032	2	5.0965197955771	6.06214472361726	6.05939937693846	4.41626022281376	6.63063142513453	5.09757972946934
Up	ENSECAG00000001554	6.94821423582628	1.71e-03	P2RY14	16	protein_coding	2	2	2	3.43596755735102	2.65174216752231	3.44051679464799	2.6957209468725	5.19717085013145	5.17280532091821
Up	ENSECAG00000015487	6.9294868014591	1.39e-02	LSP1	12	protein_coding	2	2	2	2	2.89266018825564	2.31601011436724	2.16856338546059	6.05313705155808	3.17630316100264
Up	ENSECAG00000053350	6.92568653634203	9.25e-03	NA	NA	NA	2	2	2	2	2	3.30410082439067	2.6957209468725	5.51098688247893	4.72521554501193
Up	ENSECAG00000005173	6.72510970248587	3.09e-04	ADRA1D	22	protein_coding	2	2	2.25311510374286	3.780991306862	3.09904500438331	2.79464367562477	5.29273015226512	5.41377359919958	5.34531304376404
Up	ENSECAG00000002831	6.7213865826824	3.90e-03	DNAH17	11	protein_coding	2	2	2	3.14946174227354	2	2.31601011436724	3.94507977510543	4.94220314882271	4.53873476150597
Up	ENSECAG00000016360	6.67392625911755	3.60e-04	PDE3A	6	protein_coding	2	2	2	5.84813943734596	6.67557670780175	6.60073845073465	4.89623575292015	4.94220314882271	3.02210780618631
Up	ENSECAG00000022291	6.6567944330524	9.42e-03	CCDC69	14	protein_coding	2	2	2	2.57271940812584	3.94685105007401	2	3.16310403409629	4.44816816036478	5.13568277508197
Up	ENSECAG00000034473	6.50771281344985	1.36e-03	HOXB8	11	protein_coding	2	2	2.25311510374286	6.07365273965914	3.43999151758806	4.67523448784047	5.88334696555209	3.9896785292275	4.890327819307
Up	ENSECAG00000034866	6.50656795311779	3.92e-06	GATA5	22	protein_coding	2	2	3.3415424803661	4.49302790589907	5.02472798194554	2.79464367562477	4.41626022281376	8.51775268635124	7.86471435502412
Up	ENSECAG00000048239	6.49710134774804	6.07e-03	NA	NA	NA	2	2	2	2.31459471412641	3.09904500438331	3.15342585059801	2.99386258242833	5.07531224430264	4.35713977690287
Up	ENSECAG00000009887	6.47166546308737	7.74e-03	COL21A1	20	protein_coding	2	2	2	2.31459471412641	4.97320179137363	3.15342585059801	4.38236752550756	3.31367683415357	4.77434973050384
Up	ENSECAG00000055807	6.33933733200435	3.21e-03	NA	NA	NA	2	2	2.25311510374286	3.14946174227354	4.91976695266111	3.67985013242833	4.23822488382898	6.11629547501568	3.6143649269301
Up	ENSECAG00000018533	6.25413257600941	1.31e-02	SALL4	22	protein_coding	2	2	2	4.82610216760887	2.65174216752231	2.57508567015679	4.74441545617991	3.31367683415357	3.90651501512693
Up	ENSECAG00000013159	6.22870711908957	4.10e-02	TJAP1	20	protein_coding	2	2	2	3.56037152750775	4.74645086756352	3.5651407554715	2.45608717344219	5.51098688247893	2
Up	ENSECAG00000011222	6.20376652595412	2.61e-02	NGEF	6	protein_coding	2	2	2	2.31459471412641	2.89266018825564	2	3.08096358472995	3.9896785292275	4.74999179938338
Up	ENSECAG00000031736	6.18388095834292	1.52e-03	LOC102151104	5	protein_coding	2	2	2.25311510374286	3.56037152750775	4.40135242781124	4.43506669555566	5.05526244316974	5.19717085013145	4.25698280078289
Up	ENSECAG00000008407	6.08403754013801	6.07e-03	PITX2	2	protein_coding	2	2.34798769000032	2	2.98159617758764	2	2.31601011436724	4.63353036448073	4.79555290893651	4.91244517448163
Up	ENSECAG00000007173	6.02246021574818	8.54e-03	HMCN1	5	protein_coding	2	2	2	7.07256628206819	4.68372120433855	4.88106882879704	4.9665467322759	2.80146598380683	2.75467885841157
Up	ENSECAG00000000794	6.01732542096218	7.97e-03	EMB	21	protein_coding	2	2	2	5.89615045753072	4.86427660698936	5.25865515298304	4.82232176227632	3.69091483359612	2.29758507134636
Up	ENSECAG00000043937	6.01505161724856	3.99e-02	NA	NA	NA	2	2	2	2	3.09904500438331	3.5651407554715	2.6957209468725	4.44816816036478	4.25698280078289
Up	ENSECAG00000010939	5.98490991648579	9.51e-03	ANGPTL1	5	protein_coding	2.34727910336168	2.34798769000032	2	2.31459471412641	2	2.31601011436724	4.69003797241572	6.83219308034481	2.15645184010292
Up	ENSECAG00000007574	5.93139418978899	3.67e-03	NTM	7	protein_coding	2	2	2.4683803200902	3.67489451605238	2	3.5651407554715	5.51233473042164	5.9178664482331	4.07285852506151
Up	ENSECAG00000018101	5.9256962470581	2.24e-09	FBLN1	28	protein_coding	4.26610507472898	5.24127677063216	7.79848169741989	11.0498232446855	11.178635148362	10.2591267728817	10.0341876188702	12.5986382005362	13.1498435682682
Up	ENSECAG00000033567	5.90422299948696	3.87e-10	MFAP5	6	protein_coding	2.34727910336168	3.24118144144267	2.82139235572458	8.35571863078918	6.65936688732972	7.23773366076324	6.97108309486793	6.83219308034481	8.42418497518566
Up	ENSECAG00000015046	5.86461010809387	3.97e-02	TFAP2B	20	protein_coding	2	2	2	2.57271940812584	2.65174216752231	2.31601011436724	4.51340776222988	3.69091483359612	2.84943778510723
Up	ENSECAG00000009047	5.78025705939409	6.20e-03	RIBC2	28	protein_coding	2.34727910336168	2	2	4.55415772812755	4.47729235202421	3.30410082439067	4.92005552290808	4.63229116555566	3.86174945020821
Up	ENSECAG00000010531	5.7786055894568	4.24e-09	F2RL2	14	protein_coding	3.23927305900132	2.34798769000032	2.4683803200902	3.43596755735102	3.27956673048888	2.57508567015679	6.88293189609309	7.88127198819495	6.5515382692043
Up	ENSECAG00000056629	5.75388527158146	7.60e-04	NA	NA	NA	2	2	2.4683803200902	4.77566027503827	4.61813952151364	5.75371482083227	4.89623575292015	4.94220314882271	5.6252381634046
Up	ENSECAG00000019768	5.75029670061886	3.53e-02	GRAP2	28	protein_coding	2	2	2	2.98159617758764	2.36236565417832	3.30410082439067	3.16310403409629	3.9896785292275	4.03303595141107
Up	ENSECAG00000002707	5.72974568987393	8.51e-03	HOXB3	11	protein_coding	2	2	2	4.72339065245661	4.68372120433855	5.0611694274995	4.38236752550756	3.31367683415357	3.10126455520637
Up	ENSECAG00000008493	5.68888067034183	2.18e-02	SERPINB10	8	protein_coding	2	2	2	5.63832004378209	5.02472798194554	3.30410082439067	4.27563302135517	2	3.81555024568811
Up	ENSECAG00000047696	5.67855498190924	2.93e-02	NA	NA	NA	2	2	2	3.67489451605238	2.65174216752231	3.15342585059801	3.45161581857539	3.9896785292275	3.71846168605779
Up	ENSECAG00000018531	5.67647937187177	2.77e-02	GEM	9	protein_coding	2.34727910336168	2	2	3.97230547250836	5.25791028843308	5.43233390565673	3.38471485891375	5.76858779476182	2.15645184010292
Up	ENSECAG00000019193	5.61831248029657	3.10e-12	NCAM1	7	protein_coding	7.5120401046036	6.40504078939741	6.38852544886135	12.0812805423706	12.4110454137602	11.5504622589721	11.9788785881581	13.4830801318058	10.1991107910643
Up	ENSECAG00000018746	5.61566310899447	6.59e-03	TAL1	2	protein_coding	2.34727910336168	2.34798769000032	2	3.67489451605238	2	2.31601011436724	4.3120956550373	5.07531224430264	5.82501280457543
Up	ENSECAG00000022202	5.58129585713793	6.55e-05	ADGRD1	8	protein_coding	2	2	3.54486940444366	3.43596755735102	4.04992808833309	5.46469459585084	6.38916304972131	5.07531224430264	8.167958141038
Up	ENSECAG00000023711	5.46718018098161	5.58e-05	FAAH	2	protein_coding	2.34727910336168	2	2.65565679229361	3.87981731331655	3.58434913818229	5.22126163789907	5.32876854445858	5.84515703234405	6.25533005776581
Up	ENSECAG00000021914	5.38197839734383	3.39e-04	PDE1C	4	protein_coding	2.34727910336168	2.6281372695666	2	5.35884137855236	6.03727101265906	5.9028771041479	6.2551270898068	5.60206112412274	3.66735198247158
Up	ENSECAG00000012439	5.36588980256515	2.85e-04	HOXB5	11	protein_coding	2	2	2.82139235572458	4.49302790589907	3.43999151758806	4.92824523636966	4.54438901317682	5.84515703234405	6.2639570752513
Up	ENSECAG00000009755	5.35555652149124	6.04e-07	EPHB3	19	protein_coding	3.06256134759195	3.06428709972609	6.06400052937587	6.92993913966998	7.31586934131568	7.47067626144571	7.64972104368035	9.94772680168924	10.8079169198851
Up	ENSECAG00000009902	5.29900909030471	1.87e-04	IRF5	4	protein_coding	2.34727910336168	2.34798769000032	2.4683803200902	4.36240197606226	5.0744771857126	4.1467729920292	4.54438901317682	4.63229116555566	6.77922582478102
Up	ENSECAG00000002579	5.2928863802944	4.52e-02	MATN2	9	protein_coding	2	2	2	3.29981516701293	5.16910712676094	6.08043532358797	3.51555143454697	4.2370607564549	2.29758507134636
Up	ENSECAG00000012671	5.2193912969367	4.29e-02	PRTG	1	protein_coding	2.34727910336168	2	2	3.29981516701293	3.09904500438331	2.79464367562477	3.31456005444234	4.94220314882271	3.66735198247158
Up	ENSECAG00000015220	5.18599302835683	2.21e-03	PKP1	30	protein_coding	2	2.34798769000032	2.82139235572458	4.21876054775845	2	2.31601011436724	4.9665467322759	5.68772584626345	6.49403282896689
Up	ENSECAG00000024900	4.94426476796848	3.76e-02	HOXC11	6	protein_coding	2	2	2.65565679229361	4.21876054775845	2.36236565417832	2	4.51340776222988	4.44816816036478	5.52831186963433
Up	ENSECAG00000034395	4.92299718808393	1.07e-04	LOC100049798	20	protein_coding	2.34727910336168	3.78870937611902	5.68820438089395	6.705823663971	4.04992808833309	3.44051679464799	7.92159168933631	9.31498261277104	9.85461805721268
Up	ENSECAG00000018133	4.92075938945141	9.21e-05	VSIR	1	protein_coding	2	2.34798769000032	3.63670776800202	5.69370431592768	5.98619884695742	5.18287306413986	4.23822488382898	7.46226607242987	6.99149808197797
Up	ENSECAG00000045912	4.81745752963718	7.00e-03	NA	NA	NA	2	2.6281372695666	2.25311510374286	2.79159463447899	4.1461290719222	3.44051679464799	3.89788009005622	5.76858779476182	4.77434973050384
Up	ENSECAG00000028267	4.75313107951748	4.41e-04	LOC100071061	1	protein_coding	2	2.34798769000032	3.10478344510666	3.56037152750775	5.0744771857126	4.97392768995072	4.38236752550756	5.98708658216919	6.5515382692043
Up	ENSECAG00000024448	4.65757043824696	6.51e-05	TRIM63	2	protein_coding	3.396682627034	2.6281372695666	2.97003511735452	5.45813936619572	6.31071236114365	7.55575472349361	4.1603665917252	7.53341213124296	7.00185003051224
Up	ENSECAG00000022387	4.64541086373291	7.11e-05	RUNDC3B	4	protein_coding	2.34727910336168	2.6281372695666	2.82139235572458	3.780991306862	2.65174216752231	3.15342585059801	5.25576840983192	5.98708658216919	6.21140375842867
Up	ENSECAG00000024574	4.62738866438182	5.19e-04	GATA3	29	protein_coding	2	2	3.10478344510666	4.61280230766472	4.61813952151364	4.36821249562732	6.15831009587963	5.19717085013145	4.97683279279195
Up	ENSECAG00000027749	4.60851073043551	2.96e-06	KIAA0040	5	protein_coding	3.396682627034	3.24118144144267	2.65565679229361	7.21186922910903	7.6955684236412	6.77859548613903	7.31443627721826	7.41280824649569	4.72521554501193
Up	ENSECAG00000045225	4.53461347343172	9.05e-03	NA	NA	NA	2	2	2.65565679229361	3.87981731331655	5.42062953153302	4.67523448784047	4.63353036448073	4.63229116555566	4.62162284904038
Up	ENSECAG00000008016	4.53405069891551	2.14e-02	GLI2	18	protein_coding	2	2.86263168474933	2	4.55415772812755	4.32119202854195	5.33065442749613	4.41626022281376	5.84515703234405	2.93835452263369
Up	ENSECAG00000019798	4.48052832222276	2.77e-06	EDNRA	2	protein_coding	2.34727910336168	3.06428709972609	2.65565679229361	5.32416290886753	5.42062953153302	5.85484973317288	5.97716160337519	5.84515703234405	5.9691468692472
Up	ENSECAG00000046189	4.47431709428774	4.03e-03	NA	NA	NA	2.62697003388846	2.34798769000032	2	5.63832004378209	7.65526756172729	6.57131976553695	4.7174828959268	5.30953343913761	3.94993324549999
Up	ENSECAG00000007373	4.37471700699584	1.10e-02	SHTN1	1	protein_coding	2.62697003388846	2	2.4683803200902	5.74704078795657	4.86427660698936	4.43506669555566	5.39825210799008	5.41377359919958	2.84943778510723
Up	ENSECAG00000020485	4.35522611167441	2.18e-03	PCOLCE2	16	protein_coding	2.62697003388846	2	3.88162044720459	6.32233588952157	6.62639040651257	6.46335662247993	7.79527444991822	3.31367683415357	5.70343070437738
Up	ENSECAG00000031152	4.33939331145466	3.60e-04	EMX2	1	protein_coding	2.34727910336168	2	4.6271390991916	7.63611549103026	7.8101268330012	8.05807041239077	7.27341788816297	8.08445574139973	5.58449300983971
Up	ENSECAG00000023126	4.32620283159497	3.57e-10	LOC100067916	19	protein_coding	7.4049093317283	8.24303754578517	7.16605392198763	8.76095334026199	9.91197301383247	9.97450218744932	10.7058329915692	12.5095478830325	12.1749858354448
Up	ENSECAG00000002472	4.30910570965746	1.52e-03	NHSL2	X	protein_coding	3.396682627034	2	2	5.35884137855236	4.97320179137363	4.43506669555566	5.05526244316974	5.9178664482331	5.39328451741641
Up	ENSECAG00000005307	4.29485498356064	3.53e-02	RNF183	25	protein_coding	2	2.34798769000032	2.4683803200902	5.42579352008527	3.71556699760774	2.98515928122311	4.27563302135517	4.94220314882271	4.14935037664964
Up	ENSECAG00000045098	4.27942575576191	7.76e-03	NA	NA	NA	3.66778894477143	2	2.25311510374286	5.28863028939701	3.27956673048888	4.56014247198566	4.7174828959268	7.19604905516744	4.51001224467793
Up	ENSECAG00000003682	4.20504544248229	7.58e-04	HOXC6	6	protein_coding	2.34727910336168	2	5.17866071247407	8.51794254933382	8.5645997144148	8.14050795057939	7.49972233711577	8.49416833285752	6.70513983969864
Up	ENSECAG00000019434	4.18787525070283	6.76e-08	PLEK2	24	protein_coding	3.06256134759195	4.09538736759529	4.58164506896156	4.72339065245661	5.76164836458895	5.70035816833464	7.67093396781337	7.33528941908851	8.3910955447169
Up	ENSECAG00000008983	4.17058831941323	1.58e-02	LRRTM1	15	protein_coding	2	2	2.82139235572458	4.66915585060114	6.22519712057212	5.22126163789907	5.39825210799008	4.2370607564549	3.71846168605779
Up	ENSECAG00000013196	4.16002502481651	1.72e-04	ENO4	1	protein_coding	2.34727910336168	2.86263168474933	2.82139235572458	5.0965197955771	4.74645086756352	4.43506669555566	4.92005552290808	5.51098688247893	6.13821534612179
Up	ENSECAG00000006685	4.14627620826095	1.19e-02	NPFFR2	3	protein_coding	2.62697003388846	2	2.4683803200902	5.94261505795144	6.43017234418885	6.65783509468427	5.55859448447782	4.63229116555566	2.75467885841157
Up	ENSECAG00000037831	4.11480419721965	1.22e-07	SOX11	15	protein_coding	5.39582622561954	4.49501183748252	3.22801430429542	8.24883777953877	9.20155980298867	8.91585272143687	8.21668234026974	9.01699458115189	8.03314805973887
Up	ENSECAG00000010777	4.11157263931163	2.06e-03	FAM107B	29	protein_coding	3.66778894477143	2.34798769000032	2.25311510374286	5.39270580123443	5.73095302582437	5.18287306413986	6.20753059500371	6.71466435570524	3.71846168605779
Up	ENSECAG00000010178	4.10154533815654	8.51e-03	ITGB4	11	protein_coding	2.62697003388846	2.86263168474933	2.4683803200902	2.31459471412641	2.36236565417832	2.98515928122311	4.03508478278458	4.44816816036478	6.4866807654134
Up	ENSECAG00000013788	4.09930655200091	7.47e-03	ARHGDIB	6	protein_coding	2	2	3.22801430429542	4.82610216760887	8.21132807896806	8.34121597776528	5.68908862977131	4.44816816036478	5.2787642295676
Up	ENSECAG00000022273	4.07380793186598	3.87e-10	C1QTNF3	21	protein_coding	7.61976981692826	6.90280255692284	6.809447856725	12.4858067542395	12.3906310241106	12.3260889526093	11.98999860722	9.97779780760257	10.9206479674502
Up	ENSECAG00000011631	4.05231402735145	4.92e-06	EPHB2	2	protein_coding	3.06256134759195	2.86263168474933	3.88162044720459	4.82610216760887	5.85000021019149	4.72951103814831	6.12795104223932	6.79407084564441	7.18106834373288
Up	ENSECAG00000011891	4.03978684093722	1.09e-02	NTN4	28	protein_coding	2.86114332373087	2	2.4683803200902	5.0965197955771	5.34156280009216	6.01638432486184	4.51340776222988	5.98708658216919	3.24763101066289
Up	ENSECAG00000016141	4.02182568904923	2.35e-08	CLIP4	15	protein_coding	4.625509623698	5.11068965052288	5.48081000298224	5.91956980920791	6.20300213696748	5.85484973317288	7.42261277671015	9.56749443880823	9.19332465205977
Up	ENSECAG00000022423	3.97201951342446	1.49e-08	PLPP3	2	protein_coding	5.23831789655105	6.20618846594436	6.72827036990379	8.56325419669112	8.70546134625879	9.31020039015109	8.8612484141429	10.6382045917795	10.2214290316392
Up	ENSECAG00000018508	3.94964522521499	1.91e-06	NR2F1	14	protein_coding	3.89591949157612	5.11068965052288	5.23851431675985	6.97534490663587	7.46320881535178	7.52539443131109	6.7629372077098	8.66231398850972	9.37751475106341
Up	ENSECAG00000017181	3.92604226261302	4.80e-05	PTGS2	5	protein_coding	4.34550606855973	5.60693335681489	2.4683803200902	9.19682354081893	10.3660292687724	9.94182796464944	8.38016342639136	7.74802797091382	8.65323368697549
Up	ENSECAG00000016983	3.91220564714575	5.49e-04	ANKRD1	1	protein_coding	5.60389606272414	4.34816473828015	4.15445287869075	11.9007344301801	12.827783567071	13.0691970452136	9.92732847766857	6.49462462272325	6.06111470835937
Up	ENSECAG00000017839	3.8814227496579	1.46e-02	LOC100067491	4	protein_coding	2.34727910336168	2.34798769000032	2.97003511735452	3.14946174227354	2.36236565417832	3.67985013242833	4.54438901317682	4.44816816036478	5.85957544357232
Up	ENSECAG00000041924	3.86636193311935	2.54e-05	COL23A1	14	protein_coding	3.9977440401935	4.91586844427005	4.09092798176722	4.72339065245661	6.18046035484157	5.33065442749613	6.03284157494076	8.70402951966711	8.11886865958255
Up	ENSECAG00000015063	3.83425663487813	1.28e-02	ADGRG6	31	protein_coding	2.86114332373087	2	2.82139235572458	3.97230547250836	5.42062953153302	6.12160881648352	5.73008927194278	3.31367683415357	5.26163606119485
Up	ENSECAG00000023942	3.78678627607122	3.91e-03	LOC100060748	13	protein_coding	3.396682627034	2.86263168474933	3.10478344510666	4.66915585060114	4.32119202854195	4.22442450229821	3.16310403409629	6.79407084564441	6.5444741978225
Up	ENSECAG00000009133	3.75366832004184	1.68e-04	ACVRL1	6	protein_coding	3.23927305900132	4.18465892448323	3.7230481719329	4.92198471009354	5.30034276754923	4.67523448784047	4.87201609241369	7.30849572837271	7.740402479252
Up	ENSECAG00000007153	3.73238847213388	4.04e-02	HUNK	26	protein_coding	2.34727910336168	2	2.82139235572458	2.98159617758764	5.25791028843308	4.8322974404452	4.1603665917252	4.79555290893651	4.72521554501193
Up	ENSECAG00000023844	3.70444366820233	1.12e-02	LAMA2	10	protein_coding	2	2	3.10478344510666	7.25853103653614	9.1903216642362	8.80015204425339	5.54333878690507	3.9896785292275	3.94993324549999
Up	ENSECAG00000005887	3.6895481723565	6.65e-04	LRRN2	5	protein_coding	2.34727910336168	3.6700574252497	2.82139235572458	5.21482668304533	5.25791028843308	4.97392768995072	4.94348839334893	5.68772584626345	6.53737536736526
Up	ENSECAG00000012327	3.68123252544192	4.70e-02	IL34	3	protein_coding	2	3.6700574252497	3.3415424803661	4.87483984507365	4.2363142862782	2.31601011436724	3.38471485891375	5.98708658216919	7.01723999760998
Up	ENSECAG00000007281	3.62911757374831	4.62e-04	SAMD11	2	protein_coding	2.86114332373087	4.69056940309706	3.88162044720459	6.13496277743426	5.34156280009216	4.88106882879704	5.49657921045961	7.30849572837271	7.97127900812904
Up	ENSECAG00000000932	3.62408344413334	3.21e-03	HOXC8	6	protein_coding	2	2.86263168474933	2.82139235572458	7.57105440453182	7.24159779894326	6.46335662247993	5.13883735260063	5.51098688247893	3.90651501512693
Up	ENSECAG00000032694	3.61298858271071	5.09e-09	HMGN3	10	protein_coding	4.49229022592304	4.56318580018555	5.20889788834046	7.24931863099532	7.37662242010643	8.0095417266287	7.91567982634854	8.05251737307622	8.57392904290158
Up	ENSECAG00000012152	3.60495881231848	3.32e-04	CHRDL1	X	protein_coding	7.36735519804667	6.20618846594436	5.26753497286632	9.82420284446428	10.4857738155146	8.8742978784805	8.75764998945544	11.2459874122087	8.57912339244247
Up	ENSECAG00000051161	3.58028390737935	3.74e-03	NA	NA	NA	2.62697003388846	2.6281372695666	2.82139235572458	6.32233588952157	4.97320179137363	4.8322974404452	5.31086187491015	4.44816816036478	5.26163606119485
Up	ENSECAG00000003758	3.53220150899929	2.48e-02	DNASE1L1	X	protein_coding	2.62697003388846	2.6281372695666	2.65565679229361	3.87981731331655	4.86427660698936	4.7818194371074	4.89623575292015	2.80146598380683	5.61178390156296
Up	ENSECAG00000005631	3.51296826505071	1.86e-04	BDKRB1	24	protein_coding	3.9977440401935	4.18465892448323	5.70951036399786	8.4145944561331	7.57112265174458	6.46335662247993	6.9069705084042	8.79370009180759	8.28065170004064
Up	ENSECAG00000016768	3.50039791601817	9.67e-07	GATA2	16	protein_coding	6.26563637274685	4.80761245113827	4.94714582097803	7.97476347269053	7.28450567794437	6.92533275600516	8.49958697372979	9.36134439314718	8.61665436202606
Up	ENSECAG00000011668	3.41087346068978	4.51e-02	SLC30A3	15	protein_coding	2	4.00022534045947	3.22801430429542	6.19377319513489	8.71333414206294	4.36821249562732	6.19781991974657	4.44816816036478	6.62704242883573
Up	ENSECAG00000013425	3.39731645152142	5.74e-03	IGFBP5	6	protein_coding	3.66778894477143	3.54076555618949	6.89562487962475	11.9025719757151	12.9269640895034	14.0868399549118	9.01293334869858	9.38718291768947	7.79796882580867
Up	ENSECAG00000014691	3.38836639707376	1.10e-02	DENND3	9	protein_coding	2.62697003388846	3.54076555618949	2.4683803200902	5.39270580123443	6.69160641989942	6.61522585031563	3.51555143454697	5.9178664482331	5.85957544357232
Up	ENSECAG00000006474	3.36675489971953	6.96e-06	LGALS3	24	protein_coding	6.71758297920266	5.67012824021633	7.36713715493499	7.75153613713655	8.29239901124146	7.8035831111045	9.54331238125701	9.18843940470389	10.8728048485302
Up	ENSECAG00000014891	3.3499519106843	1.41e-04	NRCAM	4	protein_coding	3.06256134759195	3.24118144144267	3.10478344510666	7.03016345916764	6.99265372853027	6.94840094352161	6.08645222742423	5.98708658216919	4.86786610613886
Up	ENSECAG00000016971	3.33597846277035	3.50e-03	TRERF1	20	protein_coding	4.42076412563948	3.89834023075023	3.95481600768423	5.74704078795657	6.78421535685607	6.03805216078203	6.18804343946247	8.33068785494036	4.70000634736764
Up	ENSECAG00000024842	3.33533316302346	1.37e-03	SH3BP5	16	protein_coding	5.10776395943733	2.6281372695666	5.26753497286632	7.7185367943849	8.03408931679949	8.21373621079641	8.20945159865902	8.37009164860201	6.12880010979308
Up	ENSECAG00000014558	3.25316503903282	2.06e-02	DUSP22	20	protein_coding	2.62697003388846	3.39873586765738	2.82139235572458	3.56037152750775	3.71556699760774	4.56014247198566	3.94507977510543	5.30953343913761	6.09051241233496
Up	ENSECAG00000023134	3.22453552763056	6.56e-05	KCNK5	20	protein_coding	4.49229022592304	5.28230492978951	5.29598335419672	5.58072442498552	5.73095302582437	4.67523448784047	6.82102235425488	8.16133885230365	8.7939083019434
Up	ENSECAG00000017501	3.22093543504032	2.85e-03	TOR4A	25	protein_coding	3.66778894477143	5.47157907821224	4.09092798176722	5.96529796799567	6.97965664946747	5.87906326355087	5.43177796032836	7.93481297960672	8.23968965113966
Up	ENSECAG00000000599	3.20596763436267	3.64e-06	PCDH7	3	protein_coding	8.69872046804036	8.21682182061552	7.81331855047498	10.4498941664579	11.3892501863106	11.3061595233242	10.9989501402767	12.2814275380583	10.5850776886059
Up	ENSECAG00000008203	3.20129583405315	9.34e-03	S100A3	5	protein_coding	3.06256134759195	4.62828307140098	2.82139235572458	3.56037152750775	4.04992808833309	4.7818194371074	5.01158640520602	6.67325963919558	7.06244871904116
Up	ENSECAG00000016522	3.18214631945835	4.87e-02	SCG3	1	protein_coding	3.06256134759195	2.6281372695666	2.4683803200902	4.21876054775845	4.04992808833309	3.44051679464799	5.11839311588384	5.30953343913761	3.50216895106181
Up	ENSECAG00000058599	3.13629928391384	2.99e-03	NA	NA	NA	4.26610507472898	6.52954050410971	5.92519683838215	5.79847550821133	6.03727101265906	5.0611694274995	6.45586274289111	9.28093049131361	9.48103787710206
Up	ENSECAG00000017321	3.12144813663538	1.09e-02	PCDH17	17	protein_coding	4.34550606855973	2.6281372695666	5.88830403656999	7.57843000970492	9.00069629410123	7.80989457634808	8.60437367920639	7.55636860477856	6.36364735038681
Up	ENSECAG00000015125	3.10902274104868	7.68e-03	CAPN5	7	protein_coding	3.9977440401935	4.62828307140098	6.68590189707544	4.14119447043208	3.27956673048888	3.44051679464799	6.5731760881093	8.79370009180759	9.26920226138583
Up	ENSECAG00000034930	3.09121466824655	7.97e-03	C6orf132	20	protein_coding	3.06256134759195	3.39873586765738	4.43586486563668	3.29981516701293	4.40135242781124	4.43506669555566	4.9665467322759	7.16651251905828	6.471863274837
Up	ENSECAG00000049917	3.0876579192081	2.99e-03	NA	NA	NA	3.89591949157612	3.39873586765738	4.32979261129112	5.42579352008527	7.75779597450894	8.34990475055498	6.2551270898068	7.22499299684963	6.27253281145886
Up	ENSECAG00000020299	3.07926344771448	4.09e-03	RGL1	5	protein_coding	3.23927305900132	3.24118144144267	2.65565679229361	5.35884137855236	6.08659684185132	5.58733298374306	5.76995682485787	5.41377359919958	4.59451919693373
Up	ENSECAG00000022047	3.04608875403774	8.00e-03	APOD	19	protein_coding	5.50360895527195	7.4537513077611	6.1444262524737	6.05262306638363	7.59688540536314	7.30182997182711	6.5881211249085	10.3860745129089	9.79410906187999
Up	ENSECAG00000020093	3.01709228004783	3.19e-03	NPR3	21	protein_coding	5.89531365652817	5.01656512805202	5.05094582663758	10.1725346831941	7.92983228495898	8.68125850895447	9.29497775341733	7.43774908546823	6.92233684796528
Up	ENSECAG00000013266	2.97945121168559	1.36e-03	PATJ	5	protein_coding	4.34550606855973	3.6700574252497	3.3415424803661	6.44037351952547	6.88524301930591	6.79141000565136	6.1073508427563	7.25336765572843	5.32896141269886
Up	ENSECAG00000039591	2.96759852769184	1.20e-02	ZNF469	3	protein_coding	3.06256134759195	2.6281372695666	3.3415424803661	4.05921993398185	5.12256789371573	4.92824523636966	4.74441545617991	5.30953343913761	5.55667589679224
Up	ENSECAG00000029421	2.89200262282769	4.71e-04	HSPA2	24	protein_coding	5.57123553487836	5.70071705524707	5.62233086001438	5.74704078795657	7.79536784430802	7.33721716024038	7.36303602277077	8.58627712528887	8.90563108788566
Up	ENSECAG00000012693	2.87207349790509	5.49e-04	LONRF1	27	protein_coding	5.63583354206184	4.18465892448323	4.75559898383348	6.03128231060426	6.31071236114365	6.31150225403419	7.09134608637263	8.49416833285752	6.99668334117761
Up	ENSECAG00000017971	2.8718335378401	3.33e-02	DDX43	10	protein_coding	3.396682627034	2.6281372695666	3.44678497911315	5.45813936619572	5.25791028843308	4.8322974404452	5.61805349328951	6.11629547501568	3.66735198247158
Up	ENSECAG00000024334	2.82441461330942	2.29e-02	CARMIL1	20	protein_coding	5.31922051948982	3.24118144144267	3.63670776800202	5.66627793501918	4.40135242781124	5.9028771041479	6.77604862483651	7.72794730176244	5.4993789904938
Up	ENSECAG00000015351	2.82253821140286	1.49e-02	LRRN3	4	protein_coding	3.9977440401935	3.06428709972609	3.10478344510666	4.05921993398185	3.09904500438331	3.5651407554715	5.21783475536115	6.29070312626779	5.52831186963433
Up	ENSECAG00000004592	2.79212743619124	1.58e-02	DUSP4	27	protein_coding	3.66778894477143	3.06428709972609	3.3415424803661	4.96763758676905	4.61813952151364	4.49895960445912	6.23627650282802	4.2370607564549	5.54256358826676
Up	ENSECAG00000028703	2.78593279709505	3.76e-02	NPDC1	25	protein_coding	3.23927305900132	3.24118144144267	4.09092798176722	3.87981731331655	4.68372120433855	5.01820791163415	3.99078405476975	6.58670519801759	6.14756953544391
Up	ENSECAG00000009387	2.78239389679657	1.06e-03	MEIS1	15	protein_coding	3.89591949157612	3.78870937611902	5.08395002868197	6.48814711241552	7.17474397737093	6.69922191464035	6.14826122832256	7.28119499436221	7.14882598624207
Up	ENSECAG00000008221	2.73076887244799	6.07e-03	S100A4	5	protein_coding	11.7448825797145	13.5776433394667	12.2421225344657	10.6442843711152	9.3325604139396	9.61777308518434	13.5786992652686	15.3095240158382	16.3440019326591
Up	ENSECAG00000000026	2.72851911079678	1.01e-03	XG	X	protein_coding	8.40641763845632	8.65200150986838	7.6793603355785	6.45647446748496	6.4863867231335	6.49503638204445	8.99061028100381	11.5083314622958	11.4435112510962
Up	ENSECAG00000021192	2.71330880872515	9.24e-03	PEAR1	5	protein_coding	6.30589594223741	7.5576707356945	6.17538178782427	8.07202274629957	10.5130918861526	10.3849378847876	9.01154823082365	8.27641732581466	10.37665469373
Up	ENSECAG00000036130	2.70424644706354	2.61e-03	ADRB1	1	protein_coding	4.09285323574128	4.56318580018555	4.21529821294374	7.01936511986621	8.0087228456344	7.27470805552825	7.00488876095689	7.28119499436221	5.31242232413574
Up	ENSECAG00000011249	2.63182423051454	5.34e-04	AP1S2	X	protein_coding	8.59693516104744	9.6309797312966	8.84924222879167	10.4327022160601	10.806896804047	10.8444414878312	10.2129476622579	12.3112566668948	11.908881456054
Up	ENSECAG00000006419	2.59231100043548	9.41e-03	C2CD2	26	protein_coding	4.34550606855973	5.47157907821224	4.94714582097803	6.42409084974452	5.73095302582437	6.43096556705745	5.52792004315819	7.72794730176244	8.01792775330907
Up	ENSECAG00000013362	2.592159256832	4.87e-02	CRYM	13	protein_coding	4.26610507472898	4.34816473828015	4.09092798176722	3.87981731331655	2.65174216752231	2	5.48064972451823	6.58670519801759	7.13007300652352
Up	ENSECAG00000042557	2.58651197285685	1.11e-02		24	protein_coding	7.95334992525187	8.45075847615682	7.36041800690351	7.95789649588786	8.81926696621042	9.3079725768393	8.00748008198045	11.1378967356046	10.9715711491923
Up	ENSECAG00000022166	2.55161894109912	1.43e-02	AKAP12	31	protein_coding	10.4373028633327	8.70199782438778	8.77033482023947	11.0005729096072	12.7509830481145	12.2445668048211	11.9689216543528	12.9106700797416	10.4168583937317
Up	ENSECAG00000005384	2.55156230428879	2.31e-02	SPRY4	14	protein_coding	3.66778894477143	2.86263168474933	4.09092798176722	4.87483984507365	5.45859515050532	5.22126163789907	5.13883735260063	6.49462462272325	5.34531304376404
Up	ENSECAG00000022950	2.53531569483652	1.08e-02	NDRG2	1	protein_coding	5.99717949861187	8.09545328479272	7.54359121379612	8.53699564769188	9.73572770194809	9.4958487270687	8.31428236231868	10.7013585161682	9.96851656718299
Up	ENSECAG00000019083	2.51859990584941	2.13e-02	SORL1	7	protein_coding	3.23927305900132	3.06428709972609	4.32979261129112	5.01189001900543	5.45859515050532	6.23851604553379	5.94269204371409	5.60206112412274	5.74099310703375
Up	ENSECAG00000009799	2.47541246783368	9.59e-03	PFKFB2	5	protein_coding	4.9129981900484	6.24821214817455	5.11621605676368	6.11481421525144	5.93325213684319	6.10116894783564	6.20753059500371	8.39577536668669	8.31841358230092
Up	ENSECAG00000002490	2.45249955744817	3.50e-03	RNF144B	20	protein_coding	5.35803177391068	6.5123992157878	5.50538200932656	6.05262306638363	5.63474248826307	6.69922191464035	7.29634970431063	8.27641732581466	8.81460877174806
Up	ENSECAG00000014649	2.45220572998684	1.13e-03	GYS2	6	protein_coding	6.36425407992822	6.45971840947766	5.59968723006946	7.32142151146853	8.37413037925874	8.84386551198769	8.37370906368101	9.04160808925179	8.16565803662372
Up	ENSECAG00000010704	2.43311420199856	3.61e-02	NMT2	29	protein_coding	5.7857051116411	4.91586844427005	4.6271390991916	6.54947975188537	7.78793134106267	8.43403024514854	7.03246736763055	8.48222998370619	5.85957544357232
Up	ENSECAG00000038446	2.42309498561028	9.51e-03	TWIST2	6	protein_coding	4.85990181800459	5.11068965052288	5.96116968849817	4.72339065245661	5.66753075924053	5.46469459585084	6.46398748814785	8.44581049721896	7.6043604047763
Up	ENSECAG00000004727	2.39284811725374	2.72e-02	S1PR2	7	protein_coding	4.74746065700608	6.07223242538939	5.7716030587659	5.87234465628494	7.19737455551037	7.04787285619015	6.01082678114278	8.54095768941308	8.217654273673
Up	ENSECAG00000017842	2.38467695576504	2.29e-02	ABCB1	4	protein_coding	4.09285323574128	3.39873586765738	4.94714582097803	6.79716063537167	7.35665431245515	6.94840094352161	7.03246736763055	6.49462462272325	5.22675732726281
Up	ENSECAG00000018280	2.37911767674244	8.51e-03	TACC2	1	protein_coding	6.04553631519232	6.40504078939741	4.27368091963818	6.63685071631461	6.64297286508437	6.94840094352161	7.44741129991391	8.65169387313645	8.01025695865333
Up	ENSECAG00000024428	2.36664699307292	1.80e-03	PROCR	22	protein_coding	6.15977963551295	6.28904630693368	6.45310693119263	8.67067272887122	8.39875015839223	7.24706647632113	8.5192139511568	7.82566715609687	9.17056389792874
Up	ENSECAG00000001481	2.34657631654985	2.29e-02	SAMD9L	4	protein_coding	4.09285323574128	3.24118144144267	3.44678497911315	5.48977587896052	5.76164836458895	5.49634530861788	5.98847084031674	5.30953343913761	5.17280532091821
Up	ENSECAG00000012062	2.32991359988419	2.83e-03	EFNA5	14	protein_coding	5.69766265087233	5.15554495117558	6.29296079211398	6.87109544170558	7.41574815900252	6.43096556705745	8.50156173073052	8.01985591553429	7.38464346810705
Up	ENSECAG00000022434	2.32129826580693	4.65e-02	OXR1	9	protein_coding	6.91269886913269	6.28904630693368	5.20889788834046	7.00848534683834	6.89911489603907	6.89002377708977	7.47581424163351	9.70738636464298	6.92777625801936
Up	ENSECAG00000006649	2.28882020901309	1.88e-02	CELF2	29	protein_coding	4.42076412563948	3.89834023075023	4.21529821294374	5.79847550821133	4.80656626517161	5.25865515298304	5.8087522358187	6.8693338401059	5.75329967716078
Up	ENSECAG00000005381	2.28593467067961	3.19e-02	LRRN4CL	12	protein_coding	4.56043707452578	5.63887678934692	4.71403709628485	5.32416290886753	4.61813952151364	3.5651407554715	6.28294904070453	7.41280824649569	7.58038516846093
Up	ENSECAG00000028030	2.21940188351923	3.60e-02		1	protein_coding	3.78635875771497	5.15554495117558	4.75559898383348	5.35884137855236	6.28980404804267	6.44725199742015	5.61805349328951	7.00901529692398	7.09181952723488
Up	ENSECAG00000020587	2.20645892904326	3.18e-02	GM2A	14	protein_coding	5.53781845975452	6.44172180877775	5.99626735238919	5.89615045753072	6.60961512934154	5.9028771041479	6.6606086612932	7.68692749679646	9.12156452206553
Up	ENSECAG00000000246	2.17849618753323	7.47e-03	GTF2F1	7	protein_coding	6.62514429004234	6.64414461925609	6.47815122466909	7.86444925660512	7.63882662385799	7.72560997043037	8.02680580910983	9.62291575288501	7.78603901245526
Up	ENSECAG00000031250	2.16535082422886	2.29e-02	KLRG2	4	protein_coding	5.06148167642154	5.89840068218915	5.85044299263591	5.79847550821133	6.85709259229515	6.58610409314824	6.60291293040939	7.46226607242987	8.49184745561829
Up	ENSECAG00000020413	2.14647087741822	4.16e-02	DCN	28	protein_coding	9.81544153942303	10.7291478713817	10.1035515064858	11.5409044856027	10.9644537269521	9.41742028501248	10.940465122526	12.2474462961484	13.2145533075684
Up	ENSECAG00000012380	2.08552898361943	2.97e-04	RABGAP1L	5	protein_coding	6.60914516963764	6.56322393060156	6.33469451577409	7.99695034013426	8.26587835272291	8.26056836296434	8.28935175346362	8.84120954866903	8.45464960911623
Up	ENSECAG00000022851	2.07230430157559	4.86e-02	STARD9	1	protein_coding	4.85990181800459	4.91586844427005	4.75559898383348	5.89615045753072	7.34656565237041	7.65725008497905	7.27803350444174	6.8693338401059	5.71606048255675
Up	ENSECAG00000058316	2.06494811172407	2.98e-03	NA	NA	NA	8.69872046804036	8.66369385855857	7.64106337727489	8.81814708730731	8.14883994169604	7.79724391325642	10.199628902735	10.6435743027735	10.5072838680865
Up	ENSECAG00000015324	2.007653984969	8.45e-03	TBL1X	X	protein_coding	6.18158148349043	5.19904759142038	5.26753497286632	7.5561891004291	7.17474397737093	6.92533275600516	7.5193474855618	7.84444123660977	7.19466892231613
Up	ENSECAG00000002955	1.82043985536045	4.76e-02	TSHZ1	8	protein_coding	6.3831937400816	7.23085879752123	6.8192812534703	7.39009171823318	7.53604066885309	7.98743810382776	7.34555222551111	9.1436654798922	8.87639277017465
Up	ENSECAG00000013428	1.80153207308577	2.76e-02	ID4	20	protein_coding	6.52637476656	7.22034086706034	7.40027135834351	7.60756104701169	7.94328394439099	8.24667764859633	7.95368087335948	9.04972015137899	9.28835717062403
Up	ENSECAG00000022471	1.79849423387736	1.65e-02	SFT2D2	5	protein_coding	9.09886952160166	9.83433915976629	9.13559779659522	9.64613172527789	9.50120636741155	9.61777308518434	10.2580342816059	11.2652739850542	11.6984643430196
Up	ENSECAG00000001964	1.78935222003228	3.18e-03	PDHA1	X	protein_coding	6.88638942853082	6.59613883976533	6.61992071767427	7.17342175210486	7.37662242010643	7.23773366076324	8.26165419367481	8.68332252442377	8.40286102097614
Up	ENSECAG00000014446	1.68915719985421	3.53e-02	SPTBN1	15	protein_coding	10.767887261011	10.5485961396518	9.90777239131957	11.5219032808266	12.3101801311349	12.277673547951	11.8730270671409	12.7281179210195	11.547206461123
Up	ENSECAG00000020735	1.59314618860887	4.94e-02	RBPMS	27	protein_coding	6.22422099660363	6.26877369440421	7.02021483747484	8.4063293041226	8.72506336366532	8.83460919905564	7.84278076530001	7.72794730176244	8.58085069458843
Down	ENSECAG00000014725	-8.952702380745	7.41e-10	PITX1	14	protein_coding	6.11516192646727	8.20086063516137	8.59539997248368	3.780991306862	3.94685105007401	2	2.31947626009541	2	2
Down	ENSECAG00000019084	-8.93257631208528	4.24e-09	DLX6	4	protein_coding	7.22763783884694	7.93103285884611	6.20568704662999	2.98159617758764	2.65174216752231	2	2.16856338546059	2	2
Down	ENSECAG00000011498	-8.92528154774918	1.52e-03	SFRP4	4	protein_coding	2.34727910336168	4.42345586621544	8.81770476597278	2.98159617758764	3.09904500438331	3.5651407554715	2.16856338546059	2	2
Down	ENSECAG00000018191	-8.05289969225339	1.28e-05	GUCY1A2	7	protein_coding	6.13764325859049	4.62828307140098	5.50538200932656	2.31459471412641	2.65174216752231	3.44051679464799	2	2	2
Down	ENSECAG00000057784	-7.94964047297819	5.34e-05	NA	NA	NA	6.13764325859049	5.39882133471973	4.27368091963818	2	2	2	2	2	2
Down	ENSECAG00000019565	-7.89181895833787	6.51e-05	DLX5	4	protein_coding	6.20305876310775	4.80761245113827	4.67124226584491	2	2	2	2	2	2
Down	ENSECAG00000020203	-7.09817410847637	1.40e-03	RSPO3	10	protein_coding	4.56043707452578	5.43565882108925	3.54486940444366	2.31459471412641	2.65174216752231	2	2	2	2
Down	ENSECAG00000012064	-6.9921707046839	1.57e-03	CP	16	protein_coding	6.52637476656	4.49501183748252	4.15445287869075	2	2.36236565417832	4.72951103814831	2.16856338546059	2	2
Down	ENSECAG00000021712	-6.95609491978199	1.06e-09	EYA2	22	protein_coding	7.97223575374258	9.11356688420115	8.30125341916777	3.29981516701293	2	2	2.45608717344219	3.9896785292275	2.15645184010292
Down	ENSECAG00000009864	-6.79066231298429	3.90e-03	PTPRD	23	protein_coding	4.68777332223357	4.56318580018555	4.02447659600652	2	2	2.57508567015679	2	2	2
Down	ENSECAG00000018178	-6.67806388583997	1.09e-02	EPDR1	4	protein_coding	3.9977440401935	3.06428709972609	5.20889788834046	2	2	2.57508567015679	2	2	2
Down	ENSECAG00000049300	-6.5873178231797	2.48e-03	NA	NA	NA	3.89591949157612	5.11068965052288	3.22801430429542	3.67489451605238	3.58434913818229	3.30410082439067	2	2	2
Down	ENSECAG00000047497	-6.40788467497361	4.86e-04	NA	NA	NA	5.43265579499497	4.18465892448323	4.91081712666766	3.780991306862	3.09904500438331	4.61883586906101	2.16856338546059	2	2
Down	ENSECAG00000008830	-6.33390215701907	4.39e-11	WNT5A ENSECAG00000008830	16	protein_coding	7.29918721850294	6.65979801324412	7.50755415131689	5.25220037895574	5.02472798194554	4.43506669555566	2.45608717344219	3.31367683415357	2.29758507134636
Down	ENSECAG00000009088	-6.1659390521004	1.78e-03	KCNMB2	19	protein_coding	4.09285323574128	4.42345586621544	3.10478344510666	5.28863028939701	7.73477403005023	8.34990475055498	2	2	2
Down	ENSECAG00000008528	-6.1583185733996	2.18e-02	BMP8B	2	protein_coding	3.538594609527	4.09538736759529	4.15445287869075	2	5.85000021019149	3.5651407554715	2	2	2
Down	ENSECAG00000036638	-5.87494531434366	5.65e-04	SLC6A12	6	protein_coding	4.74746065700608	6.09544010159417	5.14777620988435	4.29236822507952	3.09904500438331	2	2.16856338546059	2	2.29758507134636
Down	ENSECAG00000017671	-5.85996352852335	1.95e-06	ROBO1	26	protein_coding	7.4233260654855	6.44172180877775	5.7716030587659	4.92198471009354	5.02472798194554	5.83022286692432	2.31947626009541	3.69091483359612	2
Down	ENSECAG00000009911	-5.82078260316652	3.22e-04	SLC12A7	21	protein_coding	3.78635875771497	4.34816473828015	6.93233330159827	3.14946174227354	4.86427660698936	4.36821249562732	2.16856338546059	2	2.42613374935962
Down	ENSECAG00000047470	-5.76178468375328	2.45e-02	NA	NA	NA	3.06256134759195	4.42345586621544	3.10478344510666	2.79159463447899	4.80656626517161	3.88507161449769	2	2	2
Down	ENSECAG00000008335	-5.67975988651107	4.28e-03	PDK4	4	protein_coding	3.66778894477143	2.34798769000032	6.59723892886665	3.14946174227354	3.71556699760774	4.43506669555566	2.16856338546059	2	2.29758507134636
Down	ENSECAG00000012799	-5.66381018130496	2.87e-19	COL8A2 ENSECAG00000012799	2	protein_coding	10.3748024051999	11.9362687696636	10.6817200680672	7.87047042855091	7.53604066885309	7.74550188333364	4.98924232398598	5.51098688247893	6.11932302441464
Down	ENSECAG00000017925	-5.57995809032674	4.09e-05	CD200	19	protein_coding	4.80477639411243	4.91586844427005	8.41261880164246	3.780991306862	5.95996837039527	4.97392768995072	2.90116315249963	2	2.84943778510723
Down	ENSECAG00000011467	-5.5631639266109	4.41e-03	ALPL	2	protein_coding	5.196099121316	4.34816473828015	5.70951036399786	3.29981516701293	2	2	2.45608717344219	2	2
Down	ENSECAG00000006290	-5.52516244381988	3.73e-02	TGM2	22	protein_coding	2.62697003388846	3.54076555618949	4.02447659600652	3.67489451605238	3.58434913818229	3.5651407554715	2	2	2
Down	ENSECAG00000013960	-5.36738187299673	4.28e-03	FGFR2	1	protein_coding	7.4049093317283	3.89834023075023	4.71403709628485	6.39096360562536	3.27956673048888	3.30410082439067	2.99386258242833	2	2
Down	ENSECAG00000012826	-5.29217240730635	9.64e-06	CDO1	14	protein_coding	5.84155007047529	5.95024032488709	6.70724166037983	3.29981516701293	4.74645086756352	5.1434350226165	2.16856338546059	2	2.93835452263369
Down	ENSECAG00000054624	-5.23847842151876	2.98e-07	NA	NA	NA	5.94714545906229	6.309037993638	6.71779432908699	5.25220037895574	7.20855810041399	7.27470805552825	2.80209587857889	2	2.54415956513267
Down	ENSECAG00000011852	-5.19772821233407	1.27e-03	ALDH4A1	2	protein_coding	3.23927305900132	6.04864531063121	4.91081712666766	4.66915585060114	6.39144111073139	6.98232603359672	2	2	2.54415956513267
Down	ENSECAG00000054952	-5.05482167094669	9.55e-03	NA	NA	NA	5.27933623507589	5.89840068218915	4.27368091963818	2.31459471412641	2	3.78610686195577	2.6957209468725	2	2
Down	ENSECAG00000021078	-5.01832914917688	4.65e-02	GRB14	18	protein_coding	2.34727910336168	2.34798769000032	5.64462457482341	3.97230547250836	4.2363142862782	5.22126163789907	2.31947626009541	2	2
Down	ENSECAG00000016101	-5.00730136901764	1.42e-07	DPT	5	protein_coding	8.5004888522706	8.78641881169541	8.53402609610798	4.92198471009354	7.20855810041399	8.18002500181278	4.27563302135517	2	4.38903767562004
Down	ENSECAG00000010225	-4.94948432961415	1.52e-03	GRID2IP	13	protein_coding	5.10776395943733	6.45971840947766	5.40447847371886	3.67489451605238	2	2.57508567015679	2	2.80146598380683	2.75467885841157
Down	ENSECAG00000000903	-4.93229013723996	1.32e-04	RASGRF2	14	protein_coding	5.60389606272414	5.87176518021872	5.73050627018198	2.98159617758764	3.09904500438331	2	2.31947626009541	2	2.75467885841157
Down	ENSECAG00000025050	-4.92169470793042	1.63e-07	CCN4	9	protein_coding	7.69748890654847	7.96922420401104	6.70724166037983	5.94261505795144	3.58434913818229	4.49895960445912	3.16310403409629	2.80146598380683	3.66735198247158
Down	ENSECAG00000025019	-4.83220369599537	1.94e-03	ARHGEF26	16	protein_coding	6.87305257283585	5.43565882108925	5.32388159499831	3.87981731331655	5.38163775339914	7.45465359194118	3.24081863874732	2	2
Down	ENSECAG00000020170	-4.78011846034151	4.55e-03	RBP2	16	protein_coding	4.26610507472898	2.6281372695666	7.36041800690351	5.77298735369184	4.68372120433855	5.70035816833464	3.08096358472995	2	2.29758507134636
Down	ENSECAG00000009211	-4.77413361620577	9.04e-05	ANGPT4	22	protein_coding	8.17059657305114	9.37533806774294	8.24764394381194	5.84813943734596	2.36236565417832	3.15342585059801	2.90116315249963	4.2370607564549	4.95568794434963
Down	ENSECAG00000010025	-4.69531662495515	1.20e-02	GPC3	X	protein_coding	4.56043707452578	2.86263168474933	6.32091697998417	3.14946174227354	2.36236565417832	2.31601011436724	2.45608717344219	2.80146598380683	2.15645184010292
Down	ENSECAG00000007734	-4.60598256158441	6.51e-05	SORBS2	27	protein_coding	6.92567582954266	5.60693335681489	4.48611290482155	8.07202274629957	8.5947464769151	9.04720319673594	3.24081863874732	2	2.15645184010292
Down	ENSECAG00000045036	-4.56444318378523	8.72e-12	NA	NA	NA	9.6375799683456	11.4231293188971	10.5970849108027	6.56441399165092	7.24159779894326	7.04787285619015	5.57369054810284	6.83219308034481	6.12880010979308
Down	ENSECAG00000023637	-4.48978515095418	1.38e-03	ADAM33	22	protein_coding	5.35803177391068	5.70071705524707	5.26753497286632	4.14119447043208	3.43999151758806	3.44051679464799	2	2	3.02210780618631
Down	ENSECAG00000019025	-4.47375966755441	8.96e-05	PSTPIP2	8	protein_coding	5.57123553487836	5.78877460021976	6.11279192081566	4.42919284411851	2.89266018825564	3.88507161449769	2.58087379142039	2	2.93835452263369
Down	ENSECAG00000023104	-4.42284467799582	2.66e-07	ITGA11	1	protein_coding	6.79033370354575	8.24822400673641	7.81823045323825	6.80974923321717	6.31071236114365	7.7651232521183	2.90116315249963	3.69091483359612	4.35713977690287
Down	ENSECAG00000048296	-4.39670767836175	7.60e-04	NA	NA	NA	4.80477639411243	6.11828035404145	6.70724166037983	2.98159617758764	4.74645086756352	3.5651407554715	2.16856338546059	2.80146598380683	3.24763101066289
Down	ENSECAG00000059578	-4.36928335080422	2.14e-03	NA	NA	NA	4.42076412563948	6.07223242538939	4.71403709628485	3.87981731331655	3.83583882490797	4.1467729920292	2.90116315249963	2	2.15645184010292
Down	ENSECAG00000000847	-4.36423231591661	6.73e-06	SLC16A9	1	protein_coding	5.72761111313426	6.67528338764918	5.66657902469987	6.59382654149094	5.12256789371573	6.5106191561608	2.80209587857889	3.31367683415357	2.65325570422854
Down	ENSECAG00000012150	-4.35833636938556	5.34e-05	SHROOM2	X	protein_coding	5.53781845975452	6.94173848692247	6.01350109810285	4.42919284411851	4.2363142862782	4.72951103814831	3.51555143454697	2	2.42613374935962
Down	ENSECAG00000046252	-4.31504531336905	9.04e-05	NA	NA	NA	8.44748717297251	6.92887624843126	6.01350109810285	4.21876054775845	7.30549036227202	6.4792834564499	3.94507977510543	3.9896785292275	3.02210780618631
Down	ENSECAG00000015780	-4.31324854217601	3.10e-05	ADRB3	27	protein_coding	6.67210386815446	6.88958684498614	6.79954697539634	6.00962113055225	6.22519712057212	3.67985013242833	3.63550289467004	2	3.17630316100264
Down	ENSECAG00000051092	-4.21016212871387	2.21e-02	NA	NA	NA	6.20305876310775	4.75027753616521	3.44678497911315	2	3.09904500438331	2.57508567015679	2.80209587857889	2	2.42613374935962
Down	ENSECAG00000024746	-4.18472751362486	4.85e-05	PDGFD	7	protein_coding	6.71758297920266	6.62831951955733	7.04556827705004	4.49302790589907	5.02472798194554	3.15342585059801	3.94507977510543	2	2.93835452263369
Down	ENSECAG00000057467	-4.16185616278308	1.37e-02	NA	NA	NA	5.46856852445125	4.56318580018555	5.01716888274097	3.14946174227354	4.04992808833309	2.98515928122311	2.99386258242833	2	2
Down	ENSECAG00000008818	-4.15255356651345	1.06e-03	CALCB	7	protein_coding	7.15235400876052	5.54084301035627	5.68820438089395	3.67489451605238	2.36236565417832	2.57508567015679	2.6957209468725	2	3.6143649269301
Down	ENSECAG00000016394	-4.12200758793587	2.93e-02	IL1R1	15	protein_coding	4.49229022592304	4.34816473828015	4.53466958428222	3.97230547250836	2.89266018825564	2.57508567015679	2.16856338546059	2	2.54415956513267
Down	ENSECAG00000019904	-4.10403257312229	2.20e-04	CHST11	28	protein_coding	5.63583354206184	5.06439486393169	5.17866071247407	5.05482537559927	4.68372120433855	5.25865515298304	2.90116315249963	2	2.42613374935962
Down	ENSECAG00000010035	-4.09959116330969	4.29e-02	SCUBE2	7	protein_coding	2.86114332373087	2.6281372695666	7.02021483747484	4.36240197606226	3.94685105007401	3.30410082439067	2.45608717344219	3.31367683415357	2.54415956513267
Down	ENSECAG00000037980	-4.07248886170857	1.66e-03	LOC100056032	PJAA01000722.1	protein_coding	6.24507729322033	7.65460502860903	6.82904807936001	2.98159617758764	8.01510639935244	7.71219467007484	3.31456005444234	3.31367683415357	3.81555024568811
Down	ENSECAG00000036137	-4.02598026772632	2.52e-02		14	protein_coding	3.06256134759195	4.34816473828015	8.44473608714951	3.56037152750775	3.27956673048888	2.98515928122311	3.08096358472995	2	4.32452064105114
Down	ENSECAG00000000893	-4.00589485166504	4.10e-03	LOC100065387	10	protein_coding	4.96420959287747	5.11068965052288	4.09092798176722	4.21876054775845	4.2363142862782	4.67523448784047	2.6957209468725	2	2.29758507134636
Down	ENSECAG00000056117	-3.96052985007949	1.85e-02	NA	NA	NA	4.26610507472898	5.15554495117558	4.53466958428222	3.14946174227354	3.71556699760774	2.57508567015679	2.31947626009541	2	2.65325570422854
Down	ENSECAG00000027835	-3.93495972452774	4.80e-05		15	lncRNA	5.50360895527195	6.52954050410971	7.45806023637128	5.60980963356923	7.67958291723138	7.19978667966543	3.45161581857539	3.69091483359612	3.17630316100264
Down	ENSECAG00000047914	-3.91562070330063	6.60e-07	NA	NA	NA	8.68352103733112	9.91645009625808	8.53103738137087	6.62265141222889	7.03095685971099	8.20418454767993	6.03284157494076	4.44816816036478	5.17280532091821
Down	ENSECAG00000019508	-3.87828059606105	9.67e-07	COL8A1	19	protein_coding	9.82586223939713	11.1617753987559	8.6652149732686	9.81330400001859	8.97800186071476	10.5831098081453	6.32815887448387	6.75491385219689	6.12880010979308
Down	ENSECAG00000015848	-3.83857103150337	3.23e-04	HHIPL2 ENSECAG00000015848	30	protein_coding	7.10750244176825	7.95025490396547	7.09497641738947	7.82778475876164	4.54943407983621	5.61643019387155	3.51555143454697	3.69091483359612	4.48070625728933
Down	ENSECAG00000012945	-3.81788576580275	3.98e-02	TPST2	8	protein_coding	4.9129981900484	3.39873586765738	4.58164506896156	3.67489451605238	3.27956673048888	2.98515928122311	2.58087379142039	2	2.29758507134636
Down	ENSECAG00000005468	-3.79799284926561	1.71e-02	PTPRN	6	protein_coding	3.396682627034	5.01656512805202	6.47815122466909	4.66915585060114	4.86427660698936	3.5651407554715	2.58087379142039	3.69091483359612	2.29758507134636
Down	ENSECAG00000018619	-3.77708111815233	3.68e-02	FOLR2	7	protein_coding	4.26610507472898	4.69056940309706	5.32388159499831	3.87981731331655	2.36236565417832	2.79464367562477	2.31947626009541	3.31367683415357	2.29758507134636
Down	ENSECAG00000022078	-3.76941330590991	6.26e-07	CHST15	1	protein_coding	8.03346056372713	10.0940170033977	8.53103738137087	6.28675768348433	5.90603181501949	5.77967093715765	5.90737872012273	4.79555290893651	5.54256358826676
Down	ENSECAG00000018963	-3.76921745620892	4.95e-07	COLEC12	8	protein_coding	8.02142169862175	8.03071219186518	7.5612777080413	5.17645899705705	6.15756076442503	5.22126163789907	3.51555143454697	4.44816816036478	4.91244517448163
Down	ENSECAG00000015853	-3.74856124451732	4.12e-04	SORT1 ENSECAG00000015853	5	protein_coding	7.6356521892946	7.59885435030259	6.52697211476329	7.84623347800363	10.1023710138196	10.0363659831746	4.1603665917252	4.79555290893651	2.42613374935962
Down	ENSECAG00000016573	-3.74532570577925	4.92e-06	TSPAN7	X	protein_coding	6.26563637274685	5.97547795347629	6.20568704662999	6.42409084974452	6.41093669804952	6.85382890806897	3.51555143454697	2	3.10126455520637
Down	ENSECAG00000049174	-3.7134786707609	1.28e-02	NA	NA	NA	6.30589594223741	7.09928077531004	5.79172062211798	4.72339065245661	2	2.31601011436724	2.99386258242833	3.31367683415357	3.76782252879366
Down	ENSECAG00000056537	-3.71128160090496	3.36e-02	NA	NA	NA	3.89591949157612	5.06439486393169	4.71403709628485	3.14946174227354	3.43999151758806	4.72951103814831	2.31947626009541	2	2.75467885841157
Down	ENSECAG00000010880	-3.70235875240699	1.99e-02	SOX6	7	protein_coding	6.36425407992822	4.62828307140098	4.38380337183245	4.14119447043208	5.42062953153302	6.14176313728326	3.45161581857539	2	2.15645184010292
Down	ENSECAG00000032855	-3.66511330726706	4.19e-02		PJAA01003518.1	protein_coding	5.196099121316	5.47157907821224	4.75559898383348	4.05921993398185	2	2.31601011436724	2.90116315249963	2.80146598380683	2.42613374935962
Down	ENSECAG00000000373	-3.65316411231902	1.21e-02	LOXL3	15	protein_coding	5.27933623507589	4.49501183748252	5.5766825252808	3.43596755735102	3.27956673048888	2.31601011436724	2.99386258242833	2	2.65325570422854
Down	ENSECAG00000016452	-3.61204409194546	8.72e-03	PODNL1	7	protein_coding	3.89591949157612	5.39882133471973	5.40447847371886	3.67489451605238	3.83583882490797	3.88507161449769	2.6957209468725	2	2.84943778510723
Down	ENSECAG00000022448	-3.58091014996129	5.65e-04	INHBA	4	protein_coding	8.97012552345483	7.70828122624156	10.5528295368088	10.1786137842447	11.192782782809	11.6203560427366	6.98808494371987	5.60206112412274	4.25698280078289
Down	ENSECAG00000038696	-3.55944041120996	1.71e-03		7	pseudogene	6.11516192646727	6.52954050410971	6.67511246774514	4.29236822507952	3.43999151758806	3.5651407554715	4.27563302135517	2.80146598380683	2.42613374935962
Down	ENSECAG00000014867	-3.53226175971348	3.89e-02	PLBD1	6	protein_coding	3.89591949157612	4.09538736759529	5.79172062211798	3.14946174227354	4.2363142862782	3.44051679464799	2.90116315249963	2	2.54415956513267
Down	ENSECAG00000023619	-3.51583332983184	1.28e-05	HOMER2	1	protein_coding	7.25873734539037	8.22736534427315	7.24842430296474	6.21285572086729	4.80656626517161	4.8322974404452	4.27563302135517	4.94220314882271	4.07285852506151
Down	ENSECAG00000021663	-3.49790105059294	6.20e-03	SMOC1	24	protein_coding	6.80445375383552	7.91807438859974	7.34007073639091	5.63832004378209	4.1461290719222	7.24706647632113	3.08096358472995	2.80146598380683	5.26163606119485
Down	ENSECAG00000017433	-3.48051538941712	1.39e-02	TNC	25	protein_coding	9.92451226700421	8.26878538515511	7.24112742260546	10.2415248560798	10.3895586772155	10.1389411908223	6.90099830142278	3.31367683415357	2.75467885841157
Down	ENSECAG00000022850	-3.47478493622943	4.51e-02	CERKL	18	protein_coding	5.10776395943733	4.09538736759529	4.79599698705931	2.79159463447899	3.27956673048888	2.79464367562477	2.99386258242833	2	2.29758507134636
Down	ENSECAG00000012887	-3.41637003552971	1.77e-03	CPZ	3	protein_coding	5.86868229376061	7.39884270069421	6.8192812534703	4.82610216760887	6.03727101265906	5.49634530861788	2.45608717344219	3.9896785292275	4.45079260164074
Down	ENSECAG00000024650	-3.36657760523725	3.07e-02	FADS2	12	protein_coding	5.63583354206184	3.89834023075023	6.56253327482912	5.7206190192459	4.74645086756352	5.29510389395781	3.94507977510543	2	2.29758507134636
Down	ENSECAG00000011790	-3.3592574312406	3.99e-04	FAP	18	protein_coding	5.69766265087233	6.862786595578	6.03053140550986	6.26863405584178	7.05593873326356	6.71275782306289	2.58087379142039	3.69091483359612	3.94993324549999
Down	ENSECAG00000053486	-3.31527869398473	3.41e-02	NA	NA	NA	5.15260752195893	6.69060431115942	4.27368091963818	4.42919284411851	3.83583882490797	3.30410082439067	2.58087379142039	2	3.86174945020821
Down	ENSECAG00000017864	-3.29556804212039	2.08e-04	FMOD	5	protein_coding	8.36414462459335	9.89180674388697	8.74218200059467	7.57843000970492	9.01031424893627	9.46418699767696	4.7174828959268	5.76858779476182	6.68600824159344
Down	ENSECAG00000031980	-3.28935401596947	3.36e-02	BTG1	28	protein_coding	5.84155007047529	4.18465892448323	8.27648334956488	5.32416290886753	4.80656626517161	5.58733298374306	4.94348839334893	2	3.66735198247158
Down	ENSECAG00000035205	-3.28831728903063	7.20e-03	ZNF853	13	protein_coding	4.56043707452578	4.26872693045326	6.84838558181216	5.63832004378209	5.90603181501949	6.29359893558387	3.24081863874732	3.31367683415357	3.02210780618631
Down	ENSECAG00000020399	-3.27936027181661	1.31e-02	CTHRC1	9	protein_coding	11.5280222865089	10.5684285182242	11.478288732765	10.3914236439756	9.34781365943595	9.82204384990631	9.3320708722343	3.31367683415357	6.73647262472961
Down	ENSECAG00000015275	-3.27351067220575	3.85e-02	LOC100630794	3	protein_coding	5.97237937149229	6.07223242538939	6.1444262524737	4.87483984507365	2.65174216752231	2.31601011436724	3.74624215048737	2	3.55935732589414
Down	ENSECAG00000009402	-3.26752908208954	3.24e-02	VEGFA	20	protein_coding	8.76520322533482	5.67012824021633	4.53466958428222	7.1636476257273	7.14011825287173	6.21967760162675	4.82232176227632	4.94220314882271	2.65325570422854
Down	ENSECAG00000009296	-3.24995701229491	1.48e-04	DCHS1	7	protein_coding	6.97644697692864	8.2115210219217	8.49468136676922	6.42409084974452	6.97965664946747	6.64377137788013	3.57677346145965	5.19717085013145	5.51391795903274
Down	ENSECAG00000004969	-3.24950250651068	4.10e-03	GPR68	24	protein_coding	5.01366528695706	5.01656512805202	4.21529821294374	5.91956980920791	6.18046035484157	6.25711166785244	2.99386258242833	2	2.54415956513267
Down	ENSECAG00000011101	-3.23874259214173	1.64e-03	PTK7	20	protein_coding	9.42327353445373	11.6013955077211	9.82233975858406	8.97726532017046	9.49436896147792	9.13276606980902	6.61755461490678	5.30953343913761	8.5155217012219
Down	ENSECAG00000043401	-3.22579349040166	2.30e-02		7	protein_coding	5.10776395943733	4.00022534045947	5.20889788834046	5.0965197955771	4.04992808833309	3.78610686195577	2.90116315249963	2.80146598380683	2.54415956513267
Down	ENSECAG00000014287	-3.22297361832672	2.30e-02	OMD	23	protein_coding	6.54331310652705	5.60693335681489	6.1444262524737	4.05921993398185	2.65174216752231	2.31601011436724	3.99078405476975	3.69091483359612	2.42613374935962
Down	ENSECAG00000004107	-3.17102168505907	3.91e-03	DDIT4	1	protein_coding	7.77123436023476	6.52954050410971	8.18437637386404	4.96763758676905	3.58434913818229	4.43506669555566	5.36392859714363	2	4.79830323012136
Down	ENSECAG00000050766	-3.10287150158411	3.30e-02	NA	NA	NA	4.9129981900484	5.76001516950252	8.79794876331314	4.61280230766472	4.47729235202421	5.29510389395781	4.74441545617991	2.80146598380683	5.15436344653494
Down	ENSECAG00000038417	-3.10272210223786	4.49e-02	BVES	10	protein_coding	5.10776395943733	4.09538736759529	4.27368091963818	3.97230547250836	3.43999151758806	4.22442450229821	2.6957209468725	2.80146598380683	2.54415956513267
Down	ENSECAG00000010656	-3.08935844079882	8.91e-03	HBEGF	14	protein_coding	5.667079294855	5.15554495117558	6.0804483547158	7.22132310848023	7.58834883620262	5.25865515298304	3.79857916889232	2	3.02210780618631
Down	ENSECAG00000009101	-3.06697663947493	1.88e-05	IRAG1	7	protein_coding	6.54331310652705	7.19907213060437	6.4404198423449	7.82158238475582	8.50688461320957	8.63934554310675	4.1603665917252	3.31367683415357	4.22199000993581
Down	ENSECAG00000018674	-3.03593985725808	3.96e-02	CEMIP	1	protein_coding	9.76036841531255	12.4572146274665	10.9036105007522	10.3337553203572	12.6796911082614	13.4747454256716	4.63353036448073	8.90519921357016	9.05725780862672
Down	ENSECAG00000010059	-3.02720027660223	4.19e-02	CA9	25	protein_coding	5.63583354206184	4.49501183748252	7.02021483747484	4.96763758676905	3.58434913818229	3.67985013242833	3.38471485891375	2	4.18612732031113
Down	ENSECAG00000015195	-3.00404081385121	3.53e-02	EHD3	15	protein_coding	5.39582622561954	4.80761245113827	4.79599698705931	3.97230547250836	3.83583882490797	4.2981091091517	3.45161581857539	2	2.54415956513267
Down	ENSECAG00000021303	-2.9936092496368	1.40e-03	CCNJL	14	protein_coding	6.26563637274685	7.04070558591433	6.33469451577409	6.09438026953219	4.1461290719222	5.80516830770944	4.1603665917252	3.9896785292275	3.71846168605779
Down	ENSECAG00000010747	-2.96754215034758	3.50e-03	SH3BGR	26	protein_coding	5.06148167642154	5.63887678934692	4.58164506896156	6.39096360562536	7.34656565237041	7.00450751758201	2.6957209468725	2.80146598380683	3.31559787864554
Down	ENSECAG00000016560	-2.92570629259763	1.49e-02	CRABP2	5	protein_coding	6.36425407992822	5.06439486393169	5.99626735238919	6.98647652087802	6.92646480526726	5.43233390565673	4.23822488382898	2	3.02210780618631
Down	ENSECAG00000017625	-2.92157141551055	3.91e-03	ITGB3	11	protein_coding	5.23831789655105	6.62831951955733	6.23536878817817	7.03016345916764	7.57976145450665	5.92630423623423	3.16310403409629	3.31367683415357	4.18612732031113
Down	ENSECAG00000009375	-2.89330320453256	7.30e-03	GASK1A	16	protein_coding	8.13751518594198	9.65460950230733	8.48235621058116	5.89615045753072	4.1461290719222	3.5651407554715	5.05526244316974	5.68772584626345	6.88926254592942
Down	ENSECAG00000008484	-2.8876648891794	1.20e-06	SDC2	9	protein_coding	8.2397721077629	8.32876764868067	8.58102220036308	7.48733203905988	8.08958389969298	8.53272570857547	5.67515865873604	5.41377359919958	5.67783453425906
Down	ENSECAG00000022611	-2.88656974834231	4.75e-03	ZFHX4	9	protein_coding	8.75433334909218	7.59071114189987	6.27877689031147	6.92993913966998	7.79536784430802	8.50187164081792	5.75678967359061	5.07531224430264	4.11161134229755
Down	ENSECAG00000017802	-2.85388976083684	4.41e-03	OGN	23	protein_coding	10.3131793807533	8.94494352493491	8.96449527117394	9.55560600401942	7.20855810041399	8.06336308864443	7.57667025579345	6.34444874916615	5.63856811213551
Down	ENSECAG00000021186	-2.81575470703791	9.84e-03	FHOD3	8	protein_coding	7.43244701402477	5.84462866055591	6.1444262524737	6.35705777900899	7.56243180838825	8.33685188888286	4.11980289199227	4.94220314882271	3.17630316100264
Down	ENSECAG00000022279	-2.76069083503167	1.27e-03	SERPINF1	11	protein_coding	7.712542651043	8.30407739157768	7.73236478604511	3.56037152750775	3.43999151758806	3.5651407554715	4.03508478278458	5.19717085013145	6.03110548680887
Down	ENSECAG00000009616	-2.71357690684954	5.52e-04	LMO7	17	protein_coding	9.56063682050028	9.98484718395676	8.70022608545401	9.64613172527789	9.621136350083	10.570154847611	7.55781460555798	6.58670519801759	5.83662592954986
Down	ENSECAG00000020162	-2.70669697993861	8.86e-03	PRR5L	12	protein_coding	5.7857051116411	6.11828035404145	5.64462457482341	3.29981516701293	3.09904500438331	3.44051679464799	3.24081863874732	3.31367683415357	4.03303595141107
Down	ENSECAG00000024687	-2.7007941610016	1.94e-03		24	protein_coding	7.96596790726426	9.3197654226963	8.71346885308928	8.12838437974045	6.92646480526726	6.27547064879329	5.75678967359061	6.83219308034481	5.59820298611537
Down	ENSECAG00000022659	-2.67926982957586	1.96e-02	CCL26	13	protein_coding	8.19223678322073	6.20618846594436	7.51362318768802	7.73842683705054	6.08659684185132	6.05939937693846	5.84653166323389	3.9896785292275	4.29114689655072
Down	ENSECAG00000018875	-2.67425349623327	2.35e-02	MFGE8	1	protein_coding	8.18145725274567	8.94174581956433	9.86331398149316	7.40676043462192	9.59793468973538	9.3079725768393	6.61025234709679	3.9896785292275	7.32405621752727
Down	ENSECAG00000024674	-2.66654716641051	8.51e-03	TTLL7	5	protein_coding	7.16335236584767	6.42349787439497	5.86949771076657	6.07365273965914	6.08659684185132	6.52603541525701	4.98924232398598	3.31367683415357	3.44261972538493
Down	ENSECAG00000020788	-2.65899598010303	2.80e-02	MECOM	19	protein_coding	6.67210386815446	5.36101854568386	5.20889788834046	4.87483984507365	4.32119202854195	6.05939937693846	3.84908382308297	3.9896785292275	3.24763101066289
Down	ENSECAG00000021968	-2.63716507839572	2.76e-02	SAT1	X	protein_coding	7.5034101946378	6.67528338764918	10.3447585507722	7.23071544034097	6.87123646497203	7.21888493080354	6.63204919494679	5.9178664482331	6.69241367173423
Down	ENSECAG00000023631	-2.63377017480099	2.05e-02	MLLT3	23	protein_coding	6.28590658740808	5.60693335681489	6.04736302166271	5.35884137855236	4.74645086756352	3.5651407554715	4.23822488382898	3.31367683415357	3.44261972538493
Down	ENSECAG00000004871	-2.63154308866065	4.49e-02	SERPINH1	7	protein_coding	8.57651013223687	8.69441795790832	9.52020478998081	8.36427800174595	7.24159779894326	6.92533275600516	7.48781781391663	2.80146598380683	6.04117807745563
Down	ENSECAG00000014015	-2.62934122297177	2.09e-02	APBB1	7	protein_coding	6.45655978433124	7.93103285884611	7.18138440501599	6.07365273965914	6.70745998207222	6.71275782306289	3.38471485891375	3.9896785292275	5.85957544357232
Down	ENSECAG00000010565	-2.60327466643789	6.52e-03	LOC100629895	12	protein_coding	6.47433280985151	7.46270295101371	6.91409584015467	5.42579352008527	3.94685105007401	4.2981091091517	5.13883735260063	3.9896785292275	4.32452064105114
Down	ENSECAG00000044796	-2.58575177179848	1.37e-03	NA	NA	NA	9.39322469568761	8.96713118061578	9.54560199829507	9.50425262762507	10.0597792373807	9.71008594914342	7.72602263500378	5.60206112412274	6.01074684433113
Down	ENSECAG00000022348	-2.56294245857472	1.82e-03	PRSS12	2	protein_coding	7.1412711613935	7.0761352969025	7.44541682339889	5.45813936619572	5.25791028843308	5.43233390565673	5.43177796032836	3.31367683415357	4.79830323012136
Down	ENSECAG00000005525	-2.50807748485461	5.34e-05	GJA1	10	protein_coding	10.7286259500983	10.0412116560732	10.1135757313225	8.0133694049082	7.37662242010643	7.36319932496005	7.25480632285551	8.23433122960777	7.89834968260681
Down	ENSECAG00000005814	-2.43751822758268	2.30e-04	NEDD9	20	protein_coding	7.72744093854833	6.79352342526371	7.15832715475768	7.42323876042071	7.31586934131568	7.6146233013137	4.9665467322759	4.94220314882271	5.05844298074114
Down	ENSECAG00000009792	-2.40613247601264	2.36e-02	UNC5B	1	protein_coding	9.15504820433072	8.07224582237118	6.95034309385201	6.54947975188537	6.93994775325032	6.21967760162675	5.52792004315819	6.94086440012245	4.8450491421361
Down	ENSECAG00000009283	-2.35414622013466	4.18e-02	ZNF114	10	protein_coding	5.31922051948982	5.84462866055591	5.88830403656999	3.780991306862	5.16910712676094	4.22442450229821	3.38471485891375	3.9896785292275	3.90651501512693
Down	ENSECAG00000007589	-2.30821432747458	3.80e-04	ITGB5	19	protein_coding	9.78727931323693	9.90664321061072	9.55446003158729	9.38523810415973	8.87998305518166	9.37548361743715	7.25480632285551	6.71466435570524	8.07786862429092
Down	ENSECAG00000019438	-2.29507771223574	3.48e-02	OSMR	21	protein_coding	6.52637476656	5.87176518021872	6.04736302166271	6.32233588952157	7.25244499906061	6.25711166785244	3.51555143454697	5.19717085013145	3.6143649269301
Down	ENSECAG00000010961	-2.28545625788173	4.00e-02	MBP	8	protein_coding	6.45655978433124	6.00028167007526	5.96116968849817	4.96763758676905	5.4955872397311	6.23851604553379	4.74441545617991	2.80146598380683	3.99208288022781
Down	ENSECAG00000022074	-2.24280257719456	1.03e-02	VGLL2	10	protein_coding	6.42034307667403	6.5123992157878	6.40167509375224	6.77164903364846	6.37167846044655	6.23851604553379	5.03358969850049	3.9896785292275	3.81555024568811
Down	ENSECAG00000006470	-2.23453328835037	2.05e-02	STEAP3	18	protein_coding	6.67210386815446	7.18831901311304	7.33322403800849	4.36240197606226	3.71556699760774	4.67523448784047	5.01158640520602	3.69091483359612	5.54256358826676
Down	ENSECAG00000014771	-2.18608872584751	3.07e-02	LOX	14	protein_coding	9.87686573725997	8.30904936262299	8.45423348512718	9.36192059510217	8.56894515546383	9.27641648579927	7.79849067136087	6.29070312626779	5.88216559969095
Down	ENSECAG00000014992	-2.18159627690553	3.79e-03	JAM2	26	protein_coding	7.85502419197815	8.70953807458047	8.40610864501967	4.82610216760887	5.21419186972237	5.1434350226165	5.49657921045961	6.17680452299457	6.77319524792763
Down	ENSECAG00000025034	-2.16278235360392	6.60e-04	CYTH3	13	protein_coding	7.94699930709565	8.20620067500806	7.97159884731102	5.58072442498552	5.53165448078458	5.36534996009902	5.67515865873604	5.76858779476182	6.30633490595194
Down	ENSECAG00000014787	-2.16070945608912	4.28e-03	RCAN1	26	protein_coding	8.56825845983541	10.1421742900228	9.0421229401015	9.08475752167679	9.41934625340424	8.54033721406162	7.30542133372398	7.4863733731126	7.01212822830582
Down	ENSECAG00000056905	-2.08526596899811	4.14e-02	NA	NA	NA	12.9788843213939	11.8909789543673	12.8190507179228	13.2901007170046	13.046885847165	13.6987314920862	11.6157043409306	9.58434551753495	9.22790912283653
Down	ENSECAG00000013582	-1.95894430336184	3.18e-02	DHRS3	2	protein_coding	7.00117787488672	7.98173324032356	7.4262414877559	5.84813943734596	4.68372120433855	5.01820791163415	5.46454238794306	5.19717085013145	6.08077958567437
Down	ENSECAG00000018254	-1.90837116337838	2.72e-02	UCHL1	3	protein_coding	9.84477353384522	10.7457448951206	10.4895768041691	9.14063330486984	10.3344730627101	10.4163001560075	8.2452482631198	7.74802797091382	9.15789071265984
Down	ENSECAG00000014565	-1.8932288929196	2.65e-02	ZNF532	8	protein_coding	8.69872046804036	9.94547700637878	8.86119078720647	7.94654128502105	7.77294234071794	7.00450751758201	6.7363513908585	7.80664553993069	7.52404066429738
Down	ENSECAG00000055511	-1.78123353611043	2.55e-02	NA	NA	NA	10.1827780766908	10.0516318629299	10.3924701168234	9.37680255013368	8.74440261309458	8.96475417010961	9.02396667638726	7.33528941908851	8.48263752203575
Down	ENSECAG00000042356	-1.76025091270984	3.36e-03	COL5A1	25	protein_coding	12.791778023659	13.4782425423586	12.7822900509861	12.3325802585974	12.2114901649699	12.442368649149	11.4730423686558	11.0086160006701	11.368245124211
Down	ENSECAG00000015145	-1.74045541110917	4.65e-02	ACTA2	1	protein_coding	13.2515916979934	14.4631511902773	13.6569580760297	14.5551256375537	15.2374633662877	15.6526949126467	12.4079313788109	11.2979916639183	12.4498188141635
Down	ENSECAG00000031911	-1.65254273761554	3.93e-02		3	lncRNA	8.0748226404721	8.88627153418549	8.36641845249417	7.70512276997311	7.4725164234881	7.49438147315272	7.39313190906649	6.29070312626779	6.62704242883573
Down	ENSECAG00000000701	-1.55401667508112	2.29e-02	FN1	6	protein_coding	14.8897069517625	14.1663493125893	14.1544345282133	15.7342145565972	15.6376936168487	15.7078891870943	13.2848350721021	12.7051906897708	12.5881735130197
Down	ENSECAG00000004534	-1.51280368327749	3.96e-02	CCDC136	4	protein_coding	8.2552754203526	8.62035055718639	7.93588833870135	8.48692432963379	8.0590174726328	8.03670337639316	6.5731760881093	6.8693338401059	6.98629411894588

## Sheet: AT_vs_FB
Regulation	Ensembl ID	log2 Fold Change	Adj.Pval	Symbol	Chr	Type	BM_S1	BM_S2	BM_S3	FB_S4	FB_S5	FB_S6	AT_S7	AT_S8	AT_S9
Up	ENSECAG00000018067	6.94661885852117	6.74e-06	ITGBL1	17	protein_coding	8.23456709238405	7.64677133865401	7.09497641738947	2.31459471412641	2	2.31601011436724	4.82232176227632	6.17680452299457	7.33228304398492
Up	ENSECAG00000038185	6.91325737683377	1.51e-04	HOXA13	4	protein_coding	4.34550606855973	4.69056940309706	4.15445287869075	2	2	2	4.51340776222988	4.63229116555566	5.01821487417285
Up	ENSECAG00000020388	6.79478246947823	1.66e-04	HOXD13	18	protein_coding	5.63583354206184	6.862786595578	5.55330504340914	2.31459471412641	2	2	4.44937493359337	5.07531224430264	6.2810578724467
Up	ENSECAG00000011626	6.70268288314919	2.20e-04	S1PR1	5	protein_coding	3.89591949157612	3.06428709972609	3.54486940444366	2.31459471412641	2	2	5.29273015226512	5.76858779476182	5.13568277508197
Up	ENSECAG00000015764	6.60773683391686	8.99e-12	ARHGAP36	X	protein_coding	2.34727910336168	2	3.54486940444366	3.97230547250836	3.58434913818229	2.98515928122311	8.15026273907785	8.65169387313645	10.6666375917486
Up	ENSECAG00000014108	6.5338919438442	6.24e-03	TNFRSF8	2	protein_coding	3.06256134759195	3.06428709972609	3.22801430429542	2	2	2	2.31947626009541	5.07531224430264	4.77434973050384
Up	ENSECAG00000016662	6.45482471324345	8.88e-03	MCF2L	17	protein_coding	2.62697003388846	2	2	2	2	2	4.07806560141834	4.44816816036478	4.53873476150597
Up	ENSECAG00000013651	6.30549778455768	3.93e-02	TRIM29	7	protein_coding	2	2	2.65565679229361	2	2	2	2.31947626009541	5.51098688247893	3.10126455520637
Up	ENSECAG00000010939	5.99999229388933	9.90e-03	ANGPTL1	5	protein_coding	2.34727910336168	2.34798769000032	2	2.31459471412641	2	2.31601011436724	4.69003797241572	6.83219308034481	2.15645184010292
Up	ENSECAG00000009734	5.63088894615289	2.80e-03	KRT28	11	protein_coding	5.99717949861187	6.32875643402678	6.12869579163634	2.31459471412641	2	2	4.92005552290808	3.69091483359612	4.38903767562004
Up	ENSECAG00000056372	5.51360006198744	1.51e-02	NA	NA	NA	4.09285323574128	2.86263168474933	2	2.57271940812584	2	2	5.85890811012552	4.94220314882271	3.90651501512693
Up	ENSECAG00000008221	5.49352981762873	8.99e-12	S100A4	5	protein_coding	11.7448825797145	13.5776433394667	12.2421225344657	10.6442843711152	9.3325604139396	9.61777308518434	13.5786992652686	15.3095240158382	16.3440019326591
Up	ENSECAG00000015125	5.44119145269309	8.80e-08	CAPN5	7	protein_coding	3.9977440401935	4.62828307140098	6.68590189707544	4.14119447043208	3.27956673048888	3.44051679464799	6.5731760881093	8.79370009180759	9.26920226138583
Up	ENSECAG00000035745	4.97942113848362	3.02e-05	TBX1	8	protein_coding	2	2	2	3.56037152750775	3.71556699760774	2	5.43177796032836	7.78736977329863	8.12361647674088
Up	ENSECAG00000010531	4.89959425955207	1.24e-07	F2RL2	14	protein_coding	3.23927305900132	2.34798769000032	2.4683803200902	3.43596755735102	3.27956673048888	2.57508567015679	6.88293189609309	7.88127198819495	6.5515382692043
Up	ENSECAG00000010577	4.67978364512864	2.12e-04	P2RY2	7	protein_coding	5.94714545906229	7.42655821441861	6.34834172167592	2.57271940812584	2.65174216752231	2.31601011436724	4.23822488382898	5.30953343913761	6.40323420815024
Up	ENSECAG00000003045	4.62049001127328	9.75e-07	HOXD11	18	protein_coding	7.80674002472888	8.405051426469	7.31248679982062	3.780991306862	2.65174216752231	2	6.23627650282802	6.79407084564441	6.9705686452285
Up	ENSECAG00000000026	4.59782961423752	1.67e-10	XG	X	protein_coding	8.40641763845632	8.65200150986838	7.6793603355785	6.45647446748496	6.4863867231335	6.49503638204445	8.99061028100381	11.5083314622958	11.4435112510962
Up	ENSECAG00000014921	4.58511536232088	7.24e-06	GPRC5A	6	protein_coding	5.50360895527195	6.65979801324412	5.86949771076657	3.67489451605238	3.09904500438331	3.15342585059801	4.69003797241572	7.72794730176244	7.75577561768618
Up	ENSECAG00000058817	4.56752311969298	1.66e-04	NA	NA	NA	8.36414462459335	9.61299989678974	8.51297389279955	6.80974923321717	2.89266018825564	3.15342585059801	8.23103600258749	9.74284190560336	10.6641956084651
Up	ENSECAG00000046069	4.4431452298256	9.41e-03	NA	NA	NA	3.538594609527	3.39873586765738	3.63670776800202	3.56037152750775	2	2	5.90737872012273	2.80146598380683	6.8439498922559
Up	ENSECAG00000013362	4.35537481474379	9.90e-05	CRYM	13	protein_coding	4.26610507472898	4.34816473828015	4.09092798176722	3.87981731331655	2.65174216752231	2	5.48064972451823	6.58670519801759	7.13007300652352
Up	ENSECAG00000010178	4.27483810759116	6.24e-03	ITGB4	11	protein_coding	2.62697003388846	2.86263168474933	2.4683803200902	2.31459471412641	2.36236565417832	2.98515928122311	4.03508478278458	4.44816816036478	6.4866807654134
Up	ENSECAG00000050420	4.24255178876103	2.59e-02	NA	NA	NA	3.89591949157612	2.6281372695666	3.10478344510666	2.31459471412641	2.36236565417832	2.31601011436724	3.74624215048737	5.30953343913761	4.32452064105114
Up	ENSECAG00000008781	4.16293777449331	1.33e-04	RIPK3	1	protein_coding	4.80477639411243	6.36740275715784	5.45581222356509	3.14946174227354	2.36236565417832	2.98515928122311	4.9665467322759	5.98708658216919	6.61360506122101
Up	ENSECAG00000022705	4.15951280142892	3.22e-03	IL16	1	protein_coding	5.01366528695706	6.49505181296126	5.62233086001438	2.57271940812584	2.65174216752231	3.44051679464799	3.08096358472995	5.76858779476182	7.20366526219278
Up	ENSECAG00000006755	4.10124214639514	6.91e-05	RAB3IL1	12	protein_coding	5.99717949861187	7.73068772785799	6.95926437661738	4.21876054775845	5.69959037747985	5.25865515298304	6.17820025619877	8.74457266624265	10.1912171180204
Up	ENSECAG00000025092	4.08823498867768	7.06e-04	CDC25B	22	protein_coding	4.96420959287747	6.87624895129943	6.17538178782427	3.43596755735102	2.65174216752231	2.98515928122311	4.44937493359337	5.51098688247893	7.37272786284761
Up	ENSECAG00000012481	3.94118835599105	3.50e-05	TNFRSF1B	2	protein_coding	7.20652603422178	8.78997956486352	7.80344428820766	6.19377319513489	6.43017234418885	6.27547064879329	6.89500126897974	10.796020543465	10.6186774289861
Up	ENSECAG00000024531	3.93649757367778	4.41e-06	ADM	7	protein_coding	9.16054760359164	11.3381245807431	10.1274936524864	5.45813936619572	5.02472798194554	5.39923065380269	8.38016342639136	7.80664553993069	10.0844641414567
Up	ENSECAG00000010395	3.91084896508589	4.59e-04	RIN1	12	protein_coding	3.9977440401935	6.09544010159417	5.05094582663758	3.29981516701293	3.94685105007401	2.98515928122311	4.7968175941954	7.13635861503002	7.33228304398492
Up	ENSECAG00000034395	3.90156942252708	4.59e-03	LOC100049798	20	protein_coding	2.34727910336168	3.78870937611902	5.68820438089395	6.705823663971	4.04992808833309	3.44051679464799	7.92159168933631	9.31498261277104	9.85461805721268
Up	ENSECAG00000001653	3.89184270310023	5.92e-04	POLE	8	protein_coding	4.68777332223357	6.24821214817455	5.64462457482341	3.14946174227354	2.65174216752231	2.98515928122311	4.89623575292015	5.19717085013145	6.76713935694453
Up	ENSECAG00000050101	3.8453619028096	4.77e-05	NA	NA	NA	7.36735519804667	7.48922936965766	9.57346786948709	5.21482668304533	5.98619884695742	4.1467729920292	7.89479541891929	8.6728564969359	9.79410906187999
Up	ENSECAG00000008407	3.82161303505487	4.10e-02	PITX2	2	protein_coding	2	2.34798769000032	2	2.98159617758764	2	2.31601011436724	4.63353036448073	4.79555290893651	4.91244517448163
Up	ENSECAG00000019588	3.77350080692754	1.42e-03	MRGPRF	12	protein_coding	6.76167212489051	9.59885900026339	8.78796837635072	6.90668886927096	5.69959037747985	5.01820791163415	7.29634970431063	8.44581049721896	11.0599877010112
Up	ENSECAG00000012249	3.73908681407404	1.83e-02	SOX13	5	protein_coding	3.396682627034	4.34816473828015	4.53466958428222	2.79159463447899	2.36236565417832	2.57508567015679	3.89788009005622	3.9896785292275	5.91540113822688
Up	ENSECAG00000050367	3.73087730863318	9.16e-03	NA	NA	NA	2.34727910336168	2	2	3.87981731331655	2	2.57508567015679	5.27436764745678	6.23487754826682	6.12880010979308
Up	ENSECAG00000000480	3.67544522022695	2.35e-03	ABI3BP	19	protein_coding	5.89531365652817	4.09538736759529	4.83529452016939	2.98159617758764	2.89266018825564	3.15342585059801	4.48174657428662	6.71466435570524	5.52831186963433
Up	ENSECAG00000019065	3.63205138355525	8.75e-04	ABCG1	26	protein_coding	5.31922051948982	5.63887678934692	4.94714582097803	4.42919284411851	3.09904500438331	2.57508567015679	5.51233473042164	7.64470716802312	6.16609790413468
Up	ENSECAG00000000727	3.62364060359839	1.85e-04	HTRA3	3	protein_coding	8.93846359128332	10.9280777913391	10.2803656967325	6.98647652087802	7.14011825287173	7.38872183081978	7.67443932777056	11.0496425224785	11.5062093315915
Up	ENSECAG00000030024	3.61398960215565	4.31e-02	MAPK13	20	protein_coding	3.538594609527	2.86263168474933	3.54486940444366	2.31459471412641	2.65174216752231	2.79464367562477	4.27563302135517	2.80146598380683	5.87091473661867
Up	ENSECAG00000034866	3.60397393258996	1.78e-02	GATA5	22	protein_coding	2	2	3.3415424803661	4.49302790589907	5.02472798194554	2.79464367562477	4.41626022281376	8.51775268635124	7.86471435502412
Up	ENSECAG00000002935	3.59121436482369	1.08e-06	KCNF1	15	protein_coding	6.11516192646727	7.40814049102752	6.89562487962475	5.35884137855236	5.16910712676094	4.61883586906101	7.354320609407	9.02524583033558	8.68248738982508
Up	ENSECAG00000020599	3.58244445186224	7.18e-03	HOXD10	18	protein_coding	7.34820507067396	9.24908858229274	8.04047269775795	5.0965197955771	2	2.98515928122311	5.54333878690507	7.28119499436221	7.79499560806313
Up	ENSECAG00000015206	3.56921667037003	3.01e-04	SYNE3	24	protein_coding	7.69748890654847	7.76727550346594	6.47815122466909	6.19377319513489	6.55808619879705	5.18287306413986	7.76271162323208	10.8032358840996	8.18168228674739
Up	ENSECAG00000014408	3.53944435525315	4.59e-03	PLS1	16	protein_coding	5.31922051948982	5.60693335681489	3.10478344510666	2.98159617758764	2.65174216752231	3.44051679464799	6.23627650282802	5.41377359919958	5.51391795903274
Up	ENSECAG00000057283	3.52107875369808	3.43e-02	NA	NA	NA	5.81389778543867	4.09538736759529	3.63670776800202	2.79159463447899	2.36236565417832	2.79464367562477	5.43177796032836	5.41377359919958	3.17630316100264
Up	ENSECAG00000010184	3.37482311103748	4.32e-02	ADAMTSL3	1	protein_coding	2	2	2	4.21876054775845	2.36236565417832	2.98515928122311	5.03358969850049	7.41280824649569	4.25698280078289
Up	ENSECAG00000019790	3.36198946389656	1.63e-02	CAMK2A	14	protein_coding	4.74746065700608	5.01656512805202	4.21529821294374	4.36240197606226	2.36236565417832	2	5.39825210799008	6.44628233818175	6.09051241233496
Up	ENSECAG00000011864	3.32268121726715	1.44e-02	ARHGAP9	6	protein_coding	3.78635875771497	4.56318580018555	4.38380337183245	2.57271940812584	3.09904500438331	2.31601011436724	4.7174828959268	4.94220314882271	4.8450491421361
Up	ENSECAG00000014368	3.31231310547078	2.93e-04	MCM5	28	protein_coding	8.17059657305114	10.2903183332656	9.4171352299336	6.96412673425897	6.88524301930591	6.3978305396945	8.32547358767441	11.0717195073934	9.40702416945805
Up	ENSECAG00000058599	3.30623248219985	1.27e-03	NA	NA	NA	4.26610507472898	6.52954050410971	5.92519683838215	5.79847550821133	6.03727101265906	5.0611694274995	6.45586274289111	9.28093049131361	9.48103787710206
Up	ENSECAG00000014681	3.28939218549673	3.47e-02	IL17RE	16	protein_coding	2.62697003388846	3.78870937611902	5.01716888274097	3.56037152750775	2.65174216752231	2.79464367562477	3.89788009005622	5.60206112412274	6.2639570752513
Up	ENSECAG00000033595	3.26081559987313	1.46e-03	CYGB	11	protein_coding	5.72761111313426	7.66239641202702	6.46568342142885	6.05262306638363	4.97320179137363	4.88106882879704	6.38916304972131	8.38299066149921	9.45018652042731
Up	ENSECAG00000038005	3.25477648212322	9.57e-03	TAFA5	28	protein_coding	2	2	2	4.14119447043208	3.09904500438331	2.57508567015679	5.79593599958861	5.68772584626345	6.60004135936874
Up	ENSECAG00000022387	3.2543676111994	4.12e-03	RUNDC3B	4	protein_coding	2.34727910336168	2.6281372695666	2.82139235572458	3.780991306862	2.65174216752231	3.15342585059801	5.25576840983192	5.98708658216919	6.21140375842867
Up	ENSECAG00000014950	3.23526794402918	2.28e-03	BAD	12	protein_coding	6.77607408939363	9.64284299499529	8.3082531647841	6.79716063537167	6.37167846044655	6.69922191464035	7.46775601378651	9.65517457827676	10.7492187975825
Up	ENSECAG00000007901	3.20830269245693	9.44e-03	C5H1orf116	5	protein_coding	3.89591949157612	5.01656512805202	4.48611290482155	3.97230547250836	2	4.1467729920292	5.41511241765447	6.17680452299457	7.06244871904116
Up	ENSECAG00000016019	3.13322459128139	3.97e-02	ST6GALNAC2 ENSECAG00000016019	11	protein_coding	2.86114332373087	3.54076555618949	3.7230481719329	2.98159617758764	3.09904500438331	2.57508567015679	3.94507977510543	4.44816816036478	6.0004587652347
Up	ENSECAG00000008809	3.08251438887375	1.08e-03	OAS3	8	protein_coding	5.46856852445125	6.96712397586936	6.79954697539634	5.01189001900543	4.40135242781124	4.36821249562732	5.68908862977131	8.10016363589117	7.75577561768618
Up	ENSECAG00000017546	3.07124547967164	3.77e-02	EXD3	25	protein_coding	3.396682627034	3.89834023075023	4.21529821294374	3.43596755735102	3.09904500438331	3.15342585059801	2.99386258242833	6.23487754826682	6.09051241233496
Up	ENSECAG00000016141	3.05795617408044	5.89e-05	CLIP4	15	protein_coding	4.625509623698	5.11068965052288	5.48081000298224	5.91956980920791	6.20300213696748	5.85484973317288	7.42261277671015	9.56749443880823	9.19332465205977
Up	ENSECAG00000011663	3.04551964129839	1.14e-02	NPTX1	11	protein_coding	5.43265579499497	6.57977525184605	5.23851431675985	3.56037152750775	3.09904500438331	2.57508567015679	4.3120956550373	5.60206112412274	5.9691468692472
Up	ENSECAG00000004586	3.01107053961085	1.09e-03	ARSI	14	protein_coding	8.89623608374872	10.2234235632245	9.2938416101927	8.29880953680195	7.0183018067906	5.58733298374306	9.23333305572551	10.5749721586837	10.782623649614
Up	ENSECAG00000014905	2.9881354134024	3.41e-02	IMMP2L	4	protein_coding	4.42076412563948	4.96709515652388	3.44678497911315	3.56037152750775	2	3.15342585059801	5.15899592026204	4.94220314882271	5.55667589679224
Up	ENSECAG00000000942	2.95944545944323	9.51e-05	ACKR3	6	protein_coding	10.0259134595324	9.66434214452848	9.12770572721466	6.00962113055225	4.54943407983621	4.92824523636966	8.10940988150922	8.69371317265241	7.28220332789385
Up	ENSECAG00000028067	2.91527133956116	3.08e-02	NPTXR	28	protein_coding	4.18207829952176	4.96709515652388	3.80451187641716	3.780991306862	2.89266018825564	3.44051679464799	4.8473828849297	4.2370607564549	6.82074844523784
Up	ENSECAG00000018649	2.88128067564356	1.11e-02	UCP2	7	protein_coding	3.538594609527	5.24127677063216	5.29598335419672	3.87981731331655	3.09904500438331	3.15342585059801	5.38119242504057	5.76858779476182	6.03110548680887
Up	ENSECAG00000002017	2.8760837134582	3.97e-02	PGGHG	12	protein_coding	5.39582622561954	6.70576423995982	6.04736302166271	4.55415772812755	4.1461290719222	3.67985013242833	3.08096358472995	7.43774908546823	7.14416054445279
Up	ENSECAG00000023134	2.86137628484337	5.92e-04	KCNK5	20	protein_coding	4.49229022592304	5.28230492978951	5.29598335419672	5.58072442498552	5.73095302582437	4.67523448784047	6.82102235425488	8.16133885230365	8.7939083019434
Up	ENSECAG00000000386	2.82269903896054	2.74e-02	LRRC23	6	protein_coding	4.625509623698	6.47749327841399	5.26753497286632	5.39270580123443	4.97320179137363	4.72951103814831	4.41626022281376	8.66231398850972	7.73109934604193
Up	ENSECAG00000018503	2.80156417139538	4.22e-03	PARP3	16	protein_coding	7.61976981692826	9.80823941815886	8.9103213493588	7.26768498883272	6.91285466046334	6.36391655961715	7.73612161046291	9.67103747049998	10.4394067318468
Up	ENSECAG00000019216	2.79119511964142	1.51e-02	ANAPC2	25	protein_coding	4.09285323574128	5.63887678934692	5.17866071247407	3.87981731331655	3.71556699760774	3.67985013242833	4.5747189180529	6.94086440012245	6.10018001835954
Up	ENSECAG00000023472	2.78513558569157	2.58e-02	KCNK2	5	protein_coding	7.93421358584707	6.16290387241383	5.70951036399786	5.94261505795144	4.97320179137363	4.2981091091517	7.16296655533638	8.99195384797609	5.89332940137314
Up	ENSECAG00000014508	2.76772296066923	6.46e-03	PLD2	11	protein_coding	7.21712055387076	9.07322252146956	8.18437637386404	5.5207335028129	5.60119167100268	5.67292111611116	6.66766105641476	7.30849572837271	9.36052086030333
Up	ENSECAG00000019129	2.75308677010536	4.29e-05	FOXM1	6	protein_coding	6.57660460591003	8.00029575213557	7.28436516861551	5.66627793501918	5.38163775339914	5.55763682141438	7.82080567242151	8.23433122960777	8.4337744600501
Up	ENSECAG00000009755	2.7329115760024	4.46e-02	EPHB3	19	protein_coding	3.06256134759195	3.06428709972609	6.06400052937587	6.92993913966998	7.31586934131568	7.47067626144571	7.64972104368035	9.94772680168924	10.8079169198851
Up	ENSECAG00000017676	2.72675289685516	2.60e-02	BMP4	24	protein_coding	9.77836467276301	11.7472723918464	10.705774291363	7.22132310848023	9.66035352619043	9.75166104659087	9.06460604652421	12.3404815222175	12.6125485615714
Up	ENSECAG00000005381	2.72522650732944	4.59e-03	LRRN4CL	12	protein_coding	4.56043707452578	5.63887678934692	4.71403709628485	5.32416290886753	4.61813952151364	3.5651407554715	6.28294904070453	7.41280824649569	7.58038516846093
Up	ENSECAG00000012954	2.72032123577821	4.59e-03	ORAI1	8	protein_coding	7.6356521892946	8.66757034454688	8.34275135235956	7.18313010503325	8.00231092075487	7.26555291480051	7.70217974992671	10.9469753446673	10.467222168531
Up	ENSECAG00000054273	2.71952931988689	4.85e-03	NA	NA	NA	5.667079294855	5.28230492978951	4.09092798176722	4.42919284411851	5.21419186972237	3.67985013242833	6.74304391600411	7.64470716802312	6.62033938955048
Up	ENSECAG00000024576	2.7128651446084	7.27e-03	RASGEF1A	1	protein_coding	5.01366528695706	5.95024032488709	5.48081000298224	4.21876054775845	4.54943407983621	4.1467729920292	5.01158640520602	7.53341213124296	6.80900628251147
Up	ENSECAG00000020966	2.70953432234238	9.57e-03	JMJD7	1	protein_coding	6.06912018394207	8.2221032142134	7.17373952665874	6.73251528748383	7.24159779894326	6.77859548613903	7.32339523882343	10.485109040729	9.54791112603995
Up	ENSECAG00000021302	2.70477206564739	3.28e-04	POC1A	16	protein_coding	8.33525840108513	9.71579308067842	8.92405673213848	7.06208184156294	6.69160641989942	6.01638432486184	8.3052664539961	9.50396649959273	9.74796261730443
Up	ENSECAG00000000622	2.69873755653188	2.74e-02	CDK18	5	protein_coding	4.49229022592304	6.16290387241383	5.68820438089395	3.43596755735102	3.71556699760774	2.98515928122311	4.38236752550756	5.51098688247893	6.20245569454033
Up	ENSECAG00000021500	2.6533536026627	1.39e-03	HCFC1R1	13	protein_coding	8.5048190062802	10.3201768613156	9.50352980577182	7.34755736807141	6.84280868209428	6.77859548613903	8.36505808191867	9.62291575288501	10.2948279230999
Up	ENSECAG00000000367	2.65005370617613	9.91e-04	RFC2	13	protein_coding	8.93204695884375	10.4719748142779	9.83208597049966	8.31214306125548	8.0087228456344	7.91316891717959	9.21659998967054	11.3498298265629	10.8625459056379
Up	ENSECAG00000000017	2.64898517055599	2.19e-02	CHCHD6	16	protein_coding	4.56043707452578	5.67012824021633	4.71403709628485	3.43596755735102	3.58434913818229	4.36821249562732	4.60442430150941	6.34444874916615	6.71775472964816
Up	ENSECAG00000018665	2.627539376762	2.27e-02		9	pseudogene	4.68777332223357	6.92887624843126	5.64462457482341	3.87981731331655	4.04992808833309	3.67985013242833	5.55859448447782	5.30953343913761	6.91139611371254
Up	ENSECAG00000019854	2.6218331427828	4.06e-03	VAX2	15	protein_coding	6.65661989288063	8.35784878714291	7.38048229305725	6.705823663971	6.88524301930591	6.4792834564499	7.48781781391663	9.9346448448274	9.45866616724537
Up	ENSECAG00000034930	2.6129257470409	3.17e-02	C6orf132	20	protein_coding	3.06256134759195	3.39873586765738	4.43586486563668	3.29981516701293	4.40135242781124	4.43506669555566	4.9665467322759	7.16651251905828	6.471863274837
Up	ENSECAG00000010241	2.60112575778334	6.54e-03	SPSB4	16	protein_coding	5.15260752195893	6.62831951955733	5.97882524913541	4.14119447043208	3.43999151758806	4.06470302685908	5.46454238794306	6.44628233818175	6.41102287980548
Up	ENSECAG00000021707	2.59592001118758	3.04e-03	RTEL1	22	protein_coding	5.50360895527195	6.88958684498614	6.42762019238936	4.92198471009354	4.32119202854195	4.06470302685908	6.05452547707794	7.19604905516744	7.07230557567725
Up	ENSECAG00000021764	2.59082047357003	6.02e-03	WDR90	13	protein_coding	7.27910404255772	9.05853596148395	8.13798525519433	6.96412673425897	6.2685882588439	6.21967760162675	7.34994307898797	9.07378619898366	9.81993500831378
Up	ENSECAG00000005329	2.55448515881994	1.57e-02	OVCA2	11	protein_coding	7.72744093854833	9.49142305471968	8.61246626963277	7.63611549103026	7.58834883620262	7.11057062499209	7.39738052479521	10.8317417112037	10.0586651791049
Up	ENSECAG00000041924	2.55137719360481	1.51e-02	COL23A1	14	protein_coding	3.9977440401935	4.91586844427005	4.09092798176722	4.72339065245661	6.18046035484157	5.33065442749613	6.03284157494076	8.70402951966711	8.11886865958255
Up	ENSECAG00000020903	2.53872171724017	2.93e-02	RAB26	13	protein_coding	5.10776395943733	6.3482089969554	5.55330504340914	4.82610216760887	4.1461290719222	3.5651407554715	4.7968175941954	7.41280824649569	6.42647520093212
Up	ENSECAG00000015351	2.53782608702059	3.07e-02	LRRN3	4	protein_coding	3.9977440401935	3.06428709972609	3.10478344510666	4.05921993398185	3.09904500438331	3.5651407554715	5.21783475536115	6.29070312626779	5.52831186963433
Up	ENSECAG00000046151	2.52757820000515	1.63e-02	NA	NA	NA	2	2	2	4.05921993398185	4.32119202854195	4.22442450229821	5.48064972451823	6.75491385219689	6.79121187647656
Up	ENSECAG00000019434	2.52125029727417	3.77e-03	PLEK2	24	protein_coding	3.06256134759195	4.09538736759529	4.58164506896156	4.72339065245661	5.76164836458895	5.70035816833464	7.67093396781337	7.33528941908851	8.3910955447169
Up	ENSECAG00000022047	2.50736075105426	4.20e-02	APOD	19	protein_coding	5.50360895527195	7.4537513077611	6.1444262524737	6.05262306638363	7.59688540536314	7.30182997182711	6.5881211249085	10.3860745129089	9.79410906187999
Up	ENSECAG00000016545	2.49149847989444	1.79e-02	SDK1	13	protein_coding	5.89531365652817	6.79352342526371	5.99626735238919	5.66627793501918	3.58434913818229	3.97768127760429	6.14826122832256	7.36159455774119	7.26940698001619
Up	ENSECAG00000038446	2.49022977570468	6.46e-03	TWIST2	6	protein_coding	4.85990181800459	5.11068965052288	5.96116968849817	4.72339065245661	5.66753075924053	5.46469459585084	6.46398748814785	8.44581049721896	7.6043604047763
Up	ENSECAG00000033394	2.47712591227577	1.18e-02		X	protein_coding	7.01338614172595	7.76727550346594	5.35125056969218	6.66483682151592	5.16910712676094	5.55763682141438	7.67093396781337	8.49416833285752	8.68087765282409
Up	ENSECAG00000022122	2.45819824576123	3.18e-02	DMAP1	2	protein_coding	4.85990181800459	5.92455333202215	5.55330504340914	4.21876054775845	3.71556699760774	4.36821249562732	4.54438901317682	7.13635861503002	6.24665114200637
Up	ENSECAG00000020400	2.44132933508955	5.95e-03	ENO3	11	protein_coding	6.45655978433124	8.31400425755883	7.69546714091633	6.6083109653372	6.20300213696748	6.44725199742015	7.82080567242151	8.35707626549609	9.63445266588247
Up	ENSECAG00000008891	2.44019103399287	1.96e-02	NCDN	2	protein_coding	6.43856507332361	8.49506180665788	8.14582144355784	5.48977587896052	6.39144111073139	5.92630423623423	6.42289832537997	8.90519921357016	8.69210827470117
Up	ENSECAG00000037106	2.43421124659919	6.24e-03		5	protein_coding	7.33853383215595	7.93746870574849	8.39628799447553	5.94261505795144	6.35164132865645	6.05939937693846	6.86463637886177	9.34824949597994	8.32048276251304
Up	ENSECAG00000015514	2.43321885559435	4.59e-03	PLEC	9	protein_coding	10.1582482134256	11.8007588404927	10.9151189118983	9.17752634234591	10.0206583060455	9.72852676282702	10.7463671027473	12.0442262739432	12.8384539788963
Up	ENSECAG00000007351	2.41251908384929	2.13e-02	PLAU	1	protein_coding	7.60371065025514	7.11071573957343	6.67511246774514	7.05152064978691	4.74645086756352	5.33065442749613	7.20719906777097	9.1436654798922	8.25058240052392
Up	ENSECAG00000011982	2.41159393162263	6.80e-03	CISD3	11	protein_coding	5.94714545906229	7.63097518372052	7.41331485869416	6.09438026953219	5.38163775339914	6.25711166785244	7.10179784986061	8.65169387313645	8.65978596479982
Up	ENSECAG00000010692	2.41040097092106	4.04e-02	CSPG4	1	protein_coding	4.49229022592304	5.95024032488709	5.81156151111482	4.55415772812755	4.32119202854195	5.0611694274995	5.7435012409552	8.01985591553429	5.69068938420212
Up	ENSECAG00000014590	2.39848197964921	2.23e-02	MDFI	20	protein_coding	7.94699930709565	7.67014594341488	7.31943238483158	3.97230547250836	4.04992808833309	3.5651407554715	4.66206081264307	6.94086440012245	5.34531304376404
Up	ENSECAG00000012086	2.3955107167144	9.75e-03	NECAB3	22	protein_coding	7.85502419197815	9.72139821106458	8.78295217173198	6.99752290250968	6.87123646497203	6.46335662247993	7.64615503257439	9.13606617623804	9.8737669886788
Up	ENSECAG00000023890	2.36992173900696	1.29e-02	PRRX2	25	protein_coding	7.07292432494636	7.59071114189987	7.34688509533486	6.03128231060426	5.90603181501949	4.36821249562732	6.70926644130908	8.72444350807046	7.51684032143432
Up	ENSECAG00000000590	2.36527115510279	5.74e-03	MRPL45	11	protein_coding	7.34820507067396	8.1738598627063	7.86170086827939	6.50372644385141	6.15756076442503	6.43096556705745	6.93646623812632	9.2103158401467	9.02209075608988
Up	ENSECAG00000017926	2.35355619614132	1.27e-02	TROAP	6	protein_coding	7.35781190863309	9.39183518931741	8.4885319505882	6.6083109653372	6.67557670780175	6.84155930635257	8.41200908167946	7.9522273426819	9.91474690679119
Up	ENSECAG00000019557	2.34787918203913	5.00e-03	LDLR	7	protein_coding	7.48599394631453	8.61232811888572	8.34615623028328	7.14389844491977	6.33132198335271	6.65783509468427	7.61000157701214	9.43131585924272	9.47733326721595
Up	ENSECAG00000023126	2.34032721044243	4.59e-03	LOC100067916	19	protein_coding	7.4049093317283	8.24303754578517	7.16605392198763	8.76095334026199	9.91197301383247	9.97450218744932	10.7058329915692	12.5095478830325	12.1749858354448
Up	ENSECAG00000019382	2.34009628671197	3.77e-03	S100A10	5	protein_coding	9.42784138278035	10.4752960238213	10.5520926085352	8.68098746163676	8.13131727286504	7.69865345202819	10.5722239219246	9.32169764020394	11.1878972476604
Up	ENSECAG00000028889	2.33347837054621	1.64e-02	LOC100630653	3	protein_coding	6.45655978433124	8.49941822174589	7.25568446272263	4.55415772812755	5.02472798194554	5.1434350226165	7.63899645784287	6.11629547501568	7.12060430662284
Up	ENSECAG00000037332	2.33023556017712	1.48e-03	HMGN2	2	protein_coding	12.6289969346155	13.9950073677702	13.0985761654844	11.5347565019062	11.0265927384464	10.9039166133578	12.9538500324869	13.0556777736465	14.1789046380396
Up	ENSECAG00000007872	2.32975655605148	4.97e-03	TCF19	20	protein_coding	7.41414708577551	9.07029714579782	8.76016088183805	7.36472188169895	7.05593873326356	6.54128868044569	8.2939167531033	9.44368121437647	9.82650191016451
Up	ENSECAG00000005547	2.32927782110649	1.29e-02	CDT1	3	protein_coding	7.23807900709598	9.35143862227052	8.27648334956488	6.8830577547762	7.38650378048926	7.10030839458633	8.23578899615663	10.2126799811897	9.21127819742152
Up	ENSECAG00000021415	2.31514533989597	2.76e-02	SLC16A5	11	protein_coding	6.15977963551295	8.62434510913602	7.72191854217533	6.89492169571814	6.97965664946747	6.62956921407129	7.31443627721826	9.60651175340177	9.51033719688578
Up	ENSECAG00000015128	2.30288254063876	1.90e-02	CAPG	15	protein_coding	9.71062645650025	11.7181322689925	10.837409761593	10.3140086574873	10.7391036525185	10.5886265192272	10.9006139098511	13.0781590928243	13.5152032313241
Up	ENSECAG00000053760	2.29924015421763	3.49e-02	NA	NA	NA	6.89960412140512	9.09641440341011	8.15361529846711	6.56441399165092	6.70745998207222	6.16163977872458	6.5881211249085	9.26708136312242	9.16941637942334
Up	ENSECAG00000017469	2.28029152615221	5.74e-03	SPC24	7	protein_coding	9.59150111531815	10.8560177412818	10.0100540606297	9.39988267029921	9.43132879479197	8.71527920561125	10.0995313374484	11.6801607672387	12.0542904373404
Up	ENSECAG00000013117	2.26131962366267	4.93e-02	POLM	4	protein_coding	4.42076412563948	6.09544010159417	5.37810998670404	4.21876054775845	3.71556699760774	4.22442450229821	5.03358969850049	5.84515703234405	6.72402105019927
Up	ENSECAG00000012755	2.25849311519728	1.85e-02	TSPAN4	12	protein_coding	10.4406969774127	11.905823892741	10.7117257000116	8.55205900374875	9.05746511288205	8.8682625440954	9.12733790813513	11.7895609775381	11.2535330591555
Up	ENSECAG00000000402	2.25456593358515	9.14e-03	NDUFS7	7	protein_coding	8.17603713284108	9.56600680408251	9.49281721668909	7.85840284959002	7.93657379249331	7.20936740759352	8.58587895992435	9.99049595114698	10.5846473198986
Up	ENSECAG00000017223	2.25357902800954	2.33e-02	BCL2L1	22	protein_coding	7.15235400876052	8.65590949787795	8.20327421706729	7.1636476257273	7.63882662385799	7.71891791343326	7.67793619128809	10.4821149405922	9.91200509150769
Up	ENSECAG00000038916	2.25150545380104	3.04e-02	WDR18	7	protein_coding	6.32561211405707	6.57977525184605	7.62993203306781	4.36240197606226	4.97320179137363	4.06470302685908	6.08645222742423	5.51098688247893	7.35264717860445
Up	ENSECAG00000022914	2.25090083559603	1.11e-02	CENPM	28	protein_coding	7.47720633879698	8.7503194020978	7.88060844044997	7.21186922910903	6.84280868209428	6.20058991060698	7.6987412274615	9.70224940023544	9.02716740950078
Up	ENSECAG00000022279	2.25058335342335	3.75e-02	SERPINF1	11	protein_coding	7.712542651043	8.30407739157768	7.73236478604511	3.56037152750775	3.43999151758806	3.5651407554715	4.03508478278458	5.19717085013145	6.03110548680887
Up	ENSECAG00000015928	2.24131091259339	4.19e-02	ISOC2	10	protein_coding	5.89531365652817	6.24821214817455	6.60862439768073	5.1370430007203	5.69959037747985	5.0611694274995	5.54333878690507	8.5294018424373	6.86110934898159
Up	ENSECAG00000007620	2.23126046014736	5.83e-03	DEPDC1B	21	protein_coding	5.39582622561954	6.07223242538939	5.86949771076657	4.42919284411851	4.61813952151364	4.06470302685908	6.41453817244633	6.05313705155808	6.58634892519923
Up	ENSECAG00000021413	2.23091878214253	4.01e-02	ADGRG1	3	protein_coding	5.99717949861187	6.8076446390413	7.95385408134874	4.66915585060114	5.76164836458895	4.22442450229821	6.53512180527788	6.58670519801759	7.81274369167229
Up	ENSECAG00000018498	2.22081064907391	1.53e-02	ERMP1	23	protein_coding	6.11516192646727	6.09544010159417	5.97882524913541	4.96763758676905	5.02472798194554	6.05939937693846	6.31922953727916	7.51008445474678	8.24187479041643
Up	ENSECAG00000009946	2.19791538881234	1.74e-02	GPS1	11	protein_coding	9.28661028302759	10.6877549342236	9.95870773949629	8.78665309901452	9.3901754612023	8.87730610397772	9.4876130815401	11.9820022744636	11.2653966618974
Up	ENSECAG00000005306	2.18475911066781	1.87e-02	RAB7B	5	protein_coding	7.73483278285564	8.95131775094916	7.6793603355785	6.63685071631461	7.19737455551037	7.01547166635692	7.45150325933486	9.44368121437647	9.6361150153166
Up	ENSECAG00000008634	2.16981813689686	1.74e-02	NCAPH	15	protein_coding	6.98886541786094	6.28904630693368	6.63112927408771	5.63832004378209	4.2363142862782	4.43506669555566	7.43506532046496	6.34444874916615	6.75495077621957
Up	ENSECAG00000009189	2.16547140705415	3.75e-02	XRCC3	24	protein_coding	6.32561211405707	8.12957917142309	7.32634469177171	4.96763758676905	6.20300213696748	5.22126163789907	6.30120333247571	8.19098041723773	7.83027608845109
Up	ENSECAG00000000723	2.16364903090083	2.56e-02	MMAB	8	protein_coding	6.04553631519232	6.97965115679756	5.83113323276639	4.61280230766472	4.86427660698936	5.52731652942075	5.99969211363471	7.04192031356618	7.7091558572954
Up	ENSECAG00000058316	2.15680944248781	1.41e-03	NA	NA	NA	8.69872046804036	8.66369385855857	7.64106337727489	8.81814708730731	8.14883994169604	7.79724391325642	10.199628902735	10.6435743027735	10.5072838680865
Up	ENSECAG00000016252	2.15428852745411	2.16e-02	SPRYD3	6	protein_coding	9.44371591093768	11.1957280692803	10.157842271154	9.43280805821675	9.621136350083	9.36908663660574	9.92291446715144	11.9136433944954	12.1852412649546
Up	ENSECAG00000010619	2.15089852676846	4.83e-02	F12	14	protein_coding	5.86868229376061	7.16656930454507	6.46568342142885	5.17645899705705	4.1461290719222	4.61883586906101	5.63254308710738	6.05313705155808	7.5630127341176
Up	ENSECAG00000015973	2.14956820410657	1.78e-02	RCL1	23	protein_coding	8.37364625284301	9.10787201937904	8.49160993512398	7.42323876042071	7.04350186943681	6.85382890806897	7.63180218544738	10.1347469362976	8.97820234126142
Up	ENSECAG00000022400	2.14654218600068	3.57e-02	CDCA7L	4	protein_coding	7.00117787488672	7.85147640510132	6.85795799561967	5.89615045753072	6.37167846044655	5.72728314841936	6.55046417907391	9.12074641776684	7.49868065650864
Up	ENSECAG00000016596	2.1372892922694	2.74e-02	RARG	6	protein_coding	7.61176257853428	7.92456817300239	7.32634469177171	5.5207335028129	4.97320179137363	5.1434350226165	5.7435012409552	8.16133885230365	6.9439725105376
Up	ENSECAG00000002490	2.12078140698543	1.66e-02	RNF144B	20	protein_coding	5.35803177391068	6.5123992157878	5.50538200932656	6.05262306638363	5.63474248826307	6.69922191464035	7.29634970431063	8.27641732581466	8.81460877174806
Up	ENSECAG00000038999	2.12070633685899	8.56e-03		2	protein_coding	9.87686573725997	10.5951331901175	10.6510770902268	8.19707281290257	8.73669799430924	8.28342641542543	9.05656923864695	10.968529542341	10.9017697827109
Up	ENSECAG00000018727	2.11138692980873	1.74e-02	EFCAB11	24	protein_coding	6.13764325859049	7.57428552259303	6.59723892886665	5.1370430007203	4.91976695266111	5.52731652942075	6.41453817244633	7.33528941908851	7.62124487278159
Up	ENSECAG00000006474	2.11067395786648	1.80e-02	LGALS3	24	protein_coding	6.71758297920266	5.67012824021633	7.36713715493499	7.75153613713655	8.29239901124146	7.8035831111045	9.54331238125701	9.18843940470389	10.8728048485302
Up	ENSECAG00000018754	2.10892850042807	1.11e-02	ALYREF	11	protein_coding	9.19311091307951	10.2521046097271	10.1195570032148	8.48692432963379	8.32359338181035	7.82243527224506	8.94199487701214	10.898391157784	10.5221933342169
Up	ENSECAG00000010682	2.10803485992425	1.33e-02	GNPTAB	28	protein_coding	8.89293603706451	9.48044635923368	9.54560199829507	8.28083762104481	9.15318109313395	8.71191301112476	9.24044538157593	11.1071322730665	11.4270414885617
Up	ENSECAG00000001996	2.10748133353386	1.24e-02	CDC42EP4	11	protein_coding	6.81843694572629	6.309037993638	7.71139610728695	6.32233588952157	5.45859515050532	5.43233390565673	8.15277803655037	7.22499299684963	7.92850800147271
Up	ENSECAG00000038313	2.08937456600218	6.54e-03	LOC100630543	3	protein_coding	8.35458000326176	9.73254356102927	9.85258060875561	7.06208184156294	7.28450567794437	7.10030839458633	8.8127666430017	8.8033279708289	9.77688247222703
Up	ENSECAG00000021529	2.08935213102701	4.08e-02	EZH2	4	protein_coding	7.9277779806276	7.11071573957343	5.99626735238919	6.96412673425897	6.73865385058383	6.69922191464035	8.58028399253691	9.72268841499795	7.39253287925918
Up	ENSECAG00000030969	2.08545440602306	2.78e-02	CHST4	3	protein_coding	2	2	2	4.72339065245661	5.85000021019149	5.52731652942075	7.57291878930069	6.75491385219689	7.72173583256121
Up	ENSECAG00000017289	2.08027656942476	1.06e-02	RNASEH2C	12	protein_coding	8.08642579120477	9.37058974687863	9.23811929156306	7.47157368255444	7.24159779894326	6.79141000565136	8.52699058378821	8.8597837479043	9.94255411031936
Up	ENSECAG00000020587	2.06086206904104	4.20e-02	GM2A	14	protein_coding	5.53781845975452	6.44172180877775	5.99626735238919	5.89615045753072	6.60961512934154	5.9028771041479	6.6606086612932	7.68692749679646	9.12156452206553
Up	ENSECAG00000007145	2.05823749817163	3.29e-02	FAM20C	13	protein_coding	8.37837370279662	9.94866646145486	9.90661981597961	6.77164903364846	7.03095685971099	7.19014190193429	7.35868489737534	9.45594148594929	9.46429170201937
Up	ENSECAG00000004845	2.05727250851516	3.19e-02	CHEK2	8	protein_coding	6.13764325859049	7.01659297594326	6.22060424939202	5.32416290886753	5.5668419926338	5.1434350226165	5.87117928565251	7.38742864212215	7.95005200087664
Up	ENSECAG00000014690	2.05653485310998	2.93e-03	CAD	15	protein_coding	6.77607408939363	7.70073438704613	7.62433398728978	6.21285572086729	5.90603181501949	6.16163977872458	7.68142459945444	8.05251737307622	8.4394977038675
Up	ENSECAG00000015009	2.04880574237147	9.14e-03	UGDH	3	protein_coding	7.8819065274777	7.85827626167714	8.74476417048114	6.75872204042192	6.08659684185132	5.9028771041479	8.6226343021258	7.43774908546823	8.519129656713
Up	ENSECAG00000031569	2.02988859423709	1.29e-02	CRIP1	24	protein_coding	9.53122195871379	11.1135685115319	10.294534063142	10.0716149600458	10.0269893815116	10.1736145877736	11.1916795942237	11.9487700030678	12.7816673052809
Up	ENSECAG00000008655	2.0209579760772	3.47e-03	DLGAP5	24	protein_coding	7.23807900709598	7.67014594341488	7.1269994854673	6.03128231060426	5.60119167100268	5.29510389395781	7.4433077013248	7.38742864212215	7.91761414321393
Up	ENSECAG00000024394	2.01549296503019	4.44e-02	SLC6A17	5	protein_coding	5.196099121316	6.52954050410971	6.45310693119263	4.49302790589907	5.85000021019149	5.49634530861788	6.61755461490678	6.94086440012245	7.9446960871435
Up	ENSECAG00000028129	2.00235255624822	1.53e-02		25	protein_coding	8.45645711301561	8.74298984608358	8.65426912627649	7.04088157473392	7.21965561867512	6.54128868044569	8.04587607532136	9.80166632102473	8.29334913363342
Up	ENSECAG00000019410	2.00171390403136	4.54e-02	FXYD5	10	protein_coding	7.91482000028871	8.83548694535534	8.48235621058116	6.85903311151448	8.36416361137661	7.19014190193429	7.92159168933631	10.1945027328399	9.84817817955258
Up	ENSECAG00000009148	1.99871696323209	4.20e-02	LPAR2	21	protein_coding	5.81389778543867	6.83547905225421	5.86949771076657	5.74704078795657	5.5668419926338	6.08043532358797	6.16828945349676	8.31731041246439	7.97915930045704
Up	ENSECAG00000024257	1.99683899712605	2.95e-03	RBM3	X	protein_coding	10.5867353401989	11.2497366741127	11.1465536144843	9.45901745650878	9.08199600262237	8.82217433581937	10.350776094213	11.522973093113	11.286984599369
Up	ENSECAG00000013246	1.9891640948068	2.42e-02	APLF	15	protein_coding	7.4049093317283	7.81698790281146	6.24998375611318	6.42409084974452	6.39144111073139	6.5106191561608	7.2917924087297	8.88720422035674	8.54943835321428
Up	ENSECAG00000023019	1.98063716241924	2.78e-02	KIF18B	11	protein_coding	5.75695050653334	5.84462866055591	5.29598335419672	4.55415772812755	4.91976695266111	3.97768127760429	6.08645222742423	6.75491385219689	6.04117807745563
Up	ENSECAG00000003681	1.96430270362067	3.68e-02	LOC100059021	13	protein_coding	11.7987764761805	13.328975256651	12.8081359652283	11.326051163867	11.7243254624236	11.3980446832034	11.7232694587955	13.8316173647299	13.9439826942922
Up	ENSECAG00000003634	1.96333871906161	1.88e-02	RHNO1	6	protein_coding	7.43244701402477	6.82162897197392	7.37382515449872	6.65091162887372	5.34156280009216	5.22126163789907	8.11458020227383	7.57896550412746	7.58383469251799
Up	ENSECAG00000024196	1.9598155993554	2.64e-02	KIFC1	20	protein_coding	7.62773285877661	8.78284924839074	8.36306111611771	7.08297507880683	6.28980404804267	6.3978305396945	8.5074698350957	7.38742864212215	9.2012068336182
Up	ENSECAG00000015806	1.95778337771363	4.79e-03	CCNB1	21	protein_coding	9.37914205277275	10.2482269713616	9.45547243927459	8.54454698542477	8.07743493125355	7.60739476059627	9.91181999278401	9.73782986496777	10.4540884619812
Up	ENSECAG00000000224	1.94459988507328	2.79e-02	BCS1L	6	protein_coding	5.94714545906229	6.75031102900847	6.53892349445194	5.74704078795657	4.61813952151364	4.7818194371074	6.44769198269727	7.38742864212215	6.93859393724887
Up	ENSECAG00000017451	1.91428452510824	4.34e-02	FAM110A	22	protein_coding	6.3831937400816	7.70828122624156	6.95034309385201	5.98762975723777	5.53165448078458	5.1434350226165	6.38916304972131	7.46226607242987	7.98699678276445
Up	ENSECAG00000021990	1.91064080767545	1.66e-02	COQ7 ENSECAG00000021990	13	protein_coding	7.58747070896241	8.52528402413002	7.88060844044997	7.33018617764392	7.21965561867512	7.0690763103318	7.98224615042781	9.24605516375631	9.60419810424001
Up	ENSECAG00000014965	1.91024017692506	4.20e-02	RFWD3	3	protein_coding	7.36735519804667	8.53804507499396	7.54951083623887	6.59382654149094	6.13429182319178	6.62956921407129	7.24068837004294	7.91718584172955	9.15789071265984
Up	ENSECAG00000018438	1.90958157079946	1.55e-03	CEP55	1	protein_coding	7.70503541341955	8.34338149208552	7.76325720935857	7.04088157473392	7.39631792123429	7.29284586727137	8.87349978402452	9.27402254521505	9.22127974079481
Up	ENSECAG00000002578	1.90354786634859	2.41e-02	PES1	8	protein_coding	7.84139281936752	8.83892877045205	8.40610864501967	7.11375832850405	7.53604066885309	7.26555291480051	8.01579425595535	9.8946718087307	9.106054478147
Up	ENSECAG00000009993	1.89534605393239	3.68e-02	UBQLN4	5	protein_coding	6.18158148349043	6.84919743309975	7.19655369342101	5.58072442498552	5.93325213684319	5.70035816833464	6.40612929145375	8.2200252082786	7.55951300229828
Up	ENSECAG00000012794	1.87919303360786	8.94e-03	LYAR	3	protein_coding	7.66690182782013	8.62434510913602	7.88060844044997	7.36472188169895	7.0183018067906	6.87805943444278	8.87349978402452	8.42100983406628	9.38346512007023
Up	ENSECAG00000024165	1.8726737915218	4.32e-02	ABHD11	13	protein_coding	6.18158148349043	7.14448667742774	7.33322403800849	5.84813943734596	5.82114663619978	5.77967093715765	6.38060451568457	7.72794730176244	8.19302018046091
Up	ENSECAG00000022359	1.85252417467796	1.97e-02	FOXRED1	7	protein_coding	6.93853710275344	8.06050057819421	7.78850500932392	6.25027985337077	6.06214472361726	5.6449521358445	7.30993584689981	7.62312443789854	8.26784152088919
Up	ENSECAG00000015850	1.85066907605282	1.24e-02	TIMM23	1	protein_coding	7.1412711613935	7.63097518372052	7.65760099607406	6.23168913348702	6.33132198335271	5.70035816833464	7.21684702736748	8.13107547467404	8.18168228674739
Up	ENSECAG00000014983	1.8352789265707	3.04e-02	HIRIP3	13	protein_coding	7.94699930709565	9.17477015718521	8.24034310546875	8.14834560957144	7.97637439188188	7.7780574598463	8.66024539495486	10.2900461229968	9.98230521077498
Up	ENSECAG00000018333	1.81763494333432	1.07e-02	EZR	31	protein_coding	10.4339007453561	11.4543188406162	10.6049228975849	8.96887109324151	8.9516205509452	9.09708448366931	10.2219586465114	10.7116205313302	11.3103380519674
Up	ENSECAG00000045613	1.79622231732786	3.05e-02	NA	NA	NA	10.3327969383968	11.56080658606	10.9047654817932	10.1305032111706	8.99747600738464	8.96192304377256	10.918461596067	10.9360762712971	11.7624586472903
Up	ENSECAG00000011095	1.7740238066527	4.44e-02	EEF1E1	20	protein_coding	6.06912018394207	6.57977525184605	6.65328847792588	5.63832004378209	6.11064142092166	5.33065442749613	6.48809074523217	8.00324364957192	7.43898424842162
Up	ENSECAG00000017647	1.75671538960525	2.25e-02	RAD51	1	protein_coding	6.65661989288063	6.69060431115942	7.03716653930922	5.42579352008527	5.02472798194554	5.29510389395781	7.11733487901024	6.34444874916615	7.08209554451696
Up	ENSECAG00000014338	1.73429605873832	4.98e-02	EGR1	14	protein_coding	7.34820507067396	7.96922420401104	9.1782489516284	7.05152064978691	6.69160641989942	6.31150225403419	8.22387702228815	8.49416833285752	8.50282232396497
Up	ENSECAG00000008662	1.73295649311387	1.85e-02	DPYSL2	2	protein_coding	8.67969602644378	9.55558516016799	9.29560375737116	8.10814308541008	7.98940094085287	7.62181580433246	8.85353813707673	9.89916834486269	9.92769983964697
Up	ENSECAG00000033470	1.73230748793493	1.30e-02	CKS2	23	protein_coding	9.62768726744151	10.2700637132578	9.30787888778948	8.86413534090197	8.96816531543164	8.55167970258769	9.9375756179651	10.8056330007461	10.7000010185938
Up	ENSECAG00000010132	1.71850468452988	2.74e-02	HMGB2	2	protein_coding	10.445210077248	10.8277146689141	9.42359592961535	9.41643929069538	8.97473045855136	8.90410154044788	10.6543971838696	11.30478605626	10.3636696381998
Up	ENSECAG00000017739	1.701910435018	2.92e-02	C1H15orf39	1	protein_coding	6.06912018394207	6.70576423995982	6.67511246774514	5.69370431592768	5.87828801598719	5.52731652942075	6.81468273632748	7.36159455774119	7.68366196206523
Up	ENSECAG00000015079	1.67525165008626	1.18e-02	CRYBG1	10	protein_coding	7.01338614172595	6.77926262450892	7.48919233691417	6.79716063537167	6.7691874971827	6.60073845073465	8.10422096471962	8.5294018424373	8.42802842137817
Up	ENSECAG00000015242	1.65412775725	2.58e-02	NACA	6	protein_coding	12.0206225217142	12.8175019918726	12.5218051679722	10.913586290691	10.8873901755355	10.8566867057284	11.5959695936293	12.9701126920273	12.7160843356233
Up	ENSECAG00000022471	1.60526114437131	3.77e-02	SFT2D2	5	protein_coding	9.09886952160166	9.83433915976629	9.13559779659522	9.64613172527789	9.50120636741155	9.61777308518434	10.2580342816059	11.2652739850542	11.6984643430196
Up	ENSECAG00000016173	1.58153763719702	3.25e-02	TK1	11	protein_coding	10.1135823763213	10.3287704523305	9.23444931077766	9.26240080268752	8.6694922392626	8.55919212104644	10.6010595424845	10.0724087335958	10.5781763356991
Up	ENSECAG00000024696	1.55843422702048	3.84e-02	NOP58	18	protein_coding	10.1623655971668	11.2760012269455	10.4481915762165	10.0372352449098	9.46435992989023	9.39660432422493	10.8273233923138	11.23357852164	11.5082530568745
Up	ENSECAG00000023221	1.48332479190803	4.46e-02	FBL	10	protein_coding	9.7329459858563	10.6772184349206	10.8989813078676	8.99390865602117	8.89390535641081	8.81591647995604	9.95208927487353	10.476108034155	10.6258065636526
Up	ENSECAG00000049484	1.39733415102107	4.89e-02	NA	NA	NA	7.33853383215595	7.48922936965766	7.62433398728978	6.56441399165092	6.13429182319178	6.31150225403419	7.77255787447934	7.84444123660977	7.47286687657824
Up	ENSECAG00000034383	1.3896798815779	3.29e-02	AHNAK	12	protein_coding	10.4664565869162	9.90991958512637	10.3998613489875	9.5593382205578	9.01031424893627	9.2855031625638	10.7918576015887	10.5117799422863	10.7391993201876
Down	ENSECAG00000009088	-10.1922166318768	1.00e-09	KCNMB2	19	protein_coding	4.09285323574128	4.42345586621544	3.10478344510666	5.28863028939701	7.73477403005023	8.34990475055498	2	2	2
Down	ENSECAG00000033152	-8.89276351435725	8.64e-07	LOC100059994	20	protein_coding	3.538594609527	2	2.97003511735452	4.66915585060114	6.75400145032497	6.765666122759	2	2	2
Down	ENSECAG00000016324	-8.65608300770028	1.51e-02	CD93	22	protein_coding	2.34727910336168	2.6281372695666	2.25311510374286	2	7.17474397737093	5.87906326355087	2	2	2
Down	ENSECAG00000025060	-7.79835294440549	7.04e-05	MYH3	11	protein_coding	2.34727910336168	2	2.25311510374286	3.67489451605238	5.73095302582437	5.75371482083227	2	2	2
Down	ENSECAG00000047864	-7.33696094426946	2.53e-03	NA	NA	NA	3.396682627034	3.54076555618949	2.65565679229361	6.07365273965914	4.2363142862782	2	2	2	2
Down	ENSECAG00000037496	-7.32875573079203	5.35e-06	ARX	X	protein_coding	2	2	2.4683803200902	4.42919284411851	5.90603181501949	7.41380065943954	2.31947626009541	2	2
Down	ENSECAG00000007734	-7.30832413188947	1.43e-12	SORBS2	27	protein_coding	6.92567582954266	5.60693335681489	4.48611290482155	8.07202274629957	8.5947464769151	9.04720319673594	3.24081863874732	2	2.15645184010292
Down	ENSECAG00000016483	-7.24325415507644	8.52e-04	MPP2	11	protein_coding	2	2.34798769000032	3.54486940444366	4.42919284411851	4.97320179137363	5.01820791163415	2	2	2
Down	ENSECAG00000013267	-7.05193775256919	2.18e-03	RYR3	1	protein_coding	2	2	2	3.780991306862	4.86427660698936	5.0611694274995	2	2	2
Down	ENSECAG00000008528	-6.98451405271429	4.45e-03	BMP8B	2	protein_coding	3.538594609527	4.09538736759529	4.15445287869075	2	5.85000021019149	3.5651407554715	2	2	2
Down	ENSECAG00000057128	-6.94242377314204	1.14e-02	NA	NA	NA	2	2	3.44678497911315	4.36240197606226	5.4955872397311	2.57508567015679	2	2	2
Down	ENSECAG00000016258	-6.83657657241486	2.20e-04	ENTPD1	1	protein_coding	2.34727910336168	2	3.22801430429542	2.98159617758764	6.03727101265906	6.77859548613903	2.31947626009541	2	2
Down	ENSECAG00000036563	-6.46611184451643	2.44e-03	LOC100064097	31	protein_coding	2.62697003388846	2	4.48611290482155	4.92198471009354	4.68372120433855	5.29510389395781	2.16856338546059	2	2
Down	ENSECAG00000039579	-6.46135319352145	2.49e-03	GDF15	21	protein_coding	2.86114332373087	3.54076555618949	3.10478344510666	2.31459471412641	5.87828801598719	4.97392768995072	2.16856338546059	2	2
Down	ENSECAG00000011852	-6.45494599333577	1.18e-05	ALDH4A1	2	protein_coding	3.23927305900132	6.04864531063121	4.91081712666766	4.66915585060114	6.39144111073139	6.98232603359672	2	2	2.54415956513267
Down	ENSECAG00000023039	-6.33176763150351	1.16e-08	CCN3	9	protein_coding	5.15260752195893	3.24118144144267	4.15445287869075	12.5359162086464	13.1561564630532	13.6195421581596	6.87685913328223	7.88127198819495	2.54415956513267
Down	ENSECAG00000024045	-6.32567490557363	1.13e-05	EFHD1	6	protein_coding	3.396682627034	2.6281372695666	3.95481600768423	4.87483984507365	5.63474248826307	7.18043221225204	2.58087379142039	2	2
Down	ENSECAG00000019566	-6.30922096464666	3.71e-03	PHYHIPL	1	protein_coding	2	2.34798769000032	2.65565679229361	2.98159617758764	5.60119167100268	4.92824523636966	2.16856338546059	2	2
Down	ENSECAG00000006860	-6.30844489161065	3.34e-02	F5	5	protein_coding	3.23927305900132	2	2	3.29981516701293	3.58434913818229	4.8322974404452	2	2	2
Down	ENSECAG00000047470	-6.27691284179221	8.25e-03	NA	NA	NA	3.06256134759195	4.42345586621544	3.10478344510666	2.79159463447899	4.80656626517161	3.88507161449769	2	2	2
Down	ENSECAG00000051461	-6.21609795390709	7.27e-03	NA	NA	NA	2	2	2.82139235572458	4.87483984507365	5.4955872397311	2.98515928122311	2.16856338546059	2	2
Down	ENSECAG00000022677	-6.21248022354097	5.76e-03	MCTP2	1	protein_coding	2	2	2.25311510374286	2.98159617758764	4.80656626517161	5.52731652942075	2.16856338546059	2	2
Down	ENSECAG00000017015	-6.15210591227754	1.30e-19	MYH11	13	protein_coding	5.27933623507589	5.24127677063216	5.14777620988435	8.86111464710238	10.9141074782704	10.8928108375203	4.77085443349928	3.9896785292275	4.72521554501193
Down	ENSECAG00000015853	-6.07315738780443	5.84e-11	SORT1 ENSECAG00000015853	5	protein_coding	7.6356521892946	7.59885435030259	6.52697211476329	7.84623347800363	10.1023710138196	10.0363659831746	4.1603665917252	4.79555290893651	2.42613374935962
Down	ENSECAG00000039250	-6.04706117674832	6.26e-03	CYP2C113	1	protein_coding	2	2	2.65565679229361	3.29981516701293	6.52268183279486	3.30410082439067	2.31947626009541	2	2
Down	ENSECAG00000011407	-5.99539487974614	9.85e-05	STON2 ENSECAG00000011407	24	protein_coding	2.34727910336168	2.6281372695666	2	4.96763758676905	5.42062953153302	6.12160881648352	2.45608717344219	2	2
Down	ENSECAG00000009607	-5.99467309602166	6.78e-07	PTCHD1	X	protein_coding	3.23927305900132	2	3.22801430429542	6.83460161033936	7.53604066885309	7.16081456033603	3.24081863874732	2	2
Down	ENSECAG00000052089	-5.9591055393616	1.18e-05	NA	NA	NA	3.538594609527	2.34798769000032	3.22801430429542	5.7206190192459	6.15756076442503	5.72728314841936	2.58087379142039	2	2
Down	ENSECAG00000011256	-5.80403935055106	2.72e-08	CFH	30	protein_coding	2.34727910336168	2.6281372695666	4.48611290482155	7.00848534683834	9.50347832058603	8.80015204425339	4.03508478278458	2.80146598380683	3.31559787864554
Down	ENSECAG00000031657	-5.80133686711459	2.34e-02		23	lncRNA	2	2	2	4.66915585060114	5.02472798194554	2.79464367562477	2.16856338546059	2	2
Down	ENSECAG00000016802	-5.77173429103139	3.88e-04	PEG3	10	protein_coding	3.396682627034	2	4.48611290482155	4.96763758676905	6.97965664946747	5.9028771041479	2.80209587857889	2	2
Down	ENSECAG00000013832	-5.73292825719969	1.71e-11	DES	6	protein_coding	4.96420959287747	6.52954050410971	5.73050627018198	11.6473104687506	12.1303864667517	9.68626967719039	6.15831009587963	3.69091483359612	6.37165209858369
Down	ENSECAG00000054624	-5.72545453547728	1.25e-08	NA	NA	NA	5.94714545906229	6.309037993638	6.71779432908699	5.25220037895574	7.20855810041399	7.27470805552825	2.80209587857889	2	2.54415956513267
Down	ENSECAG00000006290	-5.66775959395065	2.34e-02	TGM2	22	protein_coding	2.62697003388846	3.54076555618949	4.02447659600652	3.67489451605238	3.58434913818229	3.5651407554715	2	2	2
Down	ENSECAG00000007044	-5.6407417073939	4.97e-03	FRAS1	3	protein_coding	2	2	2	4.36240197606226	5.38163775339914	4.49895960445912	2	2	2.29758507134636
Down	ENSECAG00000020808	-5.62803842255048	4.40e-08	TRIL	4	protein_coding	2	2	2.25311510374286	7.99695034013426	6.22519712057212	6.62956921407129	2.99386258242833	2	2.75467885841157
Down	ENSECAG00000049300	-5.5471852599533	1.90e-02	NA	NA	NA	3.89591949157612	5.11068965052288	3.22801430429542	3.67489451605238	3.58434913818229	3.30410082439067	2	2	2
Down	ENSECAG00000021019	-5.48201193288521	1.66e-02	CPXM1	22	protein_coding	2.86114332373087	2.34798769000032	2.65565679229361	4.21876054775845	4.68372120433855	3.30410082439067	2.16856338546059	2	2
Down	ENSECAG00000020812	-5.43056914593645	1.81e-04	MPPED1	28	protein_coding	2.62697003388846	3.89834023075023	3.3415424803661	4.61280230766472	5.69959037747985	7.11057062499209	2	2	2.93835452263369
Down	ENSECAG00000012863	-5.33991669438708	5.82e-06	ITGA8 ENSECAG00000012863	29	protein_coding	2.62697003388846	2	2.82139235572458	5.55104076329057	7.8101268330012	8.51351937991591	3.74624215048737	3.31367683415357	2.15645184010292
Down	ENSECAG00000021078	-5.31587870403199	2.23e-02	GRB14	18	protein_coding	2.34727910336168	2.34798769000032	5.64462457482341	3.97230547250836	4.2363142862782	5.22126163789907	2.31947626009541	2	2
Down	ENSECAG00000049298	-5.29413020714578	8.64e-07	NA	NA	NA	4.42076412563948	3.78870937611902	3.88162044720459	6.13496277743426	6.55808619879705	6.94840094352161	2.90116315249963	3.31367683415357	2
Down	ENSECAG00000015840	-5.28585446922744	1.19e-04	PODN ENSECAG00000015840	2	protein_coding	2.62697003388846	2.86263168474933	3.63670776800202	5.79847550821133	4.80656626517161	5.67292111611116	2.16856338546059	2	2.54415956513267
Down	ENSECAG00000054016	-5.27650032911828	7.54e-04	NA	NA	NA	2	2	3.54486940444366	6.42409084974452	6.54049261789518	4.2981091091517	2.6957209468725	2	2.42613374935962
Down	ENSECAG00000019993	-5.2511486310387	3.04e-02	KALRN	19	protein_coding	3.538594609527	2.34798769000032	2.82139235572458	4.29236822507952	3.09904500438331	4.2981091091517	2.16856338546059	2	2
Down	ENSECAG00000047497	-5.22676739878223	9.85e-03	NA	NA	NA	5.43265579499497	4.18465892448323	4.91081712666766	3.780991306862	3.09904500438331	4.61883586906101	2.16856338546059	2	2
Down	ENSECAG00000022007	-5.2124106735423	3.13e-04	SCN9A	18	protein_coding	2	2	2.4683803200902	5.91956980920791	7.4444114933531	5.46469459585084	3.31456005444234	2	2
Down	ENSECAG00000045725	-5.21022799402575	3.01e-04	NA	NA	NA	2	2	2	5.77298735369184	5.60119167100268	6.68555780342897	2	2	3.02210780618631
Down	ENSECAG00000022448	-5.17268695657755	3.14e-08	INHBA	4	protein_coding	8.97012552345483	7.70828122624156	10.5528295368088	10.1786137842447	11.192782782809	11.6203560427366	6.98808494371987	5.60206112412274	4.25698280078289
Down	ENSECAG00000003602	-5.15554100668882	3.05e-02	SLC26A7	9	protein_coding	2.86114332373087	2	2	3.43596755735102	4.91976695266111	4.61883586906101	2.31947626009541	2	2
Down	ENSECAG00000025019	-5.05571884882352	8.77e-04	ARHGEF26	16	protein_coding	6.87305257283585	5.43565882108925	5.32388159499831	3.87981731331655	5.38163775339914	7.45465359194118	3.24081863874732	2	2
Down	ENSECAG00000018853	-4.99205383261923	1.06e-11	ACTG2	15	protein_coding	7.712542651043	7.06442180372539	7.31943238483158	13.0595221394084	12.9809533482888	12.228754953708	8.62806772087287	5.60206112412274	7.87037498257209
Down	ENSECAG00000015834	-4.96286876342383	2.94e-05	DMD ENSECAG00000015834	X	protein_coding	2.34727910336168	2	2.65565679229361	4.61280230766472	7.33640594591572	7.41380065943954	2.90116315249963	3.69091483359612	2.42613374935962
Down	ENSECAG00000010747	-4.90496107735249	8.02e-09	SH3BGR	26	protein_coding	5.06148167642154	5.63887678934692	4.58164506896156	6.39096360562536	7.34656565237041	7.00450751758201	2.6957209468725	2.80146598380683	3.31559787864554
Down	ENSECAG00000017433	-4.85028608965817	6.07e-05	TNC	25	protein_coding	9.92451226700421	8.26878538515511	7.24112742260546	10.2415248560798	10.3895586772155	10.1389411908223	6.90099830142278	3.31367683415357	2.75467885841157
Down	ENSECAG00000004969	-4.72848756866772	1.08e-06	GPR68	24	protein_coding	5.01366528695706	5.01656512805202	4.21529821294374	5.91956980920791	6.18046035484157	6.25711166785244	2.99386258242833	2	2.54415956513267
Down	ENSECAG00000009101	-4.70079539380291	6.65e-13	IRAG1	7	protein_coding	6.54331310652705	7.19907213060437	6.4404198423449	7.82158238475582	8.50688461320957	8.63934554310675	4.1603665917252	3.31367683415357	4.22199000993581
Down	ENSECAG00000000751	-4.6421118897326	6.19e-05	NEDD4L	8	protein_coding	3.66778894477143	2.34798769000032	4.67124226584491	6.00962113055225	6.88524301930591	7.91901965954581	2.80209587857889	4.2370607564549	2.75467885841157
Down	ENSECAG00000023690	-4.62054036889411	1.51e-05	STK38L	6	protein_coding	7.34820507067396	4.80761245113827	5.52954250393672	9.26240080268752	8.57327754720822	8.71527920561125	5.58863028399834	2	3.71846168605779
Down	ENSECAG00000000015	-4.61096153325054	1.48e-03	KIAA1217	29	protein_coding	3.396682627034	2.34798769000032	2.65565679229361	5.01189001900543	5.02472798194554	5.29510389395781	2.58087379142039	2	2.29758507134636
Down	ENSECAG00000014155	-4.52213486363885	1.65e-02	SMOC2	31	protein_coding	2	2	3.3415424803661	4.21876054775845	4.80656626517161	6.82918446038843	3.16310403409629	2	2.15645184010292
Down	ENSECAG00000022703	-4.49555165817823	4.76e-03	LY5	18	protein_coding	3.06256134759195	2	3.7230481719329	4.55415772812755	7.42536601838587	7.36319932496005	2.99386258242833	4.2370607564549	2
Down	ENSECAG00000000847	-4.48703222544123	3.40e-06	SLC16A9	1	protein_coding	5.72761111313426	6.67528338764918	5.66657902469987	6.59382654149094	5.12256789371573	6.5106191561608	2.80209587857889	3.31367683415357	2.65325570422854
Down	ENSECAG00000010656	-4.45803588432457	9.68e-06	HBEGF	14	protein_coding	5.667079294855	5.15554495117558	6.0804483547158	7.22132310848023	7.58834883620262	5.25865515298304	3.79857916889232	2	3.02210780618631
Down	ENSECAG00000015387	-4.41444741228506	1.14e-06	MYLK	19	protein_coding	3.538594609527	4.00022534045947	5.83113323276639	8.53699564769188	10.0014966544636	10.4490184304685	5.7435012409552	6.11629547501568	4.48070625728933
Down	ENSECAG00000052301	-4.38970312361935	1.16e-04	NA	NA	NA	2.62697003388846	2.6281372695666	2.82139235572458	5.17645899705705	7.52713523838342	7.00450751758201	3.94507977510543	2	2.65325570422854
Down	ENSECAG00000017671	-4.37946650738181	1.39e-03	ROBO1	26	protein_coding	7.4233260654855	6.44172180877775	5.7716030587659	4.92198471009354	5.02472798194554	5.83022286692432	2.31947626009541	3.69091483359612	2
Down	ENSECAG00000013425	-4.37823796355472	5.26e-05	IGFBP5	6	protein_coding	3.66778894477143	3.54076555618949	6.89562487962475	11.9025719757151	12.9269640895034	14.0868399549118	9.01293334869858	9.38718291768947	7.79796882580867
Down	ENSECAG00000037980	-4.36486997753277	4.68e-04	LOC100056032	PJAA01000722.1	protein_coding	6.24507729322033	7.65460502860903	6.82904807936001	2.98159617758764	8.01510639935244	7.71219467007484	3.31456005444234	3.31367683415357	3.81555024568811
Down	ENSECAG00000032362	-4.33855963469311	4.85e-03		14	lncRNA	2	2	3.22801430429542	5.0965197955771	5.30034276754923	6.69922191464035	2.90116315249963	3.31367683415357	2.15645184010292
Down	ENSECAG00000027835	-4.29749269005745	4.50e-06		15	lncRNA	5.50360895527195	6.52954050410971	7.45806023637128	5.60980963356923	7.67958291723138	7.19978667966543	3.45161581857539	3.69091483359612	3.17630316100264
Down	ENSECAG00000021360	-4.28152081539889	3.52e-06	KCNMB1	14	protein_coding	4.74746065700608	6.45971840947766	5.86949771076657	7.94654128502105	10.8751601881192	11.5457430673375	6.23627650282802	5.98708658216919	7.06244871904116
Down	ENSECAG00000018816	-4.25588370413722	4.08e-02	HDAC9	4	protein_coding	2.86114332373087	2	3.95481600768423	4.05921993398185	4.91976695266111	5.83022286692432	2.99386258242833	2	2
Down	ENSECAG00000013960	-4.25296170907346	4.13e-02	FGFR2	1	protein_coding	7.4049093317283	3.89834023075023	4.71403709628485	6.39096360562536	3.27956673048888	3.30410082439067	2.99386258242833	2	2
Down	ENSECAG00000013180	-4.24776443321744	4.32e-02	LRP5	12	protein_coding	4.96420959287747	2	3.44678497911315	3.87981731331655	4.68372120433855	4.97392768995072	2.58087379142039	2	2.15645184010292
Down	ENSECAG00000018674	-4.23137508766565	4.73e-04	CEMIP	1	protein_coding	9.76036841531255	12.4572146274665	10.9036105007522	10.3337553203572	12.6796911082614	13.4747454256716	4.63353036448073	8.90519921357016	9.05725780862672
Down	ENSECAG00000016786	-4.21663501560289	1.85e-03	JPH2	22	protein_coding	3.06256134759195	3.78870937611902	3.88162044720459	5.77298735369184	5.16910712676094	4.97392768995072	2.16856338546059	2	3.02210780618631
Down	ENSECAG00000020170	-4.21353079149082	1.78e-02	RBP2	16	protein_coding	4.26610507472898	2.6281372695666	7.36041800690351	5.77298735369184	4.68372120433855	5.70035816833464	3.08096358472995	2	2.29758507134636
Down	ENSECAG00000024553	-4.21010600853962	1.53e-02	FRMPD3	X	protein_coding	2.34727910336168	2	2	4.49302790589907	4.32119202854195	5.25865515298304	2.31947626009541	2.80146598380683	2.29758507134636
Down	ENSECAG00000016573	-4.19084981042187	1.43e-07	TSPAN7	X	protein_coding	6.26563637274685	5.97547795347629	6.20568704662999	6.42409084974452	6.41093669804952	6.85382890806897	3.51555143454697	2	3.10126455520637
Down	ENSECAG00000048740	-4.18135863106269	3.94e-02	NA	NA	NA	2.62697003388846	2.6281372695666	2	4.36240197606226	4.91976695266111	4.22442450229821	2.45608717344219	2.80146598380683	2
Down	ENSECAG00000009911	-4.18064837538162	2.68e-02	SLC12A7	21	protein_coding	3.78635875771497	4.34816473828015	6.93233330159827	3.14946174227354	4.86427660698936	4.36821249562732	2.16856338546059	2	2.42613374935962
Down	ENSECAG00000015692	-4.17270075626511	3.19e-04	SERTAD4	5	protein_coding	5.06148167642154	2.86263168474933	4.53466958428222	4.96763758676905	7.19737455551037	7.90139576593723	2.90116315249963	4.2370607564549	3.44261972538493
Down	ENSECAG00000007385	-4.13827123203827	6.78e-07	NIBAN1	5	protein_coding	7.52914658449302	5.92455333202215	6.32091697998417	8.29433750294986	10.039568787899	9.86359263453115	5.57369054810284	6.29070312626779	4.35713977690287
Down	ENSECAG00000016983	-4.13194239874755	1.19e-04	ANKRD1	1	protein_coding	5.60389606272414	4.34816473828015	4.15445287869075	11.9007344301801	12.827783567071	13.0691970452136	9.92732847766857	6.49462462272325	6.06111470835937
Down	ENSECAG00000051604	-4.10611237849751	2.32e-06	NA	NA	NA	6.6874234220915	6.3482089969554	6.32091697998417	8.23490325781217	9.10910367870082	10.5381998209878	5.90737872012273	6.23487754826682	3.94993324549999
Down	ENSECAG00000023844	-4.10381476987748	2.99e-05	LAMA2	10	protein_coding	2	2	3.10478344510666	7.25853103653614	9.1903216642362	8.80015204425339	5.54333878690507	3.9896785292275	3.94993324549999
Down	ENSECAG00000018218	-4.10341844172041	2.57e-05	SYNPO2	2	protein_coding	5.196099121316	2.6281372695666	3.88162044720459	8.02960370789298	8.54267398466873	8.15048915240685	4.48174657428662	5.19717085013145	3.24763101066289
Down	ENSECAG00000006554	-4.07476829269722	1.74e-02	PRRG4	7	protein_coding	2.86114332373087	2.34798769000032	4.15445287869075	4.29236822507952	6.33132198335271	5.75371482083227	2.6957209468725	3.69091483359612	2
Down	ENSECAG00000021024	-4.07294194264166	8.01e-03	APLP1	10	protein_coding	2.62697003388846	2.34798769000032	3.63670776800202	4.92198471009354	5.12256789371573	5.29510389395781	2.90116315249963	2	2.29758507134636
Down	ENSECAG00000007972	-4.03397811575726	3.81e-08	SUSD5	16	protein_coding	6.88638942853082	6.16290387241383	5.73050627018198	8.59269016135525	10.1668595939531	10.6810426909751	5.51233473042164	6.54139942055172	6.11932302441464
Down	ENSECAG00000018584	-3.96751349940056	7.43e-04	LAMA4	10	protein_coding	5.53781845975452	3.78870937611902	7.6187141349418	9.0717509016045	7.92983228495898	6.54128868044569	5.03358969850049	3.9896785292275	4.11161134229755
Down	ENSECAG00000018511	-3.95904257090869	6.00e-05	SORBS1	1	protein_coding	2.34727910336168	3.89834023075023	3.95481600768423	6.05262306638363	7.57976145450665	8.40096634284112	4.48174657428662	3.69091483359612	3.71846168605779
Down	ENSECAG00000025076	-3.94953426019264	3.80e-03	CTTNBP2	4	protein_coding	3.23927305900132	3.6700574252497	4.67124226584491	4.29236822507952	6.39144111073139	7.2563393056014	3.94507977510543	2	2.65325570422854
Down	ENSECAG00000020778	-3.93608290121946	8.93e-04	FBLN7	15	protein_coding	4.34550606855973	3.78870937611902	3.3415424803661	3.97230547250836	6.70745998207222	6.43096556705745	3.16310403409629	2.80146598380683	3.02210780618631
Down	ENSECAG00000001279	-3.9294687139815	5.30e-03	AGTR1	16	protein_coding	4.09285323574128	3.6700574252497	3.95481600768423	4.05921993398185	6.39144111073139	7.31075847567209	3.99078405476975	2.80146598380683	2.15645184010292
Down	ENSECAG00000008830	-3.91623973145353	3.45e-04	WNT5A ENSECAG00000008830	16	protein_coding	7.29918721850294	6.65979801324412	7.50755415131689	5.25220037895574	5.02472798194554	4.43506669555566	2.45608717344219	3.31367683415357	2.29758507134636
Down	ENSECAG00000009256	-3.90081837489285	1.31e-07	CPE	2	protein_coding	6.26563637274685	6.18470849435158	6.89562487962475	8.14338113469631	9.99343690477853	10.4610989830957	5.49657921045961	6.05313705155808	6.34750336677119
Down	ENSECAG00000011669	-3.88404107130655	6.91e-05	TNN	5	protein_coding	5.60389606272414	4.42345586621544	4.15445287869075	10.5041518994531	8.30808050659944	7.150904784249	5.93101671482641	5.41377359919958	5.19101442639241
Down	ENSECAG00000007047	-3.88309332444406	3.24e-04	ASPN	23	protein_coding	7.52061869900054	5.63887678934692	4.32979261129112	8.62866012486901	8.78232034294701	9.67594110449296	5.61805349328951	6.05313705155808	3.44261972538493
Down	ENSECAG00000021186	-3.828149102037	5.26e-05	FHOD3	8	protein_coding	7.43244701402477	5.84462866055591	6.1444262524737	6.35705777900899	7.56243180838825	8.33685188888286	4.11980289199227	4.94220314882271	3.17630316100264
Down	ENSECAG00000011790	-3.81094958365155	2.54e-05	FAP	18	protein_coding	5.69766265087233	6.862786595578	6.03053140550986	6.26863405584178	7.05593873326356	6.71275782306289	2.58087379142039	3.69091483359612	3.94993324549999
Down	ENSECAG00000017625	-3.81068900435623	2.54e-05	ITGB3	11	protein_coding	5.23831789655105	6.62831951955733	6.23536878817817	7.03016345916764	7.57976145450665	5.92630423623423	3.16310403409629	3.31367683415357	4.18612732031113
Down	ENSECAG00000019904	-3.77342631872114	1.00e-03	CHST11	28	protein_coding	5.63583354206184	5.06439486393169	5.17866071247407	5.05482537559927	4.68372120433855	5.25865515298304	2.90116315249963	2	2.42613374935962
Down	ENSECAG00000023104	-3.76123489644856	2.94e-05	ITGA11	1	protein_coding	6.79033370354575	8.24822400673641	7.81823045323825	6.80974923321717	6.31071236114365	7.7651232521183	2.90116315249963	3.69091483359612	4.35713977690287
Down	ENSECAG00000018020	-3.75312514743187	3.66e-02	C8H22orf15	8	protein_coding	3.396682627034	3.24118144144267	2.65565679229361	3.43596755735102	4.32119202854195	5.25865515298304	2.45608717344219	2	2.54415956513267
Down	ENSECAG00000010880	-3.74389631584862	1.51e-02	SOX6	7	protein_coding	6.36425407992822	4.62828307140098	4.38380337183245	4.14119447043208	5.42062953153302	6.14176313728326	3.45161581857539	2	2.15645184010292
Down	ENSECAG00000010791	-3.73125470065782	2.33e-02	LMCD1	16	protein_coding	2.34727910336168	2.86263168474933	5.5766825252808	3.780991306862	6.84280868209428	7.73890167331424	3.24081863874732	3.31367683415357	4.07285852506151
Down	ENSECAG00000017132	-3.72100299104257	3.71e-02	FRZB	18	protein_coding	2.34727910336168	2	3.10478344510666	3.780991306862	5.25791028843308	5.22126163789907	2.58087379142039	2	2.75467885841157
Down	ENSECAG00000016560	-3.66248898265671	5.66e-04	CRABP2	5	protein_coding	6.36425407992822	5.06439486393169	5.99626735238919	6.98647652087802	6.92646480526726	5.43233390565673	4.23822488382898	2	3.02210780618631
Down	ENSECAG00000016101	-3.65818864324463	4.72e-04	DPT	5	protein_coding	8.5004888522706	8.78641881169541	8.53402609610798	4.92198471009354	7.20855810041399	8.18002500181278	4.27563302135517	2	4.38903767562004
Down	ENSECAG00000016927	-3.60916369224254	2.13e-05	SULF1	9	protein_coding	8.89623608374872	7.56600204702058	7.68474927569624	9.42054892667636	9.6623883509243	10.3267082577309	7.31443627721826	5.51098688247893	4.95568794434963
Down	ENSECAG00000019691	-3.60672859955743	1.50e-04	LTBP1	15	protein_coding	11.3856001854702	9.72139821106458	8.81770476597278	12.1063709412635	12.7331851407602	12.996010437708	9.83715760977961	9.15874504474494	6.86678411117441
Down	ENSECAG00000055680	-3.59526825429157	4.10e-02	NA	NA	NA	3.538594609527	3.78870937611902	2.25311510374286	4.29236822507952	4.68372120433855	5.29510389395781	2.99386258242833	2	2.29758507134636
Down	ENSECAG00000019508	-3.58261107545235	1.02e-05	COL8A1	19	protein_coding	9.82586223939713	11.1617753987559	8.6652149732686	9.81330400001859	8.97800186071476	10.5831098081453	6.32815887448387	6.75491385219689	6.12880010979308
Down	ENSECAG00000013745	-3.57854812393994	3.45e-02	SNX10	4	protein_coding	2.34727910336168	2	3.80451187641716	5.1370430007203	6.22519712057212	5.67292111611116	3.74624215048737	2	2.42613374935962
Down	ENSECAG00000046995	-3.56893693340338	4.13e-02	NA	NA	NA	4.09285323574128	2.86263168474933	2	5.60980963356923	6.24705581495854	6.41449317967401	3.45161581857539	3.9896785292275	2
Down	ENSECAG00000012476	-3.56424470531327	8.33e-03	PROSER2	29	protein_coding	5.43265579499497	4.18465892448323	3.63670776800202	5.48977587896052	5.87828801598719	6.34665584654933	3.84908382308297	2.80146598380683	2.15645184010292
Down	ENSECAG00000017925	-3.55433681560147	3.06e-02	CD200	19	protein_coding	4.80477639411243	4.91586844427005	8.41261880164246	3.780991306862	5.95996837039527	4.97392768995072	2.90116315249963	2	2.84943778510723
Down	ENSECAG00000035205	-3.54941457785757	2.35e-03	ZNF853	13	protein_coding	4.56043707452578	4.26872693045326	6.84838558181216	5.63832004378209	5.90603181501949	6.29359893558387	3.24081863874732	3.31367683415357	3.02210780618631
Down	ENSECAG00000000893	-3.54062765148792	1.68e-02	LOC100065387	10	protein_coding	4.96420959287747	5.11068965052288	4.09092798176722	4.21876054775845	4.2363142862782	4.67523448784047	2.6957209468725	2	2.29758507134636
Down	ENSECAG00000005195	-3.527940420684	3.16e-02	TSC22D1	17	protein_coding	6.3831937400816	4.00022534045947	3.22801430429542	6.13496277743426	7.03095685971099	7.65725008497905	4.5747189180529	4.2370607564549	2
Down	ENSECAG00000045414	-3.49391122106204	2.61e-02	NA	NA	NA	3.23927305900132	3.06428709972609	3.63670776800202	4.55415772812755	4.1461290719222	5.39923065380269	2.90116315249963	2.80146598380683	2.15645184010292
Down	ENSECAG00000012826	-3.47085178659879	1.59e-02	CDO1	14	protein_coding	5.84155007047529	5.95024032488709	6.70724166037983	3.29981516701293	4.74645086756352	5.1434350226165	2.16856338546059	2	2.93835452263369
Down	ENSECAG00000047272	-3.46677576366798	4.13e-02	NA	NA	NA	5.63583354206184	4.69056940309706	2.4683803200902	4.72339065245661	6.33132198335271	7.38872183081978	4.38236752550756	3.31367683415357	2.15645184010292
Down	ENSECAG00000008579	-3.44292515636405	2.95e-02	LHX9	30	protein_coding	2	2	2.4683803200902	4.72339065245661	4.47729235202421	6.12160881648352	3.16310403409629	2	2.84943778510723
Down	ENSECAG00000010739	-3.3983047556395	1.63e-02	ITGA2	21	protein_coding	4.26610507472898	3.24118144144267	5.05094582663758	6.07365273965914	6.73865385058383	6.60073845073465	3.99078405476975	4.2370607564549	2
Down	ENSECAG00000047198	-3.39135129752403	2.64e-02	NA	NA	NA	2	2.34798769000032	4.02447659600652	5.74704078795657	5.95996837039527	5.83022286692432	3.24081863874732	2	3.55935732589414
Down	ENSECAG00000024106	-3.3610989888591	1.19e-04	CHST1	12	protein_coding	4.18207829952176	4.80761245113827	5.7716030587659	7.20235299026784	7.40606575071175	6.79141000565136	4.23822488382898	2.80146598380683	4.51001224467793
Down	ENSECAG00000003331	-3.31419449896906	3.98e-02	PLEKHH2	15	protein_coding	3.89591949157612	2.86263168474933	2.4683803200902	5.55104076329057	5.12256789371573	4.1467729920292	3.16310403409629	2.80146598380683	2.29758507134636
Down	ENSECAG00000056344	-3.31045899772491	3.68e-02	NA	NA	NA	2	2	5.14777620988435	6.28675768348433	7.79536784430802	7.65725008497905	4.19982089884637	4.44816816036478	4.42024554280964
Down	ENSECAG00000018307	-3.30558622387267	2.78e-03	TNIK	19	protein_coding	4.42076412563948	2.86263168474933	3.88162044720459	5.21482668304533	7.06826929983786	7.20936740759352	3.63550289467004	4.63229116555566	3.24763101066289
Down	ENSECAG00000046252	-3.27131091635885	8.20e-03	NA	NA	NA	8.44748717297251	6.92887624843126	6.01350109810285	4.21876054775845	7.30549036227202	6.4792834564499	3.94507977510543	3.9896785292275	3.02210780618631
Down	ENSECAG00000050788	-3.25915531711638	2.28e-02	NA	NA	NA	4.80477639411243	3.89834023075023	2	5.25220037895574	6.39144111073139	6.82918446038843	3.84908382308297	3.31367683415357	3.38050630290732
Down	ENSECAG00000009616	-3.22564040249839	1.27e-05	LMO7	17	protein_coding	9.56063682050028	9.98484718395676	8.70022608545401	9.64613172527789	9.621136350083	10.570154847611	7.55781460555798	6.58670519801759	5.83662592954986
Down	ENSECAG00000003985	-3.2122625457558	1.41e-04	MXI1	1	protein_coding	7.45051772057277	6.45971840947766	6.3618610403368	7.06208184156294	8.23886102805046	9.26956372177231	5.48064972451823	5.84515703234405	4.64822668523478
Down	ENSECAG00000048396	-3.17168474458458	1.20e-03	NA	NA	NA	5.39582622561954	5.06439486393169	3.80451187641716	6.8830577547762	7.8319860204336	6.85382890806897	4.87201609241369	4.63229116555566	3.17630316100264
Down	ENSECAG00000008971	-3.11986415904403	2.70e-03	P3H2	19	protein_coding	5.35803177391068	4.75027753616521	5.35125056969218	5.96529796799567	5.53165448078458	6.29359893558387	4.03508478278458	2	3.10126455520637
Down	ENSECAG00000015780	-3.11934102268128	8.30e-03	ADRB3	27	protein_coding	6.67210386815446	6.88958684498614	6.79954697539634	6.00962113055225	6.22519712057212	3.67985013242833	3.63550289467004	2	3.17630316100264
Down	ENSECAG00000007588	-3.1136726797045	3.56e-02	EREG	3	protein_coding	4.18207829952176	2	5.05094582663758	8.89399943707103	6.81380946121914	6.32918611939345	5.60341689672057	4.79555290893651	3.50216895106181
Down	ENSECAG00000015145	-3.07631764646703	3.64e-06	ACTA2	1	protein_coding	13.2515916979934	14.4631511902773	13.6569580760297	14.5551256375537	15.2374633662877	15.6526949126467	12.4079313788109	11.2979916639183	12.4498188141635
Down	ENSECAG00000044796	-3.04235934767082	5.31e-05	NA	NA	NA	9.39322469568761	8.96713118061578	9.54560199829507	9.50425262762507	10.0597792373807	9.71008594914342	7.72602263500378	5.60206112412274	6.01074684433113
Down	ENSECAG00000022233	-3.0419846306012	3.37e-02	KRT1	6	protein_coding	2.86114332373087	4.75027753616521	3.54486940444366	4.55415772812755	5.85000021019149	6.05939937693846	3.16310403409629	2	3.71846168605779
Down	ENSECAG00000017864	-3.02040852758741	9.52e-04	FMOD	5	protein_coding	8.36414462459335	9.89180674388697	8.74218200059467	7.57843000970492	9.01031424893627	9.46418699767696	4.7174828959268	5.76858779476182	6.68600824159344
Down	ENSECAG00000015848	-3.01468837821241	1.08e-02	HHIPL2 ENSECAG00000015848	30	protein_coding	7.10750244176825	7.95025490396547	7.09497641738947	7.82778475876164	4.54943407983621	5.61643019387155	3.51555143454697	3.69091483359612	4.48070625728933
Down	ENSECAG00000005106	-2.9748462412175	8.28e-04	FIBIN	7	protein_coding	7.35781190863309	7.20974569241115	7.54359121379612	9.11296590599214	10.954524052928	11.3083901359531	7.63180218544738	6.11629547501568	8.58085069458843
Down	ENSECAG00000018514	-2.96526271385908	1.06e-03	ADAM23	18	protein_coding	4.56043707452578	3.6700574252497	3.44678497911315	6.35705777900899	7.75779597450894	7.50219743675599	4.77085443349928	5.07531224430264	3.76782252879366
Down	ENSECAG00000019838	-2.93805884621479	1.37e-03	COL4A1	17	protein_coding	8.04539979885923	5.57426660313091	5.83113323276639	9.57232546463193	10.2838243027688	10.425577415519	7.83653624837935	6.8693338401059	6.7114610726654
Down	ENSECAG00000011453	-2.91923593268076	1.53e-02	CCDC93	18	protein_coding	5.57123553487836	4.69056940309706	5.17866071247407	5.39270580123443	6.72314122368778	6.90188971436189	4.7174828959268	3.69091483359612	2.54415956513267
Down	ENSECAG00000022611	-2.89692551578083	4.45e-03	ZFHX4	9	protein_coding	8.75433334909218	7.59071114189987	6.27877689031147	6.92993913966998	7.79536784430802	8.50187164081792	5.75678967359061	5.07531224430264	4.11161134229755
Down	ENSECAG00000025065	-2.88890923723276	5.19e-03	COL12A1	10	protein_coding	10.9384452128305	8.57566463985834	8.92860628604518	11.7799797737424	11.9555606621369	12.1081428003653	9.32204877957598	9.76271773956893	6.81488931009345
Down	ENSECAG00000059097	-2.86923039324777	1.53e-02	NA	NA	NA	2.62697003388846	2.86263168474933	2	8.67067272887122	11.1664996049623	11.208618960388	8.90666427379803	7.30849572837271	6.01074684433113
Down	ENSECAG00000019596	-2.85175263239392	5.14e-03	VCAN	14	protein_coding	10.0423900386819	7.48044131151539	10.1742179429649	12.9151687088391	12.3269539600395	12.4260266838462	10.5829883671745	9.63374903834704	7.81861152946741
Down	ENSECAG00000019438	-2.83007869684805	2.74e-03	OSMR	21	protein_coding	6.52637476656	5.87176518021872	6.04736302166271	6.32233588952157	7.25244499906061	6.25711166785244	3.51555143454697	5.19717085013145	3.6143649269301
Down	ENSECAG00000014313	-2.82557478731551	2.33e-02	DCLK2	2	protein_coding	3.538594609527	3.89834023075023	5.32388159499831	4.72339065245661	5.66753075924053	6.18124628847899	3.24081863874732	3.31367683415357	3.55935732589414
Down	ENSECAG00000060035	-2.82254459727051	4.32e-02	NA	NA	NA	4.85990181800459	4.18465892448323	2.82139235572458	5.45813936619572	6.64297286508437	6.20058991060698	2.99386258242833	4.94220314882271	2.93835452263369
Down	ENSECAG00000056905	-2.82017122760948	8.99e-04	NA	NA	NA	12.9788843213939	11.8909789543673	12.8190507179228	13.2901007170046	13.046885847165	13.6987314920862	11.6157043409306	9.58434551753495	9.22790912283653
Down	ENSECAG00000000701	-2.80158088792683	1.62e-07	FN1	6	protein_coding	14.8897069517625	14.1663493125893	14.1544345282133	15.7342145565972	15.6376936168487	15.7078891870943	13.2848350721021	12.7051906897708	12.5881735130197
Down	ENSECAG00000021205	-2.79564618809982	4.07e-07	COL11A1	5	protein_coding	6.15977963551295	6.00028167007526	5.68820438089395	9.18720720577222	9.50347832058603	9.65856077655615	6.89500126897974	6.8693338401059	6.33936312051753
Down	ENSECAG00000013814	-2.79042377681559	2.03e-02	HECTD2	1	protein_coding	5.57123553487836	4.42345586621544	4.94714582097803	5.91956980920791	6.43017234418885	6.99345940530075	4.9665467322759	3.31367683415357	2.75467885841157
Down	ENSECAG00000020193	-2.78649847120463	9.69e-06	TGFBI	14	protein_coding	9.43239481406096	10.7123576881945	9.62343190944689	11.664739248621	11.8648141157589	11.6580139249656	8.45544407644352	8.87812184723893	9.38247509465926
Down	ENSECAG00000022300	-2.77136933731462	4.39e-02	STOX1	1	protein_coding	3.06256134759195	2.86263168474933	4.91081712666766	5.91956980920791	5.4955872397311	5.01820791163415	3.45161581857539	3.31367683415357	3.24763101066289
Down	ENSECAG00000002562	-2.7701818383061	2.75e-02	PGAP4	25	protein_coding	4.34550606855973	5.19904759142038	6.01350109810285	4.55415772812755	6.22519712057212	6.25711166785244	2.6957209468725	3.9896785292275	3.90651501512693
Down	ENSECAG00000012106	-2.76242991948722	2.33e-02	SMARCA1	X	protein_coding	4.18207829952176	2.86263168474933	6.22060424939202	7.08297507880683	7.31586934131568	7.28380546517564	4.77085443349928	5.07531224430264	4.11161134229755
Down	ENSECAG00000013957	-2.75931670404014	3.93e-02	PDE5A	2	protein_coding	5.43265579499497	2.86263168474933	5.20889788834046	6.53438929999333	6.91285466046334	6.91365885180897	5.07661442386153	4.2370607564549	2.75467885841157
Down	ENSECAG00000021938	-2.75477028538423	3.96e-02	SYNC	2	protein_coding	3.66778894477143	3.89834023075023	3.10478344510666	5.35884137855236	5.0744771857126	5.18287306413986	3.57677346145965	3.31367683415357	2.42613374935962
Down	ENSECAG00000016147	-2.73675537530654	1.43e-02	MYH10	11	protein_coding	10.009246530386	8.02467998943287	6.98570192264263	12.3301246551899	11.6328547167341	12.0761001751076	9.67688320774035	9.88109749601857	7.21260585028138
Down	ENSECAG00000030329	-2.73489080888916	3.05e-02	STON1	15	protein_coding	6.43856507332361	4.26872693045326	4.27368091963818	5.98762975723777	7.39631792123429	7.40548939519003	3.89788009005622	5.60206112412274	3.6143649269301
Down	ENSECAG00000057213	-2.72133600915859	3.78e-02	NA	NA	NA	4.85990181800459	4.00022534045947	3.22801430429542	5.5207335028129	6.64297286508437	6.16163977872458	3.99078405476975	4.63229116555566	2.54415956513267
Down	ENSECAG00000014203	-2.72129106356611	1.51e-02	DYNC1I1	4	protein_coding	4.34550606855973	4.75027753616521	3.80451187641716	5.55104076329057	6.72314122368778	5.75371482083227	4.11980289199227	4.2370607564549	2.84943778510723
Down	ENSECAG00000013087	-2.68540406627287	3.32e-02	IGFBP7	3	protein_coding	5.46856852445125	5.24127677063216	7.80344428820766	6.75872204042192	8.1604045898259	9.78888002066127	6.17820025619877	5.19717085013145	6.60683915036928
Down	ENSECAG00000017175	-2.67598521395281	3.37e-02	REM1	22	protein_coding	3.9977440401935	4.91586844427005	2.97003511735452	5.39270580123443	7.11656395427111	7.98185887555665	4.89623575292015	3.31367683415357	5.13568277508197
Down	ENSECAG00000014949	-2.67413331515777	2.41e-05	TPM1	1	protein_coding	12.2141804441421	11.8595525260116	11.554591342702	13.5355486819949	14.236759505019	14.329370533684	12.053631425045	10.8803105101867	10.9516840747027
Down	ENSECAG00000010808	-2.64543142564338	8.07e-04	DNAJB4	5	protein_coding	7.39561204580947	6.40504078939741	6.3618610403368	8.02960370789298	8.73283020002436	8.97882706014373	6.78255991804472	5.30953343913761	5.55667589679224
Down	ENSECAG00000025020	-2.62413754875963	8.07e-03	FHL1	X	protein_coding	6.60914516963764	8.23260835080922	7.68474927569624	7.85233099509186	9.54597924036688	9.8437369733653	5.55859448447782	6.29070312626779	7.57346127757917
Down	ENSECAG00000005814	-2.620943212335	4.49e-05	NEDD9	20	protein_coding	7.72744093854833	6.79352342526371	7.15832715475768	7.42323876042071	7.31586934131568	7.6146233013137	4.9665467322759	4.94220314882271	5.05844298074114
Down	ENSECAG00000011365	-2.61335466989814	1.97e-02	CLMN	24	protein_coding	4.85990181800459	5.78877460021976	4.15445287869075	5.17645899705705	5.73095302582437	6.01638432486184	3.69193478565769	2.80146598380683	3.71846168605779
Down	ENSECAG00000023548	-2.59434208304513	4.93e-02	C19H3orf70	19	protein_coding	4.18207829952176	4.86275561474294	3.95481600768423	4.55415772812755	5.30034276754923	5.52731652942075	3.63550289467004	2	3.17630316100264
Down	ENSECAG00000009543	-2.59298314927623	1.11e-02	EPSTI1	17	protein_coding	6.50923519258493	4.56318580018555	3.80451187641716	7.59306905419834	7.82473636270335	7.96499055384864	5.58863028399834	5.19717085013145	5.15436344653494
Down	ENSECAG00000008484	-2.59113974266196	2.57e-05	SDC2	9	protein_coding	8.2397721077629	8.32876764868067	8.58102220036308	7.48733203905988	8.08958389969298	8.53272570857547	5.67515865873604	5.41377359919958	5.67783453425906
Down	ENSECAG00000023274	-2.58896249519232	4.19e-03	LAMA5	22	protein_coding	5.97237937149229	5.50662667540152	6.27877689031147	6.25027985337077	6.69160641989942	6.98232603359672	4.87201609241369	2.80146598380683	4.32452064105114
Down	ENSECAG00000018875	-2.55438122871727	2.90e-02	MFGE8	1	protein_coding	8.18145725274567	8.94174581956433	9.86331398149316	7.40676043462192	9.59793468973538	9.3079725768393	6.61025234709679	3.9896785292275	7.32405621752727
Down	ENSECAG00000004299	-2.53281653774335	8.80e-05	GARRE1	10	protein_coding	6.64096792854917	6.09544010159417	5.68820438089395	7.63611549103026	8.02146183187394	7.98185887555665	5.64688860168239	5.41377359919958	5.31242232413574
Down	ENSECAG00000007086	-2.50266487983669	2.93e-02	LOC100070352	25	protein_coding	6.11516192646727	7.06442180372539	7.45175238029833	6.48814711241552	7.70349524215683	7.650232511583	5.61805349328951	2	5.31242232413574
Down	ENSECAG00000014244	-2.49520038468401	3.34e-02	MAN1C1	2	protein_coding	4.85990181800459	5.28230492978951	4.83529452016939	4.82610216760887	6.20300213696748	5.80516830770944	3.74624215048737	2	4.07285852506151
Down	ENSECAG00000011078	-2.49418110175509	3.39e-02	TGIF1	8	protein_coding	4.85990181800459	3.89834023075023	4.75559898383348	5.48977587896052	6.11064142092166	6.29359893558387	4.63353036448073	2.80146598380683	3.24763101066289
Down	ENSECAG00000018419	-2.49416048501852	4.96e-02	ANXA3	3	protein_coding	3.66778894477143	3.54076555618949	3.88162044720459	5.28863028939701	5.76164836458895	5.22126163789907	4.03508478278458	3.31367683415357	2.65325570422854
Down	ENSECAG00000023717	-2.4645923837812	4.87e-02	IQSEC1	16	protein_coding	4.42076412563948	3.78870937611902	2.4683803200902	5.25220037895574	6.7691874971827	7.01547166635692	4.51340776222988	3.69091483359612	4.48070625728933
Down	ENSECAG00000034061	-2.4391700418767	4.54e-02	GPR135	24	protein_coding	3.78635875771497	3.6700574252497	3.10478344510666	5.32416290886753	5.16910712676094	6.20058991060698	4.1603665917252	3.31367683415357	3.10126455520637
Down	ENSECAG00000015379	-2.43471338143158	4.10e-02	FGD4	6	protein_coding	8.40641763845632	7.17748514508479	4.67124226584491	8.26721022109901	8.9942485164772	9.36480617010343	6.89500126897974	6.94086440012245	5.42440163568901
Down	ENSECAG00000021240	-2.43187831590263	4.98e-02	SH3RF1	2	protein_coding	7.45946889626861	4.96709515652388	5.94329538107308	8.25345287108564	8.47018476977536	8.35854150747034	6.82733423591019	6.05313705155808	3.71846168605779
Down	ENSECAG00000042921	-2.42422013051566	1.97e-02	GNB5	1	protein_coding	5.10776395943733	4.86275561474294	5.55330504340914	5.91956980920791	6.44915488980578	6.29359893558387	4.38236752550756	2	4.48070625728933
Down	ENSECAG00000043336	-2.42414727842072	6.54e-03	TDRP	27	protein_coding	5.50360895527195	6.04864531063121	6.49051220339192	6.03128231060426	6.799088290949	7.28380546517564	4.60442430150941	3.69091483359612	4.95568794434963
Down	ENSECAG00000002814	-2.42055978485137	6.41e-03	TOB1	11	protein_coding	7.72001102598955	6.69060431115942	6.0804483547158	7.90020501375467	8.27122162960645	8.6915492184458	6.40612929145375	6.29070312626779	4.82186550929167
Down	ENSECAG00000016610	-2.41064839455813	1.24e-02	CCN2	10	protein_coding	8.53053049897698	6.84919743309975	8.49468136676922	9.84422767438398	10.7601582509996	10.9744434834653	8.76259881776441	8.51775268635124	6.4643970662442
Down	ENSECAG00000020010	-2.40179524652876	2.46e-02	MYLIP	20	protein_coding	5.15260752195893	3.78870937611902	4.6271390991916	6.09438026953219	6.73865385058383	6.52603541525701	5.03358969850049	3.31367683415357	3.86174945020821
Down	ENSECAG00000013771	-2.38159045414446	2.23e-02	PDE4D	21	protein_coding	5.69766265087233	4.86275561474294	5.05094582663758	6.69229035327568	6.28980404804267	6.03805216078203	4.87201609241369	4.2370607564549	3.17630316100264
Down	ENSECAG00000015180	-2.37704601878032	4.59e-03	NEXN	5	protein_coding	10.2693126824422	9.98639986165969	7.76834224091786	12.2428854475135	12.4732209982035	12.893878713335	10.4910618439097	10.1000137090778	9.91474690679119
Down	ENSECAG00000000932	-2.37378367964524	2.16e-02	HOXC8	6	protein_coding	2	2.86263168474933	2.82139235572458	7.57105440453182	7.24159779894326	6.46335662247993	5.13883735260063	5.51098688247893	3.90651501512693
Down	ENSECAG00000024530	-2.34211183874582	1.74e-02	RUSC2	25	protein_coding	6.60914516963764	5.28230492978951	5.23851431675985	7.60756104701169	8.65730045431671	8.83460919905564	6.14826122832256	6.94086440012245	4.86786610613886
Down	ENSECAG00000046189	-2.33093749753629	4.89e-02	NA	NA	NA	2.62697003388846	2.34798769000032	2	5.63832004378209	7.65526756172729	6.57131976553695	4.7174828959268	5.30953343913761	3.94993324549999
Down	ENSECAG00000009793	-2.32614250638316	4.31e-02	TAGLN3	19	protein_coding	5.92146231586299	5.28230492978951	5.81156151111482	7.54869861233893	6.97965664946747	8.07389054471949	6.38060451568457	2.80146598380683	4.93422857105857
Down	ENSECAG00000024674	-2.31371935234221	3.05e-02	TTLL7	5	protein_coding	7.16335236584767	6.42349787439497	5.86949771076657	6.07365273965914	6.08659684185132	6.52603541525701	4.98924232398598	3.31367683415357	3.44261972538493
Down	ENSECAG00000010414	-2.28996783884575	1.95e-02	PON2	4	protein_coding	7.23807900709598	7.46270295101371	7.74273593433948	7.86444925660512	7.78045630698626	8.12540546426275	6.5881211249085	3.31367683415357	5.55667589679224
Down	ENSECAG00000022074	-2.27816824008368	8.01e-03	VGLL2	10	protein_coding	6.42034307667403	6.5123992157878	6.40167509375224	6.77164903364846	6.37167846044655	6.23851604553379	5.03358969850049	3.9896785292275	3.81555024568811
Down	ENSECAG00000019478	-2.27044806716928	2.23e-02	CCDC158	3	protein_coding	6.06912018394207	4.62828307140098	4.75559898383348	7.22132310848023	7.50008429137903	7.54822433758651	6.02187616945629	4.94220314882271	4.29114689655072
Down	ENSECAG00000004249	-2.27015619424223	4.04e-02	FAM117B	18	protein_coding	6.50923519258493	6.62831951955733	6.5027681726087	5.63832004378209	6.97965664946747	7.27470805552825	5.51233473042164	2.80146598380683	4.38903767562004
Down	ENSECAG00000017891	-2.26163377080349	1.29e-02	FSTL1	19	protein_coding	9.24838585155604	7.0761352969025	7.75303305904541	9.90562158753159	9.89995051754328	10.0133058887448	8.31203366194476	7.62312443789854	6.76713935694453
Down	ENSECAG00000014268	-2.25705467339928	1.73e-02	KDM5B	30	protein_coding	8.66429375667309	7.22034086706034	6.8192812534703	9.18720720577222	8.95826124219416	9.06578176525102	7.70217974992671	6.17680452299457	6.0004587652347
Down	ENSECAG00000014680	-2.23687059634404	8.74e-03	AFDN	31	protein_coding	7.43244701402477	7.62301177184861	8.27290979390457	7.17342175210486	8.61169452004064	8.88030806994429	6.74304391600411	5.51098688247893	6.06111470835937
Down	ENSECAG00000008975	-2.23463012048773	1.29e-02	PPM1H	6	protein_coding	4.49229022592304	4.75027753616521	4.09092798176722	6.05262306638363	6.59264249662707	7.16081456033603	4.69003797241572	5.07531224430264	4.14935037664964
Down	ENSECAG00000014771	-2.23087173370252	2.03e-02	LOX	14	protein_coding	9.87686573725997	8.30904936262299	8.45423348512718	9.36192059510217	8.56894515546383	9.27641648579927	7.79849067136087	6.29070312626779	5.88216559969095
Down	ENSECAG00000012799	-2.19775084380132	6.80e-03	COL8A2 ENSECAG00000012799	2	protein_coding	10.3748024051999	11.9362687696636	10.6817200680672	7.87047042855091	7.53604066885309	7.74550188333364	4.98924232398598	5.51098688247893	6.11932302441464
Down	ENSECAG00000025146	-2.18273661527842	2.56e-02	CDCP1	16	protein_coding	6.02156050275464	5.43565882108925	5.75120099554899	7.99695034013426	7.96322914955432	8.15545397680561	6.17820025619877	6.63063142513453	4.07285852506151
Down	ENSECAG00000014698	-2.18088192509356	1.08e-02	SCD5	3	protein_coding	4.49229022592304	4.56318580018555	5.20889788834046	7.56364089861688	7.12838917322621	7.150904784249	5.54333878690507	3.9896785292275	5.51391795903274
Down	ENSECAG00000001317	-2.18027998804618	4.06e-03	MYADM	10	protein_coding	6.76167212489051	7.5152768475701	7.50755415131689	7.42323876042071	8.43728825710676	7.65725008497905	5.93101671482641	6.17680452299457	5.24430209561484
Down	ENSECAG00000047914	-2.15592503106826	3.05e-02	NA	NA	NA	8.68352103733112	9.91645009625808	8.53103738137087	6.62265141222889	7.03095685971099	8.20418454767993	6.03284157494076	4.44816816036478	5.17280532091821
Down	ENSECAG00000023122	-2.11963141998024	2.74e-02	PALLD	2	protein_coding	11.2573811644989	8.96398233081335	9.57346786948709	11.1360720120057	11.2019049022873	11.1193293984094	9.39822290867304	9.38718291768947	7.90111754795394
Down	ENSECAG00000016002	-2.02611637387278	1.87e-02	FBXO32	9	protein_coding	8.60502488735673	8.01253938755789	6.69661123451469	10.1166383574643	9.7279764907501	10.0969766376746	7.28722067158331	8.63021619150769	7.72798492244274
Down	ENSECAG00000006019	-2.02607936701222	3.88e-02	RILPL2	8	protein_coding	6.49188954557965	4.91586844427005	6.22060424939202	6.705823663971	6.85709259229515	7.31075847567209	5.68908862977131	4.63229116555566	4.56689658829397
Down	ENSECAG00000007607	-1.98374446810179	3.58e-02	PTPRG	16	protein_coding	6.11516192646727	5.19904759142038	6.65328847792588	8.6322082838136	9.21271107640705	9.66379689539595	7.22643089503346	7.98643786714197	6.06111470835937
Down	ENSECAG00000026972	-1.95336936796466	4.34e-02	DACT3	10	protein_coding	4.42076412563948	5.43565882108925	4.94714582097803	6.42409084974452	7.2306684236745	6.16163977872458	4.38236752550756	5.41377359919958	4.82186550929167
Down	ENSECAG00000040888	-1.94816413494976	1.29e-02		14	lncRNA	7.36735519804667	7.34176131805441	6.53892349445194	7.53359994467324	7.74248890305357	8.29696940427258	5.34645567925758	6.39626385616132	6.17527361166148
Down	ENSECAG00000011969	-1.91290418646006	2.59e-02	AFF4	14	protein_coding	7.95334992525187	6.49505181296126	6.92324338871183	8.79933331448707	8.90769458772411	9.34538533512466	7.67793619128809	7.16651251905828	6.30633490595194
Down	ENSECAG00000013874	-1.91117831078355	1.03e-02	SPARC	14	protein_coding	13.1743554767986	12.3409595834412	13.0687452674939	13.3276506349445	13.3483614399844	13.2529752690802	12.1472657728963	10.815181835363	10.7882412920883
Down	ENSECAG00000020392	-1.89994038915454	4.08e-02	AZI2	16	protein_coding	7.1958531371427	6.18470849435158	6.95034309385201	7.43140787637247	7.75016273979177	8.15048915240685	6.75633654230464	5.07531224430264	5.42440163568901
Down	ENSECAG00000021314	-1.89956611280686	3.29e-02	COL4A2	17	protein_coding	8.73603288775706	8.90609517138217	8.75504688041013	9.5481124799969	11.0601634153745	11.4311748486393	8.79516416214102	8.10016363589117	9.64109060174458
Down	ENSECAG00000019781	-1.88877021618323	3.45e-02	SERPINE1	13	protein_coding	12.5211788302286	12.7783774045814	11.9784124224098	12.9366705750403	14.1319928504244	14.067051029001	12.7370518265727	10.8080261410583	11.5427821869217
Down	ENSECAG00000055101	-1.88607705127492	3.45e-02	NA	NA	NA	4.85990181800459	5.67012824021633	4.79599698705931	6.25027985337077	6.81380946121914	6.92533275600516	4.54438901317682	5.19717085013145	5.09757972946934
Down	ENSECAG00000013111	-1.88099610351235	1.90e-02	LGR4	7	protein_coding	8.09793636544804	7.32222103062186	6.82904807936001	9.08216556164701	9.39752364128889	9.59419862582767	8.12742551467676	7.19604905516744	6.91139611371254
Down	ENSECAG00000016219	-1.8736778542593	3.57e-02	KANK1	23	protein_coding	6.50923519258493	5.76001516950252	5.94329538107308	7.51834158769019	8.54708586941956	9.16019533663174	7.21684702736748	6.67325963919558	6.04117807745563
Down	ENSECAG00000019476	-1.8714809951527	3.09e-03	ACTN1	24	protein_coding	12.1064685311925	12.3724727463655	11.6947276305044	12.7088607697742	13.4836873222336	13.5129644766463	11.5302637715154	11.037456601608	11.5982001269269
Down	ENSECAG00000014009	-1.84005175583929	3.68e-03	TPM2	25	protein_coding	11.559584602984	12.2423916460091	11.7027181812881	12.7837525966363	13.2717933190678	13.3925029189794	11.666314157511	10.8961434300669	11.335367413971
Down	ENSECAG00000013468	-1.82880570425706	2.89e-02	MYOM1	8	protein_coding	5.7857051116411	6.5123992157878	6.09671077406894	6.44037351952547	7.06826929983786	7.50219743675599	4.98924232398598	5.51098688247893	5.51391795903274
Down	ENSECAG00000014787	-1.81018589935467	2.65e-02	RCAN1	26	protein_coding	8.56825845983541	10.1421742900228	9.0421229401015	9.08475752167679	9.41934625340424	8.54033721406162	7.30542133372398	7.4863733731126	7.01212822830582
Down	ENSECAG00000009061	-1.78229172913106	3.25e-02	DOCK7	5	protein_coding	7.86852797253651	7.2619601854551	6.30700660100186	8.69462671480912	9.01350603765776	8.57780378458383	7.47982653959082	6.90554239614157	6.50862550210526
Down	ENSECAG00000007589	-1.7808628234127	1.42e-02	ITGB5	19	protein_coding	9.78727931323693	9.90664321061072	9.55446003158729	9.38523810415973	8.87998305518166	9.37548361743715	7.25480632285551	6.71466435570524	8.07786862429092
Down	ENSECAG00000019505	-1.77965591892603	2.59e-02	PAWR	28	protein_coding	8.48741985978125	8.13518915642151	7.1427483522532	8.9660621287883	9.81469596673647	10.0866169033661	8.08327663027411	8.08445574139973	7.58383469251799
Down	ENSECAG00000009968	-1.75967584801691	1.06e-02	SH3PXD2B	14	protein_coding	6.96392071164682	7.3610404789038	7.47681999577903	8.07202274629957	8.37908806101185	8.4583401978227	6.58066795858262	6.05313705155808	6.94933110619288
Down	ENSECAG00000006844	-1.71059833664829	3.11e-02	CALD1	4	protein_coding	13.6204580830959	14.1833717916655	12.5186024073864	14.9336942680818	15.0407635614784	15.3608063245593	12.8813861756267	13.740904334273	13.4884212350733
Down	ENSECAG00000044157	-1.67166581380634	4.17e-02	NA	NA	NA	5.10776395943733	5.24127677063216	4.83529452016939	6.73251528748383	7.43492018381099	6.68555780342897	5.41511241765447	5.60206112412274	5.26163606119485
Down	ENSECAG00000059570	-1.65286850694697	2.74e-02	NA	NA	NA	8.32549968727712	8.73931105654317	8.51600022398491	9.14312241000806	10.4707576655394	10.3700655236996	8.14774304859605	8.66231398850972	8.54413581835946
Down	ENSECAG00000021011	-1.54149923658451	3.45e-02	APP	26	protein_coding	9.20113818017388	9.18291845247735	9.26355103180098	9.40196266868978	10.1320418123631	9.97450218744932	7.63540380609092	8.7742494069752	8.40870797242919
Down	ENSECAG00000021377	-1.47391109085959	3.91e-02	FAM171B	18	protein_coding	7.72744093854833	8.42808595344484	8.01930069780278	8.94909251212861	9.41693775591207	9.63387109455967	7.55020279726711	8.00324364957192	8.10212716398187
Down	ENSECAG00000004534	-1.4245194189193	4.87e-02	CCDC136	4	protein_coding	8.2552754203526	8.62035055718639	7.93588833870135	8.48692432963379	8.0590174726328	8.03670337639316	6.5731760881093	6.8693338401059	6.98629411894588
Down	ENSECAG00000059220	-1.35583216403587	4.35e-02	NA	NA	NA	9.51199070654596	9.30490914452676	9.09367428023827	10.7476744830442	11.4316230907958	11.4403572499495	10.0416713106308	9.91701563992256	9.68591788095162

## Sheet: FB_vs_BM
Regulation	Ensembl ID	log2 Fold Change	Adj.Pval	Symbol	Chr	Type	BM_S1	BM_S2	BM_S3	FB_S4	FB_S5	FB_S6	AT_S7	AT_S8	AT_S9
Up	ENSECAG00000059097	9.95553224817513	1.69e-18	NA	NA	NA	2.62697003388846	2.86263168474933	2	8.67067272887122	11.1664996049623	11.208618960388	8.90666427379803	7.30849572837271	6.01074684433113
Up	ENSECAG00000023039	9.08924116486353	7.64e-18	CCN3	9	protein_coding	5.15260752195893	3.24118144144267	4.15445287869075	12.5359162086464	13.1561564630532	13.6195421581596	6.87685913328223	7.88127198819495	2.54415956513267
Up	ENSECAG00000016360	8.83792812099885	1.45e-07	PDE3A	6	protein_coding	2	2	2	5.84813943734596	6.67557670780175	6.60073845073465	4.89623575292015	4.94220314882271	3.02210780618631
Up	ENSECAG00000017592	8.73747572333869	1.59e-02	MYOM2	27	protein_coding	2	2	2	4.87483984507365	6.85709259229515	6.57131976553695	3.51555143454697	2	2
Up	ENSECAG00000044498	8.6547253655753	5.98e-03	NA	NA	NA	2.34727910336168	2	2	7.18313010503325	8.07132186536785	4.1467729920292	3.31456005444234	2	2
Up	ENSECAG00000020808	8.64628897933212	1.50e-07	TRIL	4	protein_coding	2	2	2.25311510374286	7.99695034013426	6.22519712057212	6.62956921407129	2.99386258242833	2	2.75467885841157
Up	ENSECAG00000045725	8.50409599124359	4.15e-06	NA	NA	NA	2	2	2	5.77298735369184	5.60119167100268	6.68555780342897	2	2	3.02210780618631
Up	ENSECAG00000007173	8.37745717007997	1.64e-05	HMCN1	5	protein_coding	2	2	2	7.07256628206819	4.68372120433855	4.88106882879704	4.9665467322759	2.80146598380683	2.75467885841157
Up	ENSECAG00000016983	8.04414804589332	1.27e-17	ANKRD1	1	protein_coding	5.60389606272414	4.34816473828015	4.15445287869075	11.9007344301801	12.827783567071	13.0691970452136	9.92732847766857	6.49462462272325	6.06111470835937
Up	ENSECAG00000056325	7.83119288423454	1.09e-04	NA	NA	NA	2	2	2	6.19377319513489	4.86427660698936	4.97392768995072	4.03508478278458	2	2.29758507134636
Up	ENSECAG00000023844	7.8082584380797	2.45e-12	LAMA2	10	protein_coding	2	2	3.10478344510666	7.25853103653614	9.1903216642362	8.80015204425339	5.54333878690507	3.9896785292275	3.94993324549999
Up	ENSECAG00000030969	7.78516850236804	1.50e-06	CHST4	3	protein_coding	2	2	2	4.72339065245661	5.85000021019149	5.52731652942075	7.57291878930069	6.75491385219689	7.72173583256121
Up	ENSECAG00000013425	7.77555441507611	3.91e-16	IGFBP5	6	protein_coding	3.66778894477143	3.54076555618949	6.89562487962475	11.9025719757151	12.9269640895034	14.0868399549118	9.01293334869858	9.38718291768947	7.79796882580867
Up	ENSECAG00000000794	7.74845802074232	8.87e-05	EMB	21	protein_coding	2	2	2	5.89615045753072	4.86427660698936	5.25865515298304	4.82232176227632	3.69091483359612	2.29758507134636
Up	ENSECAG00000053424	7.63138279496982	4.27e-04	NA	NA	NA	2	2	2	5.25220037895574	5.38163775339914	5.25865515298304	3.63550289467004	2	2
Up	ENSECAG00000002579	7.56780707706222	2.79e-04	MATN2	9	protein_coding	2	2	2	3.29981516701293	5.16910712676094	6.08043532358797	3.51555143454697	4.2370607564549	2.29758507134636
Up	ENSECAG00000004151	7.54224184594202	1.66e-05	HOXC5	6	protein_coding	2	2	2	5.17645899705705	5.25791028843308	5.22126163789907	5.63254308710738	3.69091483359612	5.54256358826676
Up	ENSECAG00000029132	7.48408609055353	1.94e-04	C4orf54	3	protein_coding	2	2	2	5.91956980920791	4.61813952151364	4.49895960445912	3.31456005444234	2	2.42613374935962
Up	ENSECAG00000008493	7.22850945733762	6.38e-04	SERPINB10	8	protein_coding	2	2	2	5.63832004378209	5.02472798194554	3.30410082439067	4.27563302135517	2	3.81555024568811
Up	ENSECAG00000050690	7.22268878958731	4.72e-05	NA	NA	NA	2	2.34798769000032	2	5.0965197955771	6.06214472361726	6.05939937693846	4.41626022281376	6.63063142513453	5.09757972946934
Up	ENSECAG00000022007	7.21780067984134	8.37e-05	SCN9A	18	protein_coding	2	2	2.4683803200902	5.91956980920791	7.4444114933531	5.46469459585084	3.31456005444234	2	2
Up	ENSECAG00000006567	7.13388672531374	1.09e-04	SLITRK4	X	protein_coding	2	2	2	5.1370430007203	5.25791028843308	3.78610686195577	4.41626022281376	5.51098688247893	4.42024554280964
Up	ENSECAG00000002707	7.10275173190102	2.17e-04	HOXB3	11	protein_coding	2	2	2	4.72339065245661	4.68372120433855	5.0611694274995	4.38236752550756	3.31367683415357	3.10126455520637
Up	ENSECAG00000007044	7.08764266029326	8.62e-04	FRAS1	3	protein_coding	2	2	2	4.36240197606226	5.38163775339914	4.49895960445912	2	2	2.29758507134636
Up	ENSECAG00000037496	7.05980853663212	7.93e-05	ARX	X	protein_coding	2	2	2.4683803200902	4.42919284411851	5.90603181501949	7.41380065943954	2.31947626009541	2	2
Up	ENSECAG00000006249	7.00624445533449	9.11e-03	AFF3	15	protein_coding	2.34727910336168	2	2.65565679229361	6.28675768348433	7.6221961633569	7.54822433758651	5.67515865873604	7.28119499436221	2
Up	ENSECAG00000013267	6.90761852490815	2.55e-03	RYR3	1	protein_coding	2	2	2	3.780991306862	4.86427660698936	5.0611694274995	2	2	2
Up	ENSECAG00000012863	6.83458358980681	6.07e-08	ITGA8 ENSECAG00000012863	29	protein_coding	2.62697003388846	2	2.82139235572458	5.55104076329057	7.8101268330012	8.51351937991591	3.74624215048737	3.31367683415357	2.15645184010292
Up	ENSECAG00000047356	6.82020336640898	5.45e-04	NA	NA	NA	2	2	2	4.72339065245661	4.54943407983621	4.49895960445912	4.5747189180529	6.39626385616132	3.50216895106181
Up	ENSECAG00000020468	6.80845272724796	5.28e-04	RELN	4	protein_coding	2.34727910336168	2	2.25311510374286	4.77566027503827	7.38650378048926	4.88106882879704	5.03358969850049	2	2.54415956513267
Up	ENSECAG00000046189	6.80525459182401	1.80e-07	NA	NA	NA	2.62697003388846	2.34798769000032	2	5.63832004378209	7.65526756172729	6.57131976553695	4.7174828959268	5.30953343913761	3.94993324549999
Up	ENSECAG00000013788	6.74067567012885	6.37e-08	ARHGDIB	6	protein_coding	2	2	3.22801430429542	4.82610216760887	8.21132807896806	8.34121597776528	5.68908862977131	4.44816816036478	5.2787642295676
Up	ENSECAG00000020117	6.71569453401553	8.27e-03	SLC22A15	5	protein_coding	2	2	2	3.67489451605238	4.80656626517161	4.7818194371074	3.24081863874732	2	2
Up	ENSECAG00000058098	6.68750331428739	7.19e-03	NA	NA	NA	2	2	2	3.67489451605238	5.38163775339914	3.67985013242833	2.45608717344219	2	2
Up	ENSECAG00000000353	6.67647563328141	4.15e-03	HPSE2	1	protein_coding	2	2	2	4.14119447043208	3.27956673048888	5.29510389395781	2.58087379142039	2	3.31559787864554
Up	ENSECAG00000016111	6.67293064327733	5.75e-03	CDH6	21	protein_coding	2	2	2	2.57271940812584	5.69959037747985	3.15342585059801	3.16310403409629	2.80146598380683	3.10126455520637
Up	ENSECAG00000031657	6.62646997243775	8.47e-03		23	lncRNA	2	2	2	4.66915585060114	5.02472798194554	2.79464367562477	2.16856338546059	2	2
Up	ENSECAG00000015834	6.56262621590558	1.52e-06	DMD ENSECAG00000015834	X	protein_coding	2.34727910336168	2	2.65565679229361	4.61280230766472	7.33640594591572	7.41380065943954	2.90116315249963	3.69091483359612	2.42613374935962
Up	ENSECAG00000034473	6.46363723634264	1.19e-03	HOXB8	11	protein_coding	2	2	2.25311510374286	6.07365273965914	3.43999151758806	4.67523448784047	5.88334696555209	3.9896785292275	4.890327819307
Up	ENSECAG00000014588	6.42295980163203	8.56e-04	CAMK1G	5	protein_coding	2	2	2.25311510374286	3.780991306862	6.28980404804267	3.30410082439067	6.74304391600411	7.46226607242987	7.61113792308571
Up	ENSECAG00000018531	6.35178935890666	6.10e-03	GEM	9	protein_coding	2.34727910336168	2	2	3.97230547250836	5.25791028843308	5.43233390565673	3.38471485891375	5.76858779476182	2.15645184010292
Up	ENSECAG00000046151	6.33899805826272	4.27e-04	NA	NA	NA	2	2	2	4.05921993398185	4.32119202854195	4.22442450229821	5.48064972451823	6.75491385219689	6.79121187647656
Up	ENSECAG00000006879	6.23261159244613	5.69e-03	PLA2G5	2	protein_coding	2	2.34798769000032	2	3.29981516701293	4.61813952151364	5.80516830770944	2.6957209468725	2	3.55935732589414
Up	ENSECAG00000051105	6.22557640435184	3.12e-02	NA	NA	NA	2	2	2	2.79159463447899	3.27956673048888	5.1434350226165	2	2.80146598380683	2.15645184010292
Up	ENSECAG00000056849	6.19032647454392	3.24e-02	NA	NA	NA	2	2	2	3.67489451605238	4.61813952151364	3.78610686195577	3.16310403409629	2	2
Up	ENSECAG00000013159	6.16535785181831	3.29e-02	TJAP1	20	protein_coding	2	2	2	3.56037152750775	4.74645086756352	3.5651407554715	2.45608717344219	5.51098688247893	2
Up	ENSECAG00000022443	6.16045727038144	3.06e-02	GPR87	16	protein_coding	2	2	2	4.21876054775845	4.2363142862782	3.67985013242833	2.90116315249963	2	2
Up	ENSECAG00000008556	6.13398794730692	4.15e-06	LDB2	3	protein_coding	2.86114332373087	2.34798769000032	2	6.28675768348433	6.73865385058383	6.80411170352684	7.53099569739201	8.56379535268677	4.56689658829397
Up	ENSECAG00000013156	6.13130379327089	4.85e-03	LAD1	30	protein_coding	2	2.34798769000032	2	4.61280230766472	5.45859515050532	4.06470302685908	3.24081863874732	2	4.35713977690287
Up	ENSECAG00000009464	6.11261827361214	2.98e-02	ANKMY1	6	protein_coding	2	2	2	3.29981516701293	4.04992808833309	4.49895960445912	2.16856338546059	2	4.51001224467793
Up	ENSECAG00000022677	6.06981895528855	1.15e-02	MCTP2	1	protein_coding	2	2	2.25311510374286	2.98159617758764	4.80656626517161	5.52731652942075	2.16856338546059	2	2
Up	ENSECAG00000024553	6.04624392480151	4.21e-03	FRMPD3	X	protein_coding	2.34727910336168	2	2	4.49302790589907	4.32119202854195	5.25865515298304	2.31947626009541	2.80146598380683	2.29758507134636
Up	ENSECAG00000000932	5.99786712377847	2.82e-09	HOXC8	6	protein_coding	2	2.86263168474933	2.82139235572458	7.57105440453182	7.24159779894326	6.46335662247993	5.13883735260063	5.51098688247893	3.90651501512693
Up	ENSECAG00000006685	5.96966510293618	1.48e-05	NPFFR2	3	protein_coding	2.62697003388846	2	2.4683803200902	5.94261505795144	6.43017234418885	6.65783509468427	5.55859448447782	4.63229116555566	2.75467885841157
Up	ENSECAG00000009887	5.94949241335843	1.62e-02	COL21A1	20	protein_coding	2	2	2	2.31459471412641	4.97320179137363	3.15342585059801	4.38236752550756	3.31367683415357	4.77434973050384
Up	ENSECAG00000047907	5.92597171794926	4.25e-02	NA	NA	NA	2	2	2	4.14119447043208	4.32119202854195	2.79464367562477	2.90116315249963	3.31367683415357	2
Up	ENSECAG00000033567	5.88826801970117	2.39e-10	MFAP5	6	protein_coding	2.34727910336168	3.24118144144267	2.82139235572458	8.35571863078918	6.65936688732972	7.23773366076324	6.97108309486793	6.83219308034481	8.42418497518566
Up	ENSECAG00000008579	5.88602358215044	2.07e-03	LHX9	30	protein_coding	2	2	2.4683803200902	4.72339065245661	4.47729235202421	6.12160881648352	3.16310403409629	2	2.84943778510723
Up	ENSECAG00000016251	5.86275999993584	6.07e-05	TIMD4	14	protein_coding	2.62697003388846	2	2.25311510374286	4.42919284411851	5.87828801598719	6.64377137788013	4.07806560141834	3.9896785292275	3.31559787864554
Up	ENSECAG00000011256	5.84006705863092	1.10e-08	CFH	30	protein_coding	2.34727910336168	2.6281372695666	4.48611290482155	7.00848534683834	9.50347832058603	8.80015204425339	4.03508478278458	2.80146598380683	3.31559787864554
Up	ENSECAG00000025060	5.8310425614014	3.13e-03	MYH3	11	protein_coding	2.34727910336168	2	2.25311510374286	3.67489451605238	5.73095302582437	5.75371482083227	2	2	2
Up	ENSECAG00000011154	5.75211372189379	3.95e-02	CHRD	19	protein_coding	2	2	2	3.780991306862	3.83583882490797	3.67985013242833	2.31947626009541	2	2.42613374935962
Up	ENSECAG00000018533	5.74650137302377	2.59e-02	SALL4	22	protein_coding	2	2	2	4.82610216760887	2.65174216752231	2.57508567015679	4.74441545617991	3.31367683415357	3.90651501512693
Up	ENSECAG00000013832	5.69084932623477	1.61e-11	DES	6	protein_coding	4.96420959287747	6.52954050410971	5.73050627018198	11.6473104687506	12.1303864667517	9.68626967719039	6.15831009587963	3.69091483359612	6.37165209858369
Up	ENSECAG00000021914	5.68428811583944	9.21e-05	PDE1C	4	protein_coding	2.34727910336168	2.6281372695666	2	5.35884137855236	6.03727101265906	5.9028771041479	6.2551270898068	5.60206112412274	3.66735198247158
Up	ENSECAG00000056629	5.68086187660723	7.99e-04	NA	NA	NA	2	2	2.4683803200902	4.77566027503827	4.61813952151364	5.75371482083227	4.89623575292015	4.94220314882271	5.6252381634046
Up	ENSECAG00000035477	5.67420394590258	3.73e-02		X	protein_coding	2	2	2	3.56037152750775	4.1461290719222	3.30410082439067	3.16310403409629	2	3.24763101066289
Up	ENSECAG00000044996	5.62801097118189	4.36e-02	NA	NA	NA	2	2	2	2.57271940812584	3.43999151758806	4.43506669555566	2.99386258242833	2.80146598380683	2.65325570422854
Up	ENSECAG00000020749	5.61072313125243	1.29e-03	SCN2A	18	protein_coding	2.62697003388846	2	2	4.92198471009354	5.53165448078458	5.01820791163415	3.31456005444234	2.80146598380683	3.66735198247158
Up	ENSECAG00000017181	5.53908129962595	1.99e-10	PTGS2	5	protein_coding	4.34550606855973	5.60693335681489	2.4683803200902	9.19682354081893	10.3660292687724	9.94182796464944	8.38016342639136	7.74802797091382	8.65323368697549
Up	ENSECAG00000052301	5.48485487389123	3.51e-06	NA	NA	NA	2.62697003388846	2.6281372695666	2.82139235572458	5.17645899705705	7.52713523838342	7.00450751758201	3.94507977510543	2	2.65325570422854
Up	ENSECAG00000018853	5.44558018196931	2.72e-14	ACTG2	15	protein_coding	7.712542651043	7.06442180372539	7.31943238483158	13.0595221394084	12.9809533482888	12.228754953708	8.62806772087287	5.60206112412274	7.87037498257209
Up	ENSECAG00000011407	5.44460290553665	6.43e-04	STON2 ENSECAG00000011407	24	protein_coding	2.34727910336168	2.6281372695666	2	4.96763758676905	5.42062953153302	6.12160881648352	2.45608717344219	2	2
Up	ENSECAG00000017015	5.42016064502518	3.30e-16	MYH11	13	protein_coding	5.27933623507589	5.24127677063216	5.14777620988435	8.86111464710238	10.9141074782704	10.8928108375203	4.77085443349928	3.9896785292275	4.72521554501193
Up	ENSECAG00000009047	5.38622108905428	1.18e-02	RIBC2	28	protein_coding	2.34727910336168	2	2	4.55415772812755	4.47729235202421	3.30410082439067	4.92005552290808	4.63229116555566	3.86174945020821
Up	ENSECAG00000031736	5.34979472034325	9.03e-03	LOC102151104	5	protein_coding	2	2	2.25311510374286	3.56037152750775	4.40135242781124	4.43506669555566	5.05526244316974	5.19717085013145	4.25698280078289
Up	ENSECAG00000009607	5.28821789806722	5.40e-06	PTCHD1	X	protein_coding	3.23927305900132	2	3.22801430429542	6.83460161033936	7.53604066885309	7.16081456033603	3.24081863874732	2	2
Up	ENSECAG00000022273	5.28509816093684	1.19e-17	C1QTNF3	21	protein_coding	7.61976981692826	6.90280255692284	6.809447856725	12.4858067542395	12.3906310241106	12.3260889526093	11.98999860722	9.97779780760257	10.9206479674502
Up	ENSECAG00000039250	5.27407464793297	2.20e-02	CYP2C113	1	protein_coding	2	2	2.65565679229361	3.29981516701293	6.52268183279486	3.30410082439067	2.31947626009541	2	2
Up	ENSECAG00000051410	5.2684316453283	2.90e-02	NA	NA	NA	2	2	2.25311510374286	3.29981516701293	4.68372120433855	4.06470302685908	2.80209587857889	3.69091483359612	2.93835452263369
Up	ENSECAG00000055807	5.25352518413744	2.45e-02	NA	NA	NA	2	2	2.25311510374286	3.14946174227354	4.91976695266111	3.67985013242833	4.23822488382898	6.11629547501568	3.6143649269301
Up	ENSECAG00000015387	5.24332799951591	1.78e-09	MYLK	19	protein_coding	3.538594609527	4.00022534045947	5.83113323276639	8.53699564769188	10.0014966544636	10.4490184304685	5.7435012409552	6.11629547501568	4.48070625728933
Up	ENSECAG00000038005	5.24331282887201	1.36e-02	TAFA5	28	protein_coding	2	2	2	4.14119447043208	3.09904500438331	2.57508567015679	5.79593599958861	5.68772584626345	6.60004135936874
Up	ENSECAG00000019193	5.23585632973579	4.85e-11	NCAM1	7	protein_coding	7.5120401046036	6.40504078939741	6.38852544886135	12.0812805423706	12.4110454137602	11.5504622589721	11.9788785881581	13.4830801318058	10.1991107910643
Up	ENSECAG00000023963	5.22290833045063	7.91e-03	NMNAT2	5	protein_coding	2.34727910336168	2	2.25311510374286	5.7206190192459	3.71556699760774	4.06470302685908	3.57677346145965	3.31367683415357	3.76782252879366
Up	ENSECAG00000010184	5.21230684901821	3.09e-02	ADAMTSL3	1	protein_coding	2	2	2	4.21876054775845	2.36236565417832	2.98515928122311	5.03358969850049	7.41280824649569	4.25698280078289
Up	ENSECAG00000040154	5.20906314088438	1.75e-02	ELN	13	protein_coding	2	2	2.4683803200902	3.97230547250836	5.12256789371573	4.7818194371074	2.6957209468725	2	3.55935732589414
Up	ENSECAG00000015715	5.18954984961007	5.81e-05	ADAMTS15	7	protein_coding	3.06256134759195	2	2.65565679229361	4.61280230766472	6.2685882588439	7.26555291480051	5.78300488858016	9.26708136312242	8.07051080206178
Up	ENSECAG00000008983	5.15722829334706	6.63e-04	LRRTM1	15	protein_coding	2	2	2.82139235572458	4.66915585060114	6.22519712057212	5.22126163789907	5.39825210799008	4.2370607564549	3.71846168605779
Up	ENSECAG00000005697	5.11922204650555	1.82e-02	HTR1D	2	protein_coding	2	2	2.65565679229361	2.98159617758764	4.04992808833309	6.27547064879329	2.80209587857889	2	3.31559787864554
Up	ENSECAG00000002755	5.08219288667111	2.90e-02	B3GALT1	18	protein_coding	2.34727910336168	2.34798769000032	2	3.87981731331655	5.02472798194554	5.0611694274995	3.08096358472995	2	2
Up	ENSECAG00000027749	5.01912606483005	1.45e-07	KIAA0040	5	protein_coding	3.396682627034	3.24118144144267	2.65565679229361	7.21186922910903	7.6955684236412	6.77859548613903	7.31443627721826	7.41280824649569	4.72521554501193
Up	ENSECAG00000021309	4.99903499426413	3.82e-02	SHROOM4	X	protein_coding	2.34727910336168	2	2	3.87981731331655	3.43999151758806	4.2981091091517	3.57677346145965	3.31367683415357	3.24763101066289
Up	ENSECAG00000009398	4.99478119704612	1.88e-02	STS	X	protein_coding	2.86114332373087	2	2	4.92198471009354	5.12256789371573	5.49634530861788	4.63353036448073	5.51098688247893	2
Up	ENSECAG00000016676	4.99444059073489	2.95e-02	SEMA6D	1	protein_coding	2	2.6281372695666	2	3.780991306862	5.25791028843308	4.61883586906101	4.48174657428662	4.79555290893651	2.15645184010292
Up	ENSECAG00000021360	4.98292971702815	1.42e-08	KCNMB1	14	protein_coding	4.74746065700608	6.45971840947766	5.86949771076657	7.94654128502105	10.8751601881192	11.5457430673375	6.23627650282802	5.98708658216919	7.06244871904116
Up	ENSECAG00000035745	4.97294414869203	3.01e-02	TBX1	8	protein_coding	2	2	2	3.56037152750775	3.71556699760774	2	5.43177796032836	7.78736977329863	8.12361647674088
Up	ENSECAG00000017059	4.912084230651	5.81e-05	OTULINL	21	protein_coding	2	2	3.44678497911315	5.0965197955771	6.59264249662707	6.79141000565136	7.78558254068298	9.62834256406768	7.41981093887426
Up	ENSECAG00000031152	4.90250175467322	2.18e-05	EMX2	1	protein_coding	2.34727910336168	2	4.6271390991916	7.63611549103026	7.8101268330012	8.05807041239077	7.27341788816297	8.08445574139973	5.58449300983971
Up	ENSECAG00000003682	4.89132862430749	2.96e-05	HOXC6	6	protein_coding	2.34727910336168	2	5.17866071247407	8.51794254933382	8.5645997144148	8.14050795057939	7.49972233711577	8.49416833285752	6.70513983969864
Up	ENSECAG00000017407	4.88491912265626	3.26e-02	MOXD1	10	protein_coding	2	2	2.65565679229361	2.57271940812584	5.4955872397311	5.22126163789907	2.58087379142039	2	3.55935732589414
Up	ENSECAG00000055077	4.88224367286476	4.83e-02	NA	NA	NA	2.62697003388846	2	2	4.29236822507952	5.0744771857126	4.22442450229821	2.80209587857889	2	2
Up	ENSECAG00000011668	4.85317124309879	3.96e-04	SLC30A3	15	protein_coding	2	4.00022534045947	3.22801430429542	6.19377319513489	8.71333414206294	4.36821249562732	6.19781991974657	4.44816816036478	6.62704242883573
Up	ENSECAG00000032362	4.81274573462477	1.73e-03		14	lncRNA	2	2	3.22801430429542	5.0965197955771	5.30034276754923	6.69922191464035	2.90116315249963	3.31367683415357	2.15645184010292
Up	ENSECAG00000028320	4.76694463564043	1.67e-03		12	lncRNA	2	3.06428709972609	2.25311510374286	3.97230547250836	6.22519712057212	5.83022286692432	4.23822488382898	2.80146598380683	5.07814406143735
Up	ENSECAG00000024824	4.75575249129126	2.50e-02	ADGRL2	5	protein_coding	2	2	2.97003511735452	2.31459471412641	6.50464841333316	4.88106882879704	2.31947626009541	3.31367683415357	2.54415956513267
Up	ENSECAG00000011891	4.73478910662155	9.32e-04	NTN4	28	protein_coding	2.86114332373087	2	2.4683803200902	5.0965197955771	5.34156280009216	6.01638432486184	4.51340776222988	5.98708658216919	3.24763101066289
Up	ENSECAG00000045225	4.7227217859013	4.24e-03	NA	NA	NA	2	2	2.65565679229361	3.87981731331655	5.42062953153302	4.67523448784047	4.63353036448073	4.63229116555566	4.62162284904038
Up	ENSECAG00000007330	4.71149402873405	3.73e-02	ALS2CL	16	protein_coding	2	2	2.4683803200902	3.780991306862	4.04992808833309	4.8322974404452	2.6957209468725	3.69091483359612	3.94993324549999
Up	ENSECAG00000042020	4.69275759141838	8.28e-04	TTN	18	protein_coding	2.86114332373087	2	2.97003511735452	7.14389844491977	5.38163775339914	4.1467729920292	4.27563302135517	5.07531224430264	3.17630316100264
Up	ENSECAG00000014891	4.68379248573101	2.11e-09	NRCAM	4	protein_coding	3.06256134759195	3.24118144144267	3.10478344510666	7.03016345916764	6.99265372853027	6.94840094352161	6.08645222742423	5.98708658216919	4.86786610613886
Up	ENSECAG00000011669	4.65168532703693	5.54e-07	TNN	5	protein_coding	5.60389606272414	4.42345586621544	4.15445287869075	10.5041518994531	8.30808050659944	7.150904784249	5.93101671482641	5.41377359919958	5.19101442639241
Up	ENSECAG00000016258	4.65005217234454	7.40e-03	ENTPD1	1	protein_coding	2.34727910336168	2	3.22801430429542	2.98159617758764	6.03727101265906	6.77859548613903	2.31947626009541	2	2
Up	ENSECAG00000022703	4.64708201600949	2.67e-03	LY5	18	protein_coding	3.06256134759195	2	3.7230481719329	4.55415772812755	7.42536601838587	7.36319932496005	2.99386258242833	4.2370607564549	2
Up	ENSECAG00000007373	4.61621952391803	4.53e-03	SHTN1	1	protein_coding	2.62697003388846	2	2.4683803200902	5.74704078795657	4.86427660698936	4.43506669555566	5.39825210799008	5.41377359919958	2.84943778510723
Up	ENSECAG00000018511	4.61605758240034	1.68e-06	SORBS1	1	protein_coding	2.34727910336168	3.89834023075023	3.95481600768423	6.05262306638363	7.57976145450665	8.40096634284112	4.48174657428662	3.69091483359612	3.71846168605779
Up	ENSECAG00000024448	4.58146780629077	7.93e-05	TRIM63	2	protein_coding	3.396682627034	2.6281372695666	2.97003511735452	5.45813936619572	6.31071236114365	7.55575472349361	4.1603665917252	7.53341213124296	7.00185003051224
Up	ENSECAG00000008016	4.5575814342596	1.57e-02	GLI2	18	protein_coding	2	2.86263168474933	2	4.55415772812755	4.32119202854195	5.33065442749613	4.41626022281376	5.84515703234405	2.93835452263369
Up	ENSECAG00000054016	4.4984754231563	3.47e-03	NA	NA	NA	2	2	3.54486940444366	6.42409084974452	6.54049261789518	4.2981091091517	2.6957209468725	2	2.42613374935962
Up	ENSECAG00000014155	4.49362910338534	1.62e-02	SMOC2	31	protein_coding	2	2	3.3415424803661	4.21876054775845	4.80656626517161	6.82918446038843	3.16310403409629	2	2.15645184010292
Up	ENSECAG00000012889	4.4802999758915	3.25e-03	TMEM108	16	protein_coding	2.34727910336168	2	2.97003511735452	4.49302790589907	5.85000021019149	5.6449521358445	3.89788009005622	3.31367683415357	2.42613374935962
Up	ENSECAG00000037831	4.4762313153383	2.91e-09	SOX11	15	protein_coding	5.39582622561954	4.49501183748252	3.22801430429542	8.24883777953877	9.20155980298867	8.91585272143687	8.21668234026974	9.01699458115189	8.03314805973887
Up	ENSECAG00000018101	4.39509892851342	3.46e-05	FBLN1	28	protein_coding	4.26610507472898	5.24127677063216	7.79848169741989	11.0498232446855	11.178635148362	10.2591267728817	10.0341876188702	12.5986382005362	13.1498435682682
Up	ENSECAG00000014691	4.3862915840121	1.62e-04	DENND3	9	protein_coding	2.62697003388846	3.54076555618949	2.4683803200902	5.39270580123443	6.69160641989942	6.61522585031563	3.51555143454697	5.9178664482331	5.85957544357232
Up	ENSECAG00000019566	4.38165661454656	3.45e-02	PHYHIPL	1	protein_coding	2	2.34798769000032	2.65565679229361	2.98159617758764	5.60119167100268	4.92824523636966	2.16856338546059	2	2
Up	ENSECAG00000033152	4.32740464516382	1.12e-03	LOC100059994	20	protein_coding	3.538594609527	2	2.97003511735452	4.66915585060114	6.75400145032497	6.765666122759	2	2	2
Up	ENSECAG00000018218	4.31986123075903	6.15e-06	SYNPO2	2	protein_coding	5.196099121316	2.6281372695666	3.88162044720459	8.02960370789298	8.54267398466873	8.15048915240685	4.48174657428662	5.19717085013145	3.24763101066289
Up	ENSECAG00000022222	4.29907447476823	2.86e-02	WASF1	10	protein_coding	2.34727910336168	2.34798769000032	2.25311510374286	3.14946174227354	5.12256789371573	4.67523448784047	2.90116315249963	2.80146598380683	2.54415956513267
Up	ENSECAG00000020485	4.24373073614892	2.65e-03	PCOLCE2	16	protein_coding	2.62697003388846	2	3.88162044720459	6.32233588952157	6.62639040651257	6.46335662247993	7.79527444991822	3.31367683415357	5.70343070437738
Up	ENSECAG00000005307	4.23492805484068	2.97e-02	RNF183	25	protein_coding	2	2.34798769000032	2.4683803200902	5.42579352008527	3.71556699760774	2.98515928122311	4.27563302135517	4.94220314882271	4.14935037664964
Up	ENSECAG00000015063	4.16224985802675	3.72e-03	ADGRG6	31	protein_coding	2.86114332373087	2	2.82139235572458	3.97230547250836	5.42062953153302	6.12160881648352	5.73008927194278	3.31367683415357	5.26163606119485
Up	ENSECAG00000051161	4.08692699542875	3.48e-04	NA	NA	NA	2.62697003388846	2.6281372695666	2.82139235572458	6.32233588952157	4.97320179137363	4.8322974404452	5.31086187491015	4.44816816036478	5.26163606119485
Up	ENSECAG00000049917	4.08201617651349	9.17e-06	NA	NA	NA	3.89591949157612	3.39873586765738	4.32979261129112	5.42579352008527	7.75779597450894	8.34990475055498	6.2551270898068	7.22499299684963	6.27253281145886
Up	ENSECAG00000016973	4.06648280753882	1.19e-04	FILIP1L	19	protein_coding	7.36735519804667	5.36101854568386	4.67124226584491	10.299577191197	10.2175596948357	10.2694680286407	9.01293334869858	9.06580870601574	5.32896141269886
Up	ENSECAG00000019798	4.06614156196913	3.39e-05	EDNRA	2	protein_coding	2.34727910336168	3.06428709972609	2.65565679229361	5.32416290886753	5.42062953153302	5.85484973317288	5.97716160337519	5.84515703234405	5.9691468692472
Up	ENSECAG00000014711	4.05252995170704	7.68e-04	TNS1	6	protein_coding	4.56043707452578	2.6281372695666	3.22801430429542	6.339801289857	7.56243180838825	7.56324600731472	5.27436764745678	6.94086440012245	3.44261972538493
Up	ENSECAG00000009088	4.02627757977639	2.06e-04	KCNMB2	19	protein_coding	4.09285323574128	4.42345586621544	3.10478344510666	5.28863028939701	7.73477403005023	8.34990475055498	2	2	2
Up	ENSECAG00000020093	3.99277582795707	1.11e-05	NPR3	21	protein_coding	5.89531365652817	5.01656512805202	5.05094582663758	10.1725346831941	7.92983228495898	8.68125850895447	9.29497775341733	7.43774908546823	6.92233684796528
Up	ENSECAG00000041388	3.99212871544574	6.02e-03	ERICH5	9	protein_coding	3.66778894477143	2.34798769000032	2.25311510374286	5.69370431592768	5.73095302582437	6.14176313728326	4.48174657428662	3.9896785292275	2.29758507134636
Up	ENSECAG00000009902	3.98450474957571	1.26e-02	IRF5	4	protein_coding	2.34727910336168	2.34798769000032	2.4683803200902	4.36240197606226	5.0744771857126	4.1467729920292	4.54438901317682	4.63229116555566	6.77922582478102
Up	ENSECAG00000017134	3.98322784126186	4.53e-02	ADAP1	13	protein_coding	2.86114332373087	2.34798769000032	2	4.05921993398185	3.83583882490797	5.52731652942075	2.45608717344219	3.9896785292275	4.64822668523478
Up	ENSECAG00000000495	3.9606826976389	5.55e-03	SLIT3	14	protein_coding	4.34550606855973	2	2.97003511735452	5.58072442498552	7.52713523838342	6.5106191561608	3.79857916889232	5.98708658216919	3.24763101066289
Up	ENSECAG00000056344	3.92607636855966	7.19e-03	NA	NA	NA	2	2	5.14777620988435	6.28675768348433	7.79536784430802	7.65725008497905	4.19982089884637	4.44816816036478	4.42024554280964
Up	ENSECAG00000007588	3.90743142336175	3.44e-03	EREG	3	protein_coding	4.18207829952176	2	5.05094582663758	8.89399943707103	6.81380946121914	6.32918611939345	5.60341689672057	4.79555290893651	3.50216895106181
Up	ENSECAG00000012439	3.88386883312244	2.27e-02	HOXB5	11	protein_coding	2	2	2.82139235572458	4.49302790589907	3.43999151758806	4.92824523636966	4.54438901317682	5.84515703234405	6.2639570752513
Up	ENSECAG00000032204	3.87896872284083	2.93e-02		X	lncRNA	2.62697003388846	2	2.82139235572458	3.67489451605238	6.06214472361726	3.67985013242833	3.24081863874732	3.31367683415357	3.02210780618631
Up	ENSECAG00000023711	3.83196423369985	1.47e-02	FAAH	2	protein_coding	2.34727910336168	2	2.65565679229361	3.87981731331655	3.58434913818229	5.22126163789907	5.32876854445858	5.84515703234405	6.25533005776581
Up	ENSECAG00000007153	3.80456822866372	2.60e-02	HUNK	26	protein_coding	2.34727910336168	2	2.82139235572458	2.98159617758764	5.25791028843308	4.8322974404452	4.1603665917252	4.79555290893651	4.72521554501193
Up	ENSECAG00000023989	3.79867036772466	2.21e-02	OSBPL3	4	protein_coding	2.86114332373087	2.6281372695666	2.4683803200902	4.66915585060114	5.87828801598719	4.56014247198566	4.66206081264307	2.80146598380683	2.42613374935962
Up	ENSECAG00000017779	3.79761908165499	1.35e-02	SH2D4A	27	protein_coding	2.62697003388846	2.34798769000032	3.10478344510666	3.43596755735102	5.79170420012802	5.87906326355087	3.63550289467004	3.9896785292275	2.54415956513267
Up	ENSECAG00000018133	3.77914009655415	6.34e-03	VSIR	1	protein_coding	2	2.34798769000032	3.63670776800202	5.69370431592768	5.98619884695742	5.18287306413986	4.23822488382898	7.46226607242987	6.99149808197797
Up	ENSECAG00000007972	3.77872177148446	2.12e-07	SUSD5	16	protein_coding	6.88638942853082	6.16290387241383	5.73050627018198	8.59269016135525	10.1668595939531	10.6810426909751	5.51233473042164	6.54139942055172	6.11932302441464
Up	ENSECAG00000023960	3.76434187867188	2.07e-03	KLHL30	6	protein_coding	3.396682627034	3.39873586765738	3.10478344510666	5.01189001900543	6.54049261789518	6.97110607631772	5.39825210799008	2	5.66486411316255
Up	ENSECAG00000013633	3.75426447135427	1.36e-02	ARHGAP6	X	protein_coding	2.34727910336168	2	4.48611290482155	4.49302790589907	7.2306684236745	6.80411170352684	4.41626022281376	6.71466435570524	5.93714028234776
Up	ENSECAG00000018514	3.74487990847998	1.17e-05	ADAM23	18	protein_coding	4.56043707452578	3.6700574252497	3.44678497911315	6.35705777900899	7.75779597450894	7.50219743675599	4.77085443349928	5.07531224430264	3.76782252879366
Up	ENSECAG00000002472	3.73801902847266	8.50e-03	NHSL2	X	protein_coding	3.396682627034	2	2	5.35884137855236	4.97320179137363	4.43506669555566	5.05526244316974	5.9178664482331	5.39328451741641
Up	ENSECAG00000006315	3.73516732335707	4.07e-02	XYLT1	13	protein_coding	2.34727910336168	2.86263168474933	2.65565679229361	2.98159617758764	5.45859515050532	5.61643019387155	3.99078405476975	4.63229116555566	2.29758507134636
Up	ENSECAG00000000751	3.69567534753557	1.81e-03	NEDD4L	8	protein_coding	3.66778894477143	2.34798769000032	4.67124226584491	6.00962113055225	6.88524301930591	7.91901965954581	2.80209587857889	4.2370607564549	2.75467885841157
Up	ENSECAG00000013745	3.68184976892986	2.73e-02	SNX10	4	protein_coding	2.34727910336168	2	3.80451187641716	5.1370430007203	6.22519712057212	5.67292111611116	3.74624215048737	2	2.42613374935962
Up	ENSECAG00000010297	3.68096012275088	1.07e-02	FYB2	2	protein_coding	2.34727910336168	2	3.3415424803661	4.77566027503827	5.21419186972237	5.55763682141438	3.84908382308297	3.31367683415357	3.10126455520637
Up	ENSECAG00000021583	3.67391297269542	5.91e-03	LMOD1	30	protein_coding	6.93853710275344	4.09538736759529	3.10478344510666	8.80563187202225	9.56350644332293	9.08412412347984	6.34585343962726	7.98643786714197	4.29114689655072
Up	ENSECAG00000017186	3.67360696597989	1.74e-02	SLFN5	11	protein_coding	4.09285323574128	2	3.22801430429542	6.99752290250968	6.06214472361726	5.70035816833464	5.68908862977131	4.94220314882271	2.42613374935962
Up	ENSECAG00000017132	3.66963900588234	4.09e-02	FRZB	18	protein_coding	2.34727910336168	2	3.10478344510666	3.780991306862	5.25791028843308	5.22126163789907	2.58087379142039	2	2.75467885841157
Up	ENSECAG00000016121	3.65167672964714	1.55e-03	ADAMTS12	21	protein_coding	2.62697003388846	3.24118144144267	3.44678497911315	6.44037351952547	6.01196091571023	5.52731652942075	4.54438901317682	6.29070312626779	3.71846168605779
Up	ENSECAG00000046995	3.6298007193203	3.45e-02	NA	NA	NA	4.09285323574128	2.86263168474933	2	5.60980963356923	6.24705581495854	6.41449317967401	3.45161581857539	3.9896785292275	2
Up	ENSECAG00000017321	3.61905201313342	1.19e-03	PCDH17	17	protein_coding	4.34550606855973	2.6281372695666	5.88830403656999	7.57843000970492	9.00069629410123	7.80989457634808	8.60437367920639	7.55636860477856	6.36364735038681
Up	ENSECAG00000021205	3.59089653397125	6.79e-12	COL11A1	5	protein_coding	6.15977963551295	6.00028167007526	5.68820438089395	9.18720720577222	9.50347832058603	9.65856077655615	6.89500126897974	6.8693338401059	6.33936312051753
Up	ENSECAG00000012918	3.58084784187039	3.97e-05	ZNF704	9	protein_coding	5.15260752195893	3.89834023075023	3.95481600768423	7.40676043462192	7.87473519642414	7.96499055384864	6.66766105641476	6.54139942055172	4.51001224467793
Up	ENSECAG00000038583	3.55576911467047	3.22e-03	LOC100054114	20	protein_coding	2.86114332373087	2.34798769000032	3.80451187641716	4.49302790589907	6.41093669804952	6.31150225403419	4.63353036448073	3.69091483359612	4.79830323012136
Up	ENSECAG00000010777	3.54344699796405	1.18e-02	FAM107B	29	protein_coding	3.66778894477143	2.34798769000032	2.25311510374286	5.39270580123443	5.73095302582437	5.18287306413986	6.20753059500371	6.71466435570524	3.71846168605779
Up	ENSECAG00000052089	3.54314920275593	3.91e-03	NA	NA	NA	3.538594609527	2.34798769000032	3.22801430429542	5.7206190192459	6.15756076442503	5.72728314841936	2.58087379142039	2	2
Up	ENSECAG00000049467	3.52277087497685	4.41e-04	NA	NA	NA	5.10776395943733	3.39873586765738	3.10478344510666	7.27678122498896	7.31586934131568	7.41380065943954	5.78300488858016	5.30953343913761	3.86174945020821
Up	ENSECAG00000047198	3.51874534903413	1.84e-02	NA	NA	NA	2	2.34798769000032	4.02447659600652	5.74704078795657	5.95996837039527	5.83022286692432	3.24081863874732	2	3.55935732589414
Up	ENSECAG00000020299	3.49170468257058	4.57e-04	RGL1	5	protein_coding	3.23927305900132	3.24118144144267	2.65565679229361	5.35884137855236	6.08659684185132	5.58733298374306	5.76995682485787	5.41377359919958	4.59451919693373
Up	ENSECAG00000036130	3.48869819215366	1.36e-05	ADRB1	1	protein_coding	4.09285323574128	4.56318580018555	4.21529821294374	7.01936511986621	8.0087228456344	7.27470805552825	7.00488876095689	7.28119499436221	5.31242232413574
Up	ENSECAG00000024842	3.4867161950311	5.47e-04	SH3BP5	16	protein_coding	5.10776395943733	2.6281372695666	5.26753497286632	7.7185367943849	8.03408931679949	8.21373621079641	8.20945159865902	8.37009164860201	6.12880010979308
Up	ENSECAG00000024574	3.46855943427547	2.22e-02	GATA3	29	protein_coding	2	2	3.10478344510666	4.61280230766472	4.61813952151364	4.36821249562732	6.15831009587963	5.19717085013145	4.97683279279195
Up	ENSECAG00000008985	3.44847210730455	7.93e-05	NBEA	17	protein_coding	5.196099121316	4.91586844427005	5.7716030587659	7.56364089861688	8.77481610411608	9.1895351414521	6.32815887448387	7.62312443789854	5.11675704115074
Up	ENSECAG00000008565	3.42658131399498	9.03e-03	GPR37	4	protein_coding	2.34727910336168	3.24118144144267	2.4683803200902	5.01189001900543	4.86427660698936	5.1434350226165	4.44937493359337	3.31367683415357	4.45079260164074
Up	ENSECAG00000015023	3.40795027674291	1.72e-03	FAM184A	10	protein_coding	3.23927305900132	3.39873586765738	3.22801430429542	5.60980963356923	6.65936688732972	5.52731652942075	5.34645567925758	5.19717085013145	3.38050630290732
Up	ENSECAG00000012152	3.40003256397264	7.99e-04	CHRDL1	X	protein_coding	7.36735519804667	6.20618846594436	5.26753497286632	9.82420284446428	10.4857738155146	8.8742978784805	8.75764998945544	11.2459874122087	8.57912339244247
Up	ENSECAG00000020812	3.39975258618808	2.21e-02	MPPED1	28	protein_coding	2.62697003388846	3.89834023075023	3.3415424803661	4.61280230766472	5.69959037747985	7.11057062499209	2	2	2.93835452263369
Up	ENSECAG00000028267	3.39786978290842	3.04e-02	LOC100071061	1	protein_coding	2	2.34798769000032	3.10478344510666	3.56037152750775	5.0744771857126	4.97392768995072	4.38236752550756	5.98708658216919	6.5515382692043
Up	ENSECAG00000009256	3.39205682222737	6.28e-06	CPE	2	protein_coding	6.26563637274685	6.18470849435158	6.89562487962475	8.14338113469631	9.99343690477853	10.4610989830957	5.49657921045961	6.05313705155808	6.34750336677119
Up	ENSECAG00000005106	3.37847220419341	6.61e-05	FIBIN	7	protein_coding	7.35781190863309	7.20974569241115	7.54359121379612	9.11296590599214	10.954524052928	11.3083901359531	7.63180218544738	6.11629547501568	8.58085069458843
Up	ENSECAG00000024045	3.36805095421917	1.38e-02	EFHD1	6	protein_coding	3.396682627034	2.6281372695666	3.95481600768423	4.87483984507365	5.63474248826307	7.18043221225204	2.58087379142039	2	2
Up	ENSECAG00000017175	3.34330985533476	3.38e-03	REM1	22	protein_coding	3.9977440401935	4.91586844427005	2.97003511735452	5.39270580123443	7.11656395427111	7.98185887555665	4.89623575292015	3.31367683415357	5.13568277508197
Up	ENSECAG00000007761	3.32687404754555	2.96e-02	DSC2	8	protein_coding	2	2.6281372695666	5.75120099554899	5.74704078795657	8.18325944058054	7.62897262720073	6.65352162219035	6.79407084564441	6.63371446848301
Up	ENSECAG00000013266	3.30031400464192	1.71e-04	PATJ	5	protein_coding	4.34550606855973	3.6700574252497	3.3415424803661	6.44037351952547	6.88524301930591	6.79141000565136	6.1073508427563	7.25336765572843	5.32896141269886
Up	ENSECAG00000017090	3.29906152621354	3.57e-02	CLEC2L	4	protein_coding	2	2.86263168474933	3.44678497911315	3.14946174227354	5.53165448078458	5.92630423623423	4.1603665917252	5.07531224430264	5.36148141911703
Up	ENSECAG00000018258	3.29800417063143	4.96e-02	WDR35	15	protein_coding	3.538594609527	2	2.4683803200902	4.66915585060114	5.0744771857126	5.36534996009902	4.5747189180529	4.2370607564549	2.65325570422854
Up	ENSECAG00000018307	3.28808259901781	2.36e-03	TNIK	19	protein_coding	4.42076412563948	2.86263168474933	3.88162044720459	5.21482668304533	7.06826929983786	7.20936740759352	3.63550289467004	4.63229116555566	3.24763101066289
Up	ENSECAG00000020505	3.27519367880922	1.14e-04	GDF11	6	protein_coding	4.56043707452578	3.89834023075023	3.44678497911315	6.32233588952157	7.41574815900252	6.90188971436189	5.15899592026204	5.84515703234405	4.48070625728933
Up	ENSECAG00000015418	3.25403163660683	1.45e-02	NR5A2	30	protein_coding	3.23927305900132	2.6281372695666	4.27368091963818	5.63832004378209	6.41093669804952	6.65783509468427	6.52738899684366	4.63229116555566	3.44261972538493
Up	ENSECAG00000019838	3.24238318813448	2.22e-04	COL4A1	17	protein_coding	8.04539979885923	5.57426660313091	5.83113323276639	9.57232546463193	10.2838243027688	10.425577415519	7.83653624837935	6.8693338401059	6.7114610726654
Up	ENSECAG00000000015	3.23272653511842	2.61e-02	KIAA1217	29	protein_coding	3.396682627034	2.34798769000032	2.65565679229361	5.01189001900543	5.02472798194554	5.29510389395781	2.58087379142039	2	2.29758507134636
Up	ENSECAG00000019940	3.23100213081127	2.46e-02	AKAP6	1	protein_coding	3.23927305900132	2	3.63670776800202	4.55415772812755	6.28980404804267	5.46469459585084	4.07806560141834	3.69091483359612	2.93835452263369
Up	ENSECAG00000015952	3.22917982105501	1.03e-04	BDNF ENSECAG00000015952	7	protein_coding	6.15977963551295	5.24127677063216	5.23851431675985	8.6568040229156	8.51591553445438	8.98441800274639	8.30978145109338	6.58670519801759	5.93714028234776
Up	ENSECAG00000013196	3.2286604305275	8.27e-03	ENO4	1	protein_coding	2.34727910336168	2.86263168474933	2.82139235572458	5.0965197955771	4.74645086756352	4.43506669555566	4.92005552290808	5.51098688247893	6.13821534612179
Up	ENSECAG00000023717	3.22796024767096	3.85e-03	IQSEC1	16	protein_coding	4.42076412563948	3.78870937611902	2.4683803200902	5.25220037895574	6.7691874971827	7.01547166635692	4.51340776222988	3.69091483359612	4.48070625728933
Up	ENSECAG00000021192	3.22195780126441	6.69e-04	PEAR1	5	protein_coding	6.30589594223741	7.5576707356945	6.17538178782427	8.07202274629957	10.5130918861526	10.3849378847876	9.01154823082365	8.27641732581466	10.37665469373
Up	ENSECAG00000051604	3.20573546784697	4.91e-04	NA	NA	NA	6.6874234220915	6.3482089969554	6.32091697998417	8.23490325781217	9.10910367870082	10.5381998209878	5.90737872012273	6.23487754826682	3.94993324549999
Up	ENSECAG00000007607	3.19580094914268	3.97e-05	PTPRG	16	protein_coding	6.11516192646727	5.19904759142038	6.65328847792588	8.6322082838136	9.21271107640705	9.66379689539595	7.22643089503346	7.98643786714197	6.06111470835937
Up	ENSECAG00000016147	3.16812817388574	2.12e-03	MYH10	11	protein_coding	10.009246530386	8.02467998943287	6.98570192264263	12.3301246551899	11.6328547167341	12.0761001751076	9.67688320774035	9.88109749601857	7.21260585028138
Up	ENSECAG00000024278	3.16391609709592	3.72e-03	ASAP2	15	protein_coding	6.9512847332125	5.28230492978951	3.7230481719329	8.40217890348827	8.85529098508195	9.39660432422493	7.45558364542604	7.80664553993069	5.4548617428131
Up	ENSECAG00000052145	3.16144692089417	2.73e-02	NA	NA	NA	3.06256134759195	3.06428709972609	2.25311510374286	4.14119447043208	5.45859515050532	5.01820791163415	3.63550289467004	5.19717085013145	4.14935037664964
Up	ENSECAG00000003758	3.15081298741468	4.95e-02	DNASE1L1	X	protein_coding	2.62697003388846	2.6281372695666	2.65565679229361	3.87981731331655	4.86427660698936	4.7818194371074	4.89623575292015	2.80146598380683	5.61178390156296
Up	ENSECAG00000023825	3.13596204916137	1.35e-03	EXOC6	1	protein_coding	4.96420959287747	4.18465892448323	3.63670776800202	6.13496277743426	7.57976145450665	7.53304461164757	5.90737872012273	6.83219308034481	4.59451919693373
Up	ENSECAG00000015840	3.10381950658235	2.05e-02	PODN ENSECAG00000015840	2	protein_coding	2.62697003388846	2.86263168474933	3.63670776800202	5.79847550821133	4.80656626517161	5.67292111611116	2.16856338546059	2	2.54415956513267
Up	ENSECAG00000017842	3.03592507812862	7.22e-04	ABCB1	4	protein_coding	4.09285323574128	3.39873586765738	4.94714582097803	6.79716063537167	7.35665431245515	6.94840094352161	7.03246736763055	6.49462462272325	5.22675732726281
Up	ENSECAG00000005631	3.01336478069006	2.20e-03	BDKRB1	24	protein_coding	3.9977440401935	4.18465892448323	5.70951036399786	8.4145944561331	7.57112265174458	6.46335662247993	6.9069705084042	8.79370009180759	8.28065170004064
Up	ENSECAG00000000121	3.00709435739713	3.97e-03	NAV3	28	protein_coding	6.79033370354575	5.43565882108925	5.62233086001438	7.91775597710574	9.28316622826183	9.41535215250148	8.38872456976291	9.2878055181853	5.78960178229609
Up	ENSECAG00000008871	2.99330050159873	5.64e-04	ALDH1A3	1	protein_coding	4.42076412563948	3.6700574252497	5.08395002868197	6.66483682151592	7.40606575071175	7.58548925508846	5.41511241765447	4.44816816036478	6.12880010979308
Up	ENSECAG00000022070	2.98470957084561	4.57e-04	PITPNC1	11	protein_coding	3.396682627034	3.54076555618949	3.95481600768423	5.87234465628494	6.60961512934154	5.94935701875704	5.05526244316974	5.84515703234405	5.05844298074114
Up	ENSECAG00000032694	2.97567106681521	4.42e-06	HMGN3	10	protein_coding	4.49229022592304	4.56318580018555	5.20889788834046	7.24931863099532	7.37662242010643	8.0095417266287	7.91567982634854	8.05251737307622	8.57392904290158
Up	ENSECAG00000014247	2.96859171702971	1.90e-02	TINAGL1	2	protein_coding	3.66778894477143	4.09538736759529	5.79172062211798	6.54947975188537	8.22240439191073	7.62897262720073	7.45965252346878	3.9896785292275	7.64124880478411
Up	ENSECAG00000052890	2.96488184816029	2.22e-04	NA	NA	NA	4.34550606855973	4.56318580018555	5.08395002868197	7.5561891004291	7.68759781086624	7.0795623098722	6.1073508427563	4.79555290893651	6.84969241827504
Up	ENSECAG00000015692	2.96418585742625	1.93e-02	SERTAD4	5	protein_coding	5.06148167642154	2.86263168474933	4.53466958428222	4.96763758676905	7.19737455551037	7.90139576593723	2.90116315249963	4.2370607564549	3.44261972538493
Up	ENSECAG00000019596	2.94885569633216	2.96e-03	VCAN	14	protein_coding	10.0423900386819	7.48044131151539	10.1742179429649	12.9151687088391	12.3269539600395	12.4260266838462	10.5829883671745	9.63374903834704	7.81861152946741
Up	ENSECAG00000000574	2.94157179521249	2.66e-02	NIPAL4	14	protein_coding	3.06256134759195	3.39873586765738	3.10478344510666	3.97230547250836	5.76164836458895	5.92630423623423	3.63550289467004	3.9896785292275	2.84943778510723
Up	ENSECAG00000012368	2.92076899900969	1.69e-02	ZNF385D	16	protein_coding	3.9977440401935	2.86263168474933	3.80451187641716	6.75872204042192	5.76164836458895	5.36534996009902	5.41511241765447	3.69091483359612	3.55935732589414
Up	ENSECAG00000005887	2.89820569398827	1.58e-02	LRRN2	5	protein_coding	2.34727910336168	3.6700574252497	2.82139235572458	5.21482668304533	5.25791028843308	4.97392768995072	4.94348839334893	5.68772584626345	6.53737536736526
Up	ENSECAG00000015180	2.88555094782241	1.79e-04	NEXN	5	protein_coding	10.2693126824422	9.98639986165969	7.76834224091786	12.2428854475135	12.4732209982035	12.893878713335	10.4910618439097	10.1000137090778	9.91474690679119
Up	ENSECAG00000020789	2.88548109300527	4.24e-02	SPON1	7	protein_coding	3.78635875771497	2.86263168474933	3.10478344510666	5.39270580123443	5.85000021019149	5.39923065380269	5.46454238794306	2	4.18612732031113
Up	ENSECAG00000004055	2.87318030139446	7.68e-04	F2R	14	protein_coding	4.49229022592304	4.56318580018555	4.71403709628485	6.32233588952157	7.51817449509363	7.58548925508846	6.56564510940951	5.84515703234405	4.79830323012136
Up	ENSECAG00000010242	2.87248317955311	4.71e-02	MCTP1	14	protein_coding	4.56043707452578	2.86263168474933	2.65565679229361	5.35884137855236	6.41093669804952	6.08043532358797	5.43177796032836	6.63063142513453	3.55935732589414
Up	ENSECAG00000007385	2.86786187583335	1.58e-03	NIBAN1	5	protein_coding	7.52914658449302	5.92455333202215	6.32091697998417	8.29433750294986	10.039568787899	9.86359263453115	5.57369054810284	6.29070312626779	4.35713977690287
Up	ENSECAG00000049298	2.86563484955073	8.11e-03	NA	NA	NA	4.42076412563948	3.78870937611902	3.88162044720459	6.13496277743426	6.55808619879705	6.94840094352161	2.90116315249963	3.31367683415357	2
Up	ENSECAG00000021301	2.85836925124499	1.65e-02	MAN1A1	10	protein_coding	4.49229022592304	3.54076555618949	3.22801430429542	5.42579352008527	6.95330585991147	6.16163977872458	6.04372426462466	6.23487754826682	3.81555024568811
Up	ENSECAG00000000599	2.8343059550569	7.55e-05	PCDH7	3	protein_coding	8.69872046804036	8.21682182061552	7.81331855047498	10.4498941664579	11.3892501863106	11.3061595233242	10.9989501402767	12.2814275380583	10.5850776886059
Up	ENSECAG00000007176	2.82338819922252	7.14e-03	ELOVL7	21	protein_coding	3.78635875771497	3.6700574252497	3.88162044720459	4.42919284411851	6.57546780938801	6.68555780342897	4.34765940484452	4.94220314882271	4.67434880634187
Up	ENSECAG00000017827	2.80860770259089	2.10e-04	ANTXR2	3	protein_coding	5.81389778543867	4.75027753616521	5.11621605676368	7.73842683705054	8.20016606910203	7.93643085619587	7.21203111259235	6.8693338401059	5.59820298611537
Up	ENSECAG00000012534	2.79627650819774	1.72e-03	SMAD9	17	protein_coding	5.89531365652817	4.62828307140098	4.79599698705931	7.92355916910243	8.04036185291698	7.63609412217181	7.5232406818374	5.68772584626345	5.61178390156296
Up	ENSECAG00000049235	2.7917937447488	3.84e-02	NA	NA	NA	4.74746065700608	3.24118144144267	4.02447659600652	6.17443487771986	6.54049261789518	6.99345940530075	6.43947468337995	3.31367683415357	3.71846168605779
Up	ENSECAG00000022423	2.78229812544792	3.37e-04	PLPP3	2	protein_coding	5.23831789655105	6.20618846594436	6.72827036990379	8.56325419669112	8.70546134625879	9.31020039015109	8.8612484141429	10.6382045917795	10.2214290316392
Up	ENSECAG00000007047	2.76826823522307	2.50e-02	ASPN	23	protein_coding	7.52061869900054	5.63887678934692	4.32979261129112	8.62866012486901	8.78232034294701	9.67594110449296	5.61805349328951	6.05313705155808	3.44261972538493
Up	ENSECAG00000012209	2.74547195950384	2.10e-02	FMN1	1	protein_coding	6.22422099660363	4.00022534045947	3.95481600768423	6.87109544170558	7.8101268330012	8.22794616940614	6.37199490650826	5.9178664482331	4.11161134229755
Up	ENSECAG00000000934	2.73428058654855	4.51e-02	PCNX1	24	protein_coding	5.69766265087233	2.6281372695666	4.21529821294374	6.59382654149094	7.49095340867312	7.36319932496005	5.91924612934678	5.76858779476182	3.44261972538493
Up	ENSECAG00000010704	2.72974702154098	8.40e-03	NMT2	29	protein_coding	5.7857051116411	4.91586844427005	4.6271390991916	6.54947975188537	7.78793134106267	8.43403024514854	7.03246736763055	8.48222998370619	5.85957544357232
Up	ENSECAG00000007734	2.70234157030526	1.45e-02	SORBS2	27	protein_coding	6.92567582954266	5.60693335681489	4.48611290482155	8.07202274629957	8.5947464769151	9.04720319673594	3.24081863874732	2	2.15645184010292
Up	ENSECAG00000024530	2.6877007949469	3.31e-03	RUSC2	25	protein_coding	6.60914516963764	5.28230492978951	5.23851431675985	7.60756104701169	8.65730045431671	8.83460919905564	6.14826122832256	6.94086440012245	4.86786610613886
Up	ENSECAG00000014698	2.68131971169939	6.28e-04	SCD5	3	protein_coding	4.49229022592304	4.56318580018555	5.20889788834046	7.56364089861688	7.12838917322621	7.150904784249	5.54333878690507	3.9896785292275	5.51391795903274
Up	ENSECAG00000009387	2.66397299582286	1.67e-03	MEIS1	15	protein_coding	3.89591949157612	3.78870937611902	5.08395002868197	6.48814711241552	7.17474397737093	6.69922191464035	6.14826122832256	7.28119499436221	7.14882598624207
Up	ENSECAG00000018508	2.65158088685234	5.30e-03	NR2F1	14	protein_coding	3.89591949157612	5.11068965052288	5.23851431675985	6.97534490663587	7.46320881535178	7.52539443131109	6.7629372077098	8.66231398850972	9.37751475106341
Up	ENSECAG00000017971	2.64331033483299	4.79e-02	DDX43	10	protein_coding	3.396682627034	2.6281372695666	3.44678497911315	5.45813936619572	5.25791028843308	4.8322974404452	5.61805349328951	6.11629547501568	3.66735198247158
Up	ENSECAG00000023690	2.64181341642256	4.09e-02	STK38L	6	protein_coding	7.34820507067396	4.80761245113827	5.52954250393672	9.26240080268752	8.57327754720822	8.71527920561125	5.58863028399834	2	3.71846168605779
Up	ENSECAG00000009086	2.63488509455574	4.39e-02	BEND7	29	protein_coding	3.78635875771497	3.06428709972609	3.88162044720459	5.05482537559927	6.22519712057212	5.9028771041479	5.52792004315819	6.63063142513453	3.6143649269301
Up	ENSECAG00000022166	2.62948180466479	8.25e-03	AKAP12	31	protein_coding	10.4373028633327	8.70199782438778	8.77033482023947	11.0005729096072	12.7509830481145	12.2445668048211	11.9689216543528	12.9106700797416	10.4168583937317
Up	ENSECAG00000016431	2.61306074605878	1.18e-03	MAGI1	16	protein_coding	6.56005488303899	5.89840068218915	5.32388159499831	7.32142151146853	8.67756323110793	9.11248477767806	6.91884126221749	7.25336765572843	6.28953285359224
Up	ENSECAG00000020778	2.60096390502319	4.49e-02	FBLN7	15	protein_coding	4.34550606855973	3.78870937611902	3.3415424803661	3.97230547250836	6.70745998207222	6.43096556705745	3.16310403409629	2.80146598380683	3.02210780618631
Up	ENSECAG00000034061	2.59098450479544	2.93e-02	GPR135	24	protein_coding	3.78635875771497	3.6700574252497	3.10478344510666	5.32416290886753	5.16910712676094	6.20058991060698	4.1603665917252	3.31367683415357	3.10126455520637
Up	ENSECAG00000006436	2.57028712851796	3.26e-02	COQ10B	18	protein_coding	7.45051772057277	5.57426660313091	5.45581222356509	8.51794254933382	9.20993132827589	9.13528130115122	8.00469800887121	8.11570234508502	4.64822668523478
Up	ENSECAG00000048396	2.54465600723664	1.45e-02	NA	NA	NA	5.39582622561954	5.06439486393169	3.80451187641716	6.8830577547762	7.8319860204336	6.85382890806897	4.87201609241369	4.63229116555566	3.17630316100264
Up	ENSECAG00000016219	2.52117489413358	1.17e-03	KANK1	23	protein_coding	6.50923519258493	5.76001516950252	5.94329538107308	7.51834158769019	8.54708586941956	9.16019533663174	7.21684702736748	6.67325963919558	6.04117807745563
Up	ENSECAG00000009543	2.5026976186897	1.43e-02	EPSTI1	17	protein_coding	6.50923519258493	4.56318580018555	3.80451187641716	7.59306905419834	7.82473636270335	7.96499055384864	5.58863028399834	5.19717085013145	5.15436344653494
Up	ENSECAG00000014963	2.48633306901262	3.23e-03	PIK3C2A	7	protein_coding	7.26895663356084	6.62831951955733	6.5027681726087	8.93766751877268	9.38278966242576	9.47614172220677	7.99631945450547	9.02524583033558	6.5158668582209
Up	ENSECAG00000016610	2.48005915557426	8.06e-03	CCN2	10	protein_coding	8.53053049897698	6.84919743309975	8.49468136676922	9.84422767438398	10.7601582509996	10.9744434834653	8.76259881776441	8.51775268635124	6.4643970662442
Up	ENSECAG00000009623	2.4788910774838	4.83e-02	OLFML2B	5	protein_coding	4.625509623698	2.86263168474933	4.53466958428222	5.77298735369184	6.65936688732972	6.61522585031563	4.8473828849297	5.76858779476182	3.44261972538493
Up	ENSECAG00000022851	2.47408427717097	5.98e-03	STARD9	1	protein_coding	4.85990181800459	4.91586844427005	4.75559898383348	5.89615045753072	7.34656565237041	7.65725008497905	7.27803350444174	6.8693338401059	5.71606048255675
Up	ENSECAG00000008975	2.44098170062529	4.21e-03	PPM1H	6	protein_coding	4.49229022592304	4.75027753616521	4.09092798176722	6.05262306638363	6.59264249662707	7.16081456033603	4.69003797241572	5.07531224430264	4.14935037664964
Up	ENSECAG00000047720	2.43935399281086	2.55e-02	NA	NA	NA	4.26610507472898	4.34816473828015	3.44678497911315	6.8830577547762	5.12256789371573	6.03805216078203	6.11768771088974	4.79555290893651	5.07814406143735
Up	ENSECAG00000023141	2.43547293599027	3.24e-02	LAMC1	5	protein_coding	11.5022656521902	9.53238905049617	8.9103213493588	12.6196261066557	12.9054341167893	13.0152556297166	11.3389331802819	12.1555322826669	9.06468335879328
Up	ENSECAG00000012782	2.40727021026654	3.27e-02	MICU3	27	protein_coding	4.18207829952176	3.89834023075023	4.21529821294374	4.87483984507365	6.35164132865645	6.80411170352684	4.41626022281376	5.19717085013145	3.6143649269301
Up	ENSECAG00000011631	2.40587727724789	2.95e-02	EPHB2	2	protein_coding	3.06256134759195	2.86263168474933	3.88162044720459	4.82610216760887	5.85000021019149	4.72951103814831	6.12795104223932	6.79407084564441	7.18106834373288
Up	ENSECAG00000019083	2.39420469391018	2.66e-02	SORL1	7	protein_coding	3.23927305900132	3.06428709972609	4.32979261129112	5.01189001900543	5.45859515050532	6.23851604553379	5.94269204371409	5.60206112412274	5.74099310703375
Up	ENSECAG00000001481	2.38842438103439	1.45e-02	SAMD9L	4	protein_coding	4.09285323574128	3.24118144144267	3.44678497911315	5.48977587896052	5.76164836458895	5.49634530861788	5.98847084031674	5.30953343913761	5.17280532091821
Up	ENSECAG00000025146	2.37411801210767	1.03e-02	CDCP1	16	protein_coding	6.02156050275464	5.43565882108925	5.75120099554899	7.99695034013426	7.96322914955432	8.15545397680561	6.17820025619877	6.63063142513453	4.07285852506151
Up	ENSECAG00000023854	2.35411218345103	1.56e-03	CRLF1	21	protein_coding	7.81373749104286	7.4537513077611	8.2977407693736	10.8714252636542	10.019071186527	9.44606709323768	9.16021209051631	8.86898193432729	10.094776817815
Up	ENSECAG00000021081	2.32367058519886	2.98e-02	FAM149A	27	protein_coding	5.84155007047529	4.91586844427005	3.63670776800202	7.43953099585279	7.2306684236745	6.97110607631772	7.0159835466269	6.79407084564441	5.15436344653494
Up	ENSECAG00000014723	2.29716765431044	2.94e-02	LPP	19	protein_coding	8.00317291518011	6.59613883976533	5.32388159499831	8.6878232063672	9.49665169920664	9.5477509643958	7.84899837008917	7.62312443789854	6.07098065240048
Up	ENSECAG00000019691	2.29125659657532	4.77e-02	LTBP1	15	protein_coding	11.3856001854702	9.72139821106458	8.81770476597278	12.1063709412635	12.7331851407602	12.996010437708	9.83715760977961	9.15874504474494	6.86678411117441
Up	ENSECAG00000033344	2.26004529588481	2.76e-03	LOC100052122	2	protein_coding	5.57123553487836	5.24127677063216	5.01716888274097	6.6083109653372	7.58834883620262	7.82866497670629	5.90737872012273	6.39626385616132	5.67783453425906
Up	ENSECAG00000022142	2.25681810562432	4.76e-02	SRRM3	13	protein_coding	3.06256134759195	3.89834023075023	3.44678497911315	4.82610216760887	5.53165448078458	5.43233390565673	4.11980289199227	4.63229116555566	4.59451919693373
Up	ENSECAG00000024666	2.25044091578857	1.80e-02	BCLAF3	X	protein_coding	4.625509623698	4.49501183748252	3.3415424803661	5.79847550821133	6.41093669804952	6.3978305396945	5.51233473042164	5.68772584626345	4.95568794434963
Up	ENSECAG00000019478	2.24611034844846	2.27e-02	CCDC158	3	protein_coding	6.06912018394207	4.62828307140098	4.75559898383348	7.22132310848023	7.50008429137903	7.54822433758651	6.02187616945629	4.94220314882271	4.29114689655072
Up	ENSECAG00000018035	2.24319969081565	4.36e-02	TMEM131L	2	protein_coding	5.69766265087233	4.18465892448323	4.38380337183245	6.54947975188537	7.26321125051812	7.10030839458633	6.16828945349676	6.54139942055172	4.29114689655072
Up	ENSECAG00000008932	2.2254513630331	3.34e-02	SYT17	13	protein_coding	5.27933623507589	5.87176518021872	4.09092798176722	6.65091162887372	7.61380848675779	7.58548925508846	5.965763012812	8.10016363589117	7.13478415360993
Up	ENSECAG00000024106	2.21514657906882	2.56e-02	CHST1	12	protein_coding	4.18207829952176	4.80761245113827	5.7716030587659	7.20235299026784	7.40606575071175	6.79141000565136	4.23822488382898	2.80146598380683	4.51001224467793
Up	ENSECAG00000008150	2.21360031273343	4.53e-02	TMEM245	25	protein_coding	6.11516192646727	4.56318580018555	5.90686836275678	7.33889791806034	7.67152324798073	8.2326518888188	6.74304391600411	5.19717085013145	4.32452064105114
Up	ENSECAG00000011524	2.21052427756244	2.03e-02	CAP2	20	protein_coding	5.196099121316	4.49501183748252	3.7230481719329	6.15483381782649	6.55808619879705	6.94840094352161	5.54333878690507	4.94220314882271	4.74999179938338
Up	ENSECAG00000016885	2.20452965685566	1.88e-02	PHLPP1	8	protein_coding	5.63583354206184	4.62828307140098	4.6271390991916	6.90668886927096	7.30549036227202	7.0690763103318	6.97677266945113	7.51008445474678	5.4993789904938
Up	ENSECAG00000014649	2.18603517384692	4.84e-03	GYS2	6	protein_coding	6.36425407992822	6.45971840947766	5.59968723006946	7.32142151146853	8.37413037925874	8.84386551198769	8.37370906368101	9.04160808925179	8.16565803662372
Up	ENSECAG00000054157	2.18451340823091	4.39e-02	NA	NA	NA	4.49229022592304	5.47157907821224	4.21529821294374	5.82352116867495	6.78421535685607	7.47067626144571	5.85890811012552	5.84515703234405	7.37272786284761
Up	ENSECAG00000014949	2.17465881244015	1.21e-03	TPM1	1	protein_coding	12.2141804441421	11.8595525260116	11.554591342702	13.5355486819949	14.236759505019	14.329370533684	12.053631425045	10.8803105101867	10.9516840747027
Up	ENSECAG00000020735	2.15824305244052	1.07e-03	RBPMS	27	protein_coding	6.22422099660363	6.26877369440421	7.02021483747484	8.4063293041226	8.72506336366532	8.83460919905564	7.84278076530001	7.72794730176244	8.58085069458843
Up	ENSECAG00000006524	2.15761294952452	3.87e-02	FANK1	1	protein_coding	8.02142169862175	6.28904630693368	6.06400052937587	8.82125900064272	9.21548547888838	9.48405685672645	8.09116643051708	8.38299066149921	6.19345178529816
Up	ENSECAG00000018548	2.12936569191526	2.28e-03	TRIM35	2	protein_coding	7.06121163233252	5.78877460021976	6.49051220339192	8.64631429486908	8.61169452004064	8.59617840089417	7.81446510016457	7.30849572837271	6.91139611371254
Up	ENSECAG00000009663	2.11201392787174	1.54e-02	CDH2	8	protein_coding	5.92146231586299	4.96709515652388	5.81156151111482	7.73842683705054	7.99587037140118	7.04787285619015	7.14791579585205	6.11629547501568	5.66486411316255
Up	ENSECAG00000033482	2.08791289642989	2.63e-02	MAF	3	protein_coding	5.196099121316	4.34816473828015	5.01716888274097	6.97534490663587	7.16329415954479	6.18124628847899	5.91924612934678	7.33528941908851	5.95855670860901
Up	ENSECAG00000021314	2.08671076499865	1.36e-02	COL4A2	17	protein_coding	8.73603288775706	8.90609517138217	8.75504688041013	9.5481124799969	11.0601634153745	11.4311748486393	8.79516416214102	8.10016363589117	9.64109060174458
Up	ENSECAG00000011632	2.08625950776615	4.87e-02	SNX30	25	protein_coding	5.60389606272414	5.06439486393169	4.6271390991916	6.53438929999333	7.21965561867512	7.4220643172093	5.21783475536115	6.05313705155808	3.81555024568811
Up	ENSECAG00000016768	2.06755942662805	1.76e-02	GATA2	16	protein_coding	6.26563637274685	4.80761245113827	4.94714582097803	7.97476347269053	7.28450567794437	6.92533275600516	8.49958697372979	9.36134439314718	8.61665436202606
Up	ENSECAG00000044157	2.06221877133927	5.54e-03	NA	NA	NA	5.10776395943733	5.24127677063216	4.83529452016939	6.73251528748383	7.43492018381099	6.68555780342897	5.41511241765447	5.60206112412274	5.26163606119485
Up	ENSECAG00000018168	2.04269632566633	3.47e-02	ATF5	10	protein_coding	7.43244701402477	6.83547905225421	6.1444262524737	8.24420787721015	9.31196860254756	8.95339617674311	7.68490459306077	9.18843940470389	7.07720886428677
Up	ENSECAG00000016002	2.04205283143845	1.65e-02	FBXO32	9	protein_coding	8.60502488735673	8.01253938755789	6.69661123451469	10.1166383574643	9.7279764907501	10.0969766376746	7.28722067158331	8.63021619150769	7.72798492244274
Up	ENSECAG00000019132	2.04124361580686	2.35e-02	SLMAP	16	protein_coding	7.57104587678743	6.5123992157878	5.59968723006946	8.54830788390449	8.79350401690925	8.96475417010961	7.79849067136087	8.14628651629798	6.76713935694453
Up	ENSECAG00000013366	2.00914217062103	3.75e-02	MACF1	2	protein_coding	10.4541941422611	9.41738401630533	8.3393384196326	11.1472745468136	11.8226755789222	11.8819620775758	10.4725563210396	11.2635312756702	9.37652063246845
Up	ENSECAG00000008381	2.00291689246512	3.62e-02	NR2F2	1	protein_coding	8.17603713284108	6.5123992157878	7.74789368353973	9.2393210317586	9.91879829554278	9.60512703265002	9.40773125800722	10.3338854321075	8.14011186111475
Up	ENSECAG00000014883	1.99621054952669	5.58e-03	EFR3A	9	protein_coding	8.70626055235724	8.15188939900475	7.33322403800849	9.64437577576272	10.1320418123631	10.5343934454197	8.95934092990649	8.86898193432729	8.32461224102015
Up	ENSECAG00000023126	1.98587562115254	2.58e-02	LOC100067916	19	protein_coding	7.4049093317283	8.24303754578517	7.16605392198763	8.76095334026199	9.91197301383247	9.97450218744932	10.7058329915692	12.5095478830325	12.1749858354448
Up	ENSECAG00000024428	1.97246259969191	1.51e-02	PROCR	22	protein_coding	6.15977963551295	6.28904630693368	6.45310693119263	8.67067272887122	8.39875015839223	7.24706647632113	8.5192139511568	7.82566715609687	9.17056389792874
Up	ENSECAG00000014342	1.95454095258363	3.09e-02	TRIM4	13	protein_coding	6.18158148349043	5.63887678934692	4.83529452016939	7.37322816023119	7.53604066885309	7.62181580433246	6.93646623812632	6.8693338401059	5.4548617428131
Up	ENSECAG00000016706	1.94647255433232	4.42e-02	ENC1	14	protein_coding	7.45946889626861	6.28904630693368	6.809447856725	8.67755740491631	8.81926696621042	9.01205225896118	8.36939005713742	7.07409153721166	6.04117807745563
Up	ENSECAG00000010747	1.93741892700494	4.51e-02	SH3BGR	26	protein_coding	5.06148167642154	5.63887678934692	4.58164506896156	6.39096360562536	7.34656565237041	7.00450751758201	2.6957209468725	2.80146598380683	3.31559787864554
Up	ENSECAG00000059220	1.93424023346824	7.02e-04	NA	NA	NA	9.51199070654596	9.30490914452676	9.09367428023827	10.7476744830442	11.4316230907958	11.4403572499495	10.0416713106308	9.91701563992256	9.68591788095162
Up	ENSECAG00000012047	1.92961028556167	2.66e-02		X	protein_coding	6.42034307667403	5.84462866055591	5.32388159499831	7.44760863393216	8.08352220377865	7.75861240204799	6.6248201080086	7.80664553993069	6.34750336677119
Up	ENSECAG00000016917	1.90607641222053	5.75e-03	TES	4	protein_coding	8.42481525015828	7.80295829082309	7.70079636179118	9.86548649989163	10.2476881970912	9.4958487270687	9.59786423593066	9.31498261277104	8.5352547197988
Up	ENSECAG00000010781	1.90126169189258	4.18e-02	RNF169	7	protein_coding	5.60389606272414	4.80761245113827	4.94714582097803	6.53438929999333	7.28450567794437	6.90188971436189	6.31024458895163	6.63063142513453	5.07814406143735
Up	ENSECAG00000013111	1.88562540812623	1.76e-02	LGR4	7	protein_coding	8.09793636544804	7.32222103062186	6.82904807936001	9.08216556164701	9.39752364128889	9.59419862582767	8.12742551467676	7.19604905516744	6.91139611371254
Up	ENSECAG00000009258	1.88455935595752	7.39e-03	DAAM1	24	protein_coding	6.62514429004234	6.94173848692247	6.32091697998417	8.08761375576703	8.56894515546383	8.74192969288986	7.0159835466269	7.68692749679646	6.65354742414578
Up	ENSECAG00000022447	1.88191778410845	6.38e-03	ENAH	30	protein_coding	11.1286197939955	10.5920769897588	9.88571443465569	12.2025841160055	12.627786347127	12.632628768473	11.4748024986714	11.0476186701769	10.5581490461603
Up	ENSECAG00000019229	1.87909797894819	2.72e-02	STAMBPL1	1	protein_coding	4.74746065700608	4.69056940309706	4.53466958428222	5.84813943734596	6.39144111073139	6.71275782306289	6.32815887448387	5.60206112412274	6.2639570752513
Up	ENSECAG00000010808	1.8681464297781	3.87e-02	DNAJB4	5	protein_coding	7.39561204580947	6.40504078939741	6.3618610403368	8.02960370789298	8.73283020002436	8.97882706014373	6.78255991804472	5.30953343913761	5.55667589679224
Up	ENSECAG00000015542	1.85994587461371	3.29e-02	OSBPL8	28	protein_coding	8.761589025428	7.6931478621144	6.77953900883903	10.0156639305349	9.56132715261464	9.81421656974546	8.87958667405903	8.69371317265241	7.85618155024385
Up	ENSECAG00000047757	1.82862722993117	3.97e-02	NA	NA	NA	5.39582622561954	5.19904759142038	5.40447847371886	7.17342175210486	6.72314122368778	7.22834007776471	6.5881211249085	4.94220314882271	6.63371446848301
Up	ENSECAG00000007571	1.81330911808268	2.93e-02	PLAT	27	protein_coding	7.41414708577551	6.28904630693368	6.47815122466909	8.21137573015932	9.07895235540812	8.31926231128572	7.45558364542604	8.13107547467404	7.02740951881063
Up	ENSECAG00000011969	1.8067741413779	3.83e-02	AFF4	14	protein_coding	7.95334992525187	6.49505181296126	6.92324338871183	8.79933331448707	8.90769458772411	9.34538533512466	7.67793619128809	7.16651251905828	6.30633490595194
Up	ENSECAG00000023566	1.8029257088304	2.98e-02	DHRS9	18	protein_coding	7.91482000028871	7.17748514508479	6.40167509375224	8.78983361658494	9.65831582741844	8.49012909662515	7.96517494369419	8.01985591553429	7.68044331439941
Up	ENSECAG00000011874	1.76121743702833	4.09e-02	FBLIM1	2	protein_coding	7.72744093854833	8.40040005674739	7.79350197734512	8.87615526375581	9.7279764907501	10.3089938064384	8.38016342639136	7.10556098287624	8.47150742670371
Up	ENSECAG00000004299	1.75537065569811	1.59e-02	GARRE1	10	protein_coding	6.64096792854917	6.09544010159417	5.68820438089395	7.63611549103026	8.02146183187394	7.98185887555665	5.64688860168239	5.41377359919958	5.31242232413574
Up	ENSECAG00000012380	1.71873972816371	5.16e-03	RABGAP1L	5	protein_coding	6.60914516963764	6.56322393060156	6.33469451577409	7.99695034013426	8.26587835272291	8.26056836296434	8.28935175346362	8.84120954866903	8.45464960911623
Up	ENSECAG00000020433	1.71213807211552	4.72e-02	TENM3	27	protein_coding	6.40188797930617	5.60693335681489	5.5766825252808	6.79716063537167	8.0590174726328	7.54822433758651	6.76950781102418	7.16651251905828	6.42647520093212
Up	ENSECAG00000015324	1.70702150551363	3.34e-02	TBL1X	X	protein_coding	6.18158148349043	5.19904759142038	5.26753497286632	7.5561891004291	7.17474397737093	6.92533275600516	7.5193474855618	7.84444123660977	7.19466892231613
Up	ENSECAG00000009706	1.69741850814271	1.47e-02	AKAP13	1	protein_coding	8.81835705252595	8.73931105654317	7.65210949299084	10.0532046690515	10.2258391549168	10.2440573100473	9.03218664843708	9.61746845122325	9.49941956333333
Up	ENSECAG00000020193	1.69681795213871	2.59e-02	TGFBI	14	protein_coding	9.43239481406096	10.7123576881945	9.62343190944689	11.664739248621	11.8648141157589	11.6580139249656	8.45544407644352	8.87812184723893	9.38247509465926
Up	ENSECAG00000019505	1.6876533653054	3.73e-02	PAWR	28	protein_coding	8.48741985978125	8.13518915642151	7.1427483522532	8.9660621287883	9.81469596673647	10.0866169033661	8.08327663027411	8.08445574139973	7.58383469251799
Up	ENSECAG00000022970	1.65693652213086	1.74e-02	RAB32	31	protein_coding	5.92146231586299	6.20618846594436	6.4404198423449	7.77740270012815	7.56243180838825	8.04742645109329	7.0104468190713	6.75491385219689	7.36071302323675
Up	ENSECAG00000009101	1.63381875432805	4.43e-02	IRAG1	7	protein_coding	6.54331310652705	7.19907213060437	6.4404198423449	7.82158238475582	8.50688461320957	8.63934554310675	4.1603665917252	3.31367683415357	4.22199000993581
Up	ENSECAG00000014446	1.63059903722539	3.54e-02	SPTBN1	15	protein_coding	10.767887261011	10.5485961396518	9.90777239131957	11.5219032808266	12.3101801311349	12.277673547951	11.8730270671409	12.7281179210195	11.547206461123
Up	ENSECAG00000059570	1.58017140551569	3.73e-02	NA	NA	NA	8.32549968727712	8.73931105654317	8.51600022398491	9.14312241000806	10.4707576655394	10.3700655236996	8.14774304859605	8.66231398850972	8.54413581835946
Up	ENSECAG00000014150	1.54527567938693	4.76e-02	PTK2	9	protein_coding	6.345062469179	5.32219849921542	6.30700660100186	7.33889791806034	7.48176436791381	7.79724391325642	7.07021262246842	7.07409153721166	7.01723999760998
Up	ENSECAG00000021503	1.51203900038121	4.76e-02	MLLT11	5	protein_coding	6.80445375383552	7.16656930454507	7.35366741890646	8.14338113469631	9.09410678333269	8.42993846074351	8.12486558556201	7.38742864212215	7.79201625022387
Down	ENSECAG00000027891	-8.86348859405789	6.02e-03	APCDD1L	22	protein_coding	7.65915264684703	5.19904759142038	5.23851431675985	2	2	2	2.80209587857889	2	2
Down	ENSECAG00000018067	-8.26475078694384	1.40e-08	ITGBL1	17	protein_coding	8.23456709238405	7.64677133865401	7.09497641738947	2.31459471412641	2	2.31601011436724	4.82232176227632	6.17680452299457	7.33228304398492
Down	ENSECAG00000007991	-7.99193254226955	2.77e-04	WDR86	4	protein_coding	8.15965351306725	9.5742902524198	8.97552992282329	3.14946174227354	2.36236565417832	2	2	5.19717085013145	4.97683279279195
Down	ENSECAG00000057784	-7.71899326759747	8.62e-05	NA	NA	NA	6.13764325859049	5.39882133471973	4.27368091963818	2	2	2	2	2	2
Down	ENSECAG00000019565	-7.66117169074142	1.05e-04	DLX5	4	protein_coding	6.20305876310775	4.80761245113827	4.67124226584491	2	2	2	2	2	2
Down	ENSECAG00000021712	-7.52804830678425	3.76e-10	EYA2	22	protein_coding	7.97223575374258	9.11356688420115	8.30125341916777	3.29981516701293	2	2	2.45608717344219	3.9896785292275	2.15645184010292
Down	ENSECAG00000009734	-7.51397804659917	6.28e-06	KRT28	11	protein_coding	5.99717949861187	6.32875643402678	6.12869579163634	2.31459471412641	2	2	4.92005552290808	3.69091483359612	4.38903767562004
Down	ENSECAG00000020388	-7.50382737738866	1.63e-05	HOXD13	18	protein_coding	5.63583354206184	6.862786595578	5.55330504340914	2.31459471412641	2	2	4.44937493359337	5.07531224430264	6.2810578724467
Down	ENSECAG00000001509	-6.82265330482001	1.02e-03	NKX3-1	2	protein_coding	4.74746065700608	4.62828307140098	4.6271390991916	2	2	2	2.80209587857889	3.69091483359612	2.29758507134636
Down	ENSECAG00000038185	-6.51161099617022	4.91e-04	HOXA13	4	protein_coding	4.34550606855973	4.69056940309706	4.15445287869075	2	2	2	4.51340776222988	4.63229116555566	5.01821487417285
Down	ENSECAG00000019084	-6.20564073757	1.42e-08	DLX6	4	protein_coding	7.22763783884694	7.93103285884611	6.20568704662999	2.98159617758764	2.65174216752231	2	2.16856338546059	2	2
Down	ENSECAG00000024082	-5.93505823743816	6.74e-04	ITGAX	13	protein_coding	5.86868229376061	5.01656512805202	5.5766825252808	2.31459471412641	2.36236565417832	2	4.48174657428662	3.31367683415357	2.75467885841157
Down	ENSECAG00000010577	-5.87513678266938	4.55e-07	P2RY2	7	protein_coding	5.94714545906229	7.42655821441861	6.34834172167592	2.57271940812584	2.65174216752231	2.31601011436724	4.23822488382898	5.30953343913761	6.40323420815024
Down	ENSECAG00000003045	-5.865837658863	2.67e-11	HOXD11	18	protein_coding	7.80674002472888	8.405051426469	7.31248679982062	3.780991306862	2.65174216752231	2	6.23627650282802	6.79407084564441	6.9705686452285
Down	ENSECAG00000032615	-5.55057717454901	3.64e-02	SHOX	X	protein_coding	5.50360895527195	2.6281372695666	3.63670776800202	2.31459471412641	2	2	2.31947626009541	2.80146598380683	2.15645184010292
Down	ENSECAG00000022686	-5.51954479344728	3.14e-02	MRAP2	10	protein_coding	2.62697003388846	3.06428709972609	5.5766825252808	2	2	2.31601011436724	2.80209587857889	3.9896785292275	4.86786610613886
Down	ENSECAG00000024531	-5.32035019155211	1.78e-11	ADM	7	protein_coding	9.16054760359164	11.3381245807431	10.1274936524864	5.45813936619572	5.02472798194554	5.39923065380269	8.38016342639136	7.80664553993069	10.0844641414567
Down	ENSECAG00000014725	-5.1351205416852	4.12e-06	PITX1	14	protein_coding	6.11516192646727	8.20086063516137	8.59539997248368	3.780991306862	3.94685105007401	2	2.31947626009541	2	2
Down	ENSECAG00000022890	-5.04474924947766	4.76e-02	NEFL	2	protein_coding	3.538594609527	3.6700574252497	4.58164506896156	2.31459471412641	2	2	2.90116315249963	2.80146598380683	2.54415956513267
Down	ENSECAG00000022279	-5.01127418845501	2.12e-10	SERPINF1	11	protein_coding	7.712542651043	8.30407739157768	7.73236478604511	3.56037152750775	3.43999151758806	3.5651407554715	4.03508478278458	5.19717085013145	6.03110548680887
Down	ENSECAG00000020599	-4.89435976187631	2.89e-05	HOXD10	18	protein_coding	7.34820507067396	9.24908858229274	8.04047269775795	5.0965197955771	2	2.98515928122311	5.54333878690507	7.28119499436221	7.79499560806313
Down	ENSECAG00000009316	-4.82939244461907	2.18e-02	EYA4	10	protein_coding	5.01366528695706	3.89834023075023	4.48611290482155	2	2	2.57508567015679	3.08096358472995	2.80146598380683	3.55935732589414
Down	ENSECAG00000060369	-4.79429969309174	3.15e-02	NA	NA	NA	4.9129981900484	3.54076555618949	4.71403709628485	2.31459471412641	2	2.31601011436724	4.69003797241572	2.80146598380683	2.75467885841157
Down	ENSECAG00000000942	-4.49363690346935	2.96e-11	ACKR3	6	protein_coding	10.0259134595324	9.66434214452848	9.12770572721466	6.00962113055225	4.54943407983621	4.92824523636966	8.10940988150922	8.69371317265241	7.28220332789385
Down	ENSECAG00000036137	-4.39142463074558	8.27e-03		14	protein_coding	3.06256134759195	4.34816473828015	8.44473608714951	3.56037152750775	3.27956673048888	2.98515928122311	3.08096358472995	2	4.32452064105114
Down	ENSECAG00000020203	-4.38996294310101	4.39e-02	RSPO3	10	protein_coding	4.56043707452578	5.43565882108925	3.54486940444366	2.31459471412641	2.65174216752231	2	2	2	2
Down	ENSECAG00000009211	-4.37667873478063	3.81e-04	ANGPT4	22	protein_coding	8.17059657305114	9.37533806774294	8.24764394381194	5.84813943734596	2.36236565417832	3.15342585059801	2.90116315249963	4.2370607564549	4.95568794434963
Down	ENSECAG00000008818	-4.24571110886603	7.22e-04	CALCB	7	protein_coding	7.15235400876052	5.54084301035627	5.68820438089395	3.67489451605238	2.36236565417832	2.57508567015679	2.6957209468725	2	3.6143649269301
Down	ENSECAG00000033602	-4.23626878118717	3.28e-02		3	lncRNA	4.68777332223357	4.91586844427005	3.7230481719329	2.57271940812584	2	2.31601011436724	2.31947626009541	2.80146598380683	2.84943778510723
Down	ENSECAG00000014590	-4.22271075175338	3.32e-07	MDFI	20	protein_coding	7.94699930709565	7.67014594341488	7.31943238483158	3.97230547250836	4.04992808833309	3.5651407554715	4.66206081264307	6.94086440012245	5.34531304376404
Down	ENSECAG00000009375	-4.21273983516427	6.28e-06	GASK1A	16	protein_coding	8.13751518594198	9.65460950230733	8.48235621058116	5.89615045753072	4.1461290719222	3.5651407554715	5.05526244316974	5.68772584626345	6.88926254592942
Down	ENSECAG00000052431	-4.20224075253585	8.62e-04	NA	NA	NA	6.11516192646727	7.76727550346594	6.91409584015467	4.05921993398185	3.43999151758806	2.57508567015679	2.80209587857889	2.80146598380683	5.52831186963433
Down	ENSECAG00000000903	-4.15056223398044	1.04e-03	RASGRF2	14	protein_coding	5.60389606272414	5.87176518021872	5.73050627018198	2.98159617758764	3.09904500438331	2	2.31947626009541	2	2.75467885841157
Down	ENSECAG00000011467	-4.03102775898839	4.04e-02	ALPL	2	protein_coding	5.196099121316	4.34816473828015	5.70951036399786	3.29981516701293	2	2	2.45608717344219	2	2
Down	ENSECAG00000025092	-3.99162182460111	9.26e-04	CDC25B	22	protein_coding	4.96420959287747	6.87624895129943	6.17538178782427	3.43596755735102	2.65174216752231	2.98515928122311	4.44937493359337	5.51098688247893	7.37272786284761
Down	ENSECAG00000016778	-3.96807708074775	2.95e-02	MKX	29	protein_coding	5.72761111313426	4.34816473828015	5.14777620988435	2	2.65174216752231	2.98515928122311	2.80209587857889	5.51098688247893	2.75467885841157
Down	ENSECAG00000051092	-3.95811241876886	2.90e-02	NA	NA	NA	6.20305876310775	4.75027753616521	3.44678497911315	2	3.09904500438331	2.57508567015679	2.80209587857889	2	2.42613374935962
Down	ENSECAG00000022705	-3.83919774332394	7.66e-03	IL16	1	protein_coding	5.01366528695706	6.49505181296126	5.62233086001438	2.57271940812584	2.65174216752231	3.44051679464799	3.08096358472995	5.76858779476182	7.20366526219278
Down	ENSECAG00000008781	-3.81738217928429	6.69e-04	RIPK3	1	protein_coding	4.80477639411243	6.36740275715784	5.45581222356509	3.14946174227354	2.36236565417832	2.98515928122311	4.9665467322759	5.98708658216919	6.61360506122101
Down	ENSECAG00000010025	-3.81351408122912	4.23e-02	GPC3	X	protein_coding	4.56043707452578	2.86263168474933	6.32091697998417	3.14946174227354	2.36236565417832	2.31601011436724	2.45608717344219	2.80146598380683	2.15645184010292
Down	ENSECAG00000010225	-3.80820870249699	1.45e-02	GRID2IP	13	protein_coding	5.10776395943733	6.45971840947766	5.40447847371886	3.67489451605238	2	2.57508567015679	2	2.80146598380683	2.75467885841157
Down	ENSECAG00000045036	-3.79414456043276	1.50e-08	NA	NA	NA	9.6375799683456	11.4231293188971	10.5970849108027	6.56441399165092	7.24159779894326	7.04787285619015	5.57369054810284	6.83219308034481	6.12880010979308
Down	ENSECAG00000023444	-3.68820870624607	3.62e-03	EPHX2	2	protein_coding	4.26610507472898	5.97547795347629	7.84735577508448	3.56037152750775	3.27956673048888	3.78610686195577	3.16310403409629	5.07531224430264	4.93422857105857
Down	ENSECAG00000018191	-3.65985880332615	1.18e-02	GUCY1A2	7	protein_coding	6.13764325859049	4.62828307140098	5.50538200932656	2.31459471412641	2.65174216752231	3.44051679464799	2	2	2
Down	ENSECAG00000058817	-3.65014632272882	5.69e-03	NA	NA	NA	8.36414462459335	9.61299989678974	8.51297389279955	6.80974923321717	2.89266018825564	3.15342585059801	8.23103600258749	9.74284190560336	10.6641956084651
Down	ENSECAG00000001653	-3.64574571403773	1.56e-03	POLE	8	protein_coding	4.68777332223357	6.24821214817455	5.64462457482341	3.14946174227354	2.65174216752231	2.98515928122311	4.89623575292015	5.19717085013145	6.76713935694453
Down	ENSECAG00000014287	-3.64305363727496	5.66e-03	OMD	23	protein_coding	6.54331310652705	5.60693335681489	6.1444262524737	4.05921993398185	2.65174216752231	2.31601011436724	3.99078405476975	3.69091483359612	2.42613374935962
Down	ENSECAG00000024851	-3.56993747971914	3.85e-03	EDNRB	17	protein_coding	7.23807900709598	6.52954050410971	6.01350109810285	4.66915585060114	2.65174216752231	2.31601011436724	6.3546199985513	4.44816816036478	5.19101442639241
Down	ENSECAG00000011663	-3.51779794494852	1.44e-03	NPTX1	11	protein_coding	5.43265579499497	6.57977525184605	5.23851431675985	3.56037152750775	3.09904500438331	2.57508567015679	4.3120956550373	5.60206112412274	5.9691468692472
Down	ENSECAG00000023870	-3.50233976248273	6.46e-03	ACSS1	22	protein_coding	4.80477639411243	6.09544010159417	7.92682086772676	3.29981516701293	3.94685105007401	3.97768127760429	4.1603665917252	5.30953343913761	7.15811185047321
Down	ENSECAG00000004107	-3.47393583104764	8.62e-04	DDIT4	1	protein_coding	7.77123436023476	6.52954050410971	8.18437637386404	4.96763758676905	3.58434913818229	4.43506669555566	5.36392859714363	2	4.79830323012136
Down	ENSECAG00000012799	-3.46605933750363	1.53e-07	COL8A2 ENSECAG00000012799	2	protein_coding	10.3748024051999	11.9362687696636	10.6817200680672	7.87047042855091	7.53604066885309	7.74550188333364	4.98924232398598	5.51098688247893	6.11932302441464
Down	ENSECAG00000014992	-3.46121466769595	1.18e-07	JAM2	26	protein_coding	7.85502419197815	8.70953807458047	8.40610864501967	4.82610216760887	5.21419186972237	5.1434350226165	5.49657921045961	6.17680452299457	6.77319524792763
Down	ENSECAG00000049174	-3.45768031957733	1.95e-02	NA	NA	NA	6.30589594223741	7.09928077531004	5.79172062211798	4.72339065245661	2	2.31601011436724	2.99386258242833	3.31367683415357	3.76782252879366
Down	ENSECAG00000027200	-3.45028402000781	3.73e-02		25	snRNA	4.18207829952176	6.3482089969554	4.48611290482155	2.98159617758764	2.36236565417832	3.15342585059801	2.58087379142039	5.51098688247893	4.70000634736764
Down	ENSECAG00000010077	-3.40530275887518	2.12e-03	MAP2K6	11	protein_coding	5.89531365652817	5.36101854568386	4.91081712666766	3.29981516701293	2.65174216752231	2.79464367562477	3.94507977510543	4.44816816036478	4.62162284904038
Down	ENSECAG00000014921	-3.39645351366536	2.62e-03	GPRC5A	6	protein_coding	5.50360895527195	6.65979801324412	5.86949771076657	3.67489451605238	3.09904500438331	3.15342585059801	4.69003797241572	7.72794730176244	7.75577561768618
Down	ENSECAG00000057283	-3.3745019382924	4.53e-02	NA	NA	NA	5.81389778543867	4.09538736759529	3.63670776800202	2.79159463447899	2.36236565417832	2.79464367562477	5.43177796032836	5.41377359919958	3.17630316100264
Down	ENSECAG00000050101	-3.36988304029505	6.38e-04	NA	NA	NA	7.36735519804667	7.48922936965766	9.57346786948709	5.21482668304533	5.98619884695742	4.1467729920292	7.89479541891929	8.6728564969359	9.79410906187999
Down	ENSECAG00000006288	-3.32998949313098	2.77e-02	SIK1	26	protein_coding	5.23831789655105	5.60693335681489	5.23851431675985	2.79159463447899	2.65174216752231	3.30410082439067	3.99078405476975	2	5.69068938420212
Down	ENSECAG00000013322	-3.2596401777164	1.07e-03	PNKD	6	protein_coding	6.22422099660363	8.73562286231408	7.33322403800849	5.05482537559927	4.32119202854195	4.72951103814831	4.92005552290808	6.97534223024842	7.06244871904116
Down	ENSECAG00000022078	-3.24183770182023	2.94e-05	CHST15	1	protein_coding	8.03346056372713	10.0940170033977	8.53103738137087	6.28675768348433	5.90603181501949	5.77967093715765	5.90737872012273	4.79555290893651	5.54256358826676
Down	ENSECAG00000020162	-3.2281082988632	1.07e-03	PRR5L	12	protein_coding	5.7857051116411	6.11828035404145	5.64462457482341	3.29981516701293	3.09904500438331	3.44051679464799	3.24081863874732	3.31367683415357	4.03303595141107
Down	ENSECAG00000022739	-3.14764144466174	2.27e-04	CA4	11	protein_coding	7.28918057647247	7.2619601854551	6.88629995365518	4.96763758676905	4.1461290719222	3.30410082439067	6.17820025619877	4.79555290893651	6.18439132925429
Down	ENSECAG00000000727	-3.11577416669649	2.32e-03	HTRA3	3	protein_coding	8.93846359128332	10.9280777913391	10.2803656967325	6.98647652087802	7.14011825287173	7.38872183081978	7.67443932777056	11.0496425224785	11.5062093315915
Down	ENSECAG00000000931	-3.0772594796965	6.38e-03	TMEM119	8	protein_coding	7.23807900709598	9.12488961493381	8.93991779551832	5.42579352008527	5.69959037747985	5.85484973317288	4.7174828959268	7.46226607242987	8.85799134658998
Down	ENSECAG00000006470	-3.06544544026583	2.46e-04	STEAP3	18	protein_coding	6.67210386815446	7.18831901311304	7.33322403800849	4.36240197606226	3.71556699760774	4.67523448784047	5.01158640520602	3.69091483359612	5.54256358826676
Down	ENSECAG00000038696	-3.05198015824057	8.18e-03		7	pseudogene	6.11516192646727	6.52954050410971	6.67511246774514	4.29236822507952	3.43999151758806	3.5651407554715	4.27563302135517	2.80146598380683	2.42613374935962
Down	ENSECAG00000060378	-3.00017342111169	5.14e-04	NA	NA	NA	9.06114411341157	9.19102098480596	11.1134686542047	7.32142151146853	7.33640594591572	6.72616791206365	7.73947228678683	9.57875033230323	8.96238793225942
Down	ENSECAG00000020053	-2.96366433826449	2.11e-02	SLC4A4	3	protein_coding	6.98886541786094	6.07223242538939	4.48611290482155	4.21876054775845	3.09904500438331	3.44051679464799	5.27436764745678	6.44628233818175	4.07285852506151
Down	ENSECAG00000010807	-2.95059881020188	3.97e-03	PXYLP1	16	protein_coding	6.30589594223741	7.43567964841925	6.34834172167592	4.36240197606226	4.47729235202421	3.44051679464799	3.45161581857539	4.94220314882271	5.42440163568901
Down	ENSECAG00000000480	-2.92349390114137	2.90e-02	ABI3BP	19	protein_coding	5.89531365652817	4.09538736759529	4.83529452016939	2.98159617758764	2.89266018825564	3.15342585059801	4.48174657428662	6.71466435570524	5.52831186963433
Down	ENSECAG00000028889	-2.89508506641562	8.62e-04	LOC100630653	3	protein_coding	6.45655978433124	8.49941822174589	7.25568446272263	4.55415772812755	5.02472798194554	5.1434350226165	7.63899645784287	6.11629547501568	7.12060430662284
Down	ENSECAG00000035439	-2.89225297466285	1.19e-02	RAB6B	16	protein_coding	5.01366528695706	5.57426660313091	5.32388159499831	3.14946174227354	3.43999151758806	2.79464367562477	3.16310403409629	3.69091483359612	3.50216895106181
Down	ENSECAG00000021782	-2.88135404010441	2.96e-02	DCK	3	protein_coding	4.625509623698	4.96709515652388	4.98258214260081	2.79159463447899	2.89266018825564	2.98515928122311	4.11980289199227	3.31367683415357	3.55935732589414
Down	ENSECAG00000028562	-2.87281688814744	3.94e-02	PODXL	4	protein_coding	6.71758297920266	5.06439486393169	5.83113323276639	4.14119447043208	2.89266018825564	3.5651407554715	6.27373454407136	4.44816816036478	3.38050630290732
Down	ENSECAG00000014508	-2.85587744827935	3.85e-03	PLD2	11	protein_coding	7.21712055387076	9.07322252146956	8.18437637386404	5.5207335028129	5.60119167100268	5.67292111611116	6.66766105641476	7.30849572837271	9.36052086030333
Down	ENSECAG00000044804	-2.85474347096886	7.21e-03	NA	NA	NA	6.02156050275464	6.07223242538939	5.50538200932656	2.98159617758764	3.83583882490797	3.67985013242833	4.48174657428662	6.34444874916615	4.86786610613886
Down	ENSECAG00000022919	-2.8292580332766	3.36e-02	SIX1	24	protein_coding	8.78670032595424	8.45972865095335	7.83286661115343	6.96412673425897	2.65174216752231	4.49895960445912	6.72962767497791	7.4863733731126	5.9691468692472
Down	ENSECAG00000014368	-2.81029191188598	3.77e-03	MCM5	28	protein_coding	8.17059657305114	10.2903183332656	9.4171352299336	6.96412673425897	6.88524301930591	6.3978305396945	8.32547358767441	11.0717195073934	9.40702416945805
Down	ENSECAG00000045770	-2.78342532124781	2.96e-02	NA	NA	NA	4.625509623698	5.63887678934692	4.98258214260081	2.98159617758764	3.58434913818229	2.57508567015679	4.1603665917252	3.9896785292275	4.95568794434963
Down	ENSECAG00000028820	-2.77408526782647	3.06e-02	HEY1	9	protein_coding	6.83228590676736	7.25166737437977	7.23379344830312	5.55104076329057	3.83583882490797	3.30410082439067	6.61025234709679	3.31367683415357	5.05844298074114
Down	ENSECAG00000019588	-2.77144579851838	4.09e-02	MRGPRF	12	protein_coding	6.76167212489051	9.59885900026339	8.78796837635072	6.90668886927096	5.69959037747985	5.01820791163415	7.29634970431063	8.44581049721896	11.0599877010112
Down	ENSECAG00000035469	-2.76488543390899	7.45e-03	GPX4	7	protein_coding	6.73242957397483	8.15741346162593	8.90801935117291	5.21482668304533	5.98619884695742	5.25865515298304	6.08645222742423	6.8693338401059	8.63173090131373
Down	ENSECAG00000008221	-2.76276094518073	4.21e-03	S100A4	5	protein_coding	11.7448825797145	13.5776433394667	12.2421225344657	10.6442843711152	9.3325604139396	9.61777308518434	13.5786992652686	15.3095240158382	16.3440019326591
Down	ENSECAG00000000622	-2.75883768765011	2.11e-02	CDK18	5	protein_coding	4.49229022592304	6.16290387241383	5.68820438089395	3.43596755735102	3.71556699760774	2.98515928122311	4.38236752550756	5.51098688247893	6.20245569454033
Down	ENSECAG00000024927	-2.73771376932875	1.93e-03	ANO5	7	protein_coding	7.54605260219718	7.25166737437977	7.1427483522532	3.14946174227354	5.53165448078458	4.7818194371074	6.01082678114278	6.05313705155808	6.18439132925429
Down	ENSECAG00000005525	-2.73584421630909	4.73e-06	GJA1	10	protein_coding	10.7286259500983	10.0412116560732	10.1135757313225	8.0133694049082	7.37662242010643	7.36319932496005	7.25480632285551	8.23433122960777	7.89834968260681
Down	ENSECAG00000038947	-2.71665314111926	3.47e-02	C11orf91	12	protein_coding	4.49229022592304	6.22735331301258	5.32388159499831	3.56037152750775	2.65174216752231	3.67985013242833	3.89788009005622	4.44816816036478	5.29569143010018
Down	ENSECAG00000025050	-2.70454990796736	8.82e-03	CCN4	9	protein_coding	7.69748890654847	7.96922420401104	6.70724166037983	5.94261505795144	3.58434913818229	4.49895960445912	3.16310403409629	2.80146598380683	3.66735198247158
Down	ENSECAG00000038916	-2.68177927307251	4.30e-03	WDR18	7	protein_coding	6.32561211405707	6.57977525184605	7.62993203306781	4.36240197606226	4.97320179137363	4.06470302685908	6.08645222742423	5.51098688247893	7.35264717860445
Down	ENSECAG00000025034	-2.66295604662122	6.79e-06	CYTH3	13	protein_coding	7.94699930709565	8.20620067500806	7.97159884731102	5.58072442498552	5.53165448078458	5.36534996009902	5.67515865873604	5.76858779476182	6.30633490595194
Down	ENSECAG00000021500	-2.64905326732755	1.25e-03	HCFC1R1	13	protein_coding	8.5048190062802	10.3201768613156	9.50352980577182	7.34755736807141	6.84280868209428	6.77859548613903	8.36505808191867	9.62291575288501	10.2948279230999
Down	ENSECAG00000024746	-2.64876473545422	1.87e-02	PDGFD	7	protein_coding	6.71758297920266	6.62831951955733	7.04556827705004	4.49302790589907	5.02472798194554	3.15342585059801	3.94507977510543	2	2.93835452263369
Down	ENSECAG00000021979	-2.62690980060191	2.10e-04	CARD10	28	protein_coding	8.12068561221598	8.43264905221429	8.49774627336627	5.35884137855236	6.37167846044655	5.52731652942075	6.63924223875332	6.34444874916615	7.60095966827674
Down	ENSECAG00000007145	-2.60077865846579	2.38e-03	FAM20C	13	protein_coding	8.37837370279662	9.94866646145486	9.90661981597961	6.77164903364846	7.03095685971099	7.19014190193429	7.35868489737534	9.45594148594929	9.46429170201937
Down	ENSECAG00000023943	-2.57573244021558	2.56e-02	KCNC4	5	protein_coding	4.49229022592304	6.5123992157878	6.12869579163634	3.29981516701293	3.83583882490797	4.06470302685908	4.11980289199227	4.63229116555566	5.15436344653494
Down	ENSECAG00000016596	-2.54188536894959	3.85e-03	RARG	6	protein_coding	7.61176257853428	7.92456817300239	7.32634469177171	5.5207335028129	4.97320179137363	5.1434350226165	5.7435012409552	8.16133885230365	6.9439725105376
Down	ENSECAG00000013124	-2.54001354912037	1.45e-02	CBLC	10	protein_coding	5.89531365652817	7.35143310238109	7.10304906868498	4.49302790589907	4.74645086756352	4.49895960445912	5.34645567925758	4.63229116555566	6.9705686452285
Down	ENSECAG00000018665	-2.53285336963813	2.95e-02		9	pseudogene	4.68777332223357	6.92887624843126	5.64462457482341	3.87981731331655	4.04992808833309	3.67985013242833	5.55859448447782	5.30953343913761	6.91139611371254
Down	ENSECAG00000000734	-2.51869317614355	2.95e-02	HMGA1	20	protein_coding	7.89516215800627	7.4537513077611	10.1125764373301	6.19377319513489	7.03095685971099	6.16163977872458	8.95213873638431	6.71466435570524	9.31038779561127
Down	ENSECAG00000021302	-2.49875970671918	1.20e-03	POC1A	16	protein_coding	8.33525840108513	9.71579308067842	8.92405673213848	7.06208184156294	6.69160641989942	6.01638432486184	8.3052664539961	9.50396649959273	9.74796261730443
Down	ENSECAG00000010565	-2.49489038314628	8.06e-03	LOC100629895	12	protein_coding	6.47433280985151	7.46270295101371	6.91409584015467	5.42579352008527	3.94685105007401	4.2981091091517	5.13883735260063	3.9896785292275	4.32452064105114
Down	ENSECAG00000009996	-2.49072221957438	2.08e-02	YBX2	11	protein_coding	5.46856852445125	7.04070558591433	6.63112927408771	4.72339065245661	4.04992808833309	3.97768127760429	6.31024458895163	4.44816816036478	6.78523129825441
Down	ENSECAG00000010241	-2.47351915542023	1.05e-02	SPSB4	16	protein_coding	5.15260752195893	6.62831951955733	5.97882524913541	4.14119447043208	3.43999151758806	4.06470302685908	5.46454238794306	6.44628233818175	6.41102287980548
Down	ENSECAG00000008830	-2.41766242556576	7.02e-03	WNT5A ENSECAG00000008830	16	protein_coding	7.29918721850294	6.65979801324412	7.50755415131689	5.25220037895574	5.02472798194554	4.43506669555566	2.45608717344219	3.31367683415357	2.29758507134636
Down	ENSECAG00000018963	-2.39678348177466	3.62e-03	COLEC12	8	protein_coding	8.02142169862175	8.03071219186518	7.5612777080413	5.17645899705705	6.15756076442503	5.22126163789907	3.51555143454697	4.44816816036478	4.91244517448163
Down	ENSECAG00000013582	-2.37906095771434	2.84e-03	DHRS3	2	protein_coding	7.00117787488672	7.98173324032356	7.4262414877559	5.84813943734596	4.68372120433855	5.01820791163415	5.46454238794306	5.19717085013145	6.08077958567437
Down	ENSECAG00000005228	-2.36781080965419	2.18e-03	PHGDH	5	protein_coding	7.78554165383881	8.85261454251934	8.7576061471086	6.07365273965914	6.13429182319178	6.46335662247993	7.87055136190139	6.75491385219689	8.53881372245389
Down	ENSECAG00000016634	-2.35488470633172	7.82e-03		X	protein_coding	9.24321187623862	9.70073871996336	10.9823056755443	7.35616515165817	8.40362409599222	7.52539443131109	8.65493204193664	7.53341213124296	9.32592049938676
Down	ENSECAG00000012755	-2.33769184911312	1.25e-02	TSPAN4	12	protein_coding	10.4406969774127	11.905823892741	10.7117257000116	8.55205900374875	9.05746511288205	8.8682625440954	9.12733790813513	11.7895609775381	11.2535330591555
Down	ENSECAG00000038313	-2.33420350695195	1.23e-03	LOC100630543	3	protein_coding	8.35458000326176	9.73254356102927	9.85258060875561	7.06208184156294	7.28450567794437	7.10030839458633	8.8127666430017	8.8033279708289	9.77688247222703
Down	ENSECAG00000023619	-2.31754803796062	9.27e-03	HOMER2	1	protein_coding	7.25873734539037	8.22736534427315	7.24842430296474	6.21285572086729	4.80656626517161	4.8322974404452	4.27563302135517	4.94220314882271	4.07285852506151
Down	ENSECAG00000013037	-2.31656970436086	2.49e-02	ALDOC	11	protein_coding	8.69493559642875	10.349429936184	9.20849466889806	6.44037351952547	7.54489146518469	7.64318063630819	6.43947468337995	8.06857493684289	9.06961257726869
Down	ENSECAG00000059928	-2.30116505160174	3.09e-02	NA	NA	NA	9.42555926645142	10.0882442868882	10.6857570598939	8.9519346792283	6.64297286508437	6.765666122759	8.73096565330937	8.64099499975587	10.2153258535168
Down	ENSECAG00000033060	-2.2674931095431	4.05e-02		3	protein_coding	6.13764325859049	5.76001516950252	7.31248679982062	4.42919284411851	4.54943407983621	4.56014247198566	5.73008927194278	3.69091483359612	6.03110548680887
Down	ENSECAG00000021413	-2.26131203706699	3.46e-02	ADGRG1	3	protein_coding	5.99717949861187	6.8076446390413	7.95385408134874	4.66915585060114	5.76164836458895	4.22442450229821	6.53512180527788	6.58670519801759	7.81274369167229
Down	ENSECAG00000004586	-2.2504209109535	3.14e-02	ARSI	14	protein_coding	8.89623608374872	10.2234235632245	9.2938416101927	8.29880953680195	7.0183018067906	5.58733298374306	9.23333305572551	10.5749721586837	10.782623649614
Down	ENSECAG00000059265	-2.23349775335476	4.72e-02	NA	NA	NA	6.02156050275464	7.83777978067985	6.9048899203688	5.05482537559927	5.0744771857126	4.92824523636966	6.36333360892402	4.79555290893651	7.55951300229828
Down	ENSECAG00000012086	-2.22791242376954	1.91e-02	NECAB3	22	protein_coding	7.85502419197815	9.72139821106458	8.78295217173198	6.99752290250968	6.87123646497203	6.46335662247993	7.64615503257439	9.13606617623804	9.8737669886788
Down	ENSECAG00000017903	-2.22396299852875	1.25e-02	PSAT1	23	protein_coding	9.89347392905181	9.35865011847822	9.8704254550126	8.12838437974045	6.87123646497203	7.29284586727137	8.82385742308747	6.44628233818175	8.32048276251304
Down	ENSECAG00000000633	-2.19674023350803	4.36e-02	ZWINT	1	protein_coding	6.77607408939363	7.88515965145119	6.95926437661738	5.84813943734596	4.68372120433855	4.8322974404452	6.88293189609309	4.79555290893651	7.43898424842162
Down	ENSECAG00000007767	-2.18577645173136	9.38e-03	REEP5	14	protein_coding	10.6428209494492	11.7532128658683	11.0574487513647	9.29410448380268	9.06055438203375	8.73531308256724	9.51719636330533	9.93901869075758	11.5148187687144
Down	ENSECAG00000018503	-2.1791945383815	4.53e-02	PARP3	16	protein_coding	7.61976981692826	9.80823941815886	8.9103213493588	7.26768498883272	6.91285466046334	6.36391655961715	7.73612161046291	9.67103747049998	10.4394067318468
Down	ENSECAG00000037332	-2.17515178202393	3.69e-03	HMGN2	2	protein_coding	12.6289969346155	13.9950073677702	13.0985761654844	11.5347565019062	11.0265927384464	10.9039166133578	12.9538500324869	13.0556777736465	14.1789046380396
Down	ENSECAG00000013913	-2.17287132258663	5.54e-03	PCK2	1	protein_coding	9.19846738410747	10.4212167591016	9.57055983757312	8.17291492237393	7.21965561867512	7.4465750284851	8.3075257187869	8.50600870200823	9.5741628687012
Down	ENSECAG00000001129	-2.17207562997407	2.48e-02	HMOX1	28	protein_coding	9.43693391901549	10.1847239845862	10.2597517598387	7.50292012737842	8.00231092075487	7.99853224619117	7.43919239716571	10.4051687459055	9.46054378386725
Down	ENSECAG00000015370	-2.14826501437311	2.10e-02	MECR	2	protein_coding	5.81389778543867	6.309037993638	6.46568342142885	4.21876054775845	4.04992808833309	4.61883586906101	5.68908862977131	5.07531224430264	6.4866807654134
Down	ENSECAG00000056835	-2.1463850291942	1.18e-02	NA	NA	NA	6.18158148349043	6.97965115679756	7.52568520080135	4.87483984507365	5.25791028843308	4.8322974404452	5.07661442386153	5.19717085013145	5.87091473661867
Down	ENSECAG00000003445	-2.1350736737713	4.71e-02	C22H20orf96	22	protein_coding	5.89531365652817	8.24303754578517	6.9048899203688	5.45813936619572	5.38163775339914	5.0611694274995	5.8087522358187	7.00901529692398	7.53477424339222
Down	ENSECAG00000021707	-2.1108447408994	2.74e-02	RTEL1	22	protein_coding	5.50360895527195	6.88958684498614	6.42762019238936	4.92198471009354	4.32119202854195	4.06470302685908	6.05452547707794	7.19604905516744	7.07230557567725
Down	ENSECAG00000005493	-2.04820373426496	1.99e-02	CHRM1	12	protein_coding	6.50923519258493	7.53238418128315	7.82312568931447	5.66627793501918	5.0744771857126	5.52731652942075	6.60291293040939	5.60206112412274	7.07230557567725
Down	ENSECAG00000005316	-2.03224257353433	4.39e-02	PIF1	1	protein_coding	5.27933623507589	6.44172180877775	5.92519683838215	4.29236822507952	3.83583882490797	4.36821249562732	5.11839311588384	5.98708658216919	6.25533005776581
Down	ENSECAG00000019382	-2.02243464581893	1.76e-02	S100A10	5	protein_coding	9.42784138278035	10.4752960238213	10.5520926085352	8.68098746163676	8.13131727286504	7.69865345202819	10.5722239219246	9.32169764020394	11.1878972476604
Down	ENSECAG00000020152	-2.01508879491155	1.16e-02	RPSA	16	protein_coding	11.6493511288636	11.5329216147232	12.2001694121272	10.1627545247353	9.64808393721584	9.55528381511768	10.958189011701	10.2762846416583	12.177984540379
Down	ENSECAG00000038999	-2.00196351345632	1.45e-02		2	protein_coding	9.87686573725997	10.5951331901175	10.6510770902268	8.19707281290257	8.73669799430924	8.28342641542543	9.05656923864695	10.968529542341	10.9017697827109
Down	ENSECAG00000015009	-1.98188185270149	1.18e-02	UGDH	3	protein_coding	7.8819065274777	7.85827626167714	8.74476417048114	6.75872204042192	6.08659684185132	5.9028771041479	8.6226343021258	7.43774908546823	8.519129656713
Down	ENSECAG00000019129	-1.95583202869646	1.07e-02	FOXM1	6	protein_coding	6.57660460591003	8.00029575213557	7.28436516861551	5.66627793501918	5.38163775339914	5.55763682141438	7.82080567242151	8.23433122960777	8.4337744600501
Down	ENSECAG00000022468	-1.95252588721745	5.98e-03	PRDX6	5	protein_coding	10.694913838443	11.489235640985	11.2156588044956	9.39571365536056	9.16757930256772	9.09191430261452	9.24987426678907	9.69192027047589	10.6836167089145
Down	ENSECAG00000002935	-1.95096823858611	3.64e-02	KCNF1	15	protein_coding	6.11516192646727	7.40814049102752	6.89562487962475	5.35884137855236	5.16910712676094	4.61883586906101	7.354320609407	9.02524583033558	8.68248738982508
Down	ENSECAG00000022348	-1.95074620106739	2.96e-02	PRSS12	2	protein_coding	7.1412711613935	7.0761352969025	7.44541682339889	5.45813936619572	5.25791028843308	5.43233390565673	5.43177796032836	3.31367683415357	4.79830323012136
Down	ENSECAG00000020259	-1.93068878518155	2.50e-02	SMAD3	1	protein_coding	8.7137614340658	9.99722206659447	9.4601937451889	7.1636476257273	7.82473636270335	7.65725008497905	7.23595151668503	8.6193562449546	8.98212900478481
Down	ENSECAG00000018333	-1.90435292461147	5.64e-03	EZR	31	protein_coding	10.4339007453561	11.4543188406162	10.6049228975849	8.96887109324151	8.9516205509452	9.09708448366931	10.2219586465114	10.7116205313302	11.3103380519674
Down	ENSECAG00000008634	-1.89595976822566	4.98e-02	NCAPH	15	protein_coding	6.98886541786094	6.28904630693368	6.63112927408771	5.63832004378209	4.2363142862782	4.43506669555566	7.43506532046496	6.34444874916615	6.75495077621957
Down	ENSECAG00000024257	-1.88482972536013	5.55e-03	RBM3	X	protein_coding	10.5867353401989	11.2497366741127	11.1465536144843	9.45901745650878	9.08199600262237	8.82217433581937	10.350776094213	11.522973093113	11.286984599369
Down	ENSECAG00000047800	-1.84670148035782	1.16e-02	NA	NA	NA	8.02745368873584	8.90609517138217	8.63212509582758	6.65091162887372	6.73865385058383	6.87805943444278	8.16777841896719	7.4863733731126	8.74390600890789
Down	ENSECAG00000017289	-1.8354159076225	3.15e-02	RNASEH2C	12	protein_coding	8.08642579120477	9.37058974687863	9.23811929156306	7.47157368255444	7.24159779894326	6.79141000565136	8.52699058378821	8.8597837479043	9.94255411031936
Down	ENSECAG00000023179	-1.8143475199883	8.63e-03	RPL4	1	protein_coding	11.7846004769242	12.7702883436772	12.6901775222963	10.9316962406963	10.5130918861526	10.5142435257902	11.6177540871044	11.7688260422939	12.5605373863354
Down	ENSECAG00000008655	-1.77100608522794	1.45e-02	DLGAP5	24	protein_coding	7.23807900709598	7.67014594341488	7.1269994854673	6.03128231060426	5.60119167100268	5.29510389395781	7.4433077013248	7.38742864212215	7.91761414321393
Down	ENSECAG00000020465	-1.75076214958212	4.24e-02	FKBP4	6	protein_coding	8.01536438248694	9.64873824445661	9.85736085787951	7.71184537239364	7.76538903459274	7.43028091076945	8.58773913763253	9.35481180180455	9.48565530196668
Down	ENSECAG00000014022	-1.73367034456618	2.73e-02	TSPAN5	3	protein_coding	9.24061791356559	10.0968947227151	9.11378986171915	8.45922530728241	7.55368829364534	7.19014190193429	9.18622809281638	9.06580870601574	9.47454855360751
Down	ENSECAG00000009595	-1.72727333868019	3.26e-02	MPP1	X	protein_coding	6.87305257283585	6.84919743309975	6.88629995365518	5.60980963356923	5.16910712676094	4.88106882879704	6.40612929145375	6.11629547501568	7.03750785678718
Down	ENSECAG00000022359	-1.72660186918031	3.39e-02	FOXRED1	7	protein_coding	6.93853710275344	8.06050057819421	7.78850500932392	6.25027985337077	6.06214472361726	5.6449521358445	7.30993584689981	7.62312443789854	8.26784152088919
Down	ENSECAG00000012966	-1.72010254766354	4.39e-02	AAAS	6	protein_coding	7.00117787488672	7.72325749316467	8.06547566588698	5.96529796799567	6.33132198335271	5.6449521358445	6.99930920729341	7.22499299684963	8.13070903398024
Down	ENSECAG00000023865	-1.68316085807776	2.10e-02	RAB11A	1	protein_coding	8.43846111332408	9.36104596215668	9.02522971789039	7.47157368255444	7.34656565237041	7.16081456033603	7.13270636416763	7.70758318266375	8.13306549231451
Down	ENSECAG00000010107	-1.67439066530017	2.90e-02	TAGLN2	5	protein_coding	11.2847084675169	11.8174291326856	11.7436348452872	9.94324273343408	10.0489318811612	9.89361597760801	10.3023209898181	11.9627994286925	11.5041627070547
Down	ENSECAG00000017647	-1.65352019268201	3.47e-02	RAD51	1	protein_coding	6.65661989288063	6.69060431115942	7.03716653930922	5.42579352008527	5.02472798194554	5.29510389395781	7.11733487901024	6.34444874916615	7.08209554451696
Down	ENSECAG00000015806	-1.63762829272658	2.90e-02	CCNB1	21	protein_coding	9.37914205277275	10.2482269713616	9.45547243927459	8.54454698542477	8.07743493125355	7.60739476059627	9.91181999278401	9.73782986496777	10.4540884619812
Down	ENSECAG00000023221	-1.62290055617212	2.16e-02	FBL	10	protein_coding	9.7329459858563	10.6772184349206	10.8989813078676	8.99390865602117	8.89390535641081	8.81591647995604	9.95208927487353	10.476108034155	10.6258065636526
Down	ENSECAG00000023732	-1.62017421629737	3.91e-02	H2AZ1	3	protein_coding	10.8174670282232	11.0812385164951	11.3754025195532	9.94894450660784	9.07895235540812	9.31020039015109	11.3722313882632	10.0843041731956	11.3632355268951
Down	ENSECAG00000015242	-1.60569090361294	3.13e-02	NACA	6	protein_coding	12.0206225217142	12.8175019918726	12.5218051679722	10.913586290691	10.8873901755355	10.8566867057284	11.5959695936293	12.9701126920273	12.7160843356233
Down	ENSECAG00000009738	-1.60534640461417	3.29e-02	RPS19	10	protein_coding	9.01635248657613	9.62899300173161	9.75861022249272	7.76452738914071	8.24430512086651	7.66423368858547	8.49562933205594	9.58434551753495	9.50397862207527
Down	ENSECAG00000008080	-1.59810181736524	4.06e-02	UNG	8	protein_coding	7.30912493152903	8.37217244388326	8.09815285762067	6.67862888922788	6.44915488980578	6.14176313728326	7.48781781391663	7.43774908546823	8.08031291630878
Down	ENSECAG00000014984	-1.56788579819397	4.30e-02	PGK1	X	protein_coding	10.7212021535929	11.0949774305833	11.0163647752532	9.8938456699615	9.29107862004091	8.76809678948199	9.78865424025421	10.2968779495019	10.9254141387663
Down	ENSECAG00000014658	-1.53452527737401	4.89e-02	SCD	1	protein_coding	9.27651571783389	8.86279434068282	10.0334747006462	8.31214306125548	8.04036185291698	7.35459049053502	8.77897337346851	8.64099499975587	8.82339027754388
Down	ENSECAG00000004492	-1.532868091473	4.36e-02	RRS1	9	protein_coding	7.08454269194123	6.87624895129943	7.34007073639091	5.84813943734596	5.63474248826307	5.46469459585084	6.63924223875332	6.17680452299457	6.66661952564996
Down	ENSECAG00000015459	-1.44697098353236	2.70e-02		10	protein_coding	10.0689523035804	9.74176602871791	10.2732289905146	8.90577410470025	8.58619720451501	8.25595296936086	9.77647314274218	9.4498243738618	9.50124491604278
