# Supplementary material for: Comparative Transcriptome and MicroRNA Profiles of Equine Mesenchymal Stem Cells, Fibroblasts, and Their Extracellular Vesicles
Source: Genes (Basel). 2025 Aug 5;16(8):936. doi: 10.3390/genes16080936 (PMC12386118; doi:10.3390/genes16080936)
Supplement: Supplementary file 1 [file genes-16-00936-s001.zip › Supplementary File S7.xlsx]

## Sheet: Biological processes
	Direction	adj.Pval	nGenes	Pathways	Accession	Genes
1	Down regulated	2.2003156115929e-08	44	Anatomical structure morphogenesis	GO:0009653	ENSECAG00000000701 ENSECAG00000004871 ENSECAG00000005525 ENSECAG00000005814 ENSECAG00000006290 ENSECAG00000007589 ENSECAG00000008830 ENSECAG00000009211 ENSECAG00000009296 ENSECAG00000009402 ENSECAG00000009792 ENSECAG00000009864 ENSECAG00000010025 ENSECAG00000010035 ENSECAG00000010059 ENSECAG00000010961 ENSECAG00000011101 ENSECAG00000011467 ENSECAG00000011498 ENSECAG00000012799 ENSECAG00000013582 …
2	Down regulated	2.2003156115929e-08	36	Tissue development	GO:0009888	ENSECAG00000000373 ENSECAG00000004871 ENSECAG00000005525 ENSECAG00000006290 ENSECAG00000007589 ENSECAG00000008830 ENSECAG00000009296 ENSECAG00000010025 ENSECAG00000010035 ENSECAG00000010059 ENSECAG00000010880 ENSECAG00000011101 ENSECAG00000011498 ENSECAG00000014287 ENSECAG00000014725 ENSECAG00000014771 ENSECAG00000014787 ENSECAG00000015145 ENSECAG00000017433 ENSECAG00000017671 ENSECAG00000019084 …
3	Down regulated	3.97491354628622e-06	26	Cell adhesion	GO:0007155	ENSECAG00000000373 ENSECAG00000000701 ENSECAG00000005814 ENSECAG00000006290 ENSECAG00000007589 ENSECAG00000008830 ENSECAG00000009296 ENSECAG00000009402 ENSECAG00000009616 ENSECAG00000009864 ENSECAG00000010961 ENSECAG00000011101 ENSECAG00000011790 ENSECAG00000014992 ENSECAG00000017433 ENSECAG00000017625 ENSECAG00000017671 ENSECAG00000017925 ENSECAG00000018178 ENSECAG00000018619 ENSECAG00000018875 …
4	Down regulated	3.97491354628622e-06	26	Biological adhesion	GO:0022610	ENSECAG00000000373 ENSECAG00000000701 ENSECAG00000005814 ENSECAG00000006290 ENSECAG00000007589 ENSECAG00000008830 ENSECAG00000009296 ENSECAG00000009402 ENSECAG00000009616 ENSECAG00000009864 ENSECAG00000010961 ENSECAG00000011101 ENSECAG00000011790 ENSECAG00000014992 ENSECAG00000017433 ENSECAG00000017625 ENSECAG00000017671 ENSECAG00000017925 ENSECAG00000018178 ENSECAG00000018619 ENSECAG00000018875 …
5	Down regulated	1.49601145614121e-05	22	Animal organ morphogenesis	GO:0009887	ENSECAG00000004871 ENSECAG00000006290 ENSECAG00000008830 ENSECAG00000009296 ENSECAG00000010025 ENSECAG00000010035 ENSECAG00000011101 ENSECAG00000011467 ENSECAG00000011498 ENSECAG00000012799 ENSECAG00000013582 ENSECAG00000013960 ENSECAG00000015145 ENSECAG00000017433 ENSECAG00000019084 ENSECAG00000019508 ENSECAG00000019565 ENSECAG00000019904 ENSECAG00000020399 ENSECAG00000022448 ENSECAG00000023631 …
6	Down regulated	3.70478769047833e-05	17	Embryonic morphogenesis	GO:0048598	ENSECAG00000005525 ENSECAG00000007589 ENSECAG00000008830 ENSECAG00000010025 ENSECAG00000010961 ENSECAG00000011101 ENSECAG00000013960 ENSECAG00000014725 ENSECAG00000016560 ENSECAG00000019084 ENSECAG00000019508 ENSECAG00000019565 ENSECAG00000019904 ENSECAG00000020203 ENSECAG00000020399 ENSECAG00000022448 ENSECAG00000042356
7	Down regulated	9.11680498630746e-05	13	Epithelial cell proliferation	GO:0050673	ENSECAG00000005468 ENSECAG00000008830 ENSECAG00000009402 ENSECAG00000010025 ENSECAG00000011790 ENSECAG00000012799 ENSECAG00000013960 ENSECAG00000017671 ENSECAG00000019084 ENSECAG00000019508 ENSECAG00000019565 ENSECAG00000022279 ENSECAG00000022659
8	Down regulated	0.0001076157498233	15	Skeletal system development	GO:0001501	ENSECAG00000004871 ENSECAG00000004969 ENSECAG00000008830 ENSECAG00000009296 ENSECAG00000010035 ENSECAG00000010880 ENSECAG00000011467 ENSECAG00000011498 ENSECAG00000013582 ENSECAG00000013960 ENSECAG00000014725 ENSECAG00000014771 ENSECAG00000019565 ENSECAG00000019904 ENSECAG00000025050
9	Down regulated	0.000124379393603722	12	Ossification	GO:0001503	ENSECAG00000008830 ENSECAG00000009296 ENSECAG00000010025 ENSECAG00000010035 ENSECAG00000011467 ENSECAG00000013582 ENSECAG00000014287 ENSECAG00000014771 ENSECAG00000019565 ENSECAG00000020399 ENSECAG00000021663 ENSECAG00000025050
10	Down regulated	0.000124379393603722	34	Cell surface receptor signaling pathway	GO:0007166	ENSECAG00000000373 ENSECAG00000005814 ENSECAG00000007589 ENSECAG00000007734 ENSECAG00000008335 ENSECAG00000008830 ENSECAG00000009211 ENSECAG00000009402 ENSECAG00000009792 ENSECAG00000009864 ENSECAG00000010025 ENSECAG00000010035 ENSECAG00000010656 ENSECAG00000011101 ENSECAG00000011498 ENSECAG00000013960 ENSECAG00000014771 ENSECAG00000015853 ENSECAG00000016394 ENSECAG00000017625 ENSECAG00000017671 …
11	Down regulated	0.000124379393603722	6	Non-canonical Wnt signaling pathway	GO:0035567	ENSECAG00000008830 ENSECAG00000010025 ENSECAG00000011101 ENSECAG00000020203 ENSECAG00000020399 ENSECAG00000023631
12	Down regulated	0.000124379393603722	39	Animal organ development	GO:0048513	ENSECAG00000000373 ENSECAG00000004871 ENSECAG00000004969 ENSECAG00000005525 ENSECAG00000006290 ENSECAG00000008830 ENSECAG00000009296 ENSECAG00000009402 ENSECAG00000010025 ENSECAG00000010035 ENSECAG00000010880 ENSECAG00000011101 ENSECAG00000011467 ENSECAG00000011498 ENSECAG00000012799 ENSECAG00000013582 ENSECAG00000013960 ENSECAG00000014287 ENSECAG00000014725 ENSECAG00000014771 ENSECAG00000014787 …
13	Down regulated	0.000124379393603722	55	Anatomical structure development	GO:0048856	ENSECAG00000000373 ENSECAG00000000701 ENSECAG00000004871 ENSECAG00000004969 ENSECAG00000005525 ENSECAG00000005814 ENSECAG00000006290 ENSECAG00000007589 ENSECAG00000008830 ENSECAG00000009211 ENSECAG00000009296 ENSECAG00000009402 ENSECAG00000009792 ENSECAG00000009864 ENSECAG00000010025 ENSECAG00000010035 ENSECAG00000010059 ENSECAG00000010880 ENSECAG00000010961 ENSECAG00000011101 ENSECAG00000011467 …
14	Down regulated	0.000124379393603722	10	Bone development	GO:0060348	ENSECAG00000004871 ENSECAG00000004969 ENSECAG00000009296 ENSECAG00000010035 ENSECAG00000011467 ENSECAG00000011498 ENSECAG00000013582 ENSECAG00000014771 ENSECAG00000019565 ENSECAG00000025050
15	Down regulated	0.000124379393603722	21	Epithelium development	GO:0060429	ENSECAG00000000373 ENSECAG00000005525 ENSECAG00000006290 ENSECAG00000008830 ENSECAG00000009296 ENSECAG00000010025 ENSECAG00000010059 ENSECAG00000011101 ENSECAG00000011498 ENSECAG00000015145 ENSECAG00000017433 ENSECAG00000017671 ENSECAG00000019084 ENSECAG00000019565 ENSECAG00000020203 ENSECAG00000020399 ENSECAG00000022448 ENSECAG00000023631 ENSECAG00000025019 ENSECAG00000031980 ENSECAG00000042356
16	Up regulated	0.00265362746864924	41	Anatomical structure morphogenesis	GO:0009653	ENSECAG00000000794 ENSECAG00000000932 ENSECAG00000002707 ENSECAG00000002955 ENSECAG00000004592 ENSECAG00000005384 ENSECAG00000006567 ENSECAG00000007373 ENSECAG00000008016 ENSECAG00000008407 ENSECAG00000009133 ENSECAG00000009387 ENSECAG00000009755 ENSECAG00000010178 ENSECAG00000010939 ENSECAG00000011631 ENSECAG00000011891 ENSECAG00000012062 ENSECAG00000012439 ENSECAG00000013425 ENSECAG00000014891 …
17	Up regulated	0.00265362746864924	22	Animal organ morphogenesis	GO:0009887	ENSECAG00000000932 ENSECAG00000002707 ENSECAG00000002955 ENSECAG00000008407 ENSECAG00000009133 ENSECAG00000009387 ENSECAG00000010178 ENSECAG00000011631 ENSECAG00000011891 ENSECAG00000012439 ENSECAG00000013425 ENSECAG00000015046 ENSECAG00000015063 ENSECAG00000016768 ENSECAG00000016983 ENSECAG00000024574 ENSECAG00000024900 ENSECAG00000031152 ENSECAG00000033567 ENSECAG00000034473 ENSECAG00000034866 …
18	Up regulated	0.00350271029238762	6	Negative regulation of cell-substrate adhesion	GO:0010812	ENSECAG00000005384 ENSECAG00000009133 ENSECAG00000012062 ENSECAG00000014558 ENSECAG00000018101 ENSECAG00000022047
19	Up regulated	0.00378508458086393	24	Cell adhesion	GO:0007155	ENSECAG00000000026 ENSECAG00000000599 ENSECAG00000000794 ENSECAG00000005384 ENSECAG00000009133 ENSECAG00000009755 ENSECAG00000010178 ENSECAG00000011631 ENSECAG00000011891 ENSECAG00000012062 ENSECAG00000014558 ENSECAG00000014891 ENSECAG00000015220 ENSECAG00000017321 ENSECAG00000018101 ENSECAG00000018133 ENSECAG00000019193 ENSECAG00000021192 ENSECAG00000022047 ENSECAG00000022423 ENSECAG00000023844 …
20	Up regulated	0.00378508458086393	33	Nervous system development	GO:0007399	ENSECAG00000000794 ENSECAG00000000932 ENSECAG00000002707 ENSECAG00000006567 ENSECAG00000007373 ENSECAG00000008556 ENSECAG00000009387 ENSECAG00000009755 ENSECAG00000010178 ENSECAG00000011631 ENSECAG00000011891 ENSECAG00000012062 ENSECAG00000012327 ENSECAG00000012671 ENSECAG00000014891 ENSECAG00000015046 ENSECAG00000015063 ENSECAG00000015351 ENSECAG00000016768 ENSECAG00000017321 ENSECAG00000018280 …
21	Up regulated	0.00378508458086393	24	Biological adhesion	GO:0022610	ENSECAG00000000026 ENSECAG00000000599 ENSECAG00000000794 ENSECAG00000005384 ENSECAG00000009133 ENSECAG00000009755 ENSECAG00000010178 ENSECAG00000011631 ENSECAG00000011891 ENSECAG00000012062 ENSECAG00000014558 ENSECAG00000014891 ENSECAG00000015220 ENSECAG00000017321 ENSECAG00000018101 ENSECAG00000018133 ENSECAG00000019193 ENSECAG00000021192 ENSECAG00000022047 ENSECAG00000022423 ENSECAG00000023844 …
22	Up regulated	0.00378508458086393	4	Definitive hemopoiesis	GO:0060216	ENSECAG00000002707 ENSECAG00000009387 ENSECAG00000016768 ENSECAG00000018746
23	Up regulated	0.00516198248044283	19	Regulation of cell motility	GO:2000145	ENSECAG00000000026 ENSECAG00000007373 ENSECAG00000008556 ENSECAG00000009133 ENSECAG00000011631 ENSECAG00000012327 ENSECAG00000013425 ENSECAG00000013788 ENSECAG00000014558 ENSECAG00000016768 ENSECAG00000018101 ENSECAG00000018133 ENSECAG00000019083 ENSECAG00000020413 ENSECAG00000022047 ENSECAG00000023844 ENSECAG00000024334 ENSECAG00000024574 ENSECAG00000038446
24	Up regulated	0.00516198248044283	9	Anterior/posterior pattern specification	GO:0009952	ENSECAG00000000932 ENSECAG00000002707 ENSECAG00000002955 ENSECAG00000003682 ENSECAG00000004151 ENSECAG00000012439 ENSECAG00000024900 ENSECAG00000031152 ENSECAG00000034473
25	Up regulated	0.00516198248044283	7	Negative regulation of cell development	GO:0010721	ENSECAG00000005384 ENSECAG00000011631 ENSECAG00000012062 ENSECAG00000012671 ENSECAG00000018101 ENSECAG00000019083 ENSECAG00000037831
26	Up regulated	0.00516198248044283	46	Cell differentiation	GO:0030154	ENSECAG00000000794 ENSECAG00000000932 ENSECAG00000002707 ENSECAG00000004727 ENSECAG00000005384 ENSECAG00000006567 ENSECAG00000007373 ENSECAG00000009133 ENSECAG00000009387 ENSECAG00000009755 ENSECAG00000010178 ENSECAG00000011631 ENSECAG00000011891 ENSECAG00000012062 ENSECAG00000012327 ENSECAG00000012439 ENSECAG00000012671 ENSECAG00000013425 ENSECAG00000013428 ENSECAG00000014891 ENSECAG00000015046 …
27	Up regulated	0.00516198248044283	3	Retinal ganglion cell axon guidance	GO:0031290	ENSECAG00000009755 ENSECAG00000011631 ENSECAG00000012062
28	Up regulated	0.00516198248044283	64	Developmental process	GO:0032502	ENSECAG00000000794 ENSECAG00000000932 ENSECAG00000002707 ENSECAG00000002955 ENSECAG00000003682 ENSECAG00000004151 ENSECAG00000004592 ENSECAG00000004727 ENSECAG00000005384 ENSECAG00000006567 ENSECAG00000007373 ENSECAG00000008016 ENSECAG00000008407 ENSECAG00000008556 ENSECAG00000009133 ENSECAG00000009387 ENSECAG00000009755 ENSECAG00000010178 ENSECAG00000010939 ENSECAG00000011631 ENSECAG00000011891 …
29	Up regulated	0.00516198248044283	11	Cell junction assembly	GO:0034329	ENSECAG00000006567 ENSECAG00000009133 ENSECAG00000009755 ENSECAG00000010178 ENSECAG00000011631 ENSECAG00000012062 ENSECAG00000014558 ENSECAG00000015220 ENSECAG00000015351 ENSECAG00000017321 ENSECAG00000022047
30	Up regulated	0.00516198248044283	28	Locomotion	GO:0040011	ENSECAG00000000026 ENSECAG00000000794 ENSECAG00000007373 ENSECAG00000008556 ENSECAG00000009133 ENSECAG00000009755 ENSECAG00000010178 ENSECAG00000011631 ENSECAG00000011891 ENSECAG00000012062 ENSECAG00000012327 ENSECAG00000013196 ENSECAG00000013425 ENSECAG00000013788 ENSECAG00000014558 ENSECAG00000014891 ENSECAG00000015487 ENSECAG00000016768 ENSECAG00000018101 ENSECAG00000018133 ENSECAG00000019083 …

## Sheet: KEGG
	Direction	adj.Pval	nGenes	Pathways	Genes
1	Down regulated	0.00271973183054905	11	PI3K-Akt signaling pathway	ENSECAG00000000701 ENSECAG00000004107 ENSECAG00000007589 ENSECAG00000009211 ENSECAG00000009402 ENSECAG00000013960 ENSECAG00000017433 ENSECAG00000017625 ENSECAG00000019438 ENSECAG00000023104 ENSECAG00000024746
2	Down regulated	0.00781833693591456	8	Proteoglycans in cancer	ENSECAG00000000701 ENSECAG00000007589 ENSECAG00000008484 ENSECAG00000008830 ENSECAG00000009402 ENSECAG00000010025 ENSECAG00000010656 ENSECAG00000017625
3	Down regulated	0.0083574428757723	5	ECM-receptor interaction	ENSECAG00000000701 ENSECAG00000007589 ENSECAG00000017433 ENSECAG00000017625 ENSECAG00000023104
