# Supplementary material for: Comparative Transcriptome and MicroRNA Profiles of Equine Mesenchymal Stem Cells, Fibroblasts, and Their Extracellular Vesicles
Source: Genes (Basel). 2025 Aug 5;16(8):936. doi: 10.3390/genes16080936 (PMC12386118; doi:10.3390/genes16080936)
Supplement: Supplementary file 1 [file genes-16-00936-s001.zip › Supplementary File S8.xlsx]

## Sheet: Biological processes
	Direction	adj.Pval	nGenes	Pathways	Accession	Genes
1	Down regulated	0.000302311650184291	9	Embryonic limb morphogenesis	GO:0030326	ENSECAG00000008830 ENSECAG00000010025 ENSECAG00000014725 ENSECAG00000016596 ENSECAG00000019084 ENSECAG00000019565 ENSECAG00000020388 ENSECAG00000020599 ENSECAG00000038185
2	Down regulated	0.000302311650184291	6	Prostate gland development	GO:0030850	ENSECAG00000001509 ENSECAG00000008830 ENSECAG00000016596 ENSECAG00000020388 ENSECAG00000022279 ENSECAG00000038185
3	Down regulated	0.000302311650184291	9	Embryonic appendage morphogenesis	GO:0035113	ENSECAG00000008830 ENSECAG00000010025 ENSECAG00000014725 ENSECAG00000016596 ENSECAG00000019084 ENSECAG00000019565 ENSECAG00000020388 ENSECAG00000020599 ENSECAG00000038185
4	Down regulated	0.000311769567203913	5	Prostate gland epithelium morphogenesis	GO:0060740	ENSECAG00000001509 ENSECAG00000008830 ENSECAG00000016596 ENSECAG00000020388 ENSECAG00000038185
5	Down regulated	0.000485088722789027	9	Appendage morphogenesis	GO:0035107	ENSECAG00000008830 ENSECAG00000010025 ENSECAG00000014725 ENSECAG00000016596 ENSECAG00000019084 ENSECAG00000019565 ENSECAG00000020388 ENSECAG00000020599 ENSECAG00000038185
6	Down regulated	0.000485088722789027	9	Limb morphogenesis	GO:0035108	ENSECAG00000008830 ENSECAG00000010025 ENSECAG00000014725 ENSECAG00000016596 ENSECAG00000019084 ENSECAG00000019565 ENSECAG00000020388 ENSECAG00000020599 ENSECAG00000038185
7	Down regulated	0.0017174632705922	9	Appendage development	GO:0035107	ENSECAG00000008830 ENSECAG00000010025 ENSECAG00000014725 ENSECAG00000016596 ENSECAG00000019084 ENSECAG00000019565 ENSECAG00000020388 ENSECAG00000020599 ENSECAG00000038185
8	Down regulated	0.0017174632705922	9	Limb development	GO:0060173	ENSECAG00000008830 ENSECAG00000010025 ENSECAG00000014725 ENSECAG00000016596 ENSECAG00000019084 ENSECAG00000019565 ENSECAG00000020388 ENSECAG00000020599 ENSECAG00000038185
9	Down regulated	0.00230191978729698	6	Ribosome assembly	GO:0042255	ENSECAG00000004492 ENSECAG00000009738 ENSECAG00000015459 ENSECAG00000020152 ENSECAG00000036137 ENSECAG00000038999
10	Down regulated	0.00675944168859556	16	Mitotic cell cycle process	GO:1903047	ENSECAG00000000622 ENSECAG00000000633 ENSECAG00000001653 ENSECAG00000004492 ENSECAG00000005525 ENSECAG00000008634 ENSECAG00000008655 ENSECAG00000012966 ENSECAG00000015806 ENSECAG00000017647 ENSECAG00000018503 ENSECAG00000019129 ENSECAG00000021707 ENSECAG00000023865 ENSECAG00000025092 ENSECAG00000038185
11	Down regulated	0.00675944168859556	18	Mitotic cell cycle	GO:0000278	ENSECAG00000000622 ENSECAG00000000633 ENSECAG00000001509 ENSECAG00000001653 ENSECAG00000004492 ENSECAG00000005525 ENSECAG00000008634 ENSECAG00000008655 ENSECAG00000012966 ENSECAG00000015806 ENSECAG00000017647 ENSECAG00000018503 ENSECAG00000019129 ENSECAG00000020259 ENSECAG00000021707 ENSECAG00000023865 ENSECAG00000025092 ENSECAG00000038185
12	Down regulated	0.00685819600123263	5	Regulation of morphogenesis of an epithelium	GO:1905330	ENSECAG00000005525 ENSECAG00000008830 ENSECAG00000020388 ENSECAG00000022919 ENSECAG00000024082
13	Down regulated	0.00685819600123263	13	Skeletal system development	GO:0001501	ENSECAG00000000931 ENSECAG00000008830 ENSECAG00000010077 ENSECAG00000011467 ENSECAG00000013582 ENSECAG00000014725 ENSECAG00000016596 ENSECAG00000019565 ENSECAG00000020259 ENSECAG00000020388 ENSECAG00000020599 ENSECAG00000022919 ENSECAG00000025050
14	Down regulated	0.00685819600123263	14	Embryonic morphogenesis	GO:0048598	ENSECAG00000005525 ENSECAG00000008830 ENSECAG00000010025 ENSECAG00000014725 ENSECAG00000015009 ENSECAG00000016596 ENSECAG00000019084 ENSECAG00000019565 ENSECAG00000020203 ENSECAG00000020259 ENSECAG00000020388 ENSECAG00000020599 ENSECAG00000022919 ENSECAG00000038185
15	Down regulated	0.00685819600123263	3	Branching involved in prostate gland morphogenesis	GO:0060442	ENSECAG00000001509 ENSECAG00000020388 ENSECAG00000038185
16	Up regulated	9.4600968681815e-07	71	Anatomical structure morphogenesis	GO:0009653	ENSECAG00000000495 ENSECAG00000000751 ENSECAG00000000794 ENSECAG00000000932 ENSECAG00000002707 ENSECAG00000006249 ENSECAG00000006567 ENSECAG00000007044 ENSECAG00000007047 ENSECAG00000007373 ENSECAG00000008016 ENSECAG00000008579 ENSECAG00000008871 ENSECAG00000008932 ENSECAG00000009256 ENSECAG00000009387 ENSECAG00000009663 ENSECAG00000011524 ENSECAG00000011631 ENSECAG00000011669 ENSECAG00000011891 …
17	Up regulated	0.000125482924328846	34	Animal organ morphogenesis	GO:0009887	ENSECAG00000000495 ENSECAG00000000932 ENSECAG00000002707 ENSECAG00000007044 ENSECAG00000007047 ENSECAG00000008579 ENSECAG00000008871 ENSECAG00000009256 ENSECAG00000009387 ENSECAG00000009663 ENSECAG00000011631 ENSECAG00000011891 ENSECAG00000012209 ENSECAG00000012439 ENSECAG00000013111 ENSECAG00000013425 ENSECAG00000013745 ENSECAG00000015063 ENSECAG00000015387 ENSECAG00000015418 ENSECAG00000016610 …
18	Up regulated	0.000554997045368121	37	Cell adhesion	GO:0007155	ENSECAG00000000599 ENSECAG00000000794 ENSECAG00000007761 ENSECAG00000007972 ENSECAG00000009663 ENSECAG00000010297 ENSECAG00000011154 ENSECAG00000011631 ENSECAG00000011669 ENSECAG00000011874 ENSECAG00000011891 ENSECAG00000012209 ENSECAG00000012863 ENSECAG00000013366 ENSECAG00000013633 ENSECAG00000014150 ENSECAG00000014891 ENSECAG00000015180 ENSECAG00000015834 ENSECAG00000016111 ENSECAG00000016121 …
19	Up regulated	0.000554997045368121	52	Nervous system development	GO:0007399	ENSECAG00000000121 ENSECAG00000000495 ENSECAG00000000751 ENSECAG00000000794 ENSECAG00000000932 ENSECAG00000002707 ENSECAG00000006567 ENSECAG00000007373 ENSECAG00000008556 ENSECAG00000008579 ENSECAG00000008871 ENSECAG00000008932 ENSECAG00000009387 ENSECAG00000009607 ENSECAG00000009663 ENSECAG00000011154 ENSECAG00000011631 ENSECAG00000011669 ENSECAG00000011891 ENSECAG00000012534 ENSECAG00000012889 …
20	Up regulated	0.000554997045368121	37	Biological adhesion	GO:0022610	ENSECAG00000000599 ENSECAG00000000794 ENSECAG00000007761 ENSECAG00000007972 ENSECAG00000009663 ENSECAG00000010297 ENSECAG00000011154 ENSECAG00000011631 ENSECAG00000011669 ENSECAG00000011874 ENSECAG00000011891 ENSECAG00000012209 ENSECAG00000012863 ENSECAG00000013366 ENSECAG00000013633 ENSECAG00000014150 ENSECAG00000014891 ENSECAG00000015180 ENSECAG00000015834 ENSECAG00000016111 ENSECAG00000016121 …
21	Up regulated	0.000696755014166022	87	System development	GO:0048731	ENSECAG00000000015 ENSECAG00000000121 ENSECAG00000000495 ENSECAG00000000751 ENSECAG00000000794 ENSECAG00000000932 ENSECAG00000002707 ENSECAG00000003682 ENSECAG00000006567 ENSECAG00000007044 ENSECAG00000007047 ENSECAG00000007373 ENSECAG00000008016 ENSECAG00000008556 ENSECAG00000008579 ENSECAG00000008871 ENSECAG00000008932 ENSECAG00000009256 ENSECAG00000009387 ENSECAG00000009607 ENSECAG00000009663 …
22	Up regulated	0.000969194723620943	92	Multicellular organism development	GO:0007275	ENSECAG00000000015 ENSECAG00000000121 ENSECAG00000000495 ENSECAG00000000751 ENSECAG00000000794 ENSECAG00000000932 ENSECAG00000002707 ENSECAG00000003682 ENSECAG00000004151 ENSECAG00000006249 ENSECAG00000006567 ENSECAG00000007044 ENSECAG00000007047 ENSECAG00000007373 ENSECAG00000008016 ENSECAG00000008556 ENSECAG00000008579 ENSECAG00000008871 ENSECAG00000008932 ENSECAG00000009256 ENSECAG00000009387 …
23	Up regulated	0.000969194723620943	100	Anatomical structure development	GO:0048856	ENSECAG00000000015 ENSECAG00000000121 ENSECAG00000000495 ENSECAG00000000751 ENSECAG00000000794 ENSECAG00000000932 ENSECAG00000002707 ENSECAG00000003682 ENSECAG00000004151 ENSECAG00000006249 ENSECAG00000006567 ENSECAG00000007044 ENSECAG00000007047 ENSECAG00000007373 ENSECAG00000007588 ENSECAG00000008016 ENSECAG00000008556 ENSECAG00000008579 ENSECAG00000008871 ENSECAG00000008932 ENSECAG00000009256 …
24	Up regulated	0.00280635532794096	104	Developmental process	GO:0032502	ENSECAG00000000015 ENSECAG00000000121 ENSECAG00000000495 ENSECAG00000000751 ENSECAG00000000794 ENSECAG00000000932 ENSECAG00000002707 ENSECAG00000003682 ENSECAG00000004151 ENSECAG00000006249 ENSECAG00000006567 ENSECAG00000007044 ENSECAG00000007047 ENSECAG00000007373 ENSECAG00000007588 ENSECAG00000008016 ENSECAG00000008556 ENSECAG00000008579 ENSECAG00000008871 ENSECAG00000008932 ENSECAG00000009256 …
25	Up regulated	0.00399032185361969	20	Skeletal system development	GO:0001501	ENSECAG00000000015 ENSECAG00000000932 ENSECAG00000002707 ENSECAG00000003682 ENSECAG00000009387 ENSECAG00000012209 ENSECAG00000012439 ENSECAG00000012534 ENSECAG00000013745 ENSECAG00000016121 ENSECAG00000016610 ENSECAG00000017132 ENSECAG00000019596 ENSECAG00000020093 ENSECAG00000020505 ENSECAG00000021205 ENSECAG00000023039 ENSECAG00000033482 ENSECAG00000034473 ENSECAG00000037831
26	Up regulated	0.00657219074337121	21	Plasma membrane bounded cell projection morphogenesis	GO:0120039	ENSECAG00000000495 ENSECAG00000000751 ENSECAG00000000794 ENSECAG00000006567 ENSECAG00000007373 ENSECAG00000008932 ENSECAG00000009663 ENSECAG00000011631 ENSECAG00000011669 ENSECAG00000012889 ENSECAG00000014891 ENSECAG00000015180 ENSECAG00000015952 ENSECAG00000016219 ENSECAG00000016676 ENSECAG00000018307 ENSECAG00000020468 ENSECAG00000022222 ENSECAG00000023844 ENSECAG00000024574 ENSECAG00000037496
27	Up regulated	0.00678568928813073	21	Cell projection morphogenesis	GO:0048858	ENSECAG00000000495 ENSECAG00000000751 ENSECAG00000000794 ENSECAG00000006567 ENSECAG00000007373 ENSECAG00000008932 ENSECAG00000009663 ENSECAG00000011631 ENSECAG00000011669 ENSECAG00000012889 ENSECAG00000014891 ENSECAG00000015180 ENSECAG00000015952 ENSECAG00000016219 ENSECAG00000016676 ENSECAG00000018307 ENSECAG00000020468 ENSECAG00000022222 ENSECAG00000023844 ENSECAG00000024574 ENSECAG00000037496
28	Up regulated	0.00993806510771239	21	Cell part morphogenesis	GO:0032990	ENSECAG00000000495 ENSECAG00000000751 ENSECAG00000000794 ENSECAG00000006567 ENSECAG00000007373 ENSECAG00000008932 ENSECAG00000009663 ENSECAG00000011631 ENSECAG00000011669 ENSECAG00000012889 ENSECAG00000014891 ENSECAG00000015180 ENSECAG00000015952 ENSECAG00000016219 ENSECAG00000016676 ENSECAG00000018307 ENSECAG00000020468 ENSECAG00000022222 ENSECAG00000023844 ENSECAG00000024574 ENSECAG00000037496
29	Up regulated	0.00993806510771239	20	Neuron projection morphogenesis	GO:0048812	ENSECAG00000000495 ENSECAG00000000751 ENSECAG00000000794 ENSECAG00000006567 ENSECAG00000007373 ENSECAG00000008932 ENSECAG00000009663 ENSECAG00000011631 ENSECAG00000011669 ENSECAG00000012889 ENSECAG00000014891 ENSECAG00000015180 ENSECAG00000015952 ENSECAG00000016676 ENSECAG00000018307 ENSECAG00000020468 ENSECAG00000022222 ENSECAG00000023844 ENSECAG00000024574 ENSECAG00000037496

## Sheet: KEGG
	Direction	adj.Pval	nGenes	Pathways	Genes
1	Up regulated	0.00786431094941465	8	ECM-receptor interaction	ENSECAG00000007044 ENSECAG00000011669 ENSECAG00000012863 ENSECAG00000019838 ENSECAG00000020468 ENSECAG00000021314 ENSECAG00000023141 ENSECAG00000023844
2	Up regulated	0.00976512870977926	9	Vascular smooth muscle contraction	ENSECAG00000006879 ENSECAG00000009088 ENSECAG00000009101 ENSECAG00000015387 ENSECAG00000016147 ENSECAG00000017015 ENSECAG00000018853 ENSECAG00000019798 ENSECAG00000021360
