# Supplementary material for: Comparative Transcriptome and MicroRNA Profiles of Equine Mesenchymal Stem Cells, Fibroblasts, and Their Extracellular Vesicles
Source: Genes (Basel). 2025 Aug 5;16(8):936. doi: 10.3390/genes16080936 (PMC12386118; doi:10.3390/genes16080936)
Supplement: Supplementary file 1 [file genes-16-00936-s001.zip › Supplementary File S9.xlsx]

## Sheet: Biological processes
	Direction	adj.Pval	nGenes	Pathways	Accession	Genes
1	Down regulated	1.58514689654001e-11	66	Anatomical structure morphogenesis	GO:0009653	ENSECAG00000000701 ENSECAG00000000751 ENSECAG00000000932 ENSECAG00000001279 ENSECAG00000001317 ENSECAG00000005814 ENSECAG00000006019 ENSECAG00000006290 ENSECAG00000006844 ENSECAG00000007044 ENSECAG00000007047 ENSECAG00000007589 ENSECAG00000008579 ENSECAG00000008830 ENSECAG00000009061 ENSECAG00000009256 ENSECAG00000010739 ENSECAG00000011669 ENSECAG00000012799 ENSECAG00000012863 ENSECAG00000013111 …
2	Down regulated	3.62967249154045e-08	47	Tissue development	GO:0009888	ENSECAG00000001317 ENSECAG00000006019 ENSECAG00000006290 ENSECAG00000007044 ENSECAG00000007047 ENSECAG00000007589 ENSECAG00000008830 ENSECAG00000010739 ENSECAG00000010880 ENSECAG00000012863 ENSECAG00000013111 ENSECAG00000013180 ENSECAG00000013425 ENSECAG00000013745 ENSECAG00000013771 ENSECAG00000014268 ENSECAG00000014771 ENSECAG00000014787 ENSECAG00000015145 ENSECAG00000015387 ENSECAG00000015834 …
3	Down regulated	8.9704104245221e-08	37	Cell adhesion	GO:0007155	ENSECAG00000000701 ENSECAG00000001317 ENSECAG00000005814 ENSECAG00000006290 ENSECAG00000007589 ENSECAG00000007972 ENSECAG00000008830 ENSECAG00000009616 ENSECAG00000010739 ENSECAG00000011669 ENSECAG00000011790 ENSECAG00000012863 ENSECAG00000013087 ENSECAG00000014680 ENSECAG00000015180 ENSECAG00000015834 ENSECAG00000016219 ENSECAG00000016324 ENSECAG00000016610 ENSECAG00000017433 ENSECAG00000017625 …
4	Down regulated	8.9704104245221e-08	37	Biological adhesion	GO:0022610	ENSECAG00000000701 ENSECAG00000001317 ENSECAG00000005814 ENSECAG00000006290 ENSECAG00000007589 ENSECAG00000007972 ENSECAG00000008830 ENSECAG00000009616 ENSECAG00000010739 ENSECAG00000011669 ENSECAG00000011790 ENSECAG00000012863 ENSECAG00000013087 ENSECAG00000014680 ENSECAG00000015180 ENSECAG00000015834 ENSECAG00000016219 ENSECAG00000016324 ENSECAG00000016610 ENSECAG00000017433 ENSECAG00000017625 …
5	Down regulated	8.9704104245221e-08	89	Anatomical structure development	GO:0048856	ENSECAG00000000015 ENSECAG00000000701 ENSECAG00000000751 ENSECAG00000000932 ENSECAG00000001279 ENSECAG00000001317 ENSECAG00000004969 ENSECAG00000005814 ENSECAG00000006019 ENSECAG00000006290 ENSECAG00000006844 ENSECAG00000007044 ENSECAG00000007047 ENSECAG00000007588 ENSECAG00000007589 ENSECAG00000008579 ENSECAG00000008830 ENSECAG00000009061 ENSECAG00000009256 ENSECAG00000009607 ENSECAG00000009968 …
6	Down regulated	6.63748864516194e-07	91	Developmental process	GO:0032502	ENSECAG00000000015 ENSECAG00000000701 ENSECAG00000000751 ENSECAG00000000932 ENSECAG00000001279 ENSECAG00000001317 ENSECAG00000004969 ENSECAG00000005814 ENSECAG00000006019 ENSECAG00000006290 ENSECAG00000006844 ENSECAG00000007044 ENSECAG00000007047 ENSECAG00000007588 ENSECAG00000007589 ENSECAG00000008579 ENSECAG00000008830 ENSECAG00000009061 ENSECAG00000009256 ENSECAG00000009607 ENSECAG00000009968 …
7	Down regulated	1.77377959450111e-06	79	Multicellular organism development	GO:0007275	ENSECAG00000000015 ENSECAG00000000751 ENSECAG00000000932 ENSECAG00000001279 ENSECAG00000001317 ENSECAG00000004969 ENSECAG00000006290 ENSECAG00000006844 ENSECAG00000007044 ENSECAG00000007047 ENSECAG00000007589 ENSECAG00000008579 ENSECAG00000008830 ENSECAG00000009061 ENSECAG00000009256 ENSECAG00000009607 ENSECAG00000009968 ENSECAG00000010739 ENSECAG00000010880 ENSECAG00000011365 ENSECAG00000011669 …
8	Down regulated	2.25510792099885e-06	74	System development	GO:0048731	ENSECAG00000000015 ENSECAG00000000751 ENSECAG00000000932 ENSECAG00000001279 ENSECAG00000004969 ENSECAG00000006290 ENSECAG00000006844 ENSECAG00000007044 ENSECAG00000007047 ENSECAG00000008579 ENSECAG00000008830 ENSECAG00000009061 ENSECAG00000009256 ENSECAG00000009607 ENSECAG00000009968 ENSECAG00000010880 ENSECAG00000011365 ENSECAG00000011669 ENSECAG00000012106 ENSECAG00000012799 ENSECAG00000012863 …
9	Down regulated	5.61632578338938e-06	29	Animal organ morphogenesis	GO:0009887	ENSECAG00000000932 ENSECAG00000006290 ENSECAG00000007044 ENSECAG00000007047 ENSECAG00000008579 ENSECAG00000008830 ENSECAG00000009256 ENSECAG00000012799 ENSECAG00000013111 ENSECAG00000013180 ENSECAG00000013425 ENSECAG00000013745 ENSECAG00000013960 ENSECAG00000014268 ENSECAG00000015145 ENSECAG00000015387 ENSECAG00000016610 ENSECAG00000016927 ENSECAG00000016983 ENSECAG00000017132 ENSECAG00000017433 …
10	Down regulated	5.61632578338938e-06	36	Cell migration	GO:0016477	ENSECAG00000001279 ENSECAG00000001317 ENSECAG00000005814 ENSECAG00000007589 ENSECAG00000007607 ENSECAG00000008830 ENSECAG00000009061 ENSECAG00000010739 ENSECAG00000011790 ENSECAG00000013180 ENSECAG00000013425 ENSECAG00000013874 ENSECAG00000014155 ENSECAG00000014771 ENSECAG00000015180 ENSECAG00000015387 ENSECAG00000015840 ENSECAG00000016219 ENSECAG00000016610 ENSECAG00000016927 ENSECAG00000017625 …
11	Down regulated	1.81232073190322e-05	63	Cell differentiation	GO:0030154	ENSECAG00000000751 ENSECAG00000000932 ENSECAG00000001317 ENSECAG00000004969 ENSECAG00000005814 ENSECAG00000006019 ENSECAG00000006290 ENSECAG00000007588 ENSECAG00000007589 ENSECAG00000008579 ENSECAG00000008830 ENSECAG00000009061 ENSECAG00000010739 ENSECAG00000010880 ENSECAG00000011365 ENSECAG00000011669 ENSECAG00000011969 ENSECAG00000012106 ENSECAG00000012863 ENSECAG00000013111 ENSECAG00000013180 …
12	Down regulated	1.81801955313012e-05	15	Extracellular matrix organization	GO:0030198	ENSECAG00000009968 ENSECAG00000011790 ENSECAG00000012799 ENSECAG00000014155 ENSECAG00000014771 ENSECAG00000016101 ENSECAG00000016927 ENSECAG00000017015 ENSECAG00000017625 ENSECAG00000017864 ENSECAG00000019838 ENSECAG00000020193 ENSECAG00000021011 ENSECAG00000021205 ENSECAG00000021314
13	Down regulated	1.81801955313012e-05	15	Extracellular structure organization	GO:0043062	ENSECAG00000009968 ENSECAG00000011790 ENSECAG00000012799 ENSECAG00000014155 ENSECAG00000014771 ENSECAG00000016101 ENSECAG00000016927 ENSECAG00000017015 ENSECAG00000017625 ENSECAG00000017864 ENSECAG00000019838 ENSECAG00000020193 ENSECAG00000021011 ENSECAG00000021205 ENSECAG00000021314
14	Down regulated	1.81801955313012e-05	15	External encapsulating structure organization	GO:0045229	ENSECAG00000009968 ENSECAG00000011790 ENSECAG00000012799 ENSECAG00000014155 ENSECAG00000014771 ENSECAG00000016101 ENSECAG00000016927 ENSECAG00000017015 ENSECAG00000017625 ENSECAG00000017864 ENSECAG00000019838 ENSECAG00000020193 ENSECAG00000021011 ENSECAG00000021205 ENSECAG00000021314
15	Down regulated	1.97279943734496e-05	39	Cell population proliferation	GO:0008283	ENSECAG00000001279 ENSECAG00000002814 ENSECAG00000007588 ENSECAG00000008579 ENSECAG00000008830 ENSECAG00000008971 ENSECAG00000009061 ENSECAG00000010656 ENSECAG00000011365 ENSECAG00000011669 ENSECAG00000011790 ENSECAG00000012106 ENSECAG00000012799 ENSECAG00000013111 ENSECAG00000013180 ENSECAG00000013425 ENSECAG00000013874 ENSECAG00000013960 ENSECAG00000014268 ENSECAG00000015840 ENSECAG00000016101 …
16	Up regulated	0.0057485740525069	21	Mitotic cell cycle process	GO:1903047	ENSECAG00000000622 ENSECAG00000001653 ENSECAG00000004845 ENSECAG00000005547 ENSECAG00000008634 ENSECAG00000008655 ENSECAG00000009189 ENSECAG00000014965 ENSECAG00000015806 ENSECAG00000017647 ENSECAG00000017676 ENSECAG00000018438 ENSECAG00000018503 ENSECAG00000019129 ENSECAG00000021529 ENSECAG00000021707 ENSECAG00000023019 ENSECAG00000024196 ENSECAG00000025092 ENSECAG00000033470 ENSECAG00000038185
17	Up regulated	0.0057485740525069	3	Regulation of DNA ligation	GO:0051105	ENSECAG00000013246 ENSECAG00000017647 ENSECAG00000018503
18	Up regulated	0.0057485740525069	3	Positive regulation of DNA ligation	GO:0051106	ENSECAG00000013246 ENSECAG00000017647 ENSECAG00000018503

## Sheet: KEGG
	Direction	adj.Pval	nGenes	Pathways	Genes
1	Down regulated	4.11255884793422e-12	15	ECM-receptor interaction	ENSECAG00000000701 ENSECAG00000007044 ENSECAG00000007589 ENSECAG00000010739 ENSECAG00000011669 ENSECAG00000012863 ENSECAG00000017433 ENSECAG00000017625 ENSECAG00000018584 ENSECAG00000019838 ENSECAG00000021314 ENSECAG00000021377 ENSECAG00000023104 ENSECAG00000023274 ENSECAG00000023844
2	Down regulated	1.02533276726148e-07	16	Focal adhesion	ENSECAG00000000701 ENSECAG00000007589 ENSECAG00000010739 ENSECAG00000011669 ENSECAG00000012863 ENSECAG00000015387 ENSECAG00000017433 ENSECAG00000017625 ENSECAG00000018584 ENSECAG00000019476 ENSECAG00000019838 ENSECAG00000021314 ENSECAG00000021377 ENSECAG00000023104 ENSECAG00000023274 ENSECAG00000023844
3	Down regulated	1.02533276726148e-07	11	Hypertrophic cardiomyopathy	ENSECAG00000007589 ENSECAG00000010739 ENSECAG00000012863 ENSECAG00000013832 ENSECAG00000014009 ENSECAG00000014949 ENSECAG00000015834 ENSECAG00000017625 ENSECAG00000021377 ENSECAG00000023104 ENSECAG00000023844
4	Down regulated	1.02533276726148e-07	11	Dilated cardiomyopathy	ENSECAG00000007589 ENSECAG00000010739 ENSECAG00000012863 ENSECAG00000013832 ENSECAG00000014009 ENSECAG00000014949 ENSECAG00000015834 ENSECAG00000017625 ENSECAG00000021377 ENSECAG00000023104 ENSECAG00000023844
5	Down regulated	1.86963906186671e-06	18	PI3K-Akt signaling pathway	ENSECAG00000000701 ENSECAG00000007588 ENSECAG00000007589 ENSECAG00000010739 ENSECAG00000011669 ENSECAG00000012863 ENSECAG00000013960 ENSECAG00000017433 ENSECAG00000017625 ENSECAG00000018584 ENSECAG00000019438 ENSECAG00000019838 ENSECAG00000021314 ENSECAG00000021377 ENSECAG00000023104 ENSECAG00000023274 ENSECAG00000023844 ENSECAG00000042921
6	Down regulated	5.20035947247213e-06	9	Arrhythmogenic right ventricular cardiomyopathy	ENSECAG00000007589 ENSECAG00000010739 ENSECAG00000012863 ENSECAG00000013832 ENSECAG00000015834 ENSECAG00000017625 ENSECAG00000021377 ENSECAG00000023104 ENSECAG00000023844
7	Down regulated	3.5875411202727e-05	16	Human papillomavirus infection	ENSECAG00000000701 ENSECAG00000007589 ENSECAG00000008830 ENSECAG00000010739 ENSECAG00000011669 ENSECAG00000012863 ENSECAG00000017433 ENSECAG00000017625 ENSECAG00000018584 ENSECAG00000019838 ENSECAG00000021314 ENSECAG00000021377 ENSECAG00000023104 ENSECAG00000023274 ENSECAG00000023844 ENSECAG00000033152
8	Down regulated	0.000104134631060334	12	Regulation of actin cytoskeleton	ENSECAG00000000701 ENSECAG00000007589 ENSECAG00000010739 ENSECAG00000012863 ENSECAG00000013960 ENSECAG00000015387 ENSECAG00000016147 ENSECAG00000017015 ENSECAG00000017625 ENSECAG00000019476 ENSECAG00000021377 ENSECAG00000023104
9	Down regulated	0.000130984352587875	9	Vascular smooth muscle contraction	ENSECAG00000006844 ENSECAG00000009088 ENSECAG00000009101 ENSECAG00000015145 ENSECAG00000015387 ENSECAG00000016147 ENSECAG00000017015 ENSECAG00000018853 ENSECAG00000021360
10	Down regulated	0.000249367186477063	8	Small cell lung cancer	ENSECAG00000000701 ENSECAG00000010739 ENSECAG00000018584 ENSECAG00000019838 ENSECAG00000021314 ENSECAG00000021377 ENSECAG00000023274 ENSECAG00000023844
11	Down regulated	0.000422693420463731	7	Amoebiasis	ENSECAG00000000701 ENSECAG00000018584 ENSECAG00000019476 ENSECAG00000019838 ENSECAG00000021314 ENSECAG00000023274 ENSECAG00000023844
12	Down regulated	0.00214050142177146	6	Protein digestion and absorption	ENSECAG00000012799 ENSECAG00000019508 ENSECAG00000019838 ENSECAG00000021205 ENSECAG00000021314 ENSECAG00000025065
